# Supplementary material for: Enterococcal cell wall remodelling underpins pathogenesis via the release of the Enteroccocal Polysaccharide Antigen (EPA)
Source: PLoS Pathog. 2025 Jun 23;21(6):e1012771. doi: 10.1371/journal.ppat.1012771 (PMC12208459; doi:10.1371/journal.ppat.1012771)
Supplement: S1 File — Zipped raw data used to make figures 1–10 are provided in individual folders for each figure. (ZIP) [file ppat.1012771.s013.zip]

Archive with 29 entries (21 files):
- Data Smith et al/Fig. 1/
- Data Smith et al/Fig. 1/MS Results_BAND 1 TO 7 combined.xlsx
- Data Smith et al/Fig. 10/
- Data Smith et al/Fig. 10/Fig. 10A and S8.pzfx
- Data Smith et al/Fig. 10/Fig. 10B and S9.prism
- Data Smith et al/Fig. 10/Fig. 10C and S10.pzfx
- Data Smith et al/Fig. 10/Fig. 10D and S11.pzfx
- Data Smith et al/Fig. 3/
- Data Smith et al/Fig. 3/Fig. 3 (Expo vs Stat one way anova).prism
- Data Smith et al/Fig. 4/
- Data Smith et al/Fig. 4/fold_gh25_j_model_1.cif
- Data Smith et al/Fig. 4/fold_gh25_o_model_1.cif
- Data Smith et al/Fig. 4/GH25 J and O colourblind.png
- Data Smith et al/Fig. 4/R1_J R2_J colourblind.png
- Data Smith et al/Fig. 4/R1_J.cif
- Data Smith et al/Fig. 4/R1_O R6_O colourblind.png
- Data Smith et al/Fig. 4/R1_O.cif
- Data Smith et al/Fig. 4/R2_J.cif
- Data Smith et al/Fig. 4/R6_O.cif
- Data Smith et al/Fig. 5/
- Data Smith et al/Fig. 5/Fig. 5 (OG1RF PG digestion by AtlE for MSMS).xlsx
- Data Smith et al/Fig. 6/
- Data Smith et al/Fig. 6/Fig. 6 (Final HPLC experiment 11718).xlsx
- Data Smith et al/Fig. 7/
- Data Smith et al/Fig. 7/AtlA and AtlE + AE cell walls expo and stat_PLoS REVISED.xlsx
- Data Smith et al/Fig. 7/AtlA and AtlE + HCl WT cell walls expo and stat_PLoS REVISED.xlsx
- Data Smith et al/Fig. 7/Western Blots.pptx
- Data Smith et al/Fig. 9/
- Data Smith et al/Fig. 9/Fig. 9 (E faecalis phagocytosis quantification of all three experiments).pzfx
