# Supplementary material for: Enterococcal cell wall remodelling underpins pathogenesis via the release of the Enteroccocal Polysaccharide Antigen (EPA)
Source: PLoS Pathog. 2025 Jun 23;21(6):e1012771. doi: 10.1371/journal.ppat.1012771 (PMC12208459; doi:10.1371/journal.ppat.1012771)
Supplement: S1 File — Zipped raw data used to make figures 1–10 are provided in individual folders for each figure. (ZIP) [file ppat.1012771.s013.zip › Data Smith et al/Fig. 1/MS Results_BAND 1 TO 7 combined.xlsx]

## Sheet: parameters
Parameter	Value
Version	1.5.5.1
User name	sa_fp1aa
Machine name	MSPEC2VM
Date of writing	10/16/2018 17:33:17
Fixed modifications	Carbamidomethyl (C)
Include contaminants	TRUE
PSM FDR	0.01
Protein FDR	0.01
Site FDR	0.01
Use Normalized Ratios For Occupancy	TRUE
Min. peptide Length	7
Min. score for unmodified peptides	0
Min. score for modified peptides	40
Min. delta score for unmodified peptides	0
Min. delta score for modified peptides	6
Min. unique peptides	0
Min. razor peptides	1
Min. peptides	1
Use only unmodified peptides and	TRUE
Modifications included in protein quantification	Oxidation (M);Acetyl (Protein N-term)
Peptides used for protein quantification	Razor
Discard unmodified counterpart peptides	TRUE
Min. ratio count	2
Use delta score	FALSE
iBAQ	TRUE
iBAQ log fit	TRUE
Match between runs	FALSE
Find dependent peptides	FALSE
Fasta file	D:\Data\fasta\UniParc_Sequences_EnterococcusFaecalisTX4000_2018-07-24.fasta
Decoy mode	revert
Include contaminants	TRUE
Advanced ratios	TRUE
Fixed andromeda index folder
Temporary folder
Combined folder location
Second peptides	TRUE
Stabilize large LFQ ratios	TRUE
Separate LFQ in parameter groups	FALSE
Require MS/MS for LFQ comparisons	TRUE
Calculate peak properties	FALSE
Main search max. combinations	200
Advanced site intensities	TRUE
Write msScans table	TRUE
Write msmsScans table	TRUE
Write ms3Scans table	TRUE
Write allPeptides table	TRUE
Write mzRange table	TRUE
Top x mass window [Da]	100
Max. peptide mass [Da]	4600
Min. peptide length for unspecific search	8
Max. peptide length for unspecific search	25
Razor protein FDR	TRUE
Disable MD5	FALSE
Max mods in site table	3
Match unidentified features	FALSE
MS/MS tol. (FTMS)	20 ppm
Top MS/MS peaks per 100 Da. (FTMS)	12
MS/MS deisotoping (FTMS)	TRUE
MS/MS deisotoping tolerance (FTMS)	7
MS/MS deisotoping tolerance unit (FTMS)	ppm
MS/MS higher charges (FTMS)	TRUE
MS/MS water loss (FTMS)	TRUE
MS/MS ammonia loss (FTMS)	TRUE
MS/MS dependent losses (FTMS)	TRUE
MS/MS recalibration (FTMS)	FALSE
MS/MS tol. (ITMS)	0.5 Da
Top MS/MS peaks per 100 Da. (ITMS)	8
MS/MS deisotoping (ITMS)	FALSE
MS/MS deisotoping tolerance (ITMS)	0.15
MS/MS deisotoping tolerance unit (ITMS)	Da
MS/MS higher charges (ITMS)	TRUE
MS/MS water loss (ITMS)	TRUE
MS/MS ammonia loss (ITMS)	TRUE
MS/MS dependent losses (ITMS)	TRUE
MS/MS recalibration (ITMS)	FALSE
MS/MS tol. (TOF)	40 ppm
Top MS/MS peaks per 100 Da. (TOF)	10
MS/MS deisotoping (TOF)	TRUE
MS/MS deisotoping tolerance (TOF)	0.01
MS/MS deisotoping tolerance unit (TOF)	Da
MS/MS higher charges (TOF)	TRUE
MS/MS water loss (TOF)	TRUE
MS/MS ammonia loss (TOF)	TRUE
MS/MS dependent losses (TOF)	TRUE
MS/MS recalibration (TOF)	FALSE
MS/MS tol. (Unknown)	0.5 Da
Top MS/MS peaks per 100 Da. (Unknown)	8
MS/MS deisotoping (Unknown)	FALSE
MS/MS deisotoping tolerance (Unknown)	0.15
MS/MS deisotoping tolerance unit (Unknown)	Da
MS/MS higher charges (Unknown)	TRUE
MS/MS water loss (Unknown)	TRUE
MS/MS ammonia loss (Unknown)	TRUE
MS/MS dependent losses (Unknown)	TRUE
MS/MS recalibration (Unknown)	FALSE
Site tables	Oxidation (M)Sites.txt

## Sheet: Band_1
Protein IDs	iBAQ	Intensity 1	Peptide counts (unique)	Unique peptides	Seq. coverage [%]	Mol. weight [kDa]	Seq. length	Score	Sequence coverage 1 [%]	Intensity	iBAQ 1	MS/MS count	id
UPI0001F0C413status=active =EF0252	645490000	10328000000	33	33	78.4	38.216	342	323.31	78.4	10328000000	645490000	293	69
UPI0001F0BF40status=active =11718_J	311630000	4674400000	18	18	46.3	41.55	382	290.85	46.3	4674400000	311630000	82	58
UPI0001B2B291status=active =EF0114	44288000	1682900000	41	41	47.2	94.037	835	323.31	47.2	1682900000	44288000	75	52
UPI0001B2B094status=active =EF0394	36282000	507940000	17	17	41.5	48.064	455	323.31	41.5	507940000	36282000	49	49
UPI00019F3258status=active =EF3060	30095000	601910000	17	17	55	50.029	473	215.17	55	601910000	30095000	34	38
UPI00000BC499status=active	6895100	282700000	35	35	53.1	85.337	778	323.31	53.1	282700000	6895100	58	31
UPI0001F0C2FBstatus=active	6847300	130100000	7	7	28.8	37.891	344	79.461	28.8	130100000	6847300	9	65
UPI0001F0C2FAstatus=active	5084200	116940000	9	9	32.9	47.097	434	183.98	32.9	116940000	5084200	14	64
UPI0001E19F2Fstatus=active	2767700	127310000	1	1	2.1	85.81	749	-2	2.1	127310000	2767700	1	55
UPI00019C6D0Cstatus=active	1952100	83942000	21	21	36.1	81.682	742	227.24	36.1	83942000	1952100	31	36
UPI00019F3A74status=active	999630	16994000	10	10	31.8	43.89	406	141.32	31.8	16994000	999630	11	44
UPI000005C07Astatus=active	891300	6239100	1	1	3	26.53	237	7.6914	3	6239100	891300	1	23
UPI0001F0C1DEstatus=active	750890	25530000	11	11	22.5	76.669	693	166.68	22.5	25530000	750890	16	62
UPI0001B2B0FFstatus=active	518530	12445000	7	7	23.7	56.66	539	56.946	23.7	12445000	518530	8	51
UPI000005C105status=active	516490	19626000	13	13	27.6	80.016	702	155.17	27.6	19626000	516490	15	24
UPI00019F3816status=active	480300	17291000	14	14	21.4	82.566	751	132.1	21.4	17291000	480300	15	42
UPI00019F3B91status=active	435130	6962100	1	1	4.6	37.363	327	-2	4.6	6962100	435130	0	46
UPI00019F3B11status=active	330470	9583600	7	7	8.7	90.211	783	49.621	8.7	9583600	330470	9	45
UPI0001B2AFDDstatus=active	278350	19763000	8	8	13.5	122.91	1105	120.27	13.5	19763000	278350	11	48
UPI000175BF0Estatus=active	274930	4398800	1	1	3.9	34.668	310	-2	3.9	4398800	274930	0	34
UPI0001F0C161status=active	268170	19040000	14	14	16	142.68	1294	133.05	16	19040000	268170	17	60
UPI00019F34ECstatus=active	194720	1557800	2	2	18.6	21.408	199	32.2	18.6	1557800	194720	2	39
UPI00019F3223status=active	152890	5809900	7	7	10.6	88.24	801	55.851	10.6	5809900	152890	7	37
UPI0001F0C378status=active	110000	1100000	1	1	1.7	51.595	472	-2	1.7	1100000	110000	1	67
UPI000005C70Dstatus=active	104170	2500000	2	2	3.1	65.834	589	11.22	3.1	2500000	104170	0	29
UPI0001E1A57Fstatus=active	102100	3165100	4	4	7.6	79.937	723	29.173	7.6	3165100	102100	5	56
UPI000005C258status=active	85536	3507000	3	3	4.7	84.587	748	23.194	4.7	3507000	85536	3	25
UPI000175BDE0status=active	85169	2299600	3	3	7.1	67.138	602	18.005	7.1	2299600	85169	4	32
UPI000005C526status=active	84799	1441600	1	1	3.1	32.133	293	-2	3.1	1441600	84799	1	26
UPI00019F3BA1status=active	81624	2122200	3	3	8.3	65.862	593	18.529	8.3	2122200	81624	2	47
UPI0001B2B0A7status=active	81048	5106000	7	7	7.9	138.62	1259	70.042	7.9	5106000	81048	6	50
UPI0001F0C372status=active	73311	3885500	3	3	3.3	107.97	988	19.688	3.3	3885500	73311	3	66
UPI00019F3708status=active	67155	2081800	4	4	9	76.623	699	34.244	9	2081800	67155	4	40
UPI0001F0C09Astatus=active	42657	1620900	4	4	8.9	84.206	783	31.991	8.9	1620900	42657	4	59
UPI00019F39F3status=active	37387	2617100	4	4	4.8	171.43	1629	51.918	4.8	2617100	37387	4	43
UPI0001F0BEB3status=active	34614	2423000	3	3	3.8	144.3	1321	18.375	3.8	2423000	34614	3	57
UPI0001B2B36Fstatus=active	29974	1139000	4	4	5.7	104.67	951	24.733	5.7	1139000	29974	3	53
UPI0001F0C162status=active	15723	566030	1	1	1.6	77.047	704	6.6875	1.6	566030	15723	2	61
UPI000005C5BCstatus=active	7690.4	230710	1	1	2.8	53.814	505	6.1958	2.8	230710	7690.4	1	27
UPI00019F380Astatus=active	6420.9	96313	1	1	4.5	33.611	309	-2	4.5	96313	6420.9	0	41
UPI0001F0C384status=active	5019.4	261010	1	1	1.2	134.94	1220	7.5474	1.2	261010	5019.4	1	68
UPI000175BEAAstatus=active	0	0	1	1	1.2	64.109	563	7.4365	1.2	0	0	3	33
UPI0001E195D0status=active	0	0	1	1	4	43.737	400	6.5228	4	0	0	1	54
UPI00000AE9C7status=active	0	0	1	1	4.5	33.26	309	6.4557	4.5	0	0	1	30
UPI000005C629status=active	0	0	1	1	5.2	21.889	192	-2	5.2	0	0	1	28
UPI00019C6973status=active	0	0	1	1	14.8	6.3703	54	-2	14.8	0	0	1	35
UPI0001F0C262status=active	0	0	1	1	3.4	32.425	294	-2	3.4	0	0	1	63

## Sheet: Band_2
Protein IDs	iBAQ	Intensity	Peptide counts (unique)	Unique peptides	Seq. coverage [%]	Mol. weight [kDa]	Seq. length	Score	Seq. coverage [%]	iBAQ 2	MS/MS count	id
UPI00019C6D0Cstatus=active = EF0991 (pbpC)	1103600000	47457000000	70	70	84	81.682	742	323.31	84	1103600000	555	36
UPI0001F0C413status=active =EF0252	1013000000	16208000000	26	26	75.7	38.216	342	323.31	75.7	1013000000	205	76
UPI00019F3816status=active =EF2857 (pbp2B)	466690000	16801000000	55	55	59	82.566	751	323.31	59	466690000	184	48
UPI0001B2B094status=active =EF0394	285890000	4002400000	15	15	38	48.064	455	310.3	38	285890000	56	57
UPI00019F3258status=active =EF3060	229130000	4582700000	22	22	55	50.029	473	302.91	55	229130000	70	39
UPI0001F0BF40status=active =11718_J	211830000	3177500000	14	14	49.7	41.55	382	284.86	49.7	211830000	40	66
UPI0001B2B291status=active	41123000	1562700000	37	37	51.7	94.037	835	323.31	51.7	41123000	65	61
UPI000005C571status=active	22760000	819370000	12	12	20.4	74.016	680	153.26	20.4	22760000	13	28
UPI0001F0C2FAstatus=active	12862000	295830000	7	7	33.4	47.097	434	115.49	33.4	12862000	15	72
UPI00019F3A74status=active	7871100	133810000	12	12	31.3	43.89	406	194.87	31.3	7871100	16	52
UPI00000BC499status=active	5138500	210680000	24	24	42.3	85.337	778	275.34	42.3	5138500	33	31
UPI000005C105status=active	2518000	95685000	10	10	21.4	80.016	702	206.06	21.4	2518000	12	24
UPI0001F0C384status=active	1797300	93461000	12	12	15.2	134.94	1220	121.36	15.2	1797300	18	75
UPI0001F0C2FBstatus=active	1577400	29970000	5	5	42.2	37.891	344	69.037	42.2	1577400	6	73
UPI00019F39F3status=active	1553900	108770000	15	15	16.6	171.43	1629	206.6	16.6	1553900	21	51
UPI0001B2B0C4status=active	1492000	44761000	9	9	24.4	64.264	589	122.91	24.4	1492000	13	59
UPI00019F34ECstatus=active	1438500	11508000	2	2	18.6	21.408	199	19.136	18.6	1438500	2	43
UPI00019F349Bstatus=active	1436000	48823000	8	8	21.7	72.247	667	86.897	21.7	1436000	11	42
UPI00019F3877status=active	1270800	22875000	1	1	4.7	39.458	342	-2	4.7	1270800	1	49
UPI0001B2AFDDstatus=active	885740	62887000	15	15	25.3	122.91	1105	183.53	25.3	885740	21	56
UPI0001F0C161status=active;UPI0001F0C160status=active	719740	51102000	13;1	13	15.4	142.68	1294	117.16	15.4	719740	13	68
UPI00019C6948status=active	700780	17519000	8	8	25.4	60.893	556	108.3	25.4	700780	9	34
UPI00019C6FB7status=active	612130	16528000	6	6	15.9	62.502	585	85.822	15.9	612130	6	37
UPI00019F3708status=active	597920	18535000	5	5	10	76.623	699	39.245	10	597920	5	47
UPI00019C6818status=active	469720	4697200	3	3	16.4	25.768	244	32.395	16.4	469720	4	33
UPI00019F3BA1status=active	390490	10153000	4	4	12.1	65.862	593	73.11	12.1	390490	7	54
UPI000005C393status=active	383760	6523900	1	1	3.8	38.457	345	-2	3.8	383760	1	27
UPI0001B2B0A7status=active	370930	23369000	10	10	11.5	138.62	1259	92.529	11.5	370930	10	58
UPI0001F0C1DEstatus=active	333450	11337000	4	4	10.1	76.669	693	60.49	10.1	333450	4	70
UPI000005C5BCstatus=active	330530	9915800	5	5	11.9	53.814	505	31.161	11.9	330530	4	29
UPI0001F0C09Astatus=active	313820	11925000	6	6	12.6	84.206	783	64.295	12.6	313820	6	67
UPI00019F3579status=active	257650	9532900	4	4	10.9	85.741	764	45.664	10.9	257650	4	46
UPI0001F0BEB3status=active	213270	14929000	7	7	10.4	144.3	1321	48.918	10.4	213270	8	65
UPI000005C130status=active	207010	6417400	5	5	16.3	65.583	609	61.845	16.3	207010	6	25
UPI000005BF15status=active	199610	1596900	1	1	14.1	14.974	128	-2	14.1	199610	1	23
UPI0001B2B25Fstatus=active	183850	9008400	2	2	3.8	97.971	869	11.059	3.8	183850	1	60
UPI000005C38Fstatus=active	148920	3276100	1	1	2.1	46.511	432	6.1645	2.1	148920	1	26
UPI0001B2B36Fstatus=active	137450	5223000	4	4	9.5	104.67	951	25.538	9.5	137450	4	63
UPI00019F3BB6status=active	81050	1215700	1	1	3.8	48.515	442	7.0773	3.8	81050	1	55
UPI00019F33A0status=active	66878	1203800	1	1	4.1	35.042	315	5.9895	4.1	66878	0	40
UPI0001F0C162status=active	59992	2159700	1	1	1.7	77.047	704	-2	1.7	59992	0	69
UPI00019C768Estatus=active	57375	344250	1	1	4.6	25.638	217	-2	4.6	57375	1	38
UPI0001F0C264status=active	51203	1587300	1	1	1.5	79.685	722	6.0542	1.5	51203	0	71
UPI00000AE9C7status=active	49696	695750	2	2	8.7	33.26	309	60.669	8.7	49696	2	30
UPI0001B2B367status=active	47988	2159500	1	1	1.2	105.83	965	7.1154	1.2	47988	1	62
UPI00019F3A7Estatus=active	37386	672950	1	1	6.2	43.264	402	9.9829	6.2	37386	2	53
UPI0001E1A57Fstatus=active	36511	1131800	1	1	1.7	79.937	723	6.631	1.7	36511	0	64
UPI00019F39DEstatus=active	32673	1241600	1	1	0.8	94.501	867	-2	0.8	32673	1	50
UPI0001F0C372status=active	20761	1100400	1	1	1.1	107.97	988	6.301	1.1	20761	1	74
UPI00019F3526status=active	20328	609850	1	1	2	68.919	615	6.033	2	20328	1	44
UPI00019F3485status=active	14614	409190	1	1	3.8	64.26	572	6.6216	3.8	14614	1	41
UPI000175BEAAstatus=active	0	0	1	1	1.2	64.109	563	7.5414	1.2	0	2	32
UPI00019C6B56status=active	0	0	1	1	15.7	9.712	83	7.0266	15.7	0	1	35
UPI00019F3543status=active	0	0	1	1	3.9	32.064	305	6.5686	3.9	0	1	45

## Sheet: Band_3
Protein IDs	Intensity	iBAQ	Peptide counts (all)	Sequence coverage [%]	Unique + razor sequence coverage [%]	Unique sequence coverage [%]	Mol. weight [kDa]	Sequence length	Score	Sequence coverage 3 [%]	MS/MS count	id
UPI00019F3258status=active =EF3060	48870000000	2443500000	53	71.2	71.2	71.2	50.029	473	323.31	71.2	409	29
UPI0001B2B094status=active =EF0394	24191000000	1727900000	34	57.4	57.4	57.4	48.064	455	323.31	57.4	295	37
UPI00019C6948status=active	261000000	10440000	29	61.9	61.9	61.9	60.893	556	323.31	61.9	48	26
UPI00019F39F3status=active	31934000	456200	12	13.6	13.6	13.6	171.43	1629	258.54	13.6	16	34
UPI00019F3BB3status=active	70597000	2353200	19	37	37	37	65.788	592	226.3	37	22	36
UPI000005C781status=active	24716000	1029800	13	33.8	33.8	33.8	61.039	551	215.38	33.8	19	22
UPI00019C6D0Cstatus=active	28871000	671410	18	36.8	36.8	36.8	81.682	742	181.7	36.8	18	27
UPI0001F0BF40status=active	32954000	2196900	6	27	27	27	41.55	382	158.59	27	7	39
UPI00019F3A74status=active	12738000	749320	7	25.6	25.6	25.6	43.89	406	75.012	25.6	8	35
UPI000005C105status=active	10085000	265390	5	11.8	11.8	11.8	80.016	702	71.351	11.8	5	18
UPI0001F0C413status=active	40934000	2558400	7	22.5	22.5	22.5	38.216	342	69.864	22.5	8	42
UPI0001B2B291status=active	1913200	50346	3	5.9	5.9	5.9	94.037	835	46.217	5.9	3	38
UPI0001F0C2FAstatus=active;UPI0001F0C2FBstatus=active	14822000	644440	5;1	15.2	15.2	15.2	47.097	434	41.696	15.2	5	41
UPI00019F3816status=active	5209600	144710	6	10.1	10.1	10.1	82.566	751	36.791	10.1	5	33
UPI000175BD0Fstatus=active	4890500	152830	4	9.7	9.7	9.7	63.129	575	33.91	9.7	4	25
UPI00019C6FB0status=active	2935400	127620	3	12	12	12	48.706	434	24.188	12	3	28
UPI00000BC499status=active	0	0	1	1.7	1.7	1.7	85.337	778	19.225	1.7	1	24
UPI0001F0C161status=active	1008600	14205	3	4.7	4.7	4.7	142.68	1294	18.008	4.7	3	40
UPI000005C5BCstatus=active	683710	22790	2	5.5	5.5	5.5	53.814	505	13.122	5.5	2	20
UPI00019F3543status=active	27000000	1928600	2	14.1	14.1	14.1	32.064	305	10.854	14.1	1	32
UPI000005C79Estatus=active	0	0	1	3.4	3.4	3.4	23.233	203	6.8292	3.4	1	23
UPI00019F34ECstatus=active	1783100	222890	1	10.6	10.6	10.6	21.408	199	6.4167	10.6	1	31
UPI000005C5EDstatus=active	662290	31538	1	2.4	2.4	2.4	50.806	468	6.3369	2.4	1	21
UPI000005C2C8status=active	0	0	1	19.4	19.4	19.4	8.1708	72	-2	19.4	1	19
UPI00019F3361status=active	0	0	1	1.8	1.8	1.8	63.743	559	-2	1.8	1	30

## Sheet: Band_4
Protein IDs	Intensity	iBAQ	Peptides	Seq. coverage [%]	MW [kDa]	Seq. length	Score	Seq. coverage [%]	MS/MS count	id
UPI0001B2B094status=active =EF0394	47489000000	3392100000	35	52.5	48.064	455	323.31	52.5	474	52
UPI00019F3258status=active =EF3060	2447000000	122350000	21	55.2	50.029	473	323.31	55.2	61	37
UPI00019C6D0Cstatus=active	133610000	3107100	18	37.7	81.682	742	245.09	37.7	27	31
UPI00019C6948status=active	104350000	4173900	20	47.3	60.893	556	229.1	47.3	32	30
UPI000005C105status=active	47130000	1240300	12	24.2	80.016	702	138.16	24.2	26	19
UPI0001F0BF40status=active	35539000	2369200	5	22	41.55	382	135.46	22	6	55
UPI00019F3A74status=active	51653000	3038400	12	34.7	43.89	406	102.47	34.7	14	45
UPI00019C7310status=active	15801000	544850	10	24.2	61.503	559	90.744	24.2	10	35
UPI000005C781status=active	10635000	443120	9	25.2	61.039	551	85.895	25.2	11	25
UPI000005C5BCstatus=active	7307500	243580	8	19	53.814	505	70.545	19	9	23
UPI00019F3BBCstatus=active	16028000	552690	8	21.2	60.975	547	67.513	21.2	8	49
UPI00019F39F3status=active	2480500	35436	4	4.9	171.43	1629	49.637	4.9	5	44
UPI0001F0C413status=active	30375000	1898400	7	32.7	38.216	342	46.973	32.7	8	61
UPI0001F0C2FAstatus=active;UPI0001F0C2FBstatus=active	20113000	874480	7	19.4	47.097	434;344	46.179	19.4	5	59
UPI000005C605status=active	5113700	159800	6	14	57.11	541	38.032	14	7	24
UPI000005C23Dstatus=active	1276400	159550	2	12.6	30.344	286	33.853	12.6	2	20
UPI0001F0C161status=active;UPI0001F0C160status=active	4044900	56970	5	6.1	142.68	1294;1426	31.237	6.1	5	57
UPI00019F3BB3status=active	2450000	81667	3	5.9	65.788	592	27.422	5.9	3	48
UPI0001F0C3F4status=active	1721000	71707	3	12.9	53.621	481	16.872	12.9	2	60
UPI00019F34ECstatus=active	1740100	217510	2	15.1	21.408	199	14.59	15.1	2	40
UPI00019F3816status=active	1002400	27844	2	3.6	82.566	751	12.092	3.6	2	42
UPI0001F0C264status=active	1658700	53505	2	2.9	79.685	722	11.853	2.9	1	58
UPI0001B2B291status=active	1582500	41645	2	3.1	94.037	835	11.051	3.1	0	53
UPI00019F35C0status=active	91846	3280.2	2	8.5	62.194	550	10.867	8.5	1	41
UPI00000BC499status=active	801340	19545	1	1.7	85.337	778	10.186	1.7	1	26
UPI00019C6FE8status=active	5167200	1291800	1	7.4	11.234	95	7.5884	7.4	0	33
UPI00019F3223status=active	1085500	28565	1	1.5	88.24	801	6.6965	1.5	1	36
UPI00019F3916status=active	276100	6573.8	1	1	102.9	930	6.5923	1	1	43
UPI000005C58Fstatus=active	24859000	2071600	1	6.6	20.941	183	-2	6.6	1	22
UPI00019C6D47status=active	23319000	1110400	1	2.8	48.769	424	-2	2.8	0	32
UPI00019F6DABstatus=active	7459000	828780	1	6.7	20.393	178	-2	6.7	1	50
UPI000175BF0Estatus=active	6997700	437350	1	3.9	34.668	310	-2	3.9	0	27
UPI000175BF11status=active	2837400	405340	1	7.1	15.511	127	-2	7.1	1	28
UPI00019F3A77status=active	3088400	343160	1	5.2	19.32	173	-2	5.2	1	46
UPI00019F3BABstatus=active	3768200	198330	1	3.7	48.937	433	-2	3.7	0	47
UPI000005C526status=active	1241500	73030	1	3.1	32.133	293	-2	3.1	1	21
UPI0001F0C143status=active	1263700	57442	1	2.6	48.324	422	-2	2.6	1	56
UPI0001B2579Dstatus=active	595150	45781	1	5.4	30.689	261	-2	5.4	1	51
UPI00019C7180status=active	641280	33752	1	4.5	39.635	353	-2	4.5	1	34
UPI00019F32B5status=active	333210	25632	1	4.1	31.842	296	-2	4.1	0	38
UPI00019F3346status=active	245910	24591	1	4.1	25.039	217	-2	4.1	0	39
UPI000005BCB1status=active	0	0	1	4.3	30.637	279	-2	4.3	1	18
UPI000175C04Fstatus=active	0	0	1	0.9	100.89	882	-2	0.9	1	29
UPI0001E1A57Fstatus=active	0	0	1	1.1	79.937	723	-2	1.1	1	54

## Sheet: Band_5
Protein IDs	iBAQ	Intensity	Peptide counts (all)	Sequence coverage [%]	Mol. weight [kDa]	Sequence length	Score	Sequence coverage 5 [%]	MS/MS count	id
UPI00019F3A74status=active =EF0944	3298700000	56078000000	44	60.3	43.89	406	323.31	60.3	358	60
UPI0001F0C3F4status=active =EF2860 (Ldt_fs)	595270000	14286000000	39	71.5	53.621	481	323.31	71.5	146	83
UPI000005C105status=active =EF1264	388380000	14758000000	32	49.1	80.016	702	323.31	49.1	145	25
UPI0001B2B094status=active =EF0394	329860000	4618000000	19	41.1	48.064	455	323.31	41.1	62	70
UPI000005C5BCstatus=active	104930000	3148000000	35	74.3	53.814	505	323.31	74.3	81	29
UPI00019F3AF4status=active	63231000	2149900000	26	48.7	79.227	686	323.31	48.7	55	62
UPI0001A5BE99status=active	62730000	1505500000	34	77.3	54.163	488	323.31	77.3	83	67
UPI00019F3258status=active	55643000	1112900000	18	53.1	50.029	473	283.17	53.1	37	44
UPI00019F3A7Estatus=active	47713000	858830000	21	50	43.264	402	323.31	50	35	61
UPI000005BD32status=active	41556000	872680000	20	73.4	43.387	395	323.31	73.4	42	22
UPI0001B2AFE2status=active	36460000	947970000	16	41.5	52.272	480	212.6	41.5	25	69
UPI00019F3543status=active	30243000	423400000	6	26.9	32.064	305	59.4	26.9	11	48
UPI0001F0BF40status=active	22666000	339980000	10	34.8	41.55	382	172.06	34.8	17	76
UPI00019F3BA4status=active	15736000	377670000	17	41.8	53.397	476	308.93	41.8	29	64
UPI00019F68A0status=active	10787000	172590000	12	46.3	41.603	387	133.79	46.3	16	66
UPI0001E19762status=active	9900900	19802000	1	32.6	5.123	43	-2	32.6	1	73
UPI000005BDFEstatus=active	9472000	123140000	9	24	42.659	392	124.14	24	9	23
UPI0001F0C264status=active	9330200	289240000	16	27.6	79.685	722	252.48	27.6	24	79
UPI00019C75E6status=active	7293600	7293600	1	16.3	5.1212	43	7.2903	16.3	1	42
UPI0001F0C413status=active	6233200	99731000	8	30.4	38.216	342	96.377	30.4	13	84
UPI000005C17Fstatus=active	3603000	18015000	1	5.6	18.229	162	-2	5.6	1	26
UPI0001F0C262status=active	3320900	63097000	1	3.4	32.425	294	-2	3.4	1	78
UPI000005C526status=active	3059500	52012000	1	3.1	32.133	293	-2	3.1	3	28
UPI0001F0C2FAstatus=active	3007200	69165000	8	21	47.097	434	68.554	21	7	80
UPI00019C6948status=active	2640400	66011000	14	45.9	60.893	556	177.93	45.9	18	38
UPI0001B2B291status=active	1889500	71800000	17	27.3	94.037	835	198.54	27.3	20	72
UPI0001B25A56status=active	1804800	120920000	7	8.8	148.4	1335	57.196	8.8	10	68
UPI00019F381Bstatus=active	1263100	11368000	2	12.7	28.404	260	13.204	12.7	2	56
UPI00019C6D0Cstatus=active	1043600	44875000	14	31.4	81.682	742	128.52	31.4	19	40
UPI00019F3499status=active	931900	24229000	7	22.7	49.723	453	193.59	22.7	9	46
UPI0001F0C161status=active;UPI0001F0C160status=active	883930	62759000	13;1	16.8	142.68	1294	139.21	16.8	15	77
UPI000005C21Bstatus=active	781660	19542000	3	8.9	43.776	403	17.256	8.9	4	27
UPI00019F3916status=active	644310	27061000	7	11.4	102.9	930	129.97	11.4	9	57
UPI00019F35DEstatus=active	560370	18492000	1	2.2	69.531	583	-2	2.2	2	49
UPI000175BD0Dstatus=active	541800	8126900	5	16.9	39.75	356	31.447	16.9	5	35
UPI0001F0BE25status=active	440230	6163200	1	4.4	39.732	340	-2	4.4	2	74
UPI00019C71D3status=active	355770	7115400	3	9.3	48.785	451	22.423	9.3	3	41
UPI00000BC499status=active	281340	11535000	4	10.7	85.337	778	40.808	10.7	4	33
UPI00019F3BB3status=active	274880	8246400	3	9	65.788	592	19.643	9	3	65
UPI000175BD70status=active	256970	5653400	3	7	52.6	489	18.922	7	3	36
UPI00019F378Estatus=active	250050	2500500	1	9.1	16.66	143	6.5579	9.1	1	53
UPI00019F39F0status=active	224570	2694900	2	11.2	27.578	242	11.578	11.2	2	58
UPI00019F368Estatus=active	182410	1459200	1	5.8	21.402	189	-2	5.8	1	50
UPI000005C5EDstatus=active	181070	3802400	2	4.5	50.806	468	11.781	4.5	2	30
UPI0001F0BEAFstatus=active	144820	3041200	2	8.2	48.124	440	14.399	8.2	3	75
UPI00019F36FFstatus=active	144010	4176200	3	6.6	57.635	528	27.514	6.6	3	51
UPI0001F0C384status=active	139100	7233000	4	6.2	134.94	1220	34.538	6.2	5	82
UPI00000AE9C7status=active	136510	1911200	2	7.1	33.26	309	42.372	7.1	2	32
UPI000005BF07status=active	129840	4025100	3	9	53.319	476	21.732	9	3	24
UPI00019F3816status=active	116780	4204200	5	8.8	82.566	751	55.727	8.8	5	55
UPI00019F3B03status=active	116040	2668900	2	7.6	57.681	498	15.834	7.6	2	63
UPI000175BD04status=active	102340	2353700	2	6	51.261	451	13.26	6	2	34
UPI0001F0C2FBstatus=active	97205	1846900	2	9	37.891	344	13.984	9	1	81
UPI00019F39F3status=active	89249	6247400	4	5.3	171.43	1629	36.223	5.3	5	59
UPI00019F379Estatus=active	83768	1256500	1	3.8	43.159	394	7.2061	3.8	1	54
UPI00019F3223status=active	79926	3037200	2	5.6	88.24	801	15.019	5.6	2	43
UPI00019C6955status=active	40708	488500	1	5.4	26.033	224	-2	5.4	0	39
UPI00019F33E1status=active	25642	692340	1	2.6	52.834	467	9.2472	2.6	1	45
UPI000005C869status=active	13442	403270	1	4.3	52.872	493	6.2492	4.3	1	31
UPI000175BF83status=active	0	0	2	17.2	15.008	128	11.065	17.2	2	37
UPI00019F34ECstatus=active	0	0	1	8	21.408	199	7.5444	8	1	47
UPI00019F370Dstatus=active	0	0	1	2.2	68.11	634	5.9789	2.2	1	52
UPI0001B2B131status=active	0	0	1	1.5	97.858	880	-2	1.5	1	71

## Sheet: Band_6
Protein IDs	iBAQ	Intensity	Peptide counts (all)	Sequence coverage [%]	Mol. weight [kDa]	Sequence length	Score	Sequence coverage 6 [%]	MS/MS count	id
UPI000005C105status=active =EF1264	1129500000	42922000000	39	51.7	80.016	702	323.31	51.7	378	29
UPI00019F3A74status=active =EF0944	568920000	9671700000	40	58.9	43.89	406	323.31	58.9	98	62
UPI0001B2B094status=active =EF0394	447910000	6270700000	27	56.5	48.064	455	323.31	56.5	94	74
UPI00019F3258status=active =EF3060	109320000	2186300000	25	49.3	50.029	473	323.31	49.3	52	40
UPI00019F3AF4status=active =EF1813	70071000	2382400000	30	48.7	79.227	686	323.31	48.7	79	64
UPI00019F3A7Estatus=active	62824000	1130800000	28	61.7	43.264	402	323.31	61.7	47	63
UPI0001F0C3F4status=active	53569000	1285700000	37	70.3	53.621	481	323.31	70.3	57	90
UPI00019F367Astatus=active	48980000	1224500000	1	2.8	56.751	504	5.627	2.8	3	52
UPI0001B2AFE2status=active	45394000	1180200000	24	47.3	52.272	480	262.05	47.3	38	73
UPI000005C5BCstatus=active	33415000	1002400000	28	62.8	53.814	505	323.31	62.8	51	33
UPI00019F3543status=active	30655000	429160000	10	42.3	32.064	305	84.982	42.3	11	49
UPI00019F381Bstatus=active	20746000	186710000	6	27.3	28.404	260	67.332	27.3	9	55
UPI0001F0BF40status=active	14788000	221820000	10	39	41.55	382	207.07	39	16	81
UPI0001B2B291status=active	14496000	550840000	29	35.9	94.037	835	323.31	35.9	45	76
UPI000005BDFEstatus=active	12561000	163290000	13	29.8	42.659	392	221.38	29.8	15	27
UPI00019F68A0status=active	9689100	155030000	14	47.3	41.603	387	152.72	47.3	15	69
UPI0001A5BE99status=active	8416100	201990000	22	69.3	54.163	488	283.67	69.3	31	70
UPI000005C38Fstatus=active	5447600	119850000	12	43.5	46.511	432	186.05	43.5	27	31
UPI000005C526status=active	3313900	56336000	1	3.1	32.133	293	5.6791	3.1	2	32
UPI00019F326Astatus=active	1752300	22780000	8	32.3	45.751	440	87.753	32.3	11	41
UPI000005BD32status=active	1667100	35009000	10	29.4	43.387	395	92.697	29.4	11	25
UPI00019F35DAstatus=active	1572300	9433700	1	4.9	16.355	143	-2	4.9	1	51
UPI00019F339Cstatus=active	1450900	8705400	1	7.1	18.825	169	-2	7.1	0	44
UPI0001F0C2FAstatus=active	1383300	31816000	8	21.9	47.097	434	78.867	21.9	10	86
UPI0001F0C413status=active	1129300	18068000	5	21.3	38.216	342	49.257	21.3	6	93
UPI00019C6948status=active	1056900	26422000	12	42.1	60.893	556	151.34	42.1	17	38
UPI00019F3499status=active	996730	25915000	6	20.1	49.723	453	127.41	20.1	8	47
UPI00019F3BA4status=active	784680	18832000	5	16	53.397	476	64.503	16	5	67
UPI00019F3A48status=active	773050	2319100	1	12.3	6.9372	57	-2	12.3	1	61
UPI00000AE9C7status=active	627560	8785800	3	11.7	33.26	309	28.089	11.7	2	34
UPI0001B2B0ADstatus=active	612650	9189700	1	2.4	33.698	296	5.7025	2.4	1	75
UPI00019F3816status=active	509430	18339000	7	10.1	82.566	751	57.504	10.1	6	54
UPI0001F0C264status=active	426810	13231000	7	14.5	79.685	722	140.53	14.5	8	85
UPI0001B25A56status=active	318800	21360000	5	5.6	148.4	1335	61.861	5.6	6	71
UPI00019F39E3status=active	299220	14363000	1	1.5	100.53	877	5.7362	1.5	2	59
UPI00019F34ECstatus=active	265830	2126700	2	12.1	21.408	199	24.778	12.1	2	48
UPI000005BD54status=active	257070	3084800	1	4.7	30.709	279	-2	4.7	0	26
UPI00019F39F0status=active	244280	2931300	1	4.5	27.578	242	5.7432	4.5	1	60
UPI0001F0C3FFstatus=active	243090	1701700	1	4.5	33.667	313	-2	4.5	1	91
UPI00019F35B5status=active	239510	5508800	2	2.8	75.11	687	15.076	2.8	2	50
UPI0001F0C2FBstatus=active	224540	4266300	4	13.7	37.891	344	17.106	13.7	2	87
UPI00019F3BA3status=active	170070	5102200	2	5.4	68.208	627	11.754	5.4	2	66
UPI00019F3B33status=active	169430	4574600	2	4	77.344	718	38.544	4	2	65
UPI000175C0B1status=active	168850	4052300	3	7.1	56.051	491	24.679	7.1	4	37
UPI000005C21Bstatus=active	166820	4170400	2	5.2	43.776	403	11.667	5.2	2	30
UPI00019C6D0Cstatus=active	166490	7158900	4	11.9	81.682	742	33.065	11.9	6	39
UPI00000BC499status=active	151910	6228200	3	8	85.337	778	25.359	8	3	35
UPI0001B2ECC7status=active	142060	4545900	1	1.6	98.585	863	-2	1.6	1	79
UPI000005C039status=active	116640	3149400	3	11	52.602	473	20.044	11	3	28
UPI0001F0C40Astatus=active	100350	2107400	2	9.2	50.091	436	16.128	9.2	2	92
UPI00019F3788status=active	99531	2687300	1	2.6	68.648	588	-2	2.6	1	53
UPI00019F32BCstatus=active	91931	1562800	2	6.7	34.856	313	10.96	6.7	1	42
UPI0000112850status=active	89031	2047700	2	7.4	49.551	447	46.231	7.4	2	36
UPI0001F0C161status=active;UPI0001F0C160status=active	86862	6167200	6;1	7.3	142.68	1294	43.732	7.3	7	84
UPI00019F3BB3status=active	76780	2303400	1	2	65.788	592	9.6773	2	2	68
UPI00019F32D9status=active	75995	1291900	1	2.5	52.3	481	7.3527	2.5	1	43
UPI00019F39D8status=active	64353	1415800	1	4.6	60.479	527	7.5799	4.6	1	58
UPI00019F392Dstatus=active	62154	1491700	1	1.7	60.705	538	5.9643	1.7	1	57
UPI0001B2B3F4status=active	49458	1285900	1	2.4	69.271	622	-2	2.4	2	78
UPI00019F3916status=active	35224	1479400	2	2.4	102.9	930	12.461	2.4	2	56
UPI0001F0C09Astatus=active	34995	1329800	2	5.7	84.206	783	14.257	5.7	2	82
UPI0001F0C428status=active	32121	417580	2	13.7	44.175	402	12.792	13.7	2	94
UPI0001F0C384status=active	19598	1019100	1	1.8	134.94	1220	8.236	1.8	1	89
UPI0001F0C372status=active	16135	855150	1	2.3	107.97	988	5.9086	2.3	1	88
UPI0001B2AFDDstatus=active	0	0	1	1.7	122.91	1105	47.821	1.7	1	72
UPI00019F33A2status=active	0	0	1	2.2	37.259	324	5.6355	2.2	1	45
UPI00019F33EFstatus=active	0	0	1	6.3	15.94	142	5.6272	6.3	1	46
UPI0001B2B2A2status=active	0	0	1	2.7	48.778	449	-2	2.7	1	77
UPI0001E1995Estatus=active	0	0	1	24.4	5.5023	45	-2	24.4	1	80
UPI0001F0C143status=active	0	0	1	2.6	48.324	422	-2	2.6	1	83

## Sheet: Band_7
Protein IDs	iBAQ	Intensity	Unique peptides	Seq. coverage [%]	Mol. weight [kDa]	Seq. length	Score	Sequence coverage 7 [%]	iBAQ 7	MS/MS count	id
UPI000005C23Dstatus=active =EF1583	262750000	2102000000	6	30.1	30.344	286	173.05	30.1	262750000	86	37
UPI000005C6D9status=active = EF2863	225440000	2254400000	11	39.8	34.569	314	323.31	39.8	225440000	81	45
UPI00019F34ECstatus=active =0443	170020000	1360100000	4	27.1	21.408	199	84.902	27.1	170020000	37	73
UPI00019C6818status=active =EF0944	59646000	596460000	10	33.6	25.768	244	222.6	33.6	59646000	26	56
UPI0001F0C418status=active =EF0071	45673000	685100000	16	44.6	34.371	303	323.31	44.6	45673000	32	122
UPI00019F3919status=active	18237000	255320000	21	51.5	34.101	307	240.77	51.5	18237000	36	81
UPI000005C806status=active	10101000	121210000	9	38.5	26.443	252	176.65	38.5	10101000	15	50
UPI00019CD0A6status=active	9089600	99986000	7	25.1	27.236	251	87.79	25.1	9089600	11	62
UPI00019F3543status=active	8157300	114200000	4	11.8	32.064	305	61.09	11.8	8157300	4	74
UPI00019F35C9status=active	7780200	124480000	11	48.8	33.4	295	196.32	48.8	7780200	22	75
UPI0001B2B27Bstatus=active	7089300	106340000	12	43.4	32.745	295	150.51	43.4	7089300	17	107
UPI0001E198B3status=active	5646600	175040000	16	35.3	59.841	546	172.31	35.3	5646600	30	112
UPI000005C5BCstatus=active	5262500	157870000	20	43.6	53.814	505	249.83	43.6	5262500	31	43
UPI0001B2B094status=active	3503200	49045000	10	26.6	48.064	455	194.08	26.6	3503200	12	102
UPI000005C105status=active	2584500	98210000	17	38.5	80.016	702	244.07	38.5	2584500	113	36
UPI0001F0C428status=active	2363300	30723000	6	14.7	44.175	402	108.54	14.7	2363300	12	123
UPI00019F392Dstatus=active	2211400	53073000	13	25.1	60.705	538	173.74	25.1	2211400	20	82
UPI000175BD0Dstatus=active	1765700	26485000	10	34	39.75	356	142.48	34	1765700	12	55
UPI00019C6948status=active	1745400	43635000	15	32.4	60.893	556	155.8	32.4	1745400	18	57
UPI00019C766Estatus=active	1735000	46846000	9	15.2	53.48	487	106.19	15.2	1735000	16	61
UPI00019F3A74status=active	1699400	28890000	11	36.2	43.89	406	153.51	36.2	1699400	15	90
UPI0001B2B2FDstatus=active	1669100	31713000	10	39.4	34.589	312	178.26	39.4	1669100	14	110
UPI000005C2E0status=active	1434000	18642000	5	15.8	31.15	284	49.037	15.8	1434000	5	40
UPI00019F3258status=active	1304500	26090000	7	25.4	50.029	473	92.209	25.4	1304500	9	64
UPI0001B2B2FCstatus=active	1229400	24587000	9	36.4	37.573	357	180.65	36.4	1229400	12	109
UPI00019F39EEstatus=active	1218600	17060000	4	17.6	30.062	272	51.411	17.6	1218600	4	86
UPI000005C526status=active	1190700	20242000	1	3.1	32.133	293	5.825	3.1	1190700	2	42
UPI0001B2B39Astatus=active	959730	16315000	8	26	37.407	342	80.418	26	959730	9	111
UPI00000AE9C7status=active	868290	12156000	6	16.2	33.26	309	63.893	16.2	868290	6	51
UPI00019F3394status=active	791150	21361000	8	24.1	51.785	461	116.39	24.1	791150	11	72
UPI00019F3A7Estatus=active	767830	13821000	8	31.1	43.264	402	77.08	31.1	767830	9	91
UPI00019F3816status=active	764510	27523000	13	17	82.566	751	100.68	17	764510	13	79
UPI0001B2B113status=active	725530	12334000	7	34.3	30.417	277	88.298	34.3	725530	8	103
UPI0001F0BF40status=active	720090	10801000	4	13.1	41.55	382	66.627	13.1	720090	4	116
UPI00019F3BB3status=active	671320	20139000	8	15	65.788	592	65.896	15	671320	8	95
UPI00019F36F6status=active	651570	11077000	5	31.2	28.219	260	75.489	31.2	651570	5	78
UPI000005BD1Estatus=active	558580	13406000	7	26.9	37.748	361	101.57	26.9	558580	7	33
UPI00019F325Cstatus=active	383120	5363700	5	24.4	24.185	217	54.33	24.4	383120	6	65
UPI00019C6F2Cstatus=active	382940	6127100	6	19.1	38.981	356	70.61	19.1	382940	6	60
UPI0001F0C413status=active	343090	5489500	9	38.9	38.216	342	63.229	38.9	343090	9	121
UPI00019C6A70status=active	329960	2639700	1	3.3	26.667	239	5.9328	3.3	329960	1	58
UPI0001F0C264status=active	314480	9749000	4	5.7	79.685	722	33.616	5.7	314480	4	119
UPI00019F3BBBstatus=active	308480	5861200	4	17.4	34.5	317	27.734	17.4	308480	4	96
UPI0001F0C3F4status=active	288570	6925600	6	20	53.621	481	40.507	20	288570	7	120
UPI000175BCB3status=active	213730	6198300	1	1.4	71.251	625	7.1335	1.4	213730	2	54
UPI00019F3345status=active	213160	1918400	1	3.3	33.707	299	8.8052	3.3	213160	1	71
UPI0001B2AFE2status=active	186470	4848300	3	8.8	52.272	480	27.032	8.8	186470	3	100
UPI00019F326Fstatus=active	178430	2319600	3	12.7	35.33	308	20.822	12.7	178430	3	67
UPI00019F367Astatus=active	169730	4243200	1	2.8	56.751	504	5.8191	2.8	169730	1	76
UPI00019F39F5status=active	148770	1339000	2	15.4	28.263	266	20.666	15.4	148770	2	89
UPI00019F32CDstatus=active	140950	2396100	2	7.2	42	388	14.705	7.2	140950	2	69
UPI00019F39E3status=active	140820	6759500	2	2.7	100.53	877	11.5	2.7	140820	2	84
UPI000005C79Estatus=active	108840	1632600	1	3.4	23.233	203	6.5414	3.4	108840	2	47
UPI00019F32C4status=active	99754	1197100	4	18.3	25.326	230	27.331	18.3	99754	4	68
UPI000005C0ABstatus=active	94016	752130	1	4.2	30.813	289	7.2238	4.2	94016	1	35
UPI00019F3B2Estatus=active	90972	1819400	3	9.7	53.833	493	19.376	9.7	90972	3	92
UPI00019F39CFstatus=active	86061	1377000	1	4	33.824	303	13.679	4	86061	1	83
UPI00019F3867status=active	82409	2389900	3	7.4	60.014	543	79.959	7.4	82409	4	80
UPI000005C467status=active	78345	1018500	2	8.7	32.047	288	11.103	8.7	78345	1	41
UPI00019F39E8status=active	76231	838540	1	2.9	30.555	275	-2	2.9	76231	0	85
UPI0001B2B079status=active	59979	1139600	3	9.7	42.351	360	43.207	9.7	59979	4	101
UPI00019F325Dstatus=active	59327	711920	1	6.6	28.696	258	6.7544	6.6	59327	1	66
UPI0001B2B26Astatus=active	56523	3391400	1	1.7	122.45	1065	5.8418	1.7	56523	1	106
UPI0001B2B169status=active	56003	1512100	1	3.5	53.598	458	5.9342	3.5	56003	1	104
UPI0001B2B267status=active	55883	614720	1	4.3	27.312	258	7.0825	4.3	55883	1	105
UPI00019F39F3status=active	55046	3853200	5	5.5	171.43	1629	39.172	5.5	55046	5	88
UPI000005C267status=active	52110	937980	1	2	49.863	454	-2	2	52110	0	39
UPI000175BBDBstatus=active	52055	728760	1	4.5	32.947	290	34.813	4.5	52055	1	53
UPI000005C781status=active	51685	1240400	2	4.2	61.039	551	20.339	4.2	51685	3	46
UPI0001F0BE35status=active	47793	1290400	1	1.9	55.149	483	-2	1.9	47793	0	115
UPI000005C5DEstatus=active	44902	808240	1	6.2	31.715	275	5.9275	6.2	44902	1	44
UPI0001B2AFDDstatus=active	33272	2362300	2	4	122.91	1105	12.803	4	33272	2	99
UPI0001E19E39status=active	32300	452200	1	4	28.943	251	7.0009	4	32300	1	113
UPI0001F0C153status=active	27122	1112000	2	3.1	81.345	704	12.672	3.1	27122	2	118
UPI00019F3BA4status=active	24942	598610	1	2.5	53.397	476	6.0528	2.5	24942	1	94
UPI00000BB982status=active	23257	395380	1	6	33.767	299	22.451	6	23257	1	52
UPI00019F39F2status=active	21018	357310	1	5	37.852	337	6.3095	5	21018	1	87
UPI00019C6D0Cstatus=active	20889	898240	3	5.9	81.682	742	21.514	5.9	20889	3	59
UPI00019F32EEstatus=active	20790	706870	1	1.3	93.563	850	-2	1.3	20790	1	70
UPI00019F36E7status=active	16268	244020	1	3.9	28.759	258	7.3314	3.9	16268	1	77
UPI000005C7C0status=active	15819	221470	1	2.8	35.787	320	-2	2.8	15819	0	49
UPI000005C258status=active	14887	610380	1	1.3	84.587	748	-2	1.3	14887	0	38
UPI000005C7ADstatus=active	14001	126010	1	7.3	17.164	150	-2	7.3	14001	1	48
UPI0001A5BE99status=active	13246	317900	1	5.1	54.163	488	7.8068	5.1	13246	1	97
UPI0001E19E44status=active	10866	260780	1	2.6	57.323	493	-2	2.6	10866	0	114
UPI0001F0C09Astatus=active	8512.7	323480	1	1.5	84.206	783	13.555	1.5	8512.7	1	117
UPI0001B2B291status=active	7341.8	278990	1	2.2	94.037	835	11.109	2.2	7341.8	1	108
UPI00019F3BA3status=active	5948.8	178460	1	1.9	68.208	627	6.5747	1.9	5948.8	1	93
UPI00019CD1F3status=active	0	0	1	1.7	46.08	422	6.4279	1.7	0	1	63
UPI000005C095status=active	0	0	1	7.6	16.836	145	-2	7.6	0	1	34
UPI0001B25823status=active	0	0	1	10.7	16.938	150	-2	10.7	0	1	98
