# Supplementary material for: Enterococcal cell wall remodelling underpins pathogenesis via the release of the Enteroccocal Polysaccharide Antigen (EPA)
Source: PLoS Pathog. 2025 Jun 23;21(6):e1012771. doi: 10.1371/journal.ppat.1012771 (PMC12208459; doi:10.1371/journal.ppat.1012771)
Supplement: S1 File — Zipped raw data used to make figures 1–10 are provided in individual folders for each figure. (ZIP) [file ppat.1012771.s013.zip › Data Smith et al/Fig. 4/fold_gh25_j_model_1.cif]

# By using this file you agree to the legally binding terms of use found at alphafoldserver.com/output-terms
data_6de40ccb8678a9a6
#
_entry.id 6de40ccb8678a9a6
#
loop_
_atom_type.symbol
C 
N 
O 
S 
#
loop_
_audit_author.name
_audit_author.pdbx_ordinal
"Google DeepMind" 1 
"Isomorphic Labs" 2 
#
_audit_conform.dict_location https://raw.githubusercontent.com/ihmwg/ModelCIF/master/dist/mmcif_ma.dic
_audit_conform.dict_name     mmcif_ma.dic
_audit_conform.dict_version  1.4.5
#
loop_
_chem_comp.formula
_chem_comp.formula_weight
_chem_comp.id
_chem_comp.mon_nstd_flag
_chem_comp.name
_chem_comp.pdbx_smiles
_chem_comp.pdbx_synonyms
_chem_comp.type
"C3 H7 N O2"    89.093  ALA y ALANINE         C[C@H](N)C(O)=O                  ? "L-PEPTIDE LINKING" 
"C6 H15 N4 O2"  175.209 ARG y ARGININE        N[C@@H](CCCNC(N)=[NH2+])C(O)=O   ? "L-PEPTIDE LINKING" 
"C4 H8 N2 O3"   132.118 ASN y ASPARAGINE      N[C@@H](CC(N)=O)C(O)=O           ? "L-PEPTIDE LINKING" 
"C4 H7 N O4"    133.103 ASP y "ASPARTIC ACID" N[C@@H](CC(O)=O)C(O)=O           ? "L-PEPTIDE LINKING" 
"C5 H10 N2 O3"  146.144 GLN y GLUTAMINE       N[C@@H](CCC(N)=O)C(O)=O          ? "L-PEPTIDE LINKING" 
"C5 H9 N O4"    147.129 GLU y "GLUTAMIC ACID" N[C@@H](CCC(O)=O)C(O)=O          ? "L-PEPTIDE LINKING" 
"C2 H5 N O2"    75.067  GLY y GLYCINE         NCC(O)=O                         ? "PEPTIDE LINKING"   
"C6 H10 N3 O2"  156.162 HIS y HISTIDINE       N[C@@H](Cc1c[nH]c[nH+]1)C(O)=O   ? "L-PEPTIDE LINKING" 
"C6 H13 N O2"   131.173 ILE y ISOLEUCINE      CC[C@H](C)[C@H](N)C(O)=O         ? "L-PEPTIDE LINKING" 
"C6 H13 N O2"   131.173 LEU y LEUCINE         CC(C)C[C@H](N)C(O)=O             ? "L-PEPTIDE LINKING" 
"C6 H15 N2 O2"  147.195 LYS y LYSINE          N[C@@H](CCCC[NH3+])C(O)=O        ? "L-PEPTIDE LINKING" 
"C5 H11 N O2 S" 149.211 MET y METHIONINE      CSCC[C@H](N)C(O)=O               ? "L-PEPTIDE LINKING" 
"C9 H11 N O2"   165.189 PHE y PHENYLALANINE   N[C@@H](Cc1ccccc1)C(O)=O         ? "L-PEPTIDE LINKING" 
"C5 H9 N O2"    115.130 PRO y PROLINE         OC(=O)[C@@H]1CCCN1               ? "L-PEPTIDE LINKING" 
"C3 H7 N O3"    105.093 SER y SERINE          N[C@@H](CO)C(O)=O                ? "L-PEPTIDE LINKING" 
"C4 H9 N O3"    119.119 THR y THREONINE       C[C@@H](O)[C@H](N)C(O)=O         ? "L-PEPTIDE LINKING" 
"C11 H12 N2 O2" 204.225 TRP y TRYPTOPHAN      N[C@@H](Cc1c[nH]c2ccccc12)C(O)=O ? "L-PEPTIDE LINKING" 
"C9 H11 N O3"   181.189 TYR y TYROSINE        N[C@@H](Cc1ccc(O)cc1)C(O)=O      ? "L-PEPTIDE LINKING" 
"C5 H11 N O2"   117.146 VAL y VALINE          CC(C)[C@H](N)C(O)=O              ? "L-PEPTIDE LINKING" 
#
_citation.book_publisher          ?
_citation.country                 UK
_citation.id                      primary
_citation.journal_full            Nature
_citation.journal_id_ASTM         NATUAS
_citation.journal_id_CSD          0006
_citation.journal_id_ISSN         0028-0836
_citation.journal_volume          ?
_citation.page_first              ?
_citation.page_last               ?
_citation.pdbx_database_id_DOI    ?
_citation.pdbx_database_id_PubMed ?
_citation.title                   "Accurate structure prediction of biomolecular interactions with AlphaFold 3"
_citation.year                    2024
#
loop_
_citation_author.citation_id
_citation_author.name
_citation_author.ordinal
primary "Google DeepMind" 1 
primary "Isomorphic Labs" 2 
#
_entity.id               1
_entity.pdbx_description .
_entity.type             polymer
#
_entity_poly.entity_id      1
_entity_poly.pdbx_strand_id A
_entity_poly.type           polypeptide(L)
#
loop_
_entity_poly_seq.entity_id
_entity_poly_seq.hetero
_entity_poly_seq.mon_id
_entity_poly_seq.num
1 n ILE 1   
1 n ASP 2   
1 n VAL 3   
1 n SER 4   
1 n SER 5   
1 n TRP 6   
1 n ASN 7   
1 n GLY 8   
1 n SER 9   
1 n LEU 10  
1 n SER 11  
1 n VAL 12  
1 n ALA 13  
1 n ASN 14  
1 n TYR 15  
1 n GLN 16  
1 n THR 17  
1 n MET 18  
1 n LYS 19  
1 n SER 20  
1 n TYR 21  
1 n GLY 22  
1 n ILE 23  
1 n GLY 24  
1 n GLY 25  
1 n VAL 26  
1 n VAL 27  
1 n VAL 28  
1 n LYS 29  
1 n MET 30  
1 n THR 31  
1 n GLU 32  
1 n ALA 33  
1 n THR 34  
1 n THR 35  
1 n TYR 36  
1 n GLN 37  
1 n ASN 38  
1 n PRO 39  
1 n GLU 40  
1 n ARG 41  
1 n PHE 42  
1 n ALA 43  
1 n GLN 44  
1 n VAL 45  
1 n GLN 46  
1 n ASN 47  
1 n ALA 48  
1 n ASN 49  
1 n ALA 50  
1 n VAL 51  
1 n GLY 52  
1 n ILE 53  
1 n LYS 54  
1 n VAL 55  
1 n SER 56  
1 n ALA 57  
1 n TYR 58  
1 n HIS 59  
1 n TYR 60  
1 n SER 61  
1 n HIS 62  
1 n PHE 63  
1 n THR 64  
1 n THR 65  
1 n LYS 66  
1 n ASP 67  
1 n GLN 68  
1 n ALA 69  
1 n ILE 70  
1 n LYS 71  
1 n GLU 72  
1 n ALA 73  
1 n ASN 74  
1 n TYR 75  
1 n PHE 76  
1 n ALA 77  
1 n ASP 78  
1 n THR 79  
1 n ALA 80  
1 n ILE 81  
1 n ASN 82  
1 n THR 83  
1 n GLY 84  
1 n LEU 85  
1 n PRO 86  
1 n LYS 87  
1 n ASP 88  
1 n THR 89  
1 n LEU 90  
1 n MET 91  
1 n VAL 92  
1 n ASN 93  
1 n ASP 94  
1 n ALA 95  
1 n GLU 96  
1 n GLU 97  
1 n GLY 98  
1 n SER 99  
1 n MET 100 
1 n ASN 101 
1 n ASN 102 
1 n GLY 103 
1 n GLN 104 
1 n LEU 105 
1 n THR 106 
1 n ALA 107 
1 n ASN 108 
1 n SER 109 
1 n ILE 110 
1 n ALA 111 
1 n PHE 112 
1 n ALA 113 
1 n ASN 114 
1 n GLN 115 
1 n LEU 116 
1 n LYS 117 
1 n ALA 118 
1 n ARG 119 
1 n GLY 120 
1 n PHE 121 
1 n THR 122 
1 n ASN 123 
1 n VAL 124 
1 n LEU 125 
1 n HIS 126 
1 n TYR 127 
1 n SER 128 
1 n MET 129 
1 n ALA 130 
1 n ALA 131 
1 n TRP 132 
1 n PHE 133 
1 n THR 134 
1 n GLU 135 
1 n GLY 136 
1 n VAL 137 
1 n LEU 138 
1 n SER 139 
1 n PRO 140 
1 n THR 141 
1 n GLN 142 
1 n LEU 143 
1 n GLY 144 
1 n THR 145 
1 n GLU 146 
1 n ASN 147 
1 n ILE 148 
1 n TRP 149 
1 n ILE 150 
1 n ALA 151 
1 n GLN 152 
1 n TYR 153 
1 n PRO 154 
1 n PHE 155 
1 n GLU 156 
1 n PRO 157 
1 n THR 158 
1 n ALA 159 
1 n ASP 160 
1 n GLN 161 
1 n LEU 162 
1 n TRP 163 
1 n HIS 164 
1 n LYS 165 
1 n ASN 166 
1 n GLU 167 
1 n GLY 168 
1 n TYR 169 
1 n ALA 170 
1 n ALA 171 
1 n TRP 172 
1 n GLN 173 
1 n TRP 174 
1 n SER 175 
1 n SER 176 
1 n LEU 177 
1 n LEU 178 
1 n THR 179 
1 n ILE 180 
1 n PRO 181 
1 n GLY 182 
1 n VAL 183 
#
_ma_data.content_type "model coordinates"
_ma_data.id           1
_ma_data.name         Model
#
_ma_model_list.data_id          1
_ma_model_list.model_group_id   1
_ma_model_list.model_group_name "AlphaFold-beta-20231127 (15b167bf-95bf-4f75-843c-c4337252b09d @ 2024-11-08 09:40:22)"
_ma_model_list.model_id         1
_ma_model_list.model_name       "Top ranked model"
_ma_model_list.model_type       "Ab initio model"
_ma_model_list.ordinal_id       1
#
loop_
_ma_protocol_step.method_type
_ma_protocol_step.ordinal_id
_ma_protocol_step.protocol_id
_ma_protocol_step.step_id
"coevolution MSA" 1 1 1 
"template search" 2 1 2 
modeling          3 1 3 
#
loop_
_ma_qa_metric.id
_ma_qa_metric.mode
_ma_qa_metric.name
_ma_qa_metric.software_group_id
_ma_qa_metric.type
1 global pLDDT 1 pLDDT 
2 local  pLDDT 1 pLDDT 
#
_ma_qa_metric_global.metric_id    1
_ma_qa_metric_global.metric_value 96.26
_ma_qa_metric_global.model_id     1
_ma_qa_metric_global.ordinal_id   1
#
_ma_software_group.group_id    1
_ma_software_group.ordinal_id  1
_ma_software_group.software_id 1
#
_ma_target_entity.data_id   1
_ma_target_entity.entity_id 1
_ma_target_entity.origin    .
#
_ma_target_entity_instance.asym_id   A
_ma_target_entity_instance.details   .
_ma_target_entity_instance.entity_id 1
#
loop_
_pdbx_data_usage.details
_pdbx_data_usage.id
_pdbx_data_usage.type
_pdbx_data_usage.url
;NON-COMMERCIAL USE ONLY, BY USING THIS FILE YOU AGREE TO THE TERMS OF USE FOUND
AT alphafoldserver.com/output-terms.
;
1 license    ? 
;THE INFORMATION IS NOT INTENDED FOR, HAS NOT BEEN VALIDATED FOR, AND IS NOT
APPROVED FOR CLINICAL USE. IT SHOULD NOT BE USED FOR CLINICAL PURPOSE OR RELIED
ON FOR MEDICAL OR OTHER PROFESSIONAL ADVICE. IT IS THEORETICAL MODELLING ONLY
AND CAUTION SHOULD BE EXERCISED IN ITS USE. IT IS PROVIDED "AS-IS" WITHOUT ANY
WARRANTY OF ANY KIND, WHETHER EXPRESSED OR IMPLIED. NO WARRANTY IS GIVEN THAT
USE OF THE INFORMATION SHALL NOT INFRINGE THE RIGHTS OF ANY THIRD PARTY.
;
2 disclaimer ? 
#
loop_
_pdbx_poly_seq_scheme.asym_id
_pdbx_poly_seq_scheme.auth_seq_num
_pdbx_poly_seq_scheme.entity_id
_pdbx_poly_seq_scheme.hetero
_pdbx_poly_seq_scheme.mon_id
_pdbx_poly_seq_scheme.pdb_ins_code
_pdbx_poly_seq_scheme.pdb_seq_num
_pdbx_poly_seq_scheme.pdb_strand_id
_pdbx_poly_seq_scheme.seq_id
A 1   1 n ILE . 1   A 1   
A 2   1 n ASP . 2   A 2   
A 3   1 n VAL . 3   A 3   
A 4   1 n SER . 4   A 4   
A 5   1 n SER . 5   A 5   
A 6   1 n TRP . 6   A 6   
A 7   1 n ASN . 7   A 7   
A 8   1 n GLY . 8   A 8   
A 9   1 n SER . 9   A 9   
A 10  1 n LEU . 10  A 10  
A 11  1 n SER . 11  A 11  
A 12  1 n VAL . 12  A 12  
A 13  1 n ALA . 13  A 13  
A 14  1 n ASN . 14  A 14  
A 15  1 n TYR . 15  A 15  
A 16  1 n GLN . 16  A 16  
A 17  1 n THR . 17  A 17  
A 18  1 n MET . 18  A 18  
A 19  1 n LYS . 19  A 19  
A 20  1 n SER . 20  A 20  
A 21  1 n TYR . 21  A 21  
A 22  1 n GLY . 22  A 22  
A 23  1 n ILE . 23  A 23  
A 24  1 n GLY . 24  A 24  
A 25  1 n GLY . 25  A 25  
A 26  1 n VAL . 26  A 26  
A 27  1 n VAL . 27  A 27  
A 28  1 n VAL . 28  A 28  
A 29  1 n LYS . 29  A 29  
A 30  1 n MET . 30  A 30  
A 31  1 n THR . 31  A 31  
A 32  1 n GLU . 32  A 32  
A 33  1 n ALA . 33  A 33  
A 34  1 n THR . 34  A 34  
A 35  1 n THR . 35  A 35  
A 36  1 n TYR . 36  A 36  
A 37  1 n GLN . 37  A 37  
A 38  1 n ASN . 38  A 38  
A 39  1 n PRO . 39  A 39  
A 40  1 n GLU . 40  A 40  
A 41  1 n ARG . 41  A 41  
A 42  1 n PHE . 42  A 42  
A 43  1 n ALA . 43  A 43  
A 44  1 n GLN . 44  A 44  
A 45  1 n VAL . 45  A 45  
A 46  1 n GLN . 46  A 46  
A 47  1 n ASN . 47  A 47  
A 48  1 n ALA . 48  A 48  
A 49  1 n ASN . 49  A 49  
A 50  1 n ALA . 50  A 50  
A 51  1 n VAL . 51  A 51  
A 52  1 n GLY . 52  A 52  
A 53  1 n ILE . 53  A 53  
A 54  1 n LYS . 54  A 54  
A 55  1 n VAL . 55  A 55  
A 56  1 n SER . 56  A 56  
A 57  1 n ALA . 57  A 57  
A 58  1 n TYR . 58  A 58  
A 59  1 n HIS . 59  A 59  
A 60  1 n TYR . 60  A 60  
A 61  1 n SER . 61  A 61  
A 62  1 n HIS . 62  A 62  
A 63  1 n PHE . 63  A 63  
A 64  1 n THR . 64  A 64  
A 65  1 n THR . 65  A 65  
A 66  1 n LYS . 66  A 66  
A 67  1 n ASP . 67  A 67  
A 68  1 n GLN . 68  A 68  
A 69  1 n ALA . 69  A 69  
A 70  1 n ILE . 70  A 70  
A 71  1 n LYS . 71  A 71  
A 72  1 n GLU . 72  A 72  
A 73  1 n ALA . 73  A 73  
A 74  1 n ASN . 74  A 74  
A 75  1 n TYR . 75  A 75  
A 76  1 n PHE . 76  A 76  
A 77  1 n ALA . 77  A 77  
A 78  1 n ASP . 78  A 78  
A 79  1 n THR . 79  A 79  
A 80  1 n ALA . 80  A 80  
A 81  1 n ILE . 81  A 81  
A 82  1 n ASN . 82  A 82  
A 83  1 n THR . 83  A 83  
A 84  1 n GLY . 84  A 84  
A 85  1 n LEU . 85  A 85  
A 86  1 n PRO . 86  A 86  
A 87  1 n LYS . 87  A 87  
A 88  1 n ASP . 88  A 88  
A 89  1 n THR . 89  A 89  
A 90  1 n LEU . 90  A 90  
A 91  1 n MET . 91  A 91  
A 92  1 n VAL . 92  A 92  
A 93  1 n ASN . 93  A 93  
A 94  1 n ASP . 94  A 94  
A 95  1 n ALA . 95  A 95  
A 96  1 n GLU . 96  A 96  
A 97  1 n GLU . 97  A 97  
A 98  1 n GLY . 98  A 98  
A 99  1 n SER . 99  A 99  
A 100 1 n MET . 100 A 100 
A 101 1 n ASN . 101 A 101 
A 102 1 n ASN . 102 A 102 
A 103 1 n GLY . 103 A 103 
A 104 1 n GLN . 104 A 104 
A 105 1 n LEU . 105 A 105 
A 106 1 n THR . 106 A 106 
A 107 1 n ALA . 107 A 107 
A 108 1 n ASN . 108 A 108 
A 109 1 n SER . 109 A 109 
A 110 1 n ILE . 110 A 110 
A 111 1 n ALA . 111 A 111 
A 112 1 n PHE . 112 A 112 
A 113 1 n ALA . 113 A 113 
A 114 1 n ASN . 114 A 114 
A 115 1 n GLN . 115 A 115 
A 116 1 n LEU . 116 A 116 
A 117 1 n LYS . 117 A 117 
A 118 1 n ALA . 118 A 118 
A 119 1 n ARG . 119 A 119 
A 120 1 n GLY . 120 A 120 
A 121 1 n PHE . 121 A 121 
A 122 1 n THR . 122 A 122 
A 123 1 n ASN . 123 A 123 
A 124 1 n VAL . 124 A 124 
A 125 1 n LEU . 125 A 125 
A 126 1 n HIS . 126 A 126 
A 127 1 n TYR . 127 A 127 
A 128 1 n SER . 128 A 128 
A 129 1 n MET . 129 A 129 
A 130 1 n ALA . 130 A 130 
A 131 1 n ALA . 131 A 131 
A 132 1 n TRP . 132 A 132 
A 133 1 n PHE . 133 A 133 
A 134 1 n THR . 134 A 134 
A 135 1 n GLU . 135 A 135 
A 136 1 n GLY . 136 A 136 
A 137 1 n VAL . 137 A 137 
A 138 1 n LEU . 138 A 138 
A 139 1 n SER . 139 A 139 
A 140 1 n PRO . 140 A 140 
A 141 1 n THR . 141 A 141 
A 142 1 n GLN . 142 A 142 
A 143 1 n LEU . 143 A 143 
A 144 1 n GLY . 144 A 144 
A 145 1 n THR . 145 A 145 
A 146 1 n GLU . 146 A 146 
A 147 1 n ASN . 147 A 147 
A 148 1 n ILE . 148 A 148 
A 149 1 n TRP . 149 A 149 
A 150 1 n ILE . 150 A 150 
A 151 1 n ALA . 151 A 151 
A 152 1 n GLN . 152 A 152 
A 153 1 n TYR . 153 A 153 
A 154 1 n PRO . 154 A 154 
A 155 1 n PHE . 155 A 155 
A 156 1 n GLU . 156 A 156 
A 157 1 n PRO . 157 A 157 
A 158 1 n THR . 158 A 158 
A 159 1 n ALA . 159 A 159 
A 160 1 n ASP . 160 A 160 
A 161 1 n GLN . 161 A 161 
A 162 1 n LEU . 162 A 162 
A 163 1 n TRP . 163 A 163 
A 164 1 n HIS . 164 A 164 
A 165 1 n LYS . 165 A 165 
A 166 1 n ASN . 166 A 166 
A 167 1 n GLU . 167 A 167 
A 168 1 n GLY . 168 A 168 
A 169 1 n TYR . 169 A 169 
A 170 1 n ALA . 170 A 170 
A 171 1 n ALA . 171 A 171 
A 172 1 n TRP . 172 A 172 
A 173 1 n GLN . 173 A 173 
A 174 1 n TRP . 174 A 174 
A 175 1 n SER . 175 A 175 
A 176 1 n SER . 176 A 176 
A 177 1 n LEU . 177 A 177 
A 178 1 n LEU . 178 A 178 
A 179 1 n THR . 179 A 179 
A 180 1 n ILE . 180 A 180 
A 181 1 n PRO . 181 A 181 
A 182 1 n GLY . 182 A 182 
A 183 1 n VAL . 183 A 183 
#
_software.classification other
_software.date           ?
_software.description    "Structure prediction"
_software.name           AlphaFold
_software.pdbx_ordinal   1
_software.type           package
_software.version        "AlphaFold-beta-20231127 (15b167bf-95bf-4f75-843c-c4337252b09d @ 2024-11-08 09:40:22)"
#
_struct_asym.entity_id 1
_struct_asym.id        A
#
loop_
_atom_site.group_PDB
_atom_site.id
_atom_site.type_symbol
_atom_site.label_atom_id
_atom_site.label_alt_id
_atom_site.label_comp_id
_atom_site.label_asym_id
_atom_site.label_entity_id
_atom_site.label_seq_id
_atom_site.pdbx_PDB_ins_code
_atom_site.Cartn_x
_atom_site.Cartn_y
_atom_site.Cartn_z
_atom_site.occupancy
_atom_site.B_iso_or_equiv
_atom_site.auth_seq_id
_atom_site.auth_asym_id
_atom_site.pdbx_PDB_model_num
ATOM 1    N N   . ILE A 1 1   ? 4.467   4.287   -10.104 1.00 98.52 1   A 1 
ATOM 2    C CA  . ILE A 1 1   ? 3.379   3.349   -10.454 1.00 98.72 1   A 1 
ATOM 3    C C   . ILE A 1 1   ? 3.276   2.273   -9.381  1.00 98.84 1   A 1 
ATOM 4    O O   . ILE A 1 1   ? 4.248   2.036   -8.674  1.00 98.72 1   A 1 
ATOM 5    C CB  . ILE A 1 1   ? 3.567   2.696   -11.843 1.00 98.36 1   A 1 
ATOM 6    C CG1 . ILE A 1 1   ? 4.888   1.901   -11.924 1.00 96.94 1   A 1 
ATOM 7    C CG2 . ILE A 1 1   ? 3.452   3.762   -12.946 1.00 96.15 1   A 1 
ATOM 8    C CD1 . ILE A 1 1   ? 5.012   1.049   -13.205 1.00 96.17 1   A 1 
ATOM 9    N N   . ASP A 1 2   ? 2.140   1.600   -9.312  1.00 98.81 2   A 1 
ATOM 10   C CA  . ASP A 1 2   ? 1.949   0.388   -8.531  1.00 98.87 2   A 1 
ATOM 11   C C   . ASP A 1 2   ? 1.527   -0.772  -9.440  1.00 98.84 2   A 1 
ATOM 12   O O   . ASP A 1 2   ? 0.937   -0.569  -10.500 1.00 98.51 2   A 1 
ATOM 13   C CB  . ASP A 1 2   ? 0.946   0.654   -7.396  1.00 98.71 2   A 1 
ATOM 14   C CG  . ASP A 1 2   ? -0.402  1.084   -7.954  1.00 98.08 2   A 1 
ATOM 15   O OD1 . ASP A 1 2   ? -0.488  2.259   -8.399  1.00 96.00 2   A 1 
ATOM 16   O OD2 . ASP A 1 2   ? -1.294  0.221   -8.027  1.00 95.28 2   A 1 
ATOM 17   N N   . VAL A 1 3   ? 1.905   -1.995  -9.066  1.00 98.86 3   A 1 
ATOM 18   C CA  . VAL A 1 3   ? 1.643   -3.219  -9.838  1.00 98.86 3   A 1 
ATOM 19   C C   . VAL A 1 3   ? 1.331   -4.405  -8.920  1.00 98.81 3   A 1 
ATOM 20   O O   . VAL A 1 3   ? 1.754   -4.471  -7.768  1.00 98.87 3   A 1 
ATOM 21   C CB  . VAL A 1 3   ? 2.800   -3.579  -10.794 1.00 98.77 3   A 1 
ATOM 22   C CG1 . VAL A 1 3   ? 3.078   -2.473  -11.811 1.00 98.58 3   A 1 
ATOM 23   C CG2 . VAL A 1 3   ? 4.106   -3.923  -10.075 1.00 98.49 3   A 1 
ATOM 24   N N   . SER A 1 4   ? 0.610   -5.380  -9.475  1.00 98.78 4   A 1 
ATOM 25   C CA  . SER A 1 4   ? 0.240   -6.630  -8.800  1.00 98.77 4   A 1 
ATOM 26   C C   . SER A 1 4   ? 0.289   -7.802  -9.787  1.00 98.70 4   A 1 
ATOM 27   O O   . SER A 1 4   ? 0.705   -7.638  -10.937 1.00 98.49 4   A 1 
ATOM 28   C CB  . SER A 1 4   ? -1.166  -6.464  -8.205  1.00 98.71 4   A 1 
ATOM 29   O OG  . SER A 1 4   ? -2.125  -6.401  -9.237  1.00 98.39 4   A 1 
ATOM 30   N N   . SER A 1 5   ? -0.167  -8.978  -9.377  1.00 98.77 5   A 1 
ATOM 31   C CA  . SER A 1 5   ? -0.371  -10.104 -10.307 1.00 98.61 5   A 1 
ATOM 32   C C   . SER A 1 5   ? -1.369  -9.800  -11.429 1.00 98.67 5   A 1 
ATOM 33   O O   . SER A 1 5   ? -1.308  -10.438 -12.471 1.00 98.11 5   A 1 
ATOM 34   C CB  . SER A 1 5   ? -0.826  -11.349 -9.551  1.00 98.43 5   A 1 
ATOM 35   O OG  . SER A 1 5   ? -2.003  -11.085 -8.808  1.00 95.73 5   A 1 
ATOM 36   N N   . TRP A 1 6   ? -2.266  -8.798  -11.256 1.00 98.20 6   A 1 
ATOM 37   C CA  . TRP A 1 6   ? -3.187  -8.347  -12.297 1.00 97.94 6   A 1 
ATOM 38   C C   . TRP A 1 6   ? -2.465  -7.828  -13.546 1.00 97.99 6   A 1 
ATOM 39   O O   . TRP A 1 6   ? -2.954  -8.002  -14.655 1.00 97.12 6   A 1 
ATOM 40   C CB  . TRP A 1 6   ? -4.083  -7.243  -11.716 1.00 97.21 6   A 1 
ATOM 41   C CG  . TRP A 1 6   ? -5.113  -6.736  -12.674 1.00 89.75 6   A 1 
ATOM 42   C CD1 . TRP A 1 6   ? -5.081  -5.563  -13.353 1.00 81.82 6   A 1 
ATOM 43   C CD2 . TRP A 1 6   ? -6.326  -7.419  -13.123 1.00 85.91 6   A 1 
ATOM 44   N NE1 . TRP A 1 6   ? -6.172  -5.469  -14.185 1.00 78.47 6   A 1 
ATOM 45   C CE2 . TRP A 1 6   ? -6.974  -6.587  -14.083 1.00 84.36 6   A 1 
ATOM 46   C CE3 . TRP A 1 6   ? -6.935  -8.651  -12.811 1.00 75.55 6   A 1 
ATOM 47   C CZ2 . TRP A 1 6   ? -8.176  -6.972  -14.713 1.00 79.93 6   A 1 
ATOM 48   C CZ3 . TRP A 1 6   ? -8.135  -9.041  -13.441 1.00 72.39 6   A 1 
ATOM 49   C CH2 . TRP A 1 6   ? -8.747  -8.208  -14.381 1.00 72.10 6   A 1 
ATOM 50   N N   . ASN A 1 7   ? -1.266  -7.255  -13.380 1.00 97.73 7   A 1 
ATOM 51   C CA  . ASN A 1 7   ? -0.429  -6.775  -14.479 1.00 97.54 7   A 1 
ATOM 52   C C   . ASN A 1 7   ? 0.365   -7.915  -15.159 1.00 96.92 7   A 1 
ATOM 53   O O   . ASN A 1 7   ? 1.074   -7.660  -16.131 1.00 95.12 7   A 1 
ATOM 54   C CB  . ASN A 1 7   ? 0.498   -5.670  -13.944 1.00 97.61 7   A 1 
ATOM 55   C CG  . ASN A 1 7   ? -0.289  -4.545  -13.295 1.00 97.43 7   A 1 
ATOM 56   O OD1 . ASN A 1 7   ? -0.481  -4.527  -12.083 1.00 92.86 7   A 1 
ATOM 57   N ND2 . ASN A 1 7   ? -0.805  -3.623  -14.064 1.00 93.62 7   A 1 
ATOM 58   N N   . GLY A 1 8   ? 0.251   -9.140  -14.662 1.00 95.56 8   A 1 
ATOM 59   C CA  . GLY A 1 8   ? 0.980   -10.281 -15.179 1.00 94.49 8   A 1 
ATOM 60   C C   . GLY A 1 8   ? 2.491   -10.198 -14.947 1.00 95.11 8   A 1 
ATOM 61   O O   . GLY A 1 8   ? 2.987   -9.446  -14.098 1.00 94.27 8   A 1 
ATOM 62   N N   . SER A 1 9   ? 3.232   -10.993 -15.712 1.00 90.43 9   A 1 
ATOM 63   C CA  . SER A 1 9   ? 4.697   -10.994 -15.663 1.00 89.16 9   A 1 
ATOM 64   C C   . SER A 1 9   ? 5.256   -9.755  -16.367 1.00 89.34 9   A 1 
ATOM 65   O O   . SER A 1 9   ? 5.007   -9.533  -17.553 1.00 85.39 9   A 1 
ATOM 66   C CB  . SER A 1 9   ? 5.248   -12.274 -16.294 1.00 84.77 9   A 1 
ATOM 67   O OG  . SER A 1 9   ? 6.638   -12.380 -16.045 1.00 77.19 9   A 1 
ATOM 68   N N   . LEU A 1 10  ? 6.029   -8.950  -15.645 1.00 97.19 10  A 1 
ATOM 69   C CA  . LEU A 1 10  ? 6.710   -7.772  -16.177 1.00 97.58 10  A 1 
ATOM 70   C C   . LEU A 1 10  ? 8.190   -8.084  -16.382 1.00 97.72 10  A 1 
ATOM 71   O O   . LEU A 1 10  ? 8.936   -8.353  -15.439 1.00 97.29 10  A 1 
ATOM 72   C CB  . LEU A 1 10  ? 6.485   -6.575  -15.236 1.00 97.59 10  A 1 
ATOM 73   C CG  . LEU A 1 10  ? 5.022   -6.086  -15.175 1.00 97.38 10  A 1 
ATOM 74   C CD1 . LEU A 1 10  ? 4.881   -5.032  -14.084 1.00 96.73 10  A 1 
ATOM 75   C CD2 . LEU A 1 10  ? 4.565   -5.460  -16.500 1.00 96.82 10  A 1 
ATOM 76   N N   . SER A 1 11  ? 8.629   -8.044  -17.639 1.00 98.58 11  A 1 
ATOM 77   C CA  . SER A 1 11  ? 10.014  -8.327  -18.009 1.00 98.58 11  A 1 
ATOM 78   C C   . SER A 1 11  ? 10.951  -7.144  -17.733 1.00 98.70 11  A 1 
ATOM 79   O O   . SER A 1 11  ? 10.520  -6.010  -17.521 1.00 98.70 11  A 1 
ATOM 80   C CB  . SER A 1 11  ? 10.078  -8.746  -19.481 1.00 98.30 11  A 1 
ATOM 81   O OG  . SER A 1 11  ? 9.895   -7.639  -20.333 1.00 97.46 11  A 1 
ATOM 82   N N   . VAL A 1 12  ? 12.261  -7.380  -17.805 1.00 98.69 12  A 1 
ATOM 83   C CA  . VAL A 1 12  ? 13.272  -6.303  -17.780 1.00 98.72 12  A 1 
ATOM 84   C C   . VAL A 1 12  ? 13.020  -5.281  -18.894 1.00 98.81 12  A 1 
ATOM 85   O O   . VAL A 1 12  ? 13.120  -4.082  -18.647 1.00 98.80 12  A 1 
ATOM 86   C CB  . VAL A 1 12  ? 14.695  -6.893  -17.895 1.00 98.71 12  A 1 
ATOM 87   C CG1 . VAL A 1 12  ? 15.777  -5.815  -17.972 1.00 98.05 12  A 1 
ATOM 88   C CG2 . VAL A 1 12  ? 15.029  -7.775  -16.690 1.00 98.07 12  A 1 
ATOM 89   N N   . ALA A 1 13  ? 12.628  -5.730  -20.092 1.00 98.77 13  A 1 
ATOM 90   C CA  . ALA A 1 13  ? 12.316  -4.847  -21.216 1.00 98.79 13  A 1 
ATOM 91   C C   . ALA A 1 13  ? 11.087  -3.955  -20.929 1.00 98.76 13  A 1 
ATOM 92   O O   . ALA A 1 13  ? 11.127  -2.766  -21.228 1.00 98.71 13  A 1 
ATOM 93   C CB  . ALA A 1 13  ? 12.122  -5.696  -22.477 1.00 98.63 13  A 1 
ATOM 94   N N   . ASN A 1 14  ? 10.031  -4.494  -20.286 1.00 98.72 14  A 1 
ATOM 95   C CA  . ASN A 1 14  ? 8.885   -3.690  -19.865 1.00 98.75 14  A 1 
ATOM 96   C C   . ASN A 1 14  ? 9.313   -2.577  -18.907 1.00 98.81 14  A 1 
ATOM 97   O O   . ASN A 1 14  ? 8.991   -1.408  -19.127 1.00 98.80 14  A 1 
ATOM 98   C CB  . ASN A 1 14  ? 7.802   -4.567  -19.221 1.00 98.60 14  A 1 
ATOM 99   C CG  . ASN A 1 14  ? 7.216   -5.596  -20.170 1.00 98.02 14  A 1 
ATOM 100  O OD1 . ASN A 1 14  ? 7.346   -6.802  -19.951 1.00 94.30 14  A 1 
ATOM 101  N ND2 . ASN A 1 14  ? 6.600   -5.199  -21.241 1.00 93.37 14  A 1 
ATOM 102  N N   . TYR A 1 15  ? 10.112  -2.886  -17.883 1.00 98.83 15  A 1 
ATOM 103  C CA  . TYR A 1 15  ? 10.612  -1.875  -16.950 1.00 98.88 15  A 1 
ATOM 104  C C   . TYR A 1 15  ? 11.574  -0.868  -17.597 1.00 98.89 15  A 1 
ATOM 105  O O   . TYR A 1 15  ? 11.560  0.307   -17.230 1.00 98.82 15  A 1 
ATOM 106  C CB  . TYR A 1 15  ? 11.256  -2.555  -15.740 1.00 98.86 15  A 1 
ATOM 107  C CG  . TYR A 1 15  ? 10.260  -3.115  -14.743 1.00 98.87 15  A 1 
ATOM 108  C CD1 . TYR A 1 15  ? 9.408   -2.239  -14.043 1.00 98.75 15  A 1 
ATOM 109  C CD2 . TYR A 1 15  ? 10.201  -4.493  -14.491 1.00 98.75 15  A 1 
ATOM 110  C CE1 . TYR A 1 15  ? 8.502   -2.739  -13.086 1.00 98.65 15  A 1 
ATOM 111  C CE2 . TYR A 1 15  ? 9.302   -4.999  -13.537 1.00 98.63 15  A 1 
ATOM 112  C CZ  . TYR A 1 15  ? 8.451   -4.122  -12.830 1.00 98.68 15  A 1 
ATOM 113  O OH  . TYR A 1 15  ? 7.590   -4.604  -11.900 1.00 98.35 15  A 1 
ATOM 114  N N   . GLN A 1 16  ? 12.393  -1.267  -18.586 1.00 98.84 16  A 1 
ATOM 115  C CA  . GLN A 1 16  ? 13.199  -0.332  -19.381 1.00 98.71 16  A 1 
ATOM 116  C C   . GLN A 1 16  ? 12.311  0.659   -20.149 1.00 98.82 16  A 1 
ATOM 117  O O   . GLN A 1 16  ? 12.584  1.863   -20.130 1.00 98.72 16  A 1 
ATOM 118  C CB  . GLN A 1 16  ? 14.091  -1.097  -20.375 1.00 98.57 16  A 1 
ATOM 119  C CG  . GLN A 1 16  ? 15.308  -1.729  -19.690 1.00 87.94 16  A 1 
ATOM 120  C CD  . GLN A 1 16  ? 16.112  -2.641  -20.615 1.00 87.04 16  A 1 
ATOM 121  O OE1 . GLN A 1 16  ? 15.632  -3.188  -21.587 1.00 79.87 16  A 1 
ATOM 122  N NE2 . GLN A 1 16  ? 17.368  -2.848  -20.335 1.00 76.05 16  A 1 
ATOM 123  N N   . THR A 1 17  ? 11.218  0.179   -20.745 1.00 98.78 17  A 1 
ATOM 124  C CA  . THR A 1 17  ? 10.229  1.029   -21.405 1.00 98.69 17  A 1 
ATOM 125  C C   . THR A 1 17  ? 9.579   1.976   -20.396 1.00 98.69 17  A 1 
ATOM 126  O O   . THR A 1 17  ? 9.609   3.184   -20.604 1.00 98.63 17  A 1 
ATOM 127  C CB  . THR A 1 17  ? 9.169   0.187   -22.134 1.00 98.61 17  A 1 
ATOM 128  O OG1 . THR A 1 17  ? 9.812   -0.631  -23.088 1.00 98.06 17  A 1 
ATOM 129  C CG2 . THR A 1 17  ? 8.168   1.051   -22.903 1.00 98.07 17  A 1 
ATOM 130  N N   . MET A 1 18  ? 9.085   1.485   -19.257 1.00 98.71 18  A 1 
ATOM 131  C CA  . MET A 1 18  ? 8.534   2.337   -18.191 1.00 98.73 18  A 1 
ATOM 132  C C   . MET A 1 18  ? 9.514   3.438   -17.766 1.00 98.79 18  A 1 
ATOM 133  O O   . MET A 1 18  ? 9.141   4.611   -17.660 1.00 98.66 18  A 1 
ATOM 134  C CB  . MET A 1 18  ? 8.192   1.484   -16.958 1.00 98.64 18  A 1 
ATOM 135  C CG  . MET A 1 18  ? 7.028   0.515   -17.169 1.00 98.09 18  A 1 
ATOM 136  S SD  . MET A 1 18  ? 6.805   -0.562  -15.721 1.00 97.51 18  A 1 
ATOM 137  C CE  . MET A 1 18  ? 5.561   -1.690  -16.359 1.00 93.63 18  A 1 
ATOM 138  N N   . LYS A 1 19  ? 10.792  3.106   -17.577 1.00 98.68 19  A 1 
ATOM 139  C CA  . LYS A 1 19  ? 11.847  4.059   -17.211 1.00 98.63 19  A 1 
ATOM 140  C C   . LYS A 1 19  ? 12.057  5.124   -18.289 1.00 98.67 19  A 1 
ATOM 141  O O   . LYS A 1 19  ? 12.273  6.280   -17.939 1.00 98.48 19  A 1 
ATOM 142  C CB  . LYS A 1 19  ? 13.131  3.274   -16.904 1.00 98.60 19  A 1 
ATOM 143  C CG  . LYS A 1 19  ? 14.219  4.184   -16.311 1.00 97.70 19  A 1 
ATOM 144  C CD  . LYS A 1 19  ? 15.427  3.347   -15.907 1.00 96.57 19  A 1 
ATOM 145  C CE  . LYS A 1 19  ? 16.502  4.244   -15.284 1.00 92.38 19  A 1 
ATOM 146  N NZ  . LYS A 1 19  ? 17.636  3.431   -14.791 1.00 86.56 19  A 1 
ATOM 147  N N   . SER A 1 20  ? 11.958  4.784   -19.577 1.00 98.51 20  A 1 
ATOM 148  C CA  . SER A 1 20  ? 12.062  5.760   -20.668 1.00 98.30 20  A 1 
ATOM 149  C C   . SER A 1 20  ? 10.912  6.780   -20.686 1.00 98.28 20  A 1 
ATOM 150  O O   . SER A 1 20  ? 11.099  7.897   -21.147 1.00 97.82 20  A 1 
ATOM 151  C CB  . SER A 1 20  ? 12.208  5.060   -22.026 1.00 98.21 20  A 1 
ATOM 152  O OG  . SER A 1 20  ? 10.984  4.564   -22.527 1.00 93.68 20  A 1 
ATOM 153  N N   . TYR A 1 21  ? 9.747   6.433   -20.101 1.00 98.20 21  A 1 
ATOM 154  C CA  . TYR A 1 21  ? 8.625   7.341   -19.840 1.00 97.80 21  A 1 
ATOM 155  C C   . TYR A 1 21  ? 8.757   8.112   -18.507 1.00 97.78 21  A 1 
ATOM 156  O O   . TYR A 1 21  ? 7.825   8.799   -18.100 1.00 96.98 21  A 1 
ATOM 157  C CB  . TYR A 1 21  ? 7.296   6.571   -19.940 1.00 97.69 21  A 1 
ATOM 158  C CG  . TYR A 1 21  ? 6.870   6.275   -21.370 1.00 97.42 21  A 1 
ATOM 159  C CD1 . TYR A 1 21  ? 6.109   7.222   -22.083 1.00 96.22 21  A 1 
ATOM 160  C CD2 . TYR A 1 21  ? 7.234   5.071   -21.996 1.00 96.25 21  A 1 
ATOM 161  C CE1 . TYR A 1 21  ? 5.712   6.964   -23.411 1.00 95.20 21  A 1 
ATOM 162  C CE2 . TYR A 1 21  ? 6.851   4.807   -23.322 1.00 95.40 21  A 1 
ATOM 163  C CZ  . TYR A 1 21  ? 6.086   5.756   -24.026 1.00 95.40 21  A 1 
ATOM 164  O OH  . TYR A 1 21  ? 5.715   5.507   -25.315 1.00 93.68 21  A 1 
ATOM 165  N N   . GLY A 1 22  ? 9.890   8.030   -17.821 1.00 98.15 22  A 1 
ATOM 166  C CA  . GLY A 1 22  ? 10.156  8.779   -16.593 1.00 97.89 22  A 1 
ATOM 167  C C   . GLY A 1 22  ? 9.727   8.086   -15.297 1.00 98.15 22  A 1 
ATOM 168  O O   . GLY A 1 22  ? 9.782   8.704   -14.235 1.00 97.78 22  A 1 
ATOM 169  N N   . ILE A 1 23  ? 9.330   6.816   -15.345 1.00 98.50 23  A 1 
ATOM 170  C CA  . ILE A 1 23  ? 8.994   6.057   -14.134 1.00 98.63 23  A 1 
ATOM 171  C C   . ILE A 1 23  ? 10.271  5.784   -13.328 1.00 98.79 23  A 1 
ATOM 172  O O   . ILE A 1 23  ? 11.149  5.040   -13.752 1.00 98.68 23  A 1 
ATOM 173  C CB  . ILE A 1 23  ? 8.223   4.761   -14.474 1.00 98.48 23  A 1 
ATOM 174  C CG1 . ILE A 1 23  ? 6.948   5.010   -15.315 1.00 97.49 23  A 1 
ATOM 175  C CG2 . ILE A 1 23  ? 7.882   3.977   -13.196 1.00 97.94 23  A 1 
ATOM 176  C CD1 . ILE A 1 23  ? 5.914   5.968   -14.710 1.00 91.96 23  A 1 
ATOM 177  N N   . GLY A 1 24  ? 10.357  6.375   -12.133 1.00 98.58 24  A 1 
ATOM 178  C CA  . GLY A 1 24  ? 11.494  6.231   -11.223 1.00 98.57 24  A 1 
ATOM 179  C C   . GLY A 1 24  ? 11.281  5.241   -10.075 1.00 98.78 24  A 1 
ATOM 180  O O   . GLY A 1 24  ? 12.243  4.873   -9.395  1.00 98.47 24  A 1 
ATOM 181  N N   . GLY A 1 25  ? 10.026  4.820   -9.830  1.00 98.83 25  A 1 
ATOM 182  C CA  . GLY A 1 25  ? 9.669   3.919   -8.735  1.00 98.84 25  A 1 
ATOM 183  C C   . GLY A 1 25  ? 8.438   3.063   -9.032  1.00 98.84 25  A 1 
ATOM 184  O O   . GLY A 1 25  ? 7.543   3.473   -9.773  1.00 98.75 25  A 1 
ATOM 185  N N   . VAL A 1 26  ? 8.393   1.881   -8.423  1.00 98.81 26  A 1 
ATOM 186  C CA  . VAL A 1 26  ? 7.265   0.945   -8.478  1.00 98.91 26  A 1 
ATOM 187  C C   . VAL A 1 26  ? 6.918   0.450   -7.075  1.00 98.96 26  A 1 
ATOM 188  O O   . VAL A 1 26  ? 7.801   0.108   -6.291  1.00 98.92 26  A 1 
ATOM 189  C CB  . VAL A 1 26  ? 7.558   -0.216  -9.449  1.00 98.87 26  A 1 
ATOM 190  C CG1 . VAL A 1 26  ? 8.743   -1.094  -9.032  1.00 98.32 26  A 1 
ATOM 191  C CG2 . VAL A 1 26  ? 6.335   -1.114  -9.648  1.00 98.15 26  A 1 
ATOM 192  N N   . VAL A 1 27  ? 5.608   0.408   -6.753  1.00 98.92 27  A 1 
ATOM 193  C CA  . VAL A 1 27  ? 5.090   -0.228  -5.540  1.00 98.91 27  A 1 
ATOM 194  C C   . VAL A 1 27  ? 4.501   -1.578  -5.938  1.00 98.91 27  A 1 
ATOM 195  O O   . VAL A 1 27  ? 3.546   -1.638  -6.700  1.00 98.92 27  A 1 
ATOM 196  C CB  . VAL A 1 27  ? 4.062   0.652   -4.805  1.00 98.93 27  A 1 
ATOM 197  C CG1 . VAL A 1 27  ? 3.841   0.115   -3.389  1.00 98.50 27  A 1 
ATOM 198  C CG2 . VAL A 1 27  ? 4.505   2.116   -4.689  1.00 98.66 27  A 1 
ATOM 199  N N   . VAL A 1 28  ? 5.079   -2.683  -5.468  1.00 98.85 28  A 1 
ATOM 200  C CA  . VAL A 1 28  ? 4.686   -4.039  -5.865  1.00 98.91 28  A 1 
ATOM 201  C C   . VAL A 1 28  ? 3.780   -4.651  -4.796  1.00 98.97 28  A 1 
ATOM 202  O O   . VAL A 1 28  ? 4.163   -4.690  -3.622  1.00 98.94 28  A 1 
ATOM 203  C CB  . VAL A 1 28  ? 5.922   -4.925  -6.121  1.00 98.91 28  A 1 
ATOM 204  C CG1 . VAL A 1 28  ? 5.525   -6.327  -6.589  1.00 98.74 28  A 1 
ATOM 205  C CG2 . VAL A 1 28  ? 6.841   -4.328  -7.196  1.00 98.77 28  A 1 
ATOM 206  N N   . LYS A 1 29  ? 2.603   -5.195  -5.189  1.00 98.97 29  A 1 
ATOM 207  C CA  . LYS A 1 29  ? 1.783   -6.003  -4.271  1.00 98.97 29  A 1 
ATOM 208  C C   . LYS A 1 29  ? 2.603   -7.195  -3.776  1.00 98.94 29  A 1 
ATOM 209  O O   . LYS A 1 29  ? 3.122   -7.959  -4.579  1.00 98.93 29  A 1 
ATOM 210  C CB  . LYS A 1 29  ? 0.477   -6.475  -4.928  1.00 98.97 29  A 1 
ATOM 211  C CG  . LYS A 1 29  ? -0.503  -7.054  -3.883  1.00 98.88 29  A 1 
ATOM 212  C CD  . LYS A 1 29  ? -1.913  -7.323  -4.458  1.00 98.73 29  A 1 
ATOM 213  C CE  . LYS A 1 29  ? -2.872  -7.764  -3.328  1.00 98.30 29  A 1 
ATOM 214  N NZ  . LYS A 1 29  ? -4.318  -7.748  -3.712  1.00 97.90 29  A 1 
ATOM 215  N N   . MET A 1 30  ? 2.691   -7.357  -2.465  1.00 98.92 30  A 1 
ATOM 216  C CA  . MET A 1 30  ? 3.323   -8.527  -1.860  1.00 98.81 30  A 1 
ATOM 217  C C   . MET A 1 30  ? 2.280   -9.535  -1.406  1.00 98.86 30  A 1 
ATOM 218  O O   . MET A 1 30  ? 2.366   -10.705 -1.746  1.00 98.67 30  A 1 
ATOM 219  C CB  . MET A 1 30  ? 4.196   -8.106  -0.667  1.00 98.43 30  A 1 
ATOM 220  C CG  . MET A 1 30  ? 5.436   -7.345  -1.120  1.00 95.43 30  A 1 
ATOM 221  S SD  . MET A 1 30  ? 6.616   -8.348  -2.053  1.00 96.66 30  A 1 
ATOM 222  C CE  . MET A 1 30  ? 7.176   -7.082  -3.210  1.00 93.21 30  A 1 
ATOM 223  N N   . THR A 1 31  ? 1.305   -9.067  -0.631  1.00 98.96 31  A 1 
ATOM 224  C CA  . THR A 1 31  ? 0.390   -9.919  0.129   1.00 98.90 31  A 1 
ATOM 225  C C   . THR A 1 31  ? -1.002  -9.320  0.224   1.00 98.98 31  A 1 
ATOM 226  O O   . THR A 1 31  ? -1.197  -8.135  -0.029  1.00 98.91 31  A 1 
ATOM 227  C CB  . THR A 1 31  ? 0.935   -10.149 1.556   1.00 98.89 31  A 1 
ATOM 228  O OG1 . THR A 1 31  ? 1.330   -8.943  2.170   1.00 98.65 31  A 1 
ATOM 229  C CG2 . THR A 1 31  ? 2.163   -11.048 1.572   1.00 98.58 31  A 1 
ATOM 230  N N   . GLU A 1 32  ? -1.968  -10.165 0.623   1.00 98.99 32  A 1 
ATOM 231  C CA  . GLU A 1 32  ? -3.327  -9.768  0.964   1.00 98.90 32  A 1 
ATOM 232  C C   . GLU A 1 32  ? -3.824  -10.631 2.129   1.00 98.94 32  A 1 
ATOM 233  O O   . GLU A 1 32  ? -3.620  -11.855 2.128   1.00 98.84 32  A 1 
ATOM 234  C CB  . GLU A 1 32  ? -4.210  -9.916  -0.270  1.00 98.88 32  A 1 
ATOM 235  C CG  . GLU A 1 32  ? -5.682  -9.541  -0.036  1.00 98.49 32  A 1 
ATOM 236  C CD  . GLU A 1 32  ? -6.478  -9.595  -1.342  1.00 98.53 32  A 1 
ATOM 237  O OE1 . GLU A 1 32  ? -7.691  -9.876  -1.272  1.00 96.98 32  A 1 
ATOM 238  O OE2 . GLU A 1 32  ? -5.873  -9.371  -2.424  1.00 97.11 32  A 1 
ATOM 239  N N   . ALA A 1 33  ? -4.448  -10.001 3.132   1.00 98.71 33  A 1 
ATOM 240  C CA  . ALA A 1 33  ? -4.821  -10.654 4.382   1.00 98.75 33  A 1 
ATOM 241  C C   . ALA A 1 33  ? -3.662  -11.517 4.929   1.00 98.78 33  A 1 
ATOM 242  O O   . ALA A 1 33  ? -2.520  -11.062 5.018   1.00 98.33 33  A 1 
ATOM 243  C CB  . ALA A 1 33  ? -6.157  -11.399 4.175   1.00 98.56 33  A 1 
ATOM 244  N N   . THR A 1 34  ? -3.906  -12.771 5.288   1.00 98.88 34  A 1 
ATOM 245  C CA  . THR A 1 34  ? -2.873  -13.716 5.754   1.00 98.86 34  A 1 
ATOM 246  C C   . THR A 1 34  ? -2.769  -14.966 4.881   1.00 98.70 34  A 1 
ATOM 247  O O   . THR A 1 34  ? -2.186  -15.964 5.303   1.00 98.27 34  A 1 
ATOM 248  C CB  . THR A 1 34  ? -3.088  -14.102 7.222   1.00 98.65 34  A 1 
ATOM 249  O OG1 . THR A 1 34  ? -4.366  -14.643 7.416   1.00 97.81 34  A 1 
ATOM 250  C CG2 . THR A 1 34  ? -2.938  -12.908 8.161   1.00 97.12 34  A 1 
ATOM 251  N N   . THR A 1 35  ? -3.350  -14.946 3.675   1.00 98.46 35  A 1 
ATOM 252  C CA  . THR A 1 35  ? -3.517  -16.137 2.834   1.00 98.14 35  A 1 
ATOM 253  C C   . THR A 1 35  ? -2.998  -15.968 1.414   1.00 98.27 35  A 1 
ATOM 254  O O   . THR A 1 35  ? -2.643  -16.961 0.786   1.00 97.60 35  A 1 
ATOM 255  C CB  . THR A 1 35  ? -4.986  -16.565 2.785   1.00 97.46 35  A 1 
ATOM 256  O OG1 . THR A 1 35  ? -5.806  -15.506 2.329   1.00 96.22 35  A 1 
ATOM 257  C CG2 . THR A 1 35  ? -5.521  -16.980 4.156   1.00 94.89 35  A 1 
ATOM 258  N N   . TYR A 1 36  ? -2.921  -14.743 0.900   1.00 98.85 36  A 1 
ATOM 259  C CA  . TYR A 1 36  ? -2.479  -14.486 -0.460  1.00 98.83 36  A 1 
ATOM 260  C C   . TYR A 1 36  ? -1.067  -13.892 -0.523  1.00 98.90 36  A 1 
ATOM 261  O O   . TYR A 1 36  ? -0.724  -12.965 0.218   1.00 98.91 36  A 1 
ATOM 262  C CB  . TYR A 1 36  ? -3.497  -13.592 -1.170  1.00 98.86 36  A 1 
ATOM 263  C CG  . TYR A 1 36  ? -3.082  -13.208 -2.571  1.00 98.78 36  A 1 
ATOM 264  C CD1 . TYR A 1 36  ? -2.375  -12.005 -2.790  1.00 98.55 36  A 1 
ATOM 265  C CD2 . TYR A 1 36  ? -3.370  -14.053 -3.662  1.00 98.58 36  A 1 
ATOM 266  C CE1 . TYR A 1 36  ? -1.978  -11.644 -4.081  1.00 98.30 36  A 1 
ATOM 267  C CE2 . TYR A 1 36  ? -2.977  -13.691 -4.959  1.00 98.28 36  A 1 
ATOM 268  C CZ  . TYR A 1 36  ? -2.279  -12.482 -5.172  1.00 98.29 36  A 1 
ATOM 269  O OH  . TYR A 1 36  ? -1.911  -12.109 -6.422  1.00 97.77 36  A 1 
ATOM 270  N N   . GLN A 1 37  ? -0.269  -14.404 -1.451  1.00 98.93 37  A 1 
ATOM 271  C CA  . GLN A 1 37  ? 1.004   -13.831 -1.878  1.00 98.99 37  A 1 
ATOM 272  C C   . GLN A 1 37  ? 0.972   -13.622 -3.389  1.00 98.99 37  A 1 
ATOM 273  O O   . GLN A 1 37  ? 0.591   -14.537 -4.120  1.00 98.85 37  A 1 
ATOM 274  C CB  . GLN A 1 37  ? 2.175   -14.745 -1.508  1.00 98.85 37  A 1 
ATOM 275  C CG  . GLN A 1 37  ? 2.356   -14.890 0.009   1.00 97.77 37  A 1 
ATOM 276  C CD  . GLN A 1 37  ? 3.566   -15.725 0.395   1.00 97.66 37  A 1 
ATOM 277  O OE1 . GLN A 1 37  ? 4.411   -16.095 -0.405  1.00 92.18 37  A 1 
ATOM 278  N NE2 . GLN A 1 37  ? 3.704   -16.060 1.657   1.00 91.37 37  A 1 
ATOM 279  N N   . ASN A 1 38  ? 1.386   -12.448 -3.865  1.00 98.95 38  A 1 
ATOM 280  C CA  . ASN A 1 38  ? 1.519   -12.175 -5.290  1.00 98.89 38  A 1 
ATOM 281  C C   . ASN A 1 38  ? 2.536   -13.153 -5.921  1.00 98.80 38  A 1 
ATOM 282  O O   . ASN A 1 38  ? 3.720   -13.091 -5.566  1.00 98.83 38  A 1 
ATOM 283  C CB  . ASN A 1 38  ? 1.930   -10.703 -5.473  1.00 98.84 38  A 1 
ATOM 284  C CG  . ASN A 1 38  ? 2.266   -10.346 -6.909  1.00 98.83 38  A 1 
ATOM 285  O OD1 . ASN A 1 38  ? 2.034   -11.104 -7.843  1.00 98.04 38  A 1 
ATOM 286  N ND2 . ASN A 1 38  ? 2.847   -9.198  -7.136  1.00 97.79 38  A 1 
ATOM 287  N N   . PRO A 1 39  ? 2.118   -14.056 -6.842  1.00 98.85 39  A 1 
ATOM 288  C CA  . PRO A 1 39  ? 3.023   -15.013 -7.466  1.00 98.75 39  A 1 
ATOM 289  C C   . PRO A 1 39  ? 4.124   -14.331 -8.301  1.00 98.77 39  A 1 
ATOM 290  O O   . PRO A 1 39  ? 5.235   -14.843 -8.377  1.00 98.61 39  A 1 
ATOM 291  C CB  . PRO A 1 39  ? 2.131   -15.923 -8.314  1.00 98.63 39  A 1 
ATOM 292  C CG  . PRO A 1 39  ? 0.916   -15.057 -8.629  1.00 98.07 39  A 1 
ATOM 293  C CD  . PRO A 1 39  ? 0.763   -14.218 -7.363  1.00 98.72 39  A 1 
ATOM 294  N N   . GLU A 1 40  ? 3.852   -13.140 -8.850  1.00 98.75 40  A 1 
ATOM 295  C CA  . GLU A 1 40  ? 4.773   -12.403 -9.709  1.00 98.76 40  A 1 
ATOM 296  C C   . GLU A 1 40  ? 5.814   -11.562 -8.939  1.00 98.70 40  A 1 
ATOM 297  O O   . GLU A 1 40  ? 6.735   -11.010 -9.539  1.00 98.64 40  A 1 
ATOM 298  C CB  . GLU A 1 40  ? 3.975   -11.501 -10.668 1.00 98.62 40  A 1 
ATOM 299  C CG  . GLU A 1 40  ? 3.014   -12.269 -11.593 1.00 98.08 40  A 1 
ATOM 300  C CD  . GLU A 1 40  ? 3.727   -13.328 -12.447 1.00 97.60 40  A 1 
ATOM 301  O OE1 . GLU A 1 40  ? 3.117   -14.396 -12.668 1.00 94.41 40  A 1 
ATOM 302  O OE2 . GLU A 1 40  ? 4.870   -13.068 -12.871 1.00 93.94 40  A 1 
ATOM 303  N N   . ARG A 1 41  ? 5.702   -11.469 -7.601  1.00 98.75 41  A 1 
ATOM 304  C CA  . ARG A 1 41  ? 6.509   -10.543 -6.784  1.00 98.75 41  A 1 
ATOM 305  C C   . ARG A 1 41  ? 8.022   -10.687 -6.988  1.00 98.80 41  A 1 
ATOM 306  O O   . ARG A 1 41  ? 8.720   -9.685  -7.035  1.00 98.78 41  A 1 
ATOM 307  C CB  . ARG A 1 41  ? 6.133   -10.670 -5.301  1.00 98.77 41  A 1 
ATOM 308  C CG  . ARG A 1 41  ? 6.643   -11.967 -4.644  1.00 98.44 41  A 1 
ATOM 309  C CD  . ARG A 1 41  ? 6.052   -12.133 -3.239  1.00 98.13 41  A 1 
ATOM 310  N NE  . ARG A 1 41  ? 6.553   -13.344 -2.587  1.00 97.00 41  A 1 
ATOM 311  C CZ  . ARG A 1 41  ? 6.139   -14.588 -2.782  1.00 97.74 41  A 1 
ATOM 312  N NH1 . ARG A 1 41  ? 5.228   -14.889 -3.662  1.00 94.63 41  A 1 
ATOM 313  N NH2 . ARG A 1 41  ? 6.645   -15.554 -2.082  1.00 94.68 41  A 1 
ATOM 314  N N   . PHE A 1 42  ? 8.521   -11.911 -7.129  1.00 98.54 42  A 1 
ATOM 315  C CA  . PHE A 1 42  ? 9.958   -12.154 -7.318  1.00 98.52 42  A 1 
ATOM 316  C C   . PHE A 1 42  ? 10.450  -11.554 -8.636  1.00 98.53 42  A 1 
ATOM 317  O O   . PHE A 1 42  ? 11.423  -10.796 -8.647  1.00 98.48 42  A 1 
ATOM 318  C CB  . PHE A 1 42  ? 10.255  -13.656 -7.276  1.00 98.47 42  A 1 
ATOM 319  C CG  . PHE A 1 42  ? 10.069  -14.296 -5.918  1.00 98.46 42  A 1 
ATOM 320  C CD1 . PHE A 1 42  ? 11.025  -14.085 -4.904  1.00 98.00 42  A 1 
ATOM 321  C CD2 . PHE A 1 42  ? 8.969   -15.139 -5.666  1.00 98.06 42  A 1 
ATOM 322  C CE1 . PHE A 1 42  ? 10.885  -14.704 -3.656  1.00 97.67 42  A 1 
ATOM 323  C CE2 . PHE A 1 42  ? 8.829   -15.767 -4.412  1.00 97.80 42  A 1 
ATOM 324  C CZ  . PHE A 1 42  ? 9.795   -15.550 -3.414  1.00 97.91 42  A 1 
ATOM 325  N N   . ALA A 1 43  ? 9.754   -11.854 -9.737  1.00 98.43 43  A 1 
ATOM 326  C CA  . ALA A 1 43  ? 10.106  -11.343 -11.056 1.00 98.49 43  A 1 
ATOM 327  C C   . ALA A 1 43  ? 9.920   -9.825  -11.126 1.00 98.51 43  A 1 
ATOM 328  O O   . ALA A 1 43  ? 10.817  -9.118  -11.595 1.00 98.58 43  A 1 
ATOM 329  C CB  . ALA A 1 43  ? 9.246   -12.069 -12.105 1.00 98.17 43  A 1 
ATOM 330  N N   . GLN A 1 44  ? 8.806   -9.286  -10.606 1.00 98.61 44  A 1 
ATOM 331  C CA  . GLN A 1 44  ? 8.529   -7.853  -10.603 1.00 98.71 44  A 1 
ATOM 332  C C   . GLN A 1 44  ? 9.591   -7.067  -9.821  1.00 98.78 44  A 1 
ATOM 333  O O   . GLN A 1 44  ? 10.108  -6.066  -10.319 1.00 98.74 44  A 1 
ATOM 334  C CB  . GLN A 1 44  ? 7.114   -7.609  -10.040 1.00 98.76 44  A 1 
ATOM 335  C CG  . GLN A 1 44  ? 6.018   -8.048  -11.031 1.00 98.70 44  A 1 
ATOM 336  C CD  . GLN A 1 44  ? 4.611   -7.956  -10.460 1.00 98.67 44  A 1 
ATOM 337  O OE1 . GLN A 1 44  ? 4.379   -7.855  -9.267  1.00 97.87 44  A 1 
ATOM 338  N NE2 . GLN A 1 44  ? 3.599   -8.005  -11.301 1.00 97.65 44  A 1 
ATOM 339  N N   . VAL A 1 45  ? 9.989   -7.532  -8.634  1.00 98.71 45  A 1 
ATOM 340  C CA  . VAL A 1 45  ? 11.049  -6.907  -7.827  1.00 98.85 45  A 1 
ATOM 341  C C   . VAL A 1 45  ? 12.411  -7.008  -8.509  1.00 98.70 45  A 1 
ATOM 342  O O   . VAL A 1 45  ? 13.110  -6.009  -8.654  1.00 98.78 45  A 1 
ATOM 343  C CB  . VAL A 1 45  ? 11.092  -7.529  -6.414  1.00 98.84 45  A 1 
ATOM 344  C CG1 . VAL A 1 45  ? 12.332  -7.113  -5.613  1.00 98.75 45  A 1 
ATOM 345  C CG2 . VAL A 1 45  ? 9.856   -7.113  -5.616  1.00 98.75 45  A 1 
ATOM 346  N N   . GLN A 1 46  ? 12.797  -8.218  -8.938  1.00 98.74 46  A 1 
ATOM 347  C CA  . GLN A 1 46  ? 14.098  -8.447  -9.560  1.00 98.65 46  A 1 
ATOM 348  C C   . GLN A 1 46  ? 14.270  -7.622  -10.834 1.00 98.77 46  A 1 
ATOM 349  O O   . GLN A 1 46  ? 15.301  -6.970  -11.017 1.00 98.68 46  A 1 
ATOM 350  C CB  . GLN A 1 46  ? 14.252  -9.952  -9.840  1.00 98.39 46  A 1 
ATOM 351  C CG  . GLN A 1 46  ? 15.621  -10.291 -10.465 1.00 81.09 46  A 1 
ATOM 352  C CD  . GLN A 1 46  ? 15.794  -11.779 -10.762 1.00 76.27 46  A 1 
ATOM 353  O OE1 . GLN A 1 46  ? 14.981  -12.629 -10.459 1.00 69.60 46  A 1 
ATOM 354  N NE2 . GLN A 1 46  ? 16.892  -12.157 -11.381 1.00 65.01 46  A 1 
ATOM 355  N N   . ASN A 1 47  ? 13.261  -7.613  -11.713 1.00 98.73 47  A 1 
ATOM 356  C CA  . ASN A 1 47  ? 13.335  -6.956  -13.010 1.00 98.79 47  A 1 
ATOM 357  C C   . ASN A 1 47  ? 13.295  -5.420  -12.887 1.00 98.81 47  A 1 
ATOM 358  O O   . ASN A 1 47  ? 14.021  -4.746  -13.611 1.00 98.77 47  A 1 
ATOM 359  C CB  . ASN A 1 47  ? 12.211  -7.505  -13.906 1.00 98.75 47  A 1 
ATOM 360  C CG  . ASN A 1 47  ? 12.393  -8.971  -14.269 1.00 98.64 47  A 1 
ATOM 361  O OD1 . ASN A 1 47  ? 13.462  -9.553  -14.153 1.00 96.99 47  A 1 
ATOM 362  N ND2 . ASN A 1 47  ? 11.354  -9.609  -14.759 1.00 96.73 47  A 1 
ATOM 363  N N   . ALA A 1 48  ? 12.525  -4.865  -11.936 1.00 98.86 48  A 1 
ATOM 364  C CA  . ALA A 1 48  ? 12.548  -3.433  -11.633 1.00 98.87 48  A 1 
ATOM 365  C C   . ALA A 1 48  ? 13.924  -2.980  -11.106 1.00 98.84 48  A 1 
ATOM 366  O O   . ALA A 1 48  ? 14.502  -2.008  -11.605 1.00 98.84 48  A 1 
ATOM 367  C CB  . ALA A 1 48  ? 11.432  -3.126  -10.631 1.00 98.87 48  A 1 
ATOM 368  N N   . ASN A 1 49  ? 14.495  -3.734  -10.159 1.00 98.85 49  A 1 
ATOM 369  C CA  . ASN A 1 49  ? 15.825  -3.459  -9.621  1.00 98.73 49  A 1 
ATOM 370  C C   . ASN A 1 49  ? 16.922  -3.545  -10.697 1.00 98.74 49  A 1 
ATOM 371  O O   . ASN A 1 49  ? 17.823  -2.711  -10.706 1.00 98.69 49  A 1 
ATOM 372  C CB  . ASN A 1 49  ? 16.115  -4.434  -8.472  1.00 98.67 49  A 1 
ATOM 373  C CG  . ASN A 1 49  ? 15.424  -4.057  -7.173  1.00 97.16 49  A 1 
ATOM 374  O OD1 . ASN A 1 49  ? 15.170  -2.905  -6.883  1.00 89.64 49  A 1 
ATOM 375  N ND2 . ASN A 1 49  ? 15.168  -5.012  -6.311  1.00 89.64 49  A 1 
ATOM 376  N N   . ALA A 1 50  ? 16.826  -4.500  -11.632 1.00 98.78 50  A 1 
ATOM 377  C CA  . ALA A 1 50  ? 17.801  -4.689  -12.703 1.00 98.79 50  A 1 
ATOM 378  C C   . ALA A 1 50  ? 17.953  -3.460  -13.617 1.00 98.86 50  A 1 
ATOM 379  O O   . ALA A 1 50  ? 19.012  -3.255  -14.209 1.00 98.65 50  A 1 
ATOM 380  C CB  . ALA A 1 50  ? 17.398  -5.928  -13.515 1.00 98.72 50  A 1 
ATOM 381  N N   . VAL A 1 51  ? 16.919  -2.604  -13.714 1.00 98.84 51  A 1 
ATOM 382  C CA  . VAL A 1 51  ? 16.956  -1.364  -14.499 1.00 98.87 51  A 1 
ATOM 383  C C   . VAL A 1 51  ? 17.098  -0.117  -13.621 1.00 98.82 51  A 1 
ATOM 384  O O   . VAL A 1 51  ? 17.089  1.010   -14.141 1.00 98.63 51  A 1 
ATOM 385  C CB  . VAL A 1 51  ? 15.768  -1.273  -15.469 1.00 98.66 51  A 1 
ATOM 386  C CG1 . VAL A 1 51  ? 15.709  -2.515  -16.375 1.00 97.76 51  A 1 
ATOM 387  C CG2 . VAL A 1 51  ? 14.429  -1.117  -14.757 1.00 97.56 51  A 1 
ATOM 388  N N   . GLY A 1 52  ? 17.270  -0.262  -12.301 1.00 98.68 52  A 1 
ATOM 389  C CA  . GLY A 1 52  ? 17.424  0.835   -11.354 1.00 98.69 52  A 1 
ATOM 390  C C   . GLY A 1 52  ? 16.133  1.620   -11.081 1.00 98.74 52  A 1 
ATOM 391  O O   . GLY A 1 52  ? 16.209  2.813   -10.789 1.00 98.41 52  A 1 
ATOM 392  N N   . ILE A 1 53  ? 14.963  0.992   -11.212 1.00 98.83 53  A 1 
ATOM 393  C CA  . ILE A 1 53  ? 13.695  1.526   -10.698 1.00 98.88 53  A 1 
ATOM 394  C C   . ILE A 1 53  ? 13.619  1.195   -9.204  1.00 98.82 53  A 1 
ATOM 395  O O   . ILE A 1 53  ? 13.817  0.046   -8.808  1.00 98.83 53  A 1 
ATOM 396  C CB  . ILE A 1 53  ? 12.490  0.981   -11.499 1.00 98.82 53  A 1 
ATOM 397  C CG1 . ILE A 1 53  ? 12.455  1.679   -12.872 1.00 98.52 53  A 1 
ATOM 398  C CG2 . ILE A 1 53  ? 11.149  1.196   -10.759 1.00 98.50 53  A 1 
ATOM 399  C CD1 . ILE A 1 53  ? 11.351  1.183   -13.824 1.00 97.88 53  A 1 
ATOM 400  N N   . LYS A 1 54  ? 13.318  2.204   -8.360  1.00 98.88 54  A 1 
ATOM 401  C CA  . LYS A 1 54  ? 13.198  2.010   -6.912  1.00 98.86 54  A 1 
ATOM 402  C C   . LYS A 1 54  ? 11.969  1.161   -6.588  1.00 98.93 54  A 1 
ATOM 403  O O   . LYS A 1 54  ? 10.863  1.524   -6.957  1.00 98.83 54  A 1 
ATOM 404  C CB  . LYS A 1 54  ? 13.164  3.374   -6.199  1.00 98.65 54  A 1 
ATOM 405  C CG  . LYS A 1 54  ? 13.143  3.198   -4.671  1.00 94.64 54  A 1 
ATOM 406  C CD  . LYS A 1 54  ? 13.230  4.546   -3.938  1.00 88.41 54  A 1 
ATOM 407  C CE  . LYS A 1 54  ? 13.221  4.282   -2.425  1.00 81.43 54  A 1 
ATOM 408  N NZ  . LYS A 1 54  ? 13.335  5.523   -1.631  1.00 69.50 54  A 1 
ATOM 409  N N   . VAL A 1 55  ? 12.152  0.067   -5.851  1.00 98.81 55  A 1 
ATOM 410  C CA  . VAL A 1 55  ? 11.062  -0.823  -5.442  1.00 98.99 55  A 1 
ATOM 411  C C   . VAL A 1 55  ? 10.566  -0.465  -4.044  1.00 98.99 55  A 1 
ATOM 412  O O   . VAL A 1 55  ? 11.357  -0.322  -3.108  1.00 98.87 55  A 1 
ATOM 413  C CB  . VAL A 1 55  ? 11.474  -2.297  -5.547  1.00 98.87 55  A 1 
ATOM 414  C CG1 . VAL A 1 55  ? 10.363  -3.242  -5.074  1.00 98.61 55  A 1 
ATOM 415  C CG2 . VAL A 1 55  ? 11.797  -2.664  -7.007  1.00 98.57 55  A 1 
ATOM 416  N N   . SER A 1 56  ? 9.246   -0.352  -3.915  1.00 98.97 56  A 1 
ATOM 417  C CA  . SER A 1 56  ? 8.485   -0.339  -2.666  1.00 98.93 56  A 1 
ATOM 418  C C   . SER A 1 56  ? 7.502   -1.515  -2.664  1.00 98.91 56  A 1 
ATOM 419  O O   . SER A 1 56  ? 7.296   -2.158  -3.695  1.00 98.92 56  A 1 
ATOM 420  C CB  . SER A 1 56  ? 7.746   0.990   -2.511  1.00 98.87 56  A 1 
ATOM 421  O OG  . SER A 1 56  ? 8.642   2.081   -2.535  1.00 97.46 56  A 1 
ATOM 422  N N   . ALA A 1 57  ? 6.880   -1.813  -1.528  1.00 98.90 57  A 1 
ATOM 423  C CA  . ALA A 1 57  ? 5.981   -2.951  -1.393  1.00 98.91 57  A 1 
ATOM 424  C C   . ALA A 1 57  ? 4.646   -2.531  -0.761  1.00 98.97 57  A 1 
ATOM 425  O O   . ALA A 1 57  ? 4.640   -1.663  0.108   1.00 98.93 57  A 1 
ATOM 426  C CB  . ALA A 1 57  ? 6.686   -4.016  -0.555  1.00 98.91 57  A 1 
ATOM 427  N N   . TYR A 1 58  ? 3.535   -3.179  -1.142  1.00 98.91 58  A 1 
ATOM 428  C CA  . TYR A 1 58  ? 2.260   -2.982  -0.477  1.00 98.90 58  A 1 
ATOM 429  C C   . TYR A 1 58  ? 1.562   -4.282  -0.061  1.00 98.91 58  A 1 
ATOM 430  O O   . TYR A 1 58  ? 1.768   -5.358  -0.632  1.00 98.96 58  A 1 
ATOM 431  C CB  . TYR A 1 58  ? 1.340   -2.058  -1.280  1.00 98.96 58  A 1 
ATOM 432  C CG  . TYR A 1 58  ? 0.568   -2.692  -2.416  1.00 98.95 58  A 1 
ATOM 433  C CD1 . TYR A 1 58  ? 1.094   -2.696  -3.721  1.00 98.82 58  A 1 
ATOM 434  C CD2 . TYR A 1 58  ? -0.729  -3.195  -2.187  1.00 98.85 58  A 1 
ATOM 435  C CE1 . TYR A 1 58  ? 0.323   -3.167  -4.794  1.00 98.76 58  A 1 
ATOM 436  C CE2 . TYR A 1 58  ? -1.505  -3.676  -3.261  1.00 98.73 58  A 1 
ATOM 437  C CZ  . TYR A 1 58  ? -0.981  -3.647  -4.574  1.00 98.86 58  A 1 
ATOM 438  O OH  . TYR A 1 58  ? -1.750  -4.061  -5.617  1.00 98.71 58  A 1 
ATOM 439  N N   . HIS A 1 59  ? 0.739   -4.159  0.978   1.00 98.98 59  A 1 
ATOM 440  C CA  . HIS A 1 59  ? -0.134  -5.181  1.524   1.00 98.99 59  A 1 
ATOM 441  C C   . HIS A 1 59  ? -1.584  -4.720  1.406   1.00 98.98 59  A 1 
ATOM 442  O O   . HIS A 1 59  ? -1.920  -3.701  2.014   1.00 98.92 59  A 1 
ATOM 443  C CB  . HIS A 1 59  ? 0.243   -5.418  2.983   1.00 98.91 59  A 1 
ATOM 444  C CG  . HIS A 1 59  ? -0.692  -6.375  3.671   1.00 98.90 59  A 1 
ATOM 445  N ND1 . HIS A 1 59  ? -0.698  -7.745  3.518   1.00 97.57 59  A 1 
ATOM 446  C CD2 . HIS A 1 59  ? -1.702  -6.048  4.522   1.00 97.84 59  A 1 
ATOM 447  C CE1 . HIS A 1 59  ? -1.703  -8.235  4.258   1.00 98.08 59  A 1 
ATOM 448  N NE2 . HIS A 1 59  ? -2.338  -7.235  4.888   1.00 98.17 59  A 1 
ATOM 449  N N   . TYR A 1 60  ? -2.441  -5.477  0.718   1.00 98.97 60  A 1 
ATOM 450  C CA  . TYR A 1 60  ? -3.876  -5.244  0.691   1.00 98.93 60  A 1 
ATOM 451  C C   . TYR A 1 60  ? -4.489  -5.779  1.989   1.00 98.94 60  A 1 
ATOM 452  O O   . TYR A 1 60  ? -4.510  -6.993  2.240   1.00 98.89 60  A 1 
ATOM 453  C CB  . TYR A 1 60  ? -4.500  -5.870  -0.556  1.00 98.93 60  A 1 
ATOM 454  C CG  . TYR A 1 60  ? -5.936  -5.426  -0.796  1.00 98.82 60  A 1 
ATOM 455  C CD1 . TYR A 1 60  ? -6.999  -6.010  -0.090  1.00 98.40 60  A 1 
ATOM 456  C CD2 . TYR A 1 60  ? -6.195  -4.404  -1.731  1.00 98.45 60  A 1 
ATOM 457  C CE1 . TYR A 1 60  ? -8.327  -5.584  -0.319  1.00 98.00 60  A 1 
ATOM 458  C CE2 . TYR A 1 60  ? -7.521  -3.972  -1.958  1.00 97.97 60  A 1 
ATOM 459  C CZ  . TYR A 1 60  ? -8.585  -4.559  -1.251  1.00 97.86 60  A 1 
ATOM 460  O OH  . TYR A 1 60  ? -9.867  -4.145  -1.472  1.00 96.79 60  A 1 
ATOM 461  N N   . SER A 1 61  ? -4.918  -4.861  2.843   1.00 98.98 61  A 1 
ATOM 462  C CA  . SER A 1 61  ? -5.310  -5.150  4.214   1.00 98.92 61  A 1 
ATOM 463  C C   . SER A 1 61  ? -6.781  -5.537  4.341   1.00 98.80 61  A 1 
ATOM 464  O O   . SER A 1 61  ? -7.647  -4.985  3.669   1.00 98.78 61  A 1 
ATOM 465  C CB  . SER A 1 61  ? -4.990  -3.954  5.105   1.00 98.85 61  A 1 
ATOM 466  O OG  . SER A 1 61  ? -3.593  -3.766  5.180   1.00 97.75 61  A 1 
ATOM 467  N N   . HIS A 1 62  ? -7.075  -6.460  5.255   1.00 98.93 62  A 1 
ATOM 468  C CA  . HIS A 1 62  ? -8.425  -6.902  5.603   1.00 98.82 62  A 1 
ATOM 469  C C   . HIS A 1 62  ? -8.690  -6.870  7.115   1.00 98.89 62  A 1 
ATOM 470  O O   . HIS A 1 62  ? -9.756  -7.272  7.581   1.00 98.41 62  A 1 
ATOM 471  C CB  . HIS A 1 62  ? -8.658  -8.325  5.070   1.00 98.76 62  A 1 
ATOM 472  C CG  . HIS A 1 62  ? -8.920  -8.397  3.593   1.00 98.62 62  A 1 
ATOM 473  N ND1 . HIS A 1 62  ? -10.171 -8.597  3.019   1.00 93.56 62  A 1 
ATOM 474  C CD2 . HIS A 1 62  ? -8.008  -8.302  2.594   1.00 94.28 62  A 1 
ATOM 475  C CE1 . HIS A 1 62  ? -9.989  -8.633  1.691   1.00 94.03 62  A 1 
ATOM 476  N NE2 . HIS A 1 62  ? -8.694  -8.455  1.398   1.00 95.36 62  A 1 
ATOM 477  N N   . PHE A 1 63  ? -7.737  -6.418  7.923   1.00 98.84 63  A 1 
ATOM 478  C CA  . PHE A 1 63  ? -7.847  -6.460  9.380   1.00 98.85 63  A 1 
ATOM 479  C C   . PHE A 1 63  ? -9.005  -5.597  9.902   1.00 98.76 63  A 1 
ATOM 480  O O   . PHE A 1 63  ? -9.195  -4.454  9.518   1.00 98.60 63  A 1 
ATOM 481  C CB  . PHE A 1 63  ? -6.509  -6.107  10.039  1.00 98.79 63  A 1 
ATOM 482  C CG  . PHE A 1 63  ? -5.929  -4.752  9.674   1.00 98.88 63  A 1 
ATOM 483  C CD1 . PHE A 1 63  ? -4.807  -4.676  8.826   1.00 98.73 63  A 1 
ATOM 484  C CD2 . PHE A 1 63  ? -6.493  -3.567  10.177  1.00 98.78 63  A 1 
ATOM 485  C CE1 . PHE A 1 63  ? -4.264  -3.428  8.483   1.00 98.67 63  A 1 
ATOM 486  C CE2 . PHE A 1 63  ? -5.955  -2.324  9.830   1.00 98.68 63  A 1 
ATOM 487  C CZ  . PHE A 1 63  ? -4.843  -2.244  8.980   1.00 98.81 63  A 1 
ATOM 488  N N   . THR A 1 64  ? -9.746  -6.140  10.850  1.00 98.88 64  A 1 
ATOM 489  C CA  . THR A 1 64  ? -10.828 -5.431  11.559  1.00 98.74 64  A 1 
ATOM 490  C C   . THR A 1 64  ? -10.546 -5.269  13.048  1.00 98.70 64  A 1 
ATOM 491  O O   . THR A 1 64  ? -11.276 -4.603  13.776  1.00 98.50 64  A 1 
ATOM 492  C CB  . THR A 1 64  ? -12.175 -6.131  11.353  1.00 98.66 64  A 1 
ATOM 493  O OG1 . THR A 1 64  ? -12.102 -7.459  11.817  1.00 97.86 64  A 1 
ATOM 494  C CG2 . THR A 1 64  ? -12.586 -6.178  9.881   1.00 96.98 64  A 1 
ATOM 495  N N   . THR A 1 65  ? -9.455  -5.875  13.529  1.00 98.69 65  A 1 
ATOM 496  C CA  . THR A 1 65  ? -9.001  -5.818  14.926  1.00 98.75 65  A 1 
ATOM 497  C C   . THR A 1 65  ? -7.491  -5.589  14.989  1.00 98.85 65  A 1 
ATOM 498  O O   . THR A 1 65  ? -6.752  -5.891  14.051  1.00 98.85 65  A 1 
ATOM 499  C CB  . THR A 1 65  ? -9.350  -7.093  15.703  1.00 98.76 65  A 1 
ATOM 500  O OG1 . THR A 1 65  ? -8.634  -8.190  15.187  1.00 98.48 65  A 1 
ATOM 501  C CG2 . THR A 1 65  ? -10.833 -7.449  15.668  1.00 98.22 65  A 1 
ATOM 502  N N   . LYS A 1 66  ? -7.011  -5.123  16.143  1.00 98.68 66  A 1 
ATOM 503  C CA  . LYS A 1 66  ? -5.581  -4.953  16.419  1.00 98.73 66  A 1 
ATOM 504  C C   . LYS A 1 66  ? -4.781  -6.253  16.242  1.00 98.89 66  A 1 
ATOM 505  O O   . LYS A 1 66  ? -3.704  -6.232  15.655  1.00 98.84 66  A 1 
ATOM 506  C CB  . LYS A 1 66  ? -5.427  -4.378  17.834  1.00 98.60 66  A 1 
ATOM 507  C CG  . LYS A 1 66  ? -3.954  -4.152  18.204  1.00 97.21 66  A 1 
ATOM 508  C CD  . LYS A 1 66  ? -3.836  -3.560  19.606  1.00 95.85 66  A 1 
ATOM 509  C CE  . LYS A 1 66  ? -2.357  -3.425  19.962  1.00 90.31 66  A 1 
ATOM 510  N NZ  . LYS A 1 66  ? -2.176  -2.909  21.337  1.00 84.24 66  A 1 
ATOM 511  N N   . ASP A 1 67  ? -5.303  -7.372  16.715  1.00 98.85 67  A 1 
ATOM 512  C CA  . ASP A 1 67  ? -4.619  -8.669  16.622  1.00 98.83 67  A 1 
ATOM 513  C C   . ASP A 1 67  ? -4.522  -9.160  15.175  1.00 98.92 67  A 1 
ATOM 514  O O   . ASP A 1 67  ? -3.509  -9.747  14.787  1.00 98.88 67  A 1 
ATOM 515  C CB  . ASP A 1 67  ? -5.343  -9.704  17.480  1.00 98.73 67  A 1 
ATOM 516  C CG  . ASP A 1 67  ? -5.181  -9.502  18.988  1.00 94.82 67  A 1 
ATOM 517  O OD1 . ASP A 1 67  ? -4.384  -8.626  19.390  1.00 91.60 67  A 1 
ATOM 518  O OD2 . ASP A 1 67  ? -5.860  -10.242 19.718  1.00 91.86 67  A 1 
ATOM 519  N N   . GLN A 1 68  ? -5.556  -8.908  14.356  1.00 98.81 68  A 1 
ATOM 520  C CA  . GLN A 1 68  ? -5.498  -9.187  12.924  1.00 98.81 68  A 1 
ATOM 521  C C   . GLN A 1 68  ? -4.472  -8.283  12.229  1.00 98.99 68  A 1 
ATOM 522  O O   . GLN A 1 68  ? -3.639  -8.804  11.498  1.00 98.92 68  A 1 
ATOM 523  C CB  . GLN A 1 68  ? -6.890  -9.018  12.299  1.00 98.80 68  A 1 
ATOM 524  C CG  . GLN A 1 68  ? -7.834  -10.179 12.638  1.00 98.05 68  A 1 
ATOM 525  C CD  . GLN A 1 68  ? -9.288  -9.868  12.265  1.00 97.77 68  A 1 
ATOM 526  O OE1 . GLN A 1 68  ? -9.704  -8.726  12.173  1.00 94.97 68  A 1 
ATOM 527  N NE2 . GLN A 1 68  ? -10.121 -10.852 12.075  1.00 93.45 68  A 1 
ATOM 528  N N   . ALA A 1 69  ? -4.436  -6.983  12.537  1.00 98.81 69  A 1 
ATOM 529  C CA  . ALA A 1 69  ? -3.452  -6.054  11.995  1.00 98.93 69  A 1 
ATOM 530  C C   . ALA A 1 69  ? -2.006  -6.501  12.283  1.00 98.98 69  A 1 
ATOM 531  O O   . ALA A 1 69  ? -1.151  -6.482  11.399  1.00 98.96 69  A 1 
ATOM 532  C CB  . ALA A 1 69  ? -3.741  -4.664  12.578  1.00 98.91 69  A 1 
ATOM 533  N N   . ILE A 1 70  ? -1.734  -6.977  13.492  1.00 98.92 70  A 1 
ATOM 534  C CA  . ILE A 1 70  ? -0.425  -7.532  13.869  1.00 98.90 70  A 1 
ATOM 535  C C   . ILE A 1 70  ? -0.099  -8.805  13.069  1.00 98.98 70  A 1 
ATOM 536  O O   . ILE A 1 70  ? 1.034   -8.981  12.628  1.00 98.94 70  A 1 
ATOM 537  C CB  . ILE A 1 70  ? -0.386  -7.776  15.402  1.00 98.92 70  A 1 
ATOM 538  C CG1 . ILE A 1 70  ? -0.341  -6.418  16.148  1.00 98.72 70  A 1 
ATOM 539  C CG2 . ILE A 1 70  ? 0.814   -8.649  15.818  1.00 98.78 70  A 1 
ATOM 540  C CD1 . ILE A 1 70  ? -0.602  -6.525  17.656  1.00 97.54 70  A 1 
ATOM 541  N N   . LYS A 1 71  ? -1.075  -9.708  12.881  1.00 98.97 71  A 1 
ATOM 542  C CA  . LYS A 1 71  ? -0.884  -10.938 12.089  1.00 98.96 71  A 1 
ATOM 543  C C   . LYS A 1 71  ? -0.603  -10.628 10.621  1.00 98.93 71  A 1 
ATOM 544  O O   . LYS A 1 71  ? 0.337   -11.193 10.065  1.00 98.93 71  A 1 
ATOM 545  C CB  . LYS A 1 71  ? -2.115  -11.849 12.216  1.00 98.86 71  A 1 
ATOM 546  C CG  . LYS A 1 71  ? -2.192  -12.543 13.581  1.00 91.72 71  A 1 
ATOM 547  C CD  . LYS A 1 71  ? -3.537  -13.272 13.710  1.00 90.32 71  A 1 
ATOM 548  C CE  . LYS A 1 71  ? -3.673  -13.893 15.102  1.00 80.27 71  A 1 
ATOM 549  N NZ  . LYS A 1 71  ? -4.994  -14.530 15.269  1.00 71.06 71  A 1 
ATOM 550  N N   . GLU A 1 72  ? -1.362  -9.710  10.022  1.00 98.88 72  A 1 
ATOM 551  C CA  . GLU A 1 72  ? -1.168  -9.285  8.639   1.00 98.94 72  A 1 
ATOM 552  C C   . GLU A 1 72  ? 0.185   -8.579  8.445   1.00 98.95 72  A 1 
ATOM 553  O O   . GLU A 1 72  ? 0.924   -8.905  7.520   1.00 98.94 72  A 1 
ATOM 554  C CB  . GLU A 1 72  ? -2.329  -8.386  8.195   1.00 98.92 72  A 1 
ATOM 555  C CG  . GLU A 1 72  ? -3.631  -9.188  8.036   1.00 98.85 72  A 1 
ATOM 556  C CD  . GLU A 1 72  ? -4.777  -8.374  7.424   1.00 98.90 72  A 1 
ATOM 557  O OE1 . GLU A 1 72  ? -5.943  -8.729  7.686   1.00 98.46 72  A 1 
ATOM 558  O OE2 . GLU A 1 72  ? -4.498  -7.424  6.674   1.00 98.62 72  A 1 
ATOM 559  N N   . ALA A 1 73  ? 0.577   -7.696  9.366   1.00 98.93 73  A 1 
ATOM 560  C CA  . ALA A 1 73  ? 1.891   -7.049  9.337   1.00 98.97 73  A 1 
ATOM 561  C C   . ALA A 1 73  ? 3.046   -8.057  9.409   1.00 98.99 73  A 1 
ATOM 562  O O   . ALA A 1 73  ? 4.043   -7.915  8.705   1.00 98.96 73  A 1 
ATOM 563  C CB  . ALA A 1 73  ? 1.968   -6.052  10.492  1.00 98.95 73  A 1 
ATOM 564  N N   . ASN A 1 74  ? 2.916   -9.110  10.238  1.00 98.93 74  A 1 
ATOM 565  C CA  . ASN A 1 74  ? 3.912   -10.183 10.293  1.00 98.96 74  A 1 
ATOM 566  C C   . ASN A 1 74  ? 3.970   -10.972 8.989   1.00 98.90 74  A 1 
ATOM 567  O O   . ASN A 1 74  ? 5.064   -11.181 8.467   1.00 98.93 74  A 1 
ATOM 568  C CB  . ASN A 1 74  ? 3.623   -11.108 11.491  1.00 98.91 74  A 1 
ATOM 569  C CG  . ASN A 1 74  ? 4.046   -10.495 12.807  1.00 98.74 74  A 1 
ATOM 570  O OD1 . ASN A 1 74  ? 5.068   -9.832  12.919  1.00 96.41 74  A 1 
ATOM 571  N ND2 . ASN A 1 74  ? 3.302   -10.715 13.857  1.00 96.08 74  A 1 
ATOM 572  N N   . TYR A 1 75  ? 2.818   -11.336 8.422   1.00 98.92 75  A 1 
ATOM 573  C CA  . TYR A 1 75  ? 2.738   -12.045 7.147   1.00 98.90 75  A 1 
ATOM 574  C C   . TYR A 1 75  ? 3.365   -11.247 6.001   1.00 98.99 75  A 1 
ATOM 575  O O   . TYR A 1 75  ? 4.136   -11.778 5.196   1.00 98.92 75  A 1 
ATOM 576  C CB  . TYR A 1 75  ? 1.267   -12.356 6.862   1.00 98.93 75  A 1 
ATOM 577  C CG  . TYR A 1 75  ? 1.061   -13.186 5.612   1.00 98.86 75  A 1 
ATOM 578  C CD1 . TYR A 1 75  ? 0.466   -12.616 4.471   1.00 98.67 75  A 1 
ATOM 579  C CD2 . TYR A 1 75  ? 1.456   -14.531 5.616   1.00 98.78 75  A 1 
ATOM 580  C CE1 . TYR A 1 75  ? 0.240   -13.413 3.337   1.00 98.65 75  A 1 
ATOM 581  C CE2 . TYR A 1 75  ? 1.238   -15.330 4.475   1.00 98.67 75  A 1 
ATOM 582  C CZ  . TYR A 1 75  ? 0.616   -14.773 3.343   1.00 98.75 75  A 1 
ATOM 583  O OH  . TYR A 1 75  ? 0.365   -15.563 2.255   1.00 98.50 75  A 1 
ATOM 584  N N   . PHE A 1 76  ? 3.097   -9.936  5.964   1.00 98.87 76  A 1 
ATOM 585  C CA  . PHE A 1 76  ? 3.696   -9.020  5.010   1.00 98.96 76  A 1 
ATOM 586  C C   . PHE A 1 76  ? 5.216   -8.901  5.197   1.00 98.90 76  A 1 
ATOM 587  O O   . PHE A 1 76  ? 5.970   -9.058  4.236   1.00 98.91 76  A 1 
ATOM 588  C CB  . PHE A 1 76  ? 3.008   -7.658  5.140   1.00 98.91 76  A 1 
ATOM 589  C CG  . PHE A 1 76  ? 3.491   -6.573  4.190   1.00 98.92 76  A 1 
ATOM 590  C CD1 . PHE A 1 76  ? 3.349   -5.217  4.573   1.00 98.79 76  A 1 
ATOM 591  C CD2 . PHE A 1 76  ? 4.007   -6.879  2.920   1.00 98.83 76  A 1 
ATOM 592  C CE1 . PHE A 1 76  ? 3.706   -4.191  3.685   1.00 98.75 76  A 1 
ATOM 593  C CE2 . PHE A 1 76  ? 4.376   -5.855  2.037   1.00 98.66 76  A 1 
ATOM 594  C CZ  . PHE A 1 76  ? 4.213   -4.515  2.415   1.00 98.89 76  A 1 
ATOM 595  N N   . ALA A 1 77  ? 5.684   -8.711  6.432   1.00 98.93 77  A 1 
ATOM 596  C CA  . ALA A 1 77  ? 7.110   -8.636  6.745   1.00 98.98 77  A 1 
ATOM 597  C C   . ALA A 1 77  ? 7.865   -9.920  6.377   1.00 98.91 77  A 1 
ATOM 598  O O   . ALA A 1 77  ? 8.940   -9.854  5.784   1.00 98.91 77  A 1 
ATOM 599  C CB  . ALA A 1 77  ? 7.276   -8.311  8.237   1.00 98.94 77  A 1 
ATOM 600  N N   . ASP A 1 78  ? 7.298   -11.091 6.691   1.00 98.93 78  A 1 
ATOM 601  C CA  . ASP A 1 78  ? 7.893   -12.389 6.360   1.00 98.99 78  A 1 
ATOM 602  C C   . ASP A 1 78  ? 8.007   -12.582 4.839   1.00 98.97 78  A 1 
ATOM 603  O O   . ASP A 1 78  ? 9.051   -12.995 4.334   1.00 98.85 78  A 1 
ATOM 604  C CB  . ASP A 1 78  ? 7.072   -13.533 6.983   1.00 98.87 78  A 1 
ATOM 605  C CG  . ASP A 1 78  ? 7.171   -13.591 8.515   1.00 98.57 78  A 1 
ATOM 606  O OD1 . ASP A 1 78  ? 8.146   -13.029 9.065   1.00 97.67 78  A 1 
ATOM 607  O OD2 . ASP A 1 78  ? 6.294   -14.187 9.162   1.00 97.42 78  A 1 
ATOM 608  N N   . THR A 1 79  ? 6.956   -12.193 4.105   1.00 98.99 79  A 1 
ATOM 609  C CA  . THR A 1 79  ? 6.943   -12.274 2.641   1.00 98.90 79  A 1 
ATOM 610  C C   . THR A 1 79  ? 7.931   -11.296 2.005   1.00 98.99 79  A 1 
ATOM 611  O O   . THR A 1 79  ? 8.642   -11.669 1.069   1.00 98.90 79  A 1 
ATOM 612  C CB  . THR A 1 79  ? 5.526   -12.030 2.101   1.00 98.92 79  A 1 
ATOM 613  O OG1 . THR A 1 79  ? 4.645   -12.979 2.666   1.00 98.59 79  A 1 
ATOM 614  C CG2 . THR A 1 79  ? 5.456   -12.211 0.586   1.00 98.58 79  A 1 
ATOM 615  N N   . ALA A 1 80  ? 8.036   -10.078 2.517   1.00 98.97 80  A 1 
ATOM 616  C CA  . ALA A 1 80  ? 9.011   -9.093  2.066   1.00 98.94 80  A 1 
ATOM 617  C C   . ALA A 1 80  ? 10.459  -9.576  2.278   1.00 98.94 80  A 1 
ATOM 618  O O   . ALA A 1 80  ? 11.276  -9.510  1.361   1.00 98.87 80  A 1 
ATOM 619  C CB  . ALA A 1 80  ? 8.738   -7.768  2.793   1.00 98.93 80  A 1 
ATOM 620  N N   . ILE A 1 81  ? 10.756  -10.146 3.451   1.00 98.91 81  A 1 
ATOM 621  C CA  . ILE A 1 81  ? 12.067  -10.751 3.755   1.00 98.88 81  A 1 
ATOM 622  C C   . ILE A 1 81  ? 12.353  -11.919 2.803   1.00 98.88 81  A 1 
ATOM 623  O O   . ILE A 1 81  ? 13.428  -11.977 2.222   1.00 98.72 81  A 1 
ATOM 624  C CB  . ILE A 1 81  ? 12.123  -11.210 5.235   1.00 98.83 81  A 1 
ATOM 625  C CG1 . ILE A 1 81  ? 12.120  -9.986  6.182   1.00 98.54 81  A 1 
ATOM 626  C CG2 . ILE A 1 81  ? 13.379  -12.069 5.520   1.00 98.50 81  A 1 
ATOM 627  C CD1 . ILE A 1 81  ? 11.753  -10.344 7.631   1.00 97.30 81  A 1 
ATOM 628  N N   . ASN A 1 82  ? 11.387  -12.825 2.615   1.00 98.84 82  A 1 
ATOM 629  C CA  . ASN A 1 82  ? 11.532  -13.965 1.703   1.00 98.85 82  A 1 
ATOM 630  C C   . ASN A 1 82  ? 11.754  -13.530 0.241   1.00 98.82 82  A 1 
ATOM 631  O O   . ASN A 1 82  ? 12.486  -14.191 -0.488  1.00 98.60 82  A 1 
ATOM 632  C CB  . ASN A 1 82  ? 10.280  -14.842 1.843   1.00 98.54 82  A 1 
ATOM 633  C CG  . ASN A 1 82  ? 10.313  -16.035 0.909   1.00 89.38 82  A 1 
ATOM 634  O OD1 . ASN A 1 82  ? 9.648   -16.069 -0.112  1.00 77.11 82  A 1 
ATOM 635  N ND2 . ASN A 1 82  ? 11.110  -17.037 1.209   1.00 75.61 82  A 1 
ATOM 636  N N   . THR A 1 83  ? 11.168  -12.399 -0.165  1.00 98.77 83  A 1 
ATOM 637  C CA  . THR A 1 83  ? 11.350  -11.813 -1.504  1.00 98.73 83  A 1 
ATOM 638  C C   . THR A 1 83  ? 12.708  -11.106 -1.656  1.00 98.60 83  A 1 
ATOM 639  O O   . THR A 1 83  ? 13.104  -10.756 -2.759  1.00 98.38 83  A 1 
ATOM 640  C CB  . THR A 1 83  ? 10.173  -10.878 -1.835  1.00 98.75 83  A 1 
ATOM 641  O OG1 . THR A 1 83  ? 8.951   -11.565 -1.641  1.00 98.38 83  A 1 
ATOM 642  C CG2 . THR A 1 83  ? 10.145  -10.419 -3.286  1.00 98.40 83  A 1 
ATOM 643  N N   . GLY A 1 84  ? 13.448  -10.924 -0.563  1.00 98.68 84  A 1 
ATOM 644  C CA  . GLY A 1 84  ? 14.769  -10.287 -0.569  1.00 98.49 84  A 1 
ATOM 645  C C   . GLY A 1 84  ? 14.737  -8.764  -0.452  1.00 98.57 84  A 1 
ATOM 646  O O   . GLY A 1 84  ? 15.715  -8.109  -0.795  1.00 98.07 84  A 1 
ATOM 647  N N   . LEU A 1 85  ? 13.623  -8.183  0.020   1.00 98.71 85  A 1 
ATOM 648  C CA  . LEU A 1 85  ? 13.529  -6.736  0.211   1.00 98.86 85  A 1 
ATOM 649  C C   . LEU A 1 85  ? 14.360  -6.274  1.420   1.00 98.84 85  A 1 
ATOM 650  O O   . LEU A 1 85  ? 14.256  -6.861  2.504   1.00 98.76 85  A 1 
ATOM 651  C CB  . LEU A 1 85  ? 12.064  -6.294  0.334   1.00 98.85 85  A 1 
ATOM 652  C CG  . LEU A 1 85  ? 11.220  -6.496  -0.940  1.00 98.51 85  A 1 
ATOM 653  C CD1 . LEU A 1 85  ? 9.796   -6.014  -0.683  1.00 98.13 85  A 1 
ATOM 654  C CD2 . LEU A 1 85  ? 11.765  -5.724  -2.141  1.00 97.91 85  A 1 
ATOM 655  N N   . PRO A 1 86  ? 15.181  -5.209  1.275   1.00 98.73 86  A 1 
ATOM 656  C CA  . PRO A 1 86  ? 15.958  -4.660  2.374   1.00 98.70 86  A 1 
ATOM 657  C C   . PRO A 1 86  ? 15.067  -3.940  3.405   1.00 98.84 86  A 1 
ATOM 658  O O   . PRO A 1 86  ? 13.936  -3.558  3.131   1.00 98.78 86  A 1 
ATOM 659  C CB  . PRO A 1 86  ? 16.985  -3.732  1.713   1.00 98.52 86  A 1 
ATOM 660  C CG  . PRO A 1 86  ? 16.242  -3.219  0.480   1.00 97.64 86  A 1 
ATOM 661  C CD  . PRO A 1 86  ? 15.409  -4.426  0.055   1.00 98.69 86  A 1 
ATOM 662  N N   . LYS A 1 87  ? 15.582  -3.746  4.617   1.00 98.74 87  A 1 
ATOM 663  C CA  . LYS A 1 87  ? 14.819  -3.182  5.753   1.00 98.79 87  A 1 
ATOM 664  C C   . LYS A 1 87  ? 14.448  -1.705  5.592   1.00 98.89 87  A 1 
ATOM 665  O O   . LYS A 1 87  ? 13.522  -1.245  6.263   1.00 98.55 87  A 1 
ATOM 666  C CB  . LYS A 1 87  ? 15.593  -3.400  7.062   1.00 98.54 87  A 1 
ATOM 667  C CG  . LYS A 1 87  ? 15.701  -4.871  7.486   1.00 97.53 87  A 1 
ATOM 668  C CD  . LYS A 1 87  ? 14.312  -5.496  7.682   1.00 95.90 87  A 1 
ATOM 669  C CE  . LYS A 1 87  ? 14.393  -6.882  8.298   1.00 94.30 87  A 1 
ATOM 670  N NZ  . LYS A 1 87  ? 13.017  -7.408  8.490   1.00 89.56 87  A 1 
ATOM 671  N N   . ASP A 1 88  ? 15.122  -0.984  4.705   1.00 98.73 88  A 1 
ATOM 672  C CA  . ASP A 1 88  ? 14.801  0.395   4.349   1.00 98.64 88  A 1 
ATOM 673  C C   . ASP A 1 88  ? 13.729  0.507   3.249   1.00 98.79 88  A 1 
ATOM 674  O O   . ASP A 1 88  ? 13.352  1.621   2.883   1.00 98.52 88  A 1 
ATOM 675  C CB  . ASP A 1 88  ? 16.101  1.137   3.974   1.00 98.37 88  A 1 
ATOM 676  C CG  . ASP A 1 88  ? 16.755  0.619   2.688   1.00 96.85 88  A 1 
ATOM 677  O OD1 . ASP A 1 88  ? 16.483  -0.538  2.303   1.00 94.83 88  A 1 
ATOM 678  O OD2 . ASP A 1 88  ? 17.562  1.384   2.109   1.00 94.19 88  A 1 
ATOM 679  N N   . THR A 1 89  ? 13.195  -0.624  2.755   1.00 98.88 89  A 1 
ATOM 680  C CA  . THR A 1 89  ? 12.079  -0.643  1.805   1.00 98.93 89  A 1 
ATOM 681  C C   . THR A 1 89  ? 10.880  0.106   2.376   1.00 98.97 89  A 1 
ATOM 682  O O   . THR A 1 89  ? 10.501  -0.085  3.535   1.00 98.89 89  A 1 
ATOM 683  C CB  . THR A 1 89  ? 11.658  -2.074  1.443   1.00 98.90 89  A 1 
ATOM 684  O OG1 . THR A 1 89  ? 12.741  -2.752  0.861   1.00 98.51 89  A 1 
ATOM 685  C CG2 . THR A 1 89  ? 10.524  -2.135  0.414   1.00 98.61 89  A 1 
ATOM 686  N N   . LEU A 1 90  ? 10.252  0.942   1.543   1.00 98.89 90  A 1 
ATOM 687  C CA  . LEU A 1 90  ? 8.973   1.555   1.857   1.00 98.92 90  A 1 
ATOM 688  C C   . LEU A 1 90  ? 7.861   0.504   1.804   1.00 98.91 90  A 1 
ATOM 689  O O   . LEU A 1 90  ? 7.611   -0.091  0.753   1.00 98.91 90  A 1 
ATOM 690  C CB  . LEU A 1 90  ? 8.722   2.718   0.884   1.00 98.77 90  A 1 
ATOM 691  C CG  . LEU A 1 90  ? 7.363   3.405   1.077   1.00 97.43 90  A 1 
ATOM 692  C CD1 . LEU A 1 90  ? 7.270   4.070   2.448   1.00 95.07 90  A 1 
ATOM 693  C CD2 . LEU A 1 90  ? 7.157   4.465   -0.002  1.00 94.95 90  A 1 
ATOM 694  N N   . MET A 1 91  ? 7.180   0.303   2.928   1.00 98.99 91  A 1 
ATOM 695  C CA  . MET A 1 91  ? 6.088   -0.655  3.111   1.00 98.99 91  A 1 
ATOM 696  C C   . MET A 1 91  ? 4.764   0.102   3.193   1.00 98.99 91  A 1 
ATOM 697  O O   . MET A 1 91  ? 4.628   1.035   3.976   1.00 98.89 91  A 1 
ATOM 698  C CB  . MET A 1 91  ? 6.333   -1.475  4.388   1.00 98.94 91  A 1 
ATOM 699  C CG  . MET A 1 91  ? 7.700   -2.154  4.425   1.00 98.76 91  A 1 
ATOM 700  S SD  . MET A 1 91  ? 7.967   -3.466  3.192   1.00 98.72 91  A 1 
ATOM 701  C CE  . MET A 1 91  ? 7.084   -4.826  4.000   1.00 97.74 91  A 1 
ATOM 702  N N   . VAL A 1 92  ? 3.764   -0.291  2.401   1.00 98.94 92  A 1 
ATOM 703  C CA  . VAL A 1 92  ? 2.473   0.399   2.339   1.00 98.96 92  A 1 
ATOM 704  C C   . VAL A 1 92  ? 1.365   -0.485  2.904   1.00 98.99 92  A 1 
ATOM 705  O O   . VAL A 1 92  ? 1.173   -1.617  2.470   1.00 98.95 92  A 1 
ATOM 706  C CB  . VAL A 1 92  ? 2.155   0.869   0.908   1.00 98.94 92  A 1 
ATOM 707  C CG1 . VAL A 1 92  ? 0.879   1.704   0.870   1.00 98.76 92  A 1 
ATOM 708  C CG2 . VAL A 1 92  ? 3.300   1.711   0.323   1.00 98.81 92  A 1 
ATOM 709  N N   . ASN A 1 93  ? 0.629   0.052   3.877   1.00 98.93 93  A 1 
ATOM 710  C CA  . ASN A 1 93  ? -0.668  -0.453  4.309   1.00 98.97 93  A 1 
ATOM 711  C C   . ASN A 1 93  ? -1.721  0.058   3.327   1.00 98.95 93  A 1 
ATOM 712  O O   . ASN A 1 93  ? -2.089  1.233   3.402   1.00 98.88 93  A 1 
ATOM 713  C CB  . ASN A 1 93  ? -0.931  0.044   5.738   1.00 98.89 93  A 1 
ATOM 714  C CG  . ASN A 1 93  ? -2.316  -0.317  6.233   1.00 98.75 93  A 1 
ATOM 715  O OD1 . ASN A 1 93  ? -2.870  -1.352  5.926   1.00 96.27 93  A 1 
ATOM 716  N ND2 . ASN A 1 93  ? -2.917  0.510   7.061   1.00 95.80 93  A 1 
ATOM 717  N N   . ASP A 1 94  ? -2.195  -0.793  2.428   1.00 98.97 94  A 1 
ATOM 718  C CA  . ASP A 1 94  ? -3.289  -0.514  1.504   1.00 98.91 94  A 1 
ATOM 719  C C   . ASP A 1 94  ? -4.616  -0.868  2.200   1.00 98.96 94  A 1 
ATOM 720  O O   . ASP A 1 94  ? -4.965  -2.042  2.364   1.00 98.80 94  A 1 
ATOM 721  C CB  . ASP A 1 94  ? -3.020  -1.276  0.207   1.00 98.92 94  A 1 
ATOM 722  C CG  . ASP A 1 94  ? -4.141  -1.176  -0.816  1.00 98.75 94  A 1 
ATOM 723  O OD1 . ASP A 1 94  ? -5.129  -0.471  -0.525  1.00 98.00 94  A 1 
ATOM 724  O OD2 . ASP A 1 94  ? -3.996  -1.860  -1.859  1.00 97.53 94  A 1 
ATOM 725  N N   . ALA A 1 95  ? -5.291  0.163   2.718   1.00 98.81 95  A 1 
ATOM 726  C CA  . ALA A 1 95  ? -6.466  0.064   3.567   1.00 98.81 95  A 1 
ATOM 727  C C   . ALA A 1 95  ? -7.681  0.644   2.842   1.00 98.74 95  A 1 
ATOM 728  O O   . ALA A 1 95  ? -8.020  1.808   3.037   1.00 98.39 95  A 1 
ATOM 729  C CB  . ALA A 1 95  ? -6.172  0.757   4.904   1.00 98.69 95  A 1 
ATOM 730  N N   . GLU A 1 96  ? -8.356  -0.184  2.040   1.00 98.44 96  A 1 
ATOM 731  C CA  . GLU A 1 96  ? -9.534  0.216   1.268   1.00 98.20 96  A 1 
ATOM 732  C C   . GLU A 1 96  ? -10.680 -0.810  1.281   1.00 98.28 96  A 1 
ATOM 733  O O   . GLU A 1 96  ? -11.781 -0.515  0.811   1.00 97.29 96  A 1 
ATOM 734  C CB  . GLU A 1 96  ? -9.117  0.596   -0.156  1.00 97.65 96  A 1 
ATOM 735  C CG  . GLU A 1 96  ? -8.554  -0.571  -0.980  1.00 97.14 96  A 1 
ATOM 736  C CD  . GLU A 1 96  ? -8.224  -0.133  -2.414  1.00 96.91 96  A 1 
ATOM 737  O OE1 . GLU A 1 96  ? -7.216  -0.624  -2.959  1.00 93.77 96  A 1 
ATOM 738  O OE2 . GLU A 1 96  ? -9.010  0.676   -2.985  1.00 94.79 96  A 1 
ATOM 739  N N   . GLU A 1 97  ? -10.474 -1.971  1.882   1.00 98.45 97  A 1 
ATOM 740  C CA  . GLU A 1 97  ? -11.498 -2.999  2.030   1.00 98.21 97  A 1 
ATOM 741  C C   . GLU A 1 97  ? -12.634 -2.523  2.954   1.00 98.27 97  A 1 
ATOM 742  O O   . GLU A 1 97  ? -12.421 -2.180  4.119   1.00 97.73 97  A 1 
ATOM 743  C CB  . GLU A 1 97  ? -10.833 -4.303  2.511   1.00 97.71 97  A 1 
ATOM 744  C CG  . GLU A 1 97  ? -11.807 -5.448  2.795   1.00 93.45 97  A 1 
ATOM 745  C CD  . GLU A 1 97  ? -12.812 -5.672  1.664   1.00 94.72 97  A 1 
ATOM 746  O OE1 . GLU A 1 97  ? -14.030 -5.601  1.986   1.00 89.23 97  A 1 
ATOM 747  O OE2 . GLU A 1 97  ? -12.380 -5.850  0.515   1.00 89.79 97  A 1 
ATOM 748  N N   . GLY A 1 98  ? -13.873 -2.509  2.435   1.00 98.28 98  A 1 
ATOM 749  C CA  . GLY A 1 98  ? -15.028 -1.902  3.106   1.00 98.07 98  A 1 
ATOM 750  C C   . GLY A 1 98  ? -15.292 -2.418  4.518   1.00 98.36 98  A 1 
ATOM 751  O O   . GLY A 1 98  ? -15.694 -1.653  5.395   1.00 97.94 98  A 1 
ATOM 752  N N   . SER A 1 99  ? -15.011 -3.694  4.786   1.00 98.16 99  A 1 
ATOM 753  C CA  . SER A 1 99  ? -15.147 -4.313  6.114   1.00 98.13 99  A 1 
ATOM 754  C C   . SER A 1 99  ? -14.241 -3.692  7.190   1.00 98.47 99  A 1 
ATOM 755  O O   . SER A 1 99  ? -14.539 -3.805  8.385   1.00 98.03 99  A 1 
ATOM 756  C CB  . SER A 1 99  ? -14.866 -5.817  6.004   1.00 97.66 99  A 1 
ATOM 757  O OG  . SER A 1 99  ? -13.553 -6.068  5.577   1.00 94.21 99  A 1 
ATOM 758  N N   . MET A 1 100 ? -13.170 -2.997  6.792   1.00 98.17 100 A 1 
ATOM 759  C CA  . MET A 1 100 ? -12.237 -2.322  7.701   1.00 98.37 100 A 1 
ATOM 760  C C   . MET A 1 100 ? -12.832 -1.046  8.314   1.00 98.23 100 A 1 
ATOM 761  O O   . MET A 1 100 ? -12.352 -0.594  9.359   1.00 97.59 100 A 1 
ATOM 762  C CB  . MET A 1 100 ? -10.936 -1.976  6.965   1.00 98.42 100 A 1 
ATOM 763  C CG  . MET A 1 100 ? -10.216 -3.197  6.375   1.00 98.34 100 A 1 
ATOM 764  S SD  . MET A 1 100 ? -8.711  -2.761  5.472   1.00 98.34 100 A 1 
ATOM 765  C CE  . MET A 1 100 ? -7.599  -2.367  6.848   1.00 97.18 100 A 1 
ATOM 766  N N   . ASN A 1 101 ? -13.861 -0.456  7.679   1.00 98.11 101 A 1 
ATOM 767  C CA  . ASN A 1 101 ? -14.529 0.754   8.181   1.00 97.78 101 A 1 
ATOM 768  C C   . ASN A 1 101 ? -15.483 0.423   9.343   1.00 97.34 101 A 1 
ATOM 769  O O   . ASN A 1 101 ? -16.700 0.410   9.209   1.00 96.03 101 A 1 
ATOM 770  C CB  . ASN A 1 101 ? -15.207 1.498   7.023   1.00 97.28 101 A 1 
ATOM 771  C CG  . ASN A 1 101 ? -15.763 2.841   7.460   1.00 96.40 101 A 1 
ATOM 772  O OD1 . ASN A 1 101 ? -15.623 3.278   8.600   1.00 93.65 101 A 1 
ATOM 773  N ND2 . ASN A 1 101 ? -16.411 3.557   6.572   1.00 92.64 101 A 1 
ATOM 774  N N   . ASN A 1 102 ? -14.919 0.154   10.513  1.00 97.17 102 A 1 
ATOM 775  C CA  . ASN A 1 102 ? -15.646 -0.242  11.718  1.00 96.68 102 A 1 
ATOM 776  C C   . ASN A 1 102 ? -15.402 0.693   12.924  1.00 96.95 102 A 1 
ATOM 777  O O   . ASN A 1 102 ? -15.597 0.300   14.077  1.00 95.16 102 A 1 
ATOM 778  C CB  . ASN A 1 102 ? -15.303 -1.715  12.012  1.00 95.39 102 A 1 
ATOM 779  C CG  . ASN A 1 102 ? -13.879 -1.921  12.469  1.00 96.32 102 A 1 
ATOM 780  O OD1 . ASN A 1 102 ? -13.067 -1.015  12.625  1.00 92.82 102 A 1 
ATOM 781  N ND2 . ASN A 1 102 ? -13.514 -3.150  12.756  1.00 92.71 102 A 1 
ATOM 782  N N   . GLY A 1 103 ? -14.905 1.911   12.673  1.00 96.33 103 A 1 
ATOM 783  C CA  . GLY A 1 103 ? -14.566 2.902   13.703  1.00 96.33 103 A 1 
ATOM 784  C C   . GLY A 1 103 ? -13.229 2.659   14.418  1.00 97.21 103 A 1 
ATOM 785  O O   . GLY A 1 103 ? -12.848 3.456   15.271  1.00 95.90 103 A 1 
ATOM 786  N N   . GLN A 1 104 ? -12.491 1.597   14.077  1.00 98.03 104 A 1 
ATOM 787  C CA  . GLN A 1 104 ? -11.190 1.264   14.675  1.00 98.32 104 A 1 
ATOM 788  C C   . GLN A 1 104 ? -10.029 1.309   13.675  1.00 98.68 104 A 1 
ATOM 789  O O   . GLN A 1 104 ? -8.885  1.044   14.044  1.00 98.51 104 A 1 
ATOM 790  C CB  . GLN A 1 104 ? -11.268 -0.117  15.353  1.00 97.84 104 A 1 
ATOM 791  C CG  . GLN A 1 104 ? -12.305 -0.186  16.497  1.00 95.31 104 A 1 
ATOM 792  C CD  . GLN A 1 104 ? -12.016 0.805   17.617  1.00 89.21 104 A 1 
ATOM 793  O OE1 . GLN A 1 104 ? -10.901 0.974   18.072  1.00 80.30 104 A 1 
ATOM 794  N NE2 . GLN A 1 104 ? -13.016 1.499   18.109  1.00 76.44 104 A 1 
ATOM 795  N N   . LEU A 1 105 ? -10.293 1.656   12.409  1.00 98.26 105 A 1 
ATOM 796  C CA  . LEU A 1 105 ? -9.320  1.537   11.328  1.00 98.52 105 A 1 
ATOM 797  C C   . LEU A 1 105 ? -8.019  2.310   11.582  1.00 98.76 105 A 1 
ATOM 798  O O   . LEU A 1 105 ? -6.940  1.743   11.421  1.00 98.78 105 A 1 
ATOM 799  C CB  . LEU A 1 105 ? -9.977  1.951   9.999   1.00 98.50 105 A 1 
ATOM 800  C CG  . LEU A 1 105 ? -9.038  1.819   8.793   1.00 97.82 105 A 1 
ATOM 801  C CD1 . LEU A 1 105 ? -8.441  0.413   8.662   1.00 97.21 105 A 1 
ATOM 802  C CD2 . LEU A 1 105 ? -9.802  2.122   7.509   1.00 97.23 105 A 1 
ATOM 803  N N   . THR A 1 106 ? -8.090  3.558   12.054  1.00 98.70 106 A 1 
ATOM 804  C CA  . THR A 1 106 ? -6.890  4.342   12.395  1.00 98.80 106 A 1 
ATOM 805  C C   . THR A 1 106 ? -6.032  3.646   13.454  1.00 98.89 106 A 1 
ATOM 806  O O   . THR A 1 106 ? -4.828  3.494   13.281  1.00 98.86 106 A 1 
ATOM 807  C CB  . THR A 1 106 ? -7.276  5.745   12.885  1.00 98.73 106 A 1 
ATOM 808  O OG1 . THR A 1 106 ? -8.021  6.419   11.904  1.00 98.30 106 A 1 
ATOM 809  C CG2 . THR A 1 106 ? -6.055  6.616   13.181  1.00 98.47 106 A 1 
ATOM 810  N N   . ALA A 1 107 ? -6.634  3.188   14.552  1.00 98.71 107 A 1 
ATOM 811  C CA  . ALA A 1 107 ? -5.903  2.515   15.629  1.00 98.87 107 A 1 
ATOM 812  C C   . ALA A 1 107 ? -5.286  1.185   15.173  1.00 98.89 107 A 1 
ATOM 813  O O   . ALA A 1 107 ? -4.132  0.876   15.510  1.00 98.86 107 A 1 
ATOM 814  C CB  . ALA A 1 107 ? -6.875  2.310   16.809  1.00 98.74 107 A 1 
ATOM 815  N N   . ASN A 1 108 ? -6.020  0.420   14.357  1.00 98.84 108 A 1 
ATOM 816  C CA  . ASN A 1 108 ? -5.531  -0.831  13.784  1.00 98.84 108 A 1 
ATOM 817  C C   . ASN A 1 108 ? -4.386  -0.585  12.779  1.00 98.96 108 A 1 
ATOM 818  O O   . ASN A 1 108 ? -3.383  -1.289  12.820  1.00 98.93 108 A 1 
ATOM 819  C CB  . ASN A 1 108 ? -6.715  -1.576  13.147  1.00 98.85 108 A 1 
ATOM 820  C CG  . ASN A 1 108 ? -7.755  -2.048  14.145  1.00 98.75 108 A 1 
ATOM 821  O OD1 . ASN A 1 108 ? -7.527  -2.151  15.345  1.00 97.23 108 A 1 
ATOM 822  N ND2 . ASN A 1 108 ? -8.932  -2.382  13.672  1.00 97.00 108 A 1 
ATOM 823  N N   . SER A 1 109 ? -4.481  0.457   11.948  1.00 98.83 109 A 1 
ATOM 824  C CA  . SER A 1 109 ? -3.431  0.867   11.011  1.00 98.85 109 A 1 
ATOM 825  C C   . SER A 1 109 ? -2.150  1.301   11.739  1.00 98.96 109 A 1 
ATOM 826  O O   . SER A 1 109 ? -1.045  0.936   11.336  1.00 98.93 109 A 1 
ATOM 827  C CB  . SER A 1 109 ? -3.933  2.003   10.115  1.00 98.89 109 A 1 
ATOM 828  O OG  . SER A 1 109 ? -5.006  1.540   9.319   1.00 98.62 109 A 1 
ATOM 829  N N   . ILE A 1 110 ? -2.271  2.007   12.863  1.00 98.81 110 A 1 
ATOM 830  C CA  . ILE A 1 110 ? -1.127  2.330   13.733  1.00 98.84 110 A 1 
ATOM 831  C C   . ILE A 1 110 ? -0.499  1.044   14.299  1.00 98.95 110 A 1 
ATOM 832  O O   . ILE A 1 110 ? 0.723   0.913   14.326  1.00 98.92 110 A 1 
ATOM 833  C CB  . ILE A 1 110 ? -1.562  3.298   14.860  1.00 98.87 110 A 1 
ATOM 834  C CG1 . ILE A 1 110 ? -1.894  4.691   14.265  1.00 98.67 110 A 1 
ATOM 835  C CG2 . ILE A 1 110 ? -0.460  3.444   15.935  1.00 98.70 110 A 1 
ATOM 836  C CD1 . ILE A 1 110 ? -2.662  5.603   15.233  1.00 97.60 110 A 1 
ATOM 837  N N   . ALA A 1 111 ? -1.309  0.079   14.744  1.00 98.81 111 A 1 
ATOM 838  C CA  . ALA A 1 111 ? -0.808  -1.200  15.246  1.00 98.93 111 A 1 
ATOM 839  C C   . ALA A 1 111 ? -0.074  -2.002  14.158  1.00 98.95 111 A 1 
ATOM 840  O O   . ALA A 1 111 ? 1.005   -2.539  14.426  1.00 98.95 111 A 1 
ATOM 841  C CB  . ALA A 1 111 ? -1.974  -1.989  15.849  1.00 98.92 111 A 1 
ATOM 842  N N   . PHE A 1 112 ? -0.603  -2.017  12.921  1.00 98.90 112 A 1 
ATOM 843  C CA  . PHE A 1 112 ? 0.046   -2.608  11.752  1.00 98.99 112 A 1 
ATOM 844  C C   . PHE A 1 112 ? 1.417   -1.964  11.484  1.00 98.95 112 A 1 
ATOM 845  O O   . PHE A 1 112 ? 2.433   -2.658  11.428  1.00 98.95 112 A 1 
ATOM 846  C CB  . PHE A 1 112 ? -0.896  -2.457  10.544  1.00 98.96 112 A 1 
ATOM 847  C CG  . PHE A 1 112 ? -0.378  -3.055  9.260   1.00 98.96 112 A 1 
ATOM 848  C CD1 . PHE A 1 112 ? 0.489   -2.318  8.419   1.00 98.93 112 A 1 
ATOM 849  C CD2 . PHE A 1 112 ? -0.784  -4.342  8.873   1.00 98.93 112 A 1 
ATOM 850  C CE1 . PHE A 1 112 ? 0.938   -2.873  7.215   1.00 98.89 112 A 1 
ATOM 851  C CE2 . PHE A 1 112 ? -0.336  -4.893  7.665   1.00 98.88 112 A 1 
ATOM 852  C CZ  . PHE A 1 112 ? 0.527   -4.155  6.833   1.00 98.93 112 A 1 
ATOM 853  N N   . ALA A 1 113 ? 1.474   -0.631  11.413  1.00 98.96 113 A 1 
ATOM 854  C CA  . ALA A 1 113 ? 2.716   0.100   11.185  1.00 98.94 113 A 1 
ATOM 855  C C   . ALA A 1 113 ? 3.747   -0.120  12.305  1.00 98.91 113 A 1 
ATOM 856  O O   . ALA A 1 113 ? 4.928   -0.334  12.038  1.00 98.93 113 A 1 
ATOM 857  C CB  . ALA A 1 113 ? 2.377   1.587   11.030  1.00 98.91 113 A 1 
ATOM 858  N N   . ASN A 1 114 ? 3.311   -0.115  13.570  1.00 98.93 114 A 1 
ATOM 859  C CA  . ASN A 1 114 ? 4.184   -0.394  14.708  1.00 98.90 114 A 1 
ATOM 860  C C   . ASN A 1 114 ? 4.744   -1.821  14.673  1.00 98.93 114 A 1 
ATOM 861  O O   . ASN A 1 114 ? 5.914   -2.021  15.000  1.00 98.92 114 A 1 
ATOM 862  C CB  . ASN A 1 114 ? 3.413   -0.132  16.011  1.00 98.89 114 A 1 
ATOM 863  C CG  . ASN A 1 114 ? 3.239   1.344   16.305  1.00 98.29 114 A 1 
ATOM 864  O OD1 . ASN A 1 114 ? 3.968   2.204   15.824  1.00 93.95 114 A 1 
ATOM 865  N ND2 . ASN A 1 114 ? 2.303   1.689   17.155  1.00 94.07 114 A 1 
ATOM 866  N N   . GLN A 1 115 ? 3.948   -2.794  14.227  1.00 98.93 115 A 1 
ATOM 867  C CA  . GLN A 1 115 ? 4.422   -4.162  14.065  1.00 98.96 115 A 1 
ATOM 868  C C   . GLN A 1 115 ? 5.468   -4.269  12.946  1.00 98.93 115 A 1 
ATOM 869  O O   . GLN A 1 115 ? 6.505   -4.888  13.164  1.00 98.94 115 A 1 
ATOM 870  C CB  . GLN A 1 115 ? 3.241   -5.116  13.862  1.00 98.94 115 A 1 
ATOM 871  C CG  . GLN A 1 115 ? 3.687   -6.587  13.834  1.00 98.42 115 A 1 
ATOM 872  C CD  . GLN A 1 115 ? 4.372   -7.048  15.127  1.00 98.66 115 A 1 
ATOM 873  O OE1 . GLN A 1 115 ? 4.232   -6.471  16.194  1.00 96.00 115 A 1 
ATOM 874  N NE2 . GLN A 1 115 ? 5.146   -8.100  15.075  1.00 95.39 115 A 1 
ATOM 875  N N   . LEU A 1 116 ? 5.262   -3.622  11.795  1.00 98.97 116 A 1 
ATOM 876  C CA  . LEU A 1 116 ? 6.281   -3.554  10.743  1.00 98.91 116 A 1 
ATOM 877  C C   . LEU A 1 116 ? 7.587   -2.921  11.257  1.00 98.93 116 A 1 
ATOM 878  O O   . LEU A 1 116 ? 8.663   -3.479  11.033  1.00 98.90 116 A 1 
ATOM 879  C CB  . LEU A 1 116 ? 5.750   -2.767  9.535   1.00 98.95 116 A 1 
ATOM 880  C CG  . LEU A 1 116 ? 4.692   -3.502  8.695   1.00 98.81 116 A 1 
ATOM 881  C CD1 . LEU A 1 116 ? 4.260   -2.576  7.558   1.00 98.73 116 A 1 
ATOM 882  C CD2 . LEU A 1 116 ? 5.232   -4.794  8.067   1.00 98.69 116 A 1 
ATOM 883  N N   . LYS A 1 117 ? 7.497   -1.813  12.009  1.00 98.91 117 A 1 
ATOM 884  C CA  . LYS A 1 117 ? 8.657   -1.170  12.655  1.00 98.88 117 A 1 
ATOM 885  C C   . LYS A 1 117 ? 9.363   -2.124  13.621  1.00 98.84 117 A 1 
ATOM 886  O O   . LYS A 1 117 ? 10.584  -2.235  13.573  1.00 98.73 117 A 1 
ATOM 887  C CB  . LYS A 1 117 ? 8.222   0.121   13.362  1.00 98.72 117 A 1 
ATOM 888  C CG  . LYS A 1 117 ? 7.838   1.229   12.364  1.00 96.79 117 A 1 
ATOM 889  C CD  . LYS A 1 117 ? 7.200   2.433   13.078  1.00 95.00 117 A 1 
ATOM 890  C CE  . LYS A 1 117 ? 6.746   3.458   12.031  1.00 90.99 117 A 1 
ATOM 891  N NZ  . LYS A 1 117 ? 6.055   4.629   12.641  1.00 82.77 117 A 1 
ATOM 892  N N   . ALA A 1 118 ? 8.624   -2.877  14.421  1.00 98.84 118 A 1 
ATOM 893  C CA  . ALA A 1 118 ? 9.183   -3.905  15.304  1.00 98.82 118 A 1 
ATOM 894  C C   . ALA A 1 118 ? 9.870   -5.051  14.536  1.00 98.83 118 A 1 
ATOM 895  O O   . ALA A 1 118 ? 10.805  -5.671  15.041  1.00 98.72 118 A 1 
ATOM 896  C CB  . ALA A 1 118 ? 8.061   -4.434  16.219  1.00 98.88 118 A 1 
ATOM 897  N N   . ARG A 1 119 ? 9.463   -5.315  13.288  1.00 98.89 119 A 1 
ATOM 898  C CA  . ARG A 1 119 ? 10.108  -6.262  12.357  1.00 98.88 119 A 1 
ATOM 899  C C   . ARG A 1 119 ? 11.287  -5.647  11.587  1.00 98.71 119 A 1 
ATOM 900  O O   . ARG A 1 119 ? 11.901  -6.328  10.758  1.00 98.44 119 A 1 
ATOM 901  C CB  . ARG A 1 119 ? 9.049   -6.866  11.414  1.00 98.71 119 A 1 
ATOM 902  C CG  . ARG A 1 119 ? 7.923   -7.665  12.108  1.00 97.91 119 A 1 
ATOM 903  C CD  . ARG A 1 119 ? 8.413   -8.886  12.923  1.00 97.02 119 A 1 
ATOM 904  N NE  . ARG A 1 119 ? 9.157   -9.830  12.074  1.00 96.24 119 A 1 
ATOM 905  C CZ  . ARG A 1 119 ? 8.676   -10.775 11.283  1.00 97.27 119 A 1 
ATOM 906  N NH1 . ARG A 1 119 ? 7.410   -11.055 11.170  1.00 93.42 119 A 1 
ATOM 907  N NH2 . ARG A 1 119 ? 9.483   -11.474 10.554  1.00 93.28 119 A 1 
ATOM 908  N N   . GLY A 1 120 ? 11.625  -4.382  11.852  1.00 98.75 120 A 1 
ATOM 909  C CA  . GLY A 1 120 ? 12.752  -3.651  11.278  1.00 98.64 120 A 1 
ATOM 910  C C   . GLY A 1 120 ? 12.434  -2.840  10.015  1.00 98.73 120 A 1 
ATOM 911  O O   . GLY A 1 120 ? 13.340  -2.206  9.491   1.00 98.32 120 A 1 
ATOM 912  N N   . PHE A 1 121 ? 11.186  -2.836  9.527   1.00 98.86 121 A 1 
ATOM 913  C CA  . PHE A 1 121 ? 10.752  -1.992  8.411   1.00 98.82 121 A 1 
ATOM 914  C C   . PHE A 1 121 ? 10.233  -0.647  8.944   1.00 98.71 121 A 1 
ATOM 915  O O   . PHE A 1 121 ? 9.080   -0.525  9.354   1.00 98.49 121 A 1 
ATOM 916  C CB  . PHE A 1 121 ? 9.689   -2.720  7.580   1.00 98.85 121 A 1 
ATOM 917  C CG  . PHE A 1 121 ? 10.198  -3.944  6.859   1.00 98.91 121 A 1 
ATOM 918  C CD1 . PHE A 1 121 ? 10.916  -3.805  5.655   1.00 98.80 121 A 1 
ATOM 919  C CD2 . PHE A 1 121 ? 9.937   -5.225  7.367   1.00 98.83 121 A 1 
ATOM 920  C CE1 . PHE A 1 121 ? 11.357  -4.934  4.962   1.00 98.75 121 A 1 
ATOM 921  C CE2 . PHE A 1 121 ? 10.377  -6.363  6.669   1.00 98.75 121 A 1 
ATOM 922  C CZ  . PHE A 1 121 ? 11.084  -6.220  5.458   1.00 98.82 121 A 1 
ATOM 923  N N   . THR A 1 122 ? 11.103  0.362   8.977   1.00 98.47 122 A 1 
ATOM 924  C CA  . THR A 1 122 ? 10.805  1.656   9.625   1.00 98.12 122 A 1 
ATOM 925  C C   . THR A 1 122 ? 10.047  2.637   8.735   1.00 98.28 122 A 1 
ATOM 926  O O   . THR A 1 122 ? 9.391   3.538   9.266   1.00 97.45 122 A 1 
ATOM 927  C CB  . THR A 1 122 ? 12.093  2.309   10.131  1.00 97.50 122 A 1 
ATOM 928  O OG1 . THR A 1 122 ? 13.040  2.382   9.090   1.00 95.82 122 A 1 
ATOM 929  C CG2 . THR A 1 122 ? 12.718  1.485   11.261  1.00 94.37 122 A 1 
ATOM 930  N N   . ASN A 1 123 ? 10.087  2.450   7.411   1.00 98.60 123 A 1 
ATOM 931  C CA  . ASN A 1 123 ? 9.435   3.309   6.432   1.00 98.69 123 A 1 
ATOM 932  C C   . ASN A 1 123 ? 8.051   2.734   6.098   1.00 98.80 123 A 1 
ATOM 933  O O   . ASN A 1 123 ? 7.950   1.777   5.333   1.00 98.61 123 A 1 
ATOM 934  C CB  . ASN A 1 123 ? 10.331  3.428   5.190   1.00 97.99 123 A 1 
ATOM 935  C CG  . ASN A 1 123 ? 11.696  4.027   5.486   1.00 90.50 123 A 1 
ATOM 936  O OD1 . ASN A 1 123 ? 11.883  4.796   6.415   1.00 82.79 123 A 1 
ATOM 937  N ND2 . ASN A 1 123 ? 12.690  3.655   4.722   1.00 82.88 123 A 1 
ATOM 938  N N   . VAL A 1 124 ? 6.983   3.290   6.678   1.00 98.78 124 A 1 
ATOM 939  C CA  . VAL A 1 124 ? 5.611   2.792   6.473   1.00 98.82 124 A 1 
ATOM 940  C C   . VAL A 1 124 ? 4.695   3.940   6.054   1.00 98.72 124 A 1 
ATOM 941  O O   . VAL A 1 124 ? 4.661   4.964   6.728   1.00 98.59 124 A 1 
ATOM 942  C CB  . VAL A 1 124 ? 5.056   2.086   7.727   1.00 98.80 124 A 1 
ATOM 943  C CG1 . VAL A 1 124 ? 3.688   1.443   7.440   1.00 98.49 124 A 1 
ATOM 944  C CG2 . VAL A 1 124 ? 5.992   0.973   8.225   1.00 98.49 124 A 1 
ATOM 945  N N   . LEU A 1 125 ? 3.943   3.733   4.965   1.00 98.77 125 A 1 
ATOM 946  C CA  . LEU A 1 125 ? 2.855   4.614   4.523   1.00 98.66 125 A 1 
ATOM 947  C C   . LEU A 1 125 ? 1.488   3.938   4.686   1.00 98.80 125 A 1 
ATOM 948  O O   . LEU A 1 125 ? 1.385   2.716   4.765   1.00 98.78 125 A 1 
ATOM 949  C CB  . LEU A 1 125 ? 3.052   5.049   3.056   1.00 97.51 125 A 1 
ATOM 950  C CG  . LEU A 1 125 ? 4.300   5.894   2.749   1.00 92.00 125 A 1 
ATOM 951  C CD1 . LEU A 1 125 ? 4.210   6.404   1.309   1.00 90.21 125 A 1 
ATOM 952  C CD2 . LEU A 1 125 ? 4.448   7.097   3.654   1.00 91.45 125 A 1 
ATOM 953  N N   . HIS A 1 126 ? 0.435   4.764   4.645   1.00 98.83 126 A 1 
ATOM 954  C CA  . HIS A 1 126 ? -0.953  4.338   4.609   1.00 98.86 126 A 1 
ATOM 955  C C   . HIS A 1 126 ? -1.584  4.828   3.307   1.00 98.87 126 A 1 
ATOM 956  O O   . HIS A 1 126 ? -1.626  6.035   3.059   1.00 98.77 126 A 1 
ATOM 957  C CB  . HIS A 1 126 ? -1.687  4.880   5.837   1.00 98.84 126 A 1 
ATOM 958  C CG  . HIS A 1 126 ? -1.059  4.414   7.130   1.00 98.81 126 A 1 
ATOM 959  N ND1 . HIS A 1 126 ? -1.267  3.193   7.726   1.00 96.69 126 A 1 
ATOM 960  C CD2 . HIS A 1 126 ? -0.143  5.090   7.892   1.00 97.02 126 A 1 
ATOM 961  C CE1 . HIS A 1 126 ? -0.504  3.140   8.824   1.00 97.21 126 A 1 
ATOM 962  N NE2 . HIS A 1 126 ? 0.202   4.272   8.970   1.00 97.56 126 A 1 
ATOM 963  N N   . TYR A 1 127 ? -2.070  3.892   2.485   1.00 98.97 127 A 1 
ATOM 964  C CA  . TYR A 1 127 ? -2.815  4.190   1.266   1.00 98.90 127 A 1 
ATOM 965  C C   . TYR A 1 127 ? -4.308  4.005   1.521   1.00 98.92 127 A 1 
ATOM 966  O O   . TYR A 1 127 ? -4.710  3.055   2.190   1.00 98.94 127 A 1 
ATOM 967  C CB  . TYR A 1 127 ? -2.299  3.317   0.124   1.00 98.96 127 A 1 
ATOM 968  C CG  . TYR A 1 127 ? -3.183  3.303   -1.102  1.00 98.93 127 A 1 
ATOM 969  C CD1 . TYR A 1 127 ? -4.275  2.407   -1.167  1.00 98.85 127 A 1 
ATOM 970  C CD2 . TYR A 1 127 ? -2.947  4.176   -2.174  1.00 98.84 127 A 1 
ATOM 971  C CE1 . TYR A 1 127 ? -5.109  2.386   -2.289  1.00 98.73 127 A 1 
ATOM 972  C CE2 . TYR A 1 127 ? -3.782  4.151   -3.315  1.00 98.71 127 A 1 
ATOM 973  C CZ  . TYR A 1 127 ? -4.861  3.247   -3.365  1.00 98.68 127 A 1 
ATOM 974  O OH  . TYR A 1 127 ? -5.667  3.196   -4.461  1.00 98.30 127 A 1 
ATOM 975  N N   . SER A 1 128 ? -5.114  4.912   0.983   1.00 98.89 128 A 1 
ATOM 976  C CA  . SER A 1 128 ? -6.572  4.783   0.890   1.00 98.86 128 A 1 
ATOM 977  C C   . SER A 1 128 ? -7.160  5.824   -0.070  1.00 98.79 128 A 1 
ATOM 978  O O   . SER A 1 128 ? -6.471  6.758   -0.495  1.00 98.62 128 A 1 
ATOM 979  C CB  . SER A 1 128 ? -7.199  4.944   2.276   1.00 98.81 128 A 1 
ATOM 980  O OG  . SER A 1 128 ? -8.521  4.440   2.273   1.00 98.18 128 A 1 
ATOM 981  N N   . MET A 1 129 ? -8.456  5.703   -0.378  1.00 98.61 129 A 1 
ATOM 982  C CA  . MET A 1 129 ? -9.189  6.731   -1.110  1.00 98.51 129 A 1 
ATOM 983  C C   . MET A 1 129 ? -9.340  8.018   -0.286  1.00 98.53 129 A 1 
ATOM 984  O O   . MET A 1 129 ? -9.506  7.995   0.933   1.00 98.34 129 A 1 
ATOM 985  C CB  . MET A 1 129 ? -10.547 6.198   -1.609  1.00 98.01 129 A 1 
ATOM 986  C CG  . MET A 1 129 ? -11.600 5.925   -0.516  1.00 94.63 129 A 1 
ATOM 987  S SD  . MET A 1 129 ? -11.318 4.474   0.527   1.00 92.42 129 A 1 
ATOM 988  C CE  . MET A 1 129 ? -11.736 3.138   -0.618  1.00 82.98 129 A 1 
ATOM 989  N N   . ALA A 1 130 ? -9.353  9.183   -0.981  1.00 98.21 130 A 1 
ATOM 990  C CA  . ALA A 1 130 ? -9.448  10.501  -0.357  1.00 97.91 130 A 1 
ATOM 991  C C   . ALA A 1 130 ? -10.631 10.633  0.617   1.00 98.03 130 A 1 
ATOM 992  O O   . ALA A 1 130 ? -10.460 11.186  1.706   1.00 97.80 130 A 1 
ATOM 993  C CB  . ALA A 1 130 ? -9.543  11.557  -1.470  1.00 97.44 130 A 1 
ATOM 994  N N   . ALA A 1 131 ? -11.792 10.067  0.279   1.00 98.30 131 A 1 
ATOM 995  C CA  . ALA A 1 131 ? -12.986 10.099  1.120   1.00 98.20 131 A 1 
ATOM 996  C C   . ALA A 1 131 ? -12.736 9.548   2.532   1.00 98.46 131 A 1 
ATOM 997  O O   . ALA A 1 131 ? -13.179 10.144  3.513   1.00 98.26 131 A 1 
ATOM 998  C CB  . ALA A 1 131 ? -14.101 9.319   0.411   1.00 97.98 131 A 1 
ATOM 999  N N   . TRP A 1 132 ? -11.961 8.470   2.685   1.00 98.50 132 A 1 
ATOM 1000 C CA  . TRP A 1 132 ? -11.695 7.904   4.002   1.00 98.67 132 A 1 
ATOM 1001 C C   . TRP A 1 132 ? -10.833 8.804   4.886   1.00 98.55 132 A 1 
ATOM 1002 O O   . TRP A 1 132 ? -11.001 8.803   6.107   1.00 98.26 132 A 1 
ATOM 1003 C CB  . TRP A 1 132 ? -11.076 6.507   3.852   1.00 98.66 132 A 1 
ATOM 1004 C CG  . TRP A 1 132 ? -12.056 5.408   3.573   1.00 98.68 132 A 1 
ATOM 1005 C CD1 . TRP A 1 132 ? -13.305 5.540   3.061   1.00 98.42 132 A 1 
ATOM 1006 C CD2 . TRP A 1 132 ? -11.883 3.984   3.827   1.00 98.61 132 A 1 
ATOM 1007 N NE1 . TRP A 1 132 ? -13.908 4.301   2.975   1.00 98.24 132 A 1 
ATOM 1008 C CE2 . TRP A 1 132 ? -13.077 3.307   3.426   1.00 98.43 132 A 1 
ATOM 1009 C CE3 . TRP A 1 132 ? -10.839 3.196   4.348   1.00 98.38 132 A 1 
ATOM 1010 C CZ2 . TRP A 1 132 ? -13.218 1.913   3.525   1.00 98.04 132 A 1 
ATOM 1011 C CZ3 . TRP A 1 132 ? -10.966 1.797   4.452   1.00 97.98 132 A 1 
ATOM 1012 C CH2 . TRP A 1 132 ? -12.155 1.160   4.040   1.00 97.82 132 A 1 
ATOM 1013 N N   . PHE A 1 133 ? -9.960  9.631   4.294   1.00 97.95 133 A 1 
ATOM 1014 C CA  . PHE A 1 133 ? -9.205  10.641  5.031   1.00 97.62 133 A 1 
ATOM 1015 C C   . PHE A 1 133 ? -10.063 11.869  5.363   1.00 97.03 133 A 1 
ATOM 1016 O O   . PHE A 1 133 ? -10.034 12.338  6.498   1.00 96.28 133 A 1 
ATOM 1017 C CB  . PHE A 1 133 ? -7.938  11.021  4.253   1.00 97.72 133 A 1 
ATOM 1018 C CG  . PHE A 1 133 ? -6.958  9.879   4.091   1.00 98.14 133 A 1 
ATOM 1019 C CD1 . PHE A 1 133 ? -6.289  9.355   5.217   1.00 97.77 133 A 1 
ATOM 1020 C CD2 . PHE A 1 133 ? -6.716  9.334   2.822   1.00 98.00 133 A 1 
ATOM 1021 C CE1 . PHE A 1 133 ? -5.380  8.294   5.070   1.00 97.82 133 A 1 
ATOM 1022 C CE2 . PHE A 1 133 ? -5.796  8.270   2.670   1.00 97.90 133 A 1 
ATOM 1023 C CZ  . PHE A 1 133 ? -5.126  7.752   3.796   1.00 98.11 133 A 1 
ATOM 1024 N N   . THR A 1 134 ? -10.868 12.367  4.424   1.00 96.86 134 A 1 
ATOM 1025 C CA  . THR A 1 134 ? -11.698 13.572  4.623   1.00 96.17 134 A 1 
ATOM 1026 C C   . THR A 1 134 ? -12.899 13.333  5.541   1.00 96.22 134 A 1 
ATOM 1027 O O   . THR A 1 134 ? -13.288 14.229  6.279   1.00 95.42 134 A 1 
ATOM 1028 C CB  . THR A 1 134 ? -12.191 14.155  3.287   1.00 94.97 134 A 1 
ATOM 1029 O OG1 . THR A 1 134 ? -12.911 13.206  2.541   1.00 90.01 134 A 1 
ATOM 1030 C CG2 . THR A 1 134 ? -11.037 14.630  2.409   1.00 88.28 134 A 1 
ATOM 1031 N N   . GLU A 1 135 ? -13.460 12.119  5.536   1.00 96.88 135 A 1 
ATOM 1032 C CA  . GLU A 1 135 ? -14.586 11.721  6.385   1.00 96.88 135 A 1 
ATOM 1033 C C   . GLU A 1 135 ? -14.143 11.236  7.777   1.00 97.17 135 A 1 
ATOM 1034 O O   . GLU A 1 135 ? -14.970 10.963  8.641   1.00 96.29 135 A 1 
ATOM 1035 C CB  . GLU A 1 135 ? -15.424 10.659  5.662   1.00 96.57 135 A 1 
ATOM 1036 C CG  . GLU A 1 135 ? -16.101 11.210  4.388   1.00 94.71 135 A 1 
ATOM 1037 C CD  . GLU A 1 135 ? -16.780 10.124  3.544   1.00 93.04 135 A 1 
ATOM 1038 O OE1 . GLU A 1 135 ? -17.193 10.468  2.412   1.00 87.79 135 A 1 
ATOM 1039 O OE2 . GLU A 1 135 ? -16.887 8.959   4.003   1.00 88.20 135 A 1 
ATOM 1040 N N   . GLY A 1 136 ? -12.823 11.140  8.018   1.00 96.75 136 A 1 
ATOM 1041 C CA  . GLY A 1 136 ? -12.268 10.746  9.317   1.00 96.53 136 A 1 
ATOM 1042 C C   . GLY A 1 136 ? -12.291 9.239   9.603   1.00 97.35 136 A 1 
ATOM 1043 O O   . GLY A 1 136 ? -12.048 8.846   10.748  1.00 96.53 136 A 1 
ATOM 1044 N N   . VAL A 1 137 ? -12.533 8.398   8.594   1.00 98.13 137 A 1 
ATOM 1045 C CA  . VAL A 1 137 ? -12.382 6.933   8.707   1.00 98.37 137 A 1 
ATOM 1046 C C   . VAL A 1 137 ? -10.920 6.589   9.028   1.00 98.49 137 A 1 
ATOM 1047 O O   . VAL A 1 137 ? -10.637 5.786   9.919   1.00 98.23 137 A 1 
ATOM 1048 C CB  . VAL A 1 137 ? -12.821 6.230   7.408   1.00 98.23 137 A 1 
ATOM 1049 C CG1 . VAL A 1 137 ? -12.642 4.710   7.501   1.00 97.85 137 A 1 
ATOM 1050 C CG2 . VAL A 1 137 ? -14.290 6.522   7.072   1.00 97.92 137 A 1 
ATOM 1051 N N   . LEU A 1 138 ? -9.985  7.250   8.337   1.00 98.51 138 A 1 
ATOM 1052 C CA  . LEU A 1 138 ? -8.565  7.308   8.653   1.00 98.43 138 A 1 
ATOM 1053 C C   . LEU A 1 138 ? -8.204  8.734   9.084   1.00 98.36 138 A 1 
ATOM 1054 O O   . LEU A 1 138 ? -8.605  9.695   8.439   1.00 97.99 138 A 1 
ATOM 1055 C CB  . LEU A 1 138 ? -7.746  6.865   7.438   1.00 98.41 138 A 1 
ATOM 1056 C CG  . LEU A 1 138 ? -7.755  5.341   7.210   1.00 97.84 138 A 1 
ATOM 1057 C CD1 . LEU A 1 138 ? -7.170  5.019   5.834   1.00 97.37 138 A 1 
ATOM 1058 C CD2 . LEU A 1 138 ? -6.903  4.622   8.256   1.00 97.51 138 A 1 
ATOM 1059 N N   . SER A 1 139 ? -7.435  8.886   10.153  1.00 98.51 139 A 1 
ATOM 1060 C CA  . SER A 1 139 ? -7.062  10.196  10.696  1.00 98.45 139 A 1 
ATOM 1061 C C   . SER A 1 139 ? -5.665  10.618  10.224  1.00 98.45 139 A 1 
ATOM 1062 O O   . SER A 1 139 ? -4.679  10.080  10.738  1.00 98.37 139 A 1 
ATOM 1063 C CB  . SER A 1 139 ? -7.129  10.158  12.223  1.00 98.43 139 A 1 
ATOM 1064 O OG  . SER A 1 139 ? -6.697  11.387  12.780  1.00 97.31 139 A 1 
ATOM 1065 N N   . PRO A 1 140 ? -5.541  11.638  9.335   1.00 97.64 140 A 1 
ATOM 1066 C CA  . PRO A 1 140 ? -4.239  12.161  8.921   1.00 97.01 140 A 1 
ATOM 1067 C C   . PRO A 1 140 ? -3.399  12.656  10.098  1.00 97.49 140 A 1 
ATOM 1068 O O   . PRO A 1 140 ? -2.205  12.399  10.156  1.00 97.21 140 A 1 
ATOM 1069 C CB  . PRO A 1 140 ? -4.548  13.301  7.941   1.00 95.90 140 A 1 
ATOM 1070 C CG  . PRO A 1 140 ? -5.906  12.920  7.366   1.00 94.33 140 A 1 
ATOM 1071 C CD  . PRO A 1 140 ? -6.598  12.284  8.570   1.00 96.14 140 A 1 
ATOM 1072 N N   . THR A 1 141 ? -4.032  13.292  11.084  1.00 96.98 141 A 1 
ATOM 1073 C CA  . THR A 1 141 ? -3.339  13.812  12.275  1.00 97.14 141 A 1 
ATOM 1074 C C   . THR A 1 141 ? -2.700  12.707  13.122  1.00 97.79 141 A 1 
ATOM 1075 O O   . THR A 1 141 ? -1.628  12.905  13.681  1.00 97.69 141 A 1 
ATOM 1076 C CB  . THR A 1 141 ? -4.310  14.605  13.152  1.00 96.34 141 A 1 
ATOM 1077 O OG1 . THR A 1 141 ? -4.954  15.594  12.384  1.00 89.57 141 A 1 
ATOM 1078 C CG2 . THR A 1 141 ? -3.632  15.325  14.327  1.00 88.17 141 A 1 
ATOM 1079 N N   . GLN A 1 142 ? -3.353  11.548  13.241  1.00 98.28 142 A 1 
ATOM 1080 C CA  . GLN A 1 142 ? -2.830  10.440  14.043  1.00 98.55 142 A 1 
ATOM 1081 C C   . GLN A 1 142 ? -1.814  9.580   13.276  1.00 98.60 142 A 1 
ATOM 1082 O O   . GLN A 1 142 ? -0.896  9.038   13.881  1.00 98.62 142 A 1 
ATOM 1083 C CB  . GLN A 1 142 ? -3.984  9.555   14.541  1.00 98.63 142 A 1 
ATOM 1084 C CG  . GLN A 1 142 ? -4.862  10.252  15.587  1.00 97.81 142 A 1 
ATOM 1085 C CD  . GLN A 1 142 ? -5.980  9.324   16.076  1.00 96.74 142 A 1 
ATOM 1086 O OE1 . GLN A 1 142 ? -5.762  8.216   16.528  1.00 89.15 142 A 1 
ATOM 1087 N NE2 . GLN A 1 142 ? -7.221  9.729   15.992  1.00 86.80 142 A 1 
ATOM 1088 N N   . LEU A 1 143 ? -1.986  9.449   11.957  1.00 98.67 143 A 1 
ATOM 1089 C CA  . LEU A 1 143 ? -1.091  8.671   11.095  1.00 98.61 143 A 1 
ATOM 1090 C C   . LEU A 1 143 ? 0.173   9.458   10.698  1.00 98.62 143 A 1 
ATOM 1091 O O   . LEU A 1 143 ? 1.209   8.851   10.426  1.00 98.40 143 A 1 
ATOM 1092 C CB  . LEU A 1 143 ? -1.878  8.202   9.858   1.00 98.69 143 A 1 
ATOM 1093 C CG  . LEU A 1 143 ? -3.028  7.221   10.170  1.00 98.45 143 A 1 
ATOM 1094 C CD1 . LEU A 1 143 ? -3.798  6.910   8.884   1.00 98.27 143 A 1 
ATOM 1095 C CD2 . LEU A 1 143 ? -2.524  5.906   10.759  1.00 98.18 143 A 1 
ATOM 1096 N N   . GLY A 1 144 ? 0.109   10.795  10.717  1.00 98.10 144 A 1 
ATOM 1097 C CA  . GLY A 1 144 ? 1.078   11.709  10.126  1.00 98.05 144 A 1 
ATOM 1098 C C   . GLY A 1 144 ? 0.737   11.965  8.658   1.00 98.16 144 A 1 
ATOM 1099 O O   . GLY A 1 144 ? 0.712   11.027  7.868   1.00 97.89 144 A 1 
ATOM 1100 N N   . THR A 1 145 ? 0.452   13.205  8.287   1.00 97.88 145 A 1 
ATOM 1101 C CA  . THR A 1 145 ? 0.068   13.582  6.913   1.00 97.66 145 A 1 
ATOM 1102 C C   . THR A 1 145 ? 1.133   13.161  5.897   1.00 97.81 145 A 1 
ATOM 1103 O O   . THR A 1 145 ? 0.820   12.638  4.836   1.00 97.61 145 A 1 
ATOM 1104 C CB  . THR A 1 145 ? -0.184  15.089  6.830   1.00 96.76 145 A 1 
ATOM 1105 O OG1 . THR A 1 145 ? -1.164  15.458  7.770   1.00 92.87 145 A 1 
ATOM 1106 C CG2 . THR A 1 145 ? -0.707  15.541  5.469   1.00 93.03 145 A 1 
ATOM 1107 N N   . GLU A 1 146 ? 2.403   13.302  6.259   1.00 97.71 146 A 1 
ATOM 1108 C CA  . GLU A 1 146 ? 3.572   12.882  5.483   1.00 97.85 146 A 1 
ATOM 1109 C C   . GLU A 1 146 ? 3.694   11.360  5.302   1.00 98.19 146 A 1 
ATOM 1110 O O   . GLU A 1 146 ? 4.531   10.901  4.519   1.00 98.01 146 A 1 
ATOM 1111 C CB  . GLU A 1 146 ? 4.842   13.472  6.122   1.00 97.46 146 A 1 
ATOM 1112 C CG  . GLU A 1 146 ? 5.337   12.821  7.432   1.00 94.53 146 A 1 
ATOM 1113 C CD  . GLU A 1 146 ? 4.565   13.161  8.724   1.00 93.41 146 A 1 
ATOM 1114 O OE1 . GLU A 1 146 ? 5.034   12.704  9.795   1.00 87.76 146 A 1 
ATOM 1115 O OE2 . GLU A 1 146 ? 3.513   13.831  8.666   1.00 89.08 146 A 1 
ATOM 1116 N N   . ASN A 1 147 ? 2.883   10.573  6.005   1.00 98.25 147 A 1 
ATOM 1117 C CA  . ASN A 1 147 ? 2.825   9.113   5.877   1.00 98.48 147 A 1 
ATOM 1118 C C   . ASN A 1 147 ? 1.609   8.637   5.067   1.00 98.66 147 A 1 
ATOM 1119 O O   . ASN A 1 147 ? 1.284   7.455   5.103   1.00 98.56 147 A 1 
ATOM 1120 C CB  . ASN A 1 147 ? 2.876   8.466   7.275   1.00 98.47 147 A 1 
ATOM 1121 C CG  . ASN A 1 147 ? 4.102   8.853   8.068   1.00 98.22 147 A 1 
ATOM 1122 O OD1 . ASN A 1 147 ? 5.225   8.814   7.612   1.00 95.39 147 A 1 
ATOM 1123 N ND2 . ASN A 1 147 ? 3.915   9.224   9.311   1.00 95.03 147 A 1 
ATOM 1124 N N   . ILE A 1 148 ? 0.925   9.530   4.339   1.00 98.52 148 A 1 
ATOM 1125 C CA  . ILE A 1 148 ? -0.270  9.204   3.559   1.00 98.51 148 A 1 
ATOM 1126 C C   . ILE A 1 148 ? 0.053   9.141   2.067   1.00 98.55 148 A 1 
ATOM 1127 O O   . ILE A 1 148 ? 0.633   10.057  1.490   1.00 98.27 148 A 1 
ATOM 1128 C CB  . ILE A 1 148 ? -1.414  10.181  3.888   1.00 98.12 148 A 1 
ATOM 1129 C CG1 . ILE A 1 148 ? -1.849  9.956   5.357   1.00 96.26 148 A 1 
ATOM 1130 C CG2 . ILE A 1 148 ? -2.609  9.991   2.932   1.00 97.12 148 A 1 
ATOM 1131 C CD1 . ILE A 1 148 ? -2.851  10.994  5.875   1.00 89.01 148 A 1 
ATOM 1132 N N   . TRP A 1 149 ? -0.388  8.066   1.415   1.00 98.54 149 A 1 
ATOM 1133 C CA  . TRP A 1 149 ? -0.546  7.970   -0.031  1.00 98.79 149 A 1 
ATOM 1134 C C   . TRP A 1 149 ? -2.043  8.012   -0.349  1.00 98.77 149 A 1 
ATOM 1135 O O   . TRP A 1 149 ? -2.781  7.073   -0.067  1.00 98.70 149 A 1 
ATOM 1136 C CB  . TRP A 1 149 ? 0.150   6.712   -0.548  1.00 98.73 149 A 1 
ATOM 1137 C CG  . TRP A 1 149 ? -0.015  6.415   -2.014  1.00 98.73 149 A 1 
ATOM 1138 C CD1 . TRP A 1 149 ? -0.418  7.271   -2.974  1.00 98.47 149 A 1 
ATOM 1139 C CD2 . TRP A 1 149 ? 0.230   5.149   -2.697  1.00 98.73 149 A 1 
ATOM 1140 N NE1 . TRP A 1 149 ? -0.458  6.632   -4.201  1.00 98.37 149 A 1 
ATOM 1141 C CE2 . TRP A 1 149 ? -0.060  5.318   -4.084  1.00 98.61 149 A 1 
ATOM 1142 C CE3 . TRP A 1 149 ? 0.669   3.869   -2.294  1.00 98.47 149 A 1 
ATOM 1143 C CZ2 . TRP A 1 149 ? 0.067   4.278   -5.023  1.00 98.38 149 A 1 
ATOM 1144 C CZ3 . TRP A 1 149 ? 0.806   2.822   -3.224  1.00 98.32 149 A 1 
ATOM 1145 C CH2 . TRP A 1 149 ? 0.507   3.023   -4.578  1.00 98.20 149 A 1 
ATOM 1146 N N   . ILE A 1 150 ? -2.508  9.124   -0.920  1.00 98.40 150 A 1 
ATOM 1147 C CA  . ILE A 1 150 ? -3.923  9.373   -1.183  1.00 98.25 150 A 1 
ATOM 1148 C C   . ILE A 1 150 ? -4.299  8.967   -2.614  1.00 98.27 150 A 1 
ATOM 1149 O O   . ILE A 1 150 ? -3.574  9.286   -3.559  1.00 98.07 150 A 1 
ATOM 1150 C CB  . ILE A 1 150 ? -4.265  10.837  -0.837  1.00 97.81 150 A 1 
ATOM 1151 C CG1 . ILE A 1 150 ? -5.788  11.060  -0.873  1.00 93.05 150 A 1 
ATOM 1152 C CG2 . ILE A 1 150 ? -3.526  11.852  -1.727  1.00 93.11 150 A 1 
ATOM 1153 C CD1 . ILE A 1 150 ? -6.218  12.358  -0.182  1.00 91.59 150 A 1 
ATOM 1154 N N   . ALA A 1 151 ? -5.445  8.303   -2.793  1.00 98.47 151 A 1 
ATOM 1155 C CA  . ALA A 1 151 ? -6.032  8.010   -4.094  1.00 98.42 151 A 1 
ATOM 1156 C C   . ALA A 1 151 ? -7.217  8.942   -4.381  1.00 98.27 151 A 1 
ATOM 1157 O O   . ALA A 1 151 ? -8.223  8.938   -3.669  1.00 98.03 151 A 1 
ATOM 1158 C CB  . ALA A 1 151 ? -6.442  6.542   -4.158  1.00 98.42 151 A 1 
ATOM 1159 N N   . GLN A 1 152 ? -7.109  9.736   -5.448  1.00 97.67 152 A 1 
ATOM 1160 C CA  . GLN A 1 152 ? -8.212  10.526  -5.982  1.00 97.31 152 A 1 
ATOM 1161 C C   . GLN A 1 152 ? -7.966  10.809  -7.464  1.00 97.05 152 A 1 
ATOM 1162 O O   . GLN A 1 152 ? -6.899  11.311  -7.830  1.00 96.44 152 A 1 
ATOM 1163 C CB  . GLN A 1 152 ? -8.355  11.833  -5.196  1.00 96.85 152 A 1 
ATOM 1164 C CG  . GLN A 1 152 ? -9.672  12.558  -5.522  1.00 95.50 152 A 1 
ATOM 1165 C CD  . GLN A 1 152 ? -9.881  13.810  -4.680  1.00 94.99 152 A 1 
ATOM 1166 O OE1 . GLN A 1 152 ? -9.014  14.305  -3.984  1.00 91.71 152 A 1 
ATOM 1167 N NE2 . GLN A 1 152 ? -11.055 14.390  -4.703  1.00 89.71 152 A 1 
ATOM 1168 N N   . TYR A 1 153 ? -8.943  10.505  -8.311  1.00 96.54 153 A 1 
ATOM 1169 C CA  . TYR A 1 153 ? -8.762  10.529  -9.758  1.00 96.58 153 A 1 
ATOM 1170 C C   . TYR A 1 153 ? -9.536  11.697  -10.377 1.00 96.21 153 A 1 
ATOM 1171 O O   . TYR A 1 153 ? -10.769 11.712  -10.300 1.00 95.18 153 A 1 
ATOM 1172 C CB  . TYR A 1 153 ? -9.158  9.171   -10.361 1.00 96.48 153 A 1 
ATOM 1173 C CG  . TYR A 1 153 ? -8.612  7.933   -9.654  1.00 96.69 153 A 1 
ATOM 1174 C CD1 . TYR A 1 153 ? -7.353  7.940   -9.014  1.00 95.34 153 A 1 
ATOM 1175 C CD2 . TYR A 1 153 ? -9.390  6.760   -9.617  1.00 95.20 153 A 1 
ATOM 1176 C CE1 . TYR A 1 153 ? -6.892  6.804   -8.320  1.00 94.65 153 A 1 
ATOM 1177 C CE2 . TYR A 1 153 ? -8.929  5.621   -8.933  1.00 94.94 153 A 1 
ATOM 1178 C CZ  . TYR A 1 153 ? -7.692  5.641   -8.274  1.00 95.25 153 A 1 
ATOM 1179 O OH  . TYR A 1 153 ? -7.260  4.547   -7.592  1.00 94.27 153 A 1 
ATOM 1180 N N   . PRO A 1 154 ? -8.863  12.673  -11.007 1.00 95.66 154 A 1 
ATOM 1181 C CA  . PRO A 1 154 ? -9.521  13.583  -11.928 1.00 94.76 154 A 1 
ATOM 1182 C C   . PRO A 1 154 ? -10.234 12.800  -13.034 1.00 94.47 154 A 1 
ATOM 1183 O O   . PRO A 1 154 ? -9.732  11.775  -13.493 1.00 93.60 154 A 1 
ATOM 1184 C CB  . PRO A 1 154 ? -8.415  14.471  -12.505 1.00 93.52 154 A 1 
ATOM 1185 C CG  . PRO A 1 154 ? -7.296  14.377  -11.469 1.00 92.20 154 A 1 
ATOM 1186 C CD  . PRO A 1 154 ? -7.441  12.959  -10.930 1.00 94.13 154 A 1 
ATOM 1187 N N   . PHE A 1 155 ? -11.399 13.292  -13.482 1.00 92.93 155 A 1 
ATOM 1188 C CA  . PHE A 1 155 ? -12.137 12.649  -14.573 1.00 92.12 155 A 1 
ATOM 1189 C C   . PHE A 1 155 ? -11.310 12.621  -15.874 1.00 91.90 155 A 1 
ATOM 1190 O O   . PHE A 1 155 ? -11.222 11.588  -16.527 1.00 90.02 155 A 1 
ATOM 1191 C CB  . PHE A 1 155 ? -13.483 13.372  -14.764 1.00 90.91 155 A 1 
ATOM 1192 C CG  . PHE A 1 155 ? -14.372 12.721  -15.810 1.00 84.70 155 A 1 
ATOM 1193 C CD1 . PHE A 1 155 ? -14.478 13.286  -17.096 1.00 79.88 155 A 1 
ATOM 1194 C CD2 . PHE A 1 155 ? -15.062 11.535  -15.506 1.00 78.34 155 A 1 
ATOM 1195 C CE1 . PHE A 1 155 ? -15.278 12.660  -18.075 1.00 73.24 155 A 1 
ATOM 1196 C CE2 . PHE A 1 155 ? -15.855 10.911  -16.484 1.00 73.74 155 A 1 
ATOM 1197 C CZ  . PHE A 1 155 ? -15.963 11.467  -17.770 1.00 72.67 155 A 1 
ATOM 1198 N N   . GLU A 1 156 ? -10.647 13.757  -16.185 1.00 90.36 156 A 1 
ATOM 1199 C CA  . GLU A 1 156 ? -9.714  13.900  -17.304 1.00 90.10 156 A 1 
ATOM 1200 C C   . GLU A 1 156 ? -8.359  14.390  -16.763 1.00 90.76 156 A 1 
ATOM 1201 O O   . GLU A 1 156 ? -8.185  15.596  -16.567 1.00 88.81 156 A 1 
ATOM 1202 C CB  . GLU A 1 156 ? -10.293 14.907  -18.319 1.00 88.67 156 A 1 
ATOM 1203 C CG  . GLU A 1 156 ? -11.541 14.393  -19.072 1.00 81.94 156 A 1 
ATOM 1204 C CD  . GLU A 1 156 ? -11.286 13.168  -19.965 1.00 77.13 156 A 1 
ATOM 1205 O OE1 . GLU A 1 156 ? -12.291 12.499  -20.303 1.00 70.82 156 A 1 
ATOM 1206 O OE2 . GLU A 1 156 ? -10.115 12.931  -20.318 1.00 70.23 156 A 1 
ATOM 1207 N N   . PRO A 1 157 ? -7.407  13.502  -16.420 1.00 90.31 157 A 1 
ATOM 1208 C CA  . PRO A 1 157 ? -6.153  13.905  -15.801 1.00 89.91 157 A 1 
ATOM 1209 C C   . PRO A 1 157 ? -5.246  14.645  -16.795 1.00 90.49 157 A 1 
ATOM 1210 O O   . PRO A 1 157 ? -4.955  14.146  -17.881 1.00 90.18 157 A 1 
ATOM 1211 C CB  . PRO A 1 157 ? -5.528  12.613  -15.272 1.00 88.48 157 A 1 
ATOM 1212 C CG  . PRO A 1 157 ? -6.102  11.533  -16.198 1.00 85.24 157 A 1 
ATOM 1213 C CD  . PRO A 1 157 ? -7.497  12.049  -16.522 1.00 87.34 157 A 1 
ATOM 1214 N N   . THR A 1 158 ? -4.739  15.813  -16.403 1.00 90.93 158 A 1 
ATOM 1215 C CA  . THR A 1 158 ? -3.779  16.621  -17.178 1.00 90.76 158 A 1 
ATOM 1216 C C   . THR A 1 158 ? -2.552  16.958  -16.338 1.00 90.11 158 A 1 
ATOM 1217 O O   . THR A 1 158 ? -2.589  16.934  -15.108 1.00 90.01 158 A 1 
ATOM 1218 C CB  . THR A 1 158 ? -4.401  17.917  -17.730 1.00 90.70 158 A 1 
ATOM 1219 O OG1 . THR A 1 158 ? -4.631  18.844  -16.697 1.00 88.74 158 A 1 
ATOM 1220 C CG2 . THR A 1 158 ? -5.718  17.704  -18.480 1.00 87.23 158 A 1 
ATOM 1221 N N   . ALA A 1 159 ? -1.442  17.337  -16.984 1.00 90.83 159 A 1 
ATOM 1222 C CA  . ALA A 1 159 ? -0.199  17.715  -16.309 1.00 89.76 159 A 1 
ATOM 1223 C C   . ALA A 1 159 ? -0.347  18.953  -15.392 1.00 89.97 159 A 1 
ATOM 1224 O O   . ALA A 1 159 ? 0.423   19.102  -14.450 1.00 88.50 159 A 1 
ATOM 1225 C CB  . ALA A 1 159 ? 0.870   17.951  -17.389 1.00 88.82 159 A 1 
ATOM 1226 N N   . ASP A 1 160 ? -1.345  19.806  -15.641 1.00 91.44 160 A 1 
ATOM 1227 C CA  . ASP A 1 160 ? -1.594  21.021  -14.864 1.00 91.13 160 A 1 
ATOM 1228 C C   . ASP A 1 160 ? -2.496  20.770  -13.634 1.00 91.35 160 A 1 
ATOM 1229 O O   . ASP A 1 160 ? -2.594  21.622  -12.750 1.00 89.12 160 A 1 
ATOM 1230 C CB  . ASP A 1 160 ? -2.194  22.104  -15.768 1.00 90.11 160 A 1 
ATOM 1231 C CG  . ASP A 1 160 ? -1.260  22.521  -16.913 1.00 85.27 160 A 1 
ATOM 1232 O OD1 . ASP A 1 160 ? -0.037  22.606  -16.667 1.00 81.36 160 A 1 
ATOM 1233 O OD2 . ASP A 1 160 ? -1.779  22.756  -18.021 1.00 81.01 160 A 1 
ATOM 1234 N N   . GLN A 1 161 ? -3.138  19.598  -13.550 1.00 90.97 161 A 1 
ATOM 1235 C CA  . GLN A 1 161 ? -3.943  19.216  -12.398 1.00 89.87 161 A 1 
ATOM 1236 C C   . GLN A 1 161 ? -3.049  18.708  -11.268 1.00 89.91 161 A 1 
ATOM 1237 O O   . GLN A 1 161 ? -2.738  17.532  -11.154 1.00 87.86 161 A 1 
ATOM 1238 C CB  . GLN A 1 161 ? -4.991  18.175  -12.805 1.00 87.50 161 A 1 
ATOM 1239 C CG  . GLN A 1 161 ? -6.174  18.826  -13.540 1.00 81.56 161 A 1 
ATOM 1240 C CD  . GLN A 1 161 ? -7.116  17.777  -14.097 1.00 78.61 161 A 1 
ATOM 1241 O OE1 . GLN A 1 161 ? -6.710  16.699  -14.473 1.00 75.01 161 A 1 
ATOM 1242 N NE2 . GLN A 1 161 ? -8.397  18.030  -14.178 1.00 70.94 161 A 1 
ATOM 1243 N N   . LEU A 1 162 ? -2.652  19.637  -10.389 1.00 89.60 162 A 1 
ATOM 1244 C CA  . LEU A 1 162 ? -1.758  19.374  -9.264  1.00 89.38 162 A 1 
ATOM 1245 C C   . LEU A 1 162 ? -2.531  19.260  -7.945  1.00 90.50 162 A 1 
ATOM 1246 O O   . LEU A 1 162 ? -2.245  19.980  -6.981  1.00 88.41 162 A 1 
ATOM 1247 C CB  . LEU A 1 162 ? -0.654  20.448  -9.231  1.00 87.17 162 A 1 
ATOM 1248 C CG  . LEU A 1 162 ? 0.195   20.547  -10.517 1.00 85.02 162 A 1 
ATOM 1249 C CD1 . LEU A 1 162 ? 1.203   21.689  -10.361 1.00 81.74 162 A 1 
ATOM 1250 C CD2 . LEU A 1 162 ? 0.964   19.264  -10.808 1.00 81.25 162 A 1 
ATOM 1251 N N   . TRP A 1 163 ? -3.570  18.406  -7.907  1.00 92.68 163 A 1 
ATOM 1252 C CA  . TRP A 1 163 ? -4.301  18.124  -6.672  1.00 92.43 163 A 1 
ATOM 1253 C C   . TRP A 1 163 ? -3.333  17.618  -5.604  1.00 91.74 163 A 1 
ATOM 1254 O O   . TRP A 1 163 ? -2.304  17.017  -5.919  1.00 88.67 163 A 1 
ATOM 1255 C CB  . TRP A 1 163 ? -5.434  17.124  -6.932  1.00 91.82 163 A 1 
ATOM 1256 C CG  . TRP A 1 163 ? -6.548  17.561  -7.833  1.00 91.92 163 A 1 
ATOM 1257 C CD1 . TRP A 1 163 ? -6.642  18.724  -8.513  1.00 88.35 163 A 1 
ATOM 1258 C CD2 . TRP A 1 163 ? -7.775  16.818  -8.164  1.00 90.94 163 A 1 
ATOM 1259 N NE1 . TRP A 1 163 ? -7.809  18.759  -9.236  1.00 87.35 163 A 1 
ATOM 1260 C CE2 . TRP A 1 163 ? -8.551  17.613  -9.052  1.00 89.92 163 A 1 
ATOM 1261 C CE3 . TRP A 1 163 ? -8.290  15.561  -7.791  1.00 88.28 163 A 1 
ATOM 1262 C CZ2 . TRP A 1 163 ? -9.794  17.178  -9.542  1.00 88.56 163 A 1 
ATOM 1263 C CZ3 . TRP A 1 163 ? -9.530  15.120  -8.284  1.00 87.49 163 A 1 
ATOM 1264 C CH2 . TRP A 1 163 ? -10.282 15.927  -9.156  1.00 87.56 163 A 1 
ATOM 1265 N N   . HIS A 1 164 ? -3.618  17.898  -4.353  1.00 93.53 164 A 1 
ATOM 1266 C CA  . HIS A 1 164 ? -2.823  17.454  -3.197  1.00 93.68 164 A 1 
ATOM 1267 C C   . HIS A 1 164 ? -1.383  17.980  -3.112  1.00 92.98 164 A 1 
ATOM 1268 O O   . HIS A 1 164 ? -0.705  17.725  -2.116  1.00 90.05 164 A 1 
ATOM 1269 C CB  . HIS A 1 164 ? -2.911  15.926  -3.090  1.00 94.03 164 A 1 
ATOM 1270 C CG  . HIS A 1 164 ? -4.342  15.434  -3.100  1.00 94.88 164 A 1 
ATOM 1271 N ND1 . HIS A 1 164 ? -5.308  15.788  -2.179  1.00 90.83 164 A 1 
ATOM 1272 C CD2 . HIS A 1 164 ? -4.927  14.634  -4.038  1.00 91.73 164 A 1 
ATOM 1273 C CE1 . HIS A 1 164 ? -6.449  15.210  -2.555  1.00 92.03 164 A 1 
ATOM 1274 N NE2 . HIS A 1 164 ? -6.270  14.499  -3.681  1.00 92.58 164 A 1 
ATOM 1275 N N   . LYS A 1 165 ? -0.896  18.783  -4.080  1.00 90.88 165 A 1 
ATOM 1276 C CA  . LYS A 1 165 ? 0.488   19.284  -4.128  1.00 89.12 165 A 1 
ATOM 1277 C C   . LYS A 1 165 ? 0.954   19.973  -2.841  1.00 89.22 165 A 1 
ATOM 1278 O O   . LYS A 1 165 ? 2.129   19.892  -2.493  1.00 87.46 165 A 1 
ATOM 1279 C CB  . LYS A 1 165 ? 0.629   20.234  -5.324  1.00 87.16 165 A 1 
ATOM 1280 C CG  . LYS A 1 165 ? 2.059   20.783  -5.484  1.00 83.68 165 A 1 
ATOM 1281 C CD  . LYS A 1 165 ? 2.135   21.726  -6.685  1.00 79.74 165 A 1 
ATOM 1282 C CE  . LYS A 1 165 ? 3.554   22.256  -6.846  1.00 74.00 165 A 1 
ATOM 1283 N NZ  . LYS A 1 165 ? 3.658   23.135  -8.047  1.00 66.48 165 A 1 
ATOM 1284 N N   . ASN A 1 166 ? 0.052   20.693  -2.172  1.00 90.75 166 A 1 
ATOM 1285 C CA  . ASN A 1 166 ? 0.376   21.515  -1.008  1.00 91.04 166 A 1 
ATOM 1286 C C   . ASN A 1 166 ? -0.204  20.959  0.305   1.00 91.70 166 A 1 
ATOM 1287 O O   . ASN A 1 166 ? -0.196  21.653  1.312   1.00 89.77 166 A 1 
ATOM 1288 C CB  . ASN A 1 166 ? -0.080  22.960  -1.268  1.00 89.67 166 A 1 
ATOM 1289 C CG  . ASN A 1 166 ? 0.580   23.613  -2.467  1.00 86.90 166 A 1 
ATOM 1290 O OD1 . ASN A 1 166 ? 1.746   23.424  -2.788  1.00 81.25 166 A 1 
ATOM 1291 N ND2 . ASN A 1 166 ? -0.146  24.433  -3.187  1.00 80.05 166 A 1 
ATOM 1292 N N   . GLU A 1 167 ? -0.711  19.725  0.302   1.00 92.44 167 A 1 
ATOM 1293 C CA  . GLU A 1 167 ? -1.381  19.126  1.465   1.00 92.64 167 A 1 
ATOM 1294 C C   . GLU A 1 167 ? -0.419  18.311  2.350   1.00 93.59 167 A 1 
ATOM 1295 O O   . GLU A 1 167 ? -0.779  17.901  3.451   1.00 91.82 167 A 1 
ATOM 1296 C CB  . GLU A 1 167 ? -2.584  18.296  0.996   1.00 91.11 167 A 1 
ATOM 1297 C CG  . GLU A 1 167 ? -3.684  19.189  0.392   1.00 88.74 167 A 1 
ATOM 1298 C CD  . GLU A 1 167 ? -4.874  18.389  -0.159  1.00 86.75 167 A 1 
ATOM 1299 O OE1 . GLU A 1 167 ? -5.469  18.854  -1.164  1.00 79.88 167 A 1 
ATOM 1300 O OE2 . GLU A 1 167 ? -5.178  17.306  0.379   1.00 79.49 167 A 1 
ATOM 1301 N N   . GLY A 1 168 ? 0.833   18.113  1.909   1.00 93.74 168 A 1 
ATOM 1302 C CA  . GLY A 1 168 ? 1.864   17.426  2.694   1.00 94.79 168 A 1 
ATOM 1303 C C   . GLY A 1 168 ? 1.795   15.897  2.649   1.00 96.32 168 A 1 
ATOM 1304 O O   . GLY A 1 168 ? 2.486   15.246  3.428   1.00 95.62 168 A 1 
ATOM 1305 N N   . TYR A 1 169 ? 0.995   15.313  1.733   1.00 96.60 169 A 1 
ATOM 1306 C CA  . TYR A 1 169 ? 0.963   13.868  1.527   1.00 97.04 169 A 1 
ATOM 1307 C C   . TYR A 1 169 ? 2.264   13.349  0.904   1.00 97.33 169 A 1 
ATOM 1308 O O   . TYR A 1 169 ? 2.917   14.036  0.120   1.00 96.85 169 A 1 
ATOM 1309 C CB  . TYR A 1 169 ? -0.243  13.473  0.672   1.00 96.63 169 A 1 
ATOM 1310 C CG  . TYR A 1 169 ? -1.594  13.843  1.258   1.00 96.02 169 A 1 
ATOM 1311 C CD1 . TYR A 1 169 ? -1.930  13.477  2.579   1.00 93.57 169 A 1 
ATOM 1312 C CD2 . TYR A 1 169 ? -2.519  14.560  0.483   1.00 93.42 169 A 1 
ATOM 1313 C CE1 . TYR A 1 169 ? -3.181  13.839  3.124   1.00 91.79 169 A 1 
ATOM 1314 C CE2 . TYR A 1 169 ? -3.768  14.922  1.021   1.00 92.15 169 A 1 
ATOM 1315 C CZ  . TYR A 1 169 ? -4.104  14.569  2.344   1.00 92.10 169 A 1 
ATOM 1316 O OH  . TYR A 1 169 ? -5.299  14.941  2.865   1.00 89.95 169 A 1 
ATOM 1317 N N   . ALA A 1 170 ? 2.633   12.105  1.222   1.00 97.77 170 A 1 
ATOM 1318 C CA  . ALA A 1 170 ? 3.817   11.447  0.681   1.00 97.88 170 A 1 
ATOM 1319 C C   . ALA A 1 170 ? 3.680   11.123  -0.812  1.00 97.90 170 A 1 
ATOM 1320 O O   . ALA A 1 170 ? 4.668   11.167  -1.549  1.00 97.58 170 A 1 
ATOM 1321 C CB  . ALA A 1 170 ? 4.052   10.159  1.466   1.00 97.76 170 A 1 
ATOM 1322 N N   . ALA A 1 171 ? 2.470   10.766  -1.246  1.00 97.71 171 A 1 
ATOM 1323 C CA  . ALA A 1 171 ? 2.189   10.397  -2.629  1.00 97.70 171 A 1 
ATOM 1324 C C   . ALA A 1 171 ? 0.712   10.615  -2.973  1.00 97.87 171 A 1 
ATOM 1325 O O   . ALA A 1 171 ? -0.159  10.621  -2.107  1.00 97.66 171 A 1 
ATOM 1326 C CB  . ALA A 1 171 ? 2.603   8.934   -2.848  1.00 97.56 171 A 1 
ATOM 1327 N N   . TRP A 1 172 ? 0.436   10.755  -4.273  1.00 97.35 172 A 1 
ATOM 1328 C CA  . TRP A 1 172 ? -0.907  10.832  -4.832  1.00 97.25 172 A 1 
ATOM 1329 C C   . TRP A 1 172 ? -1.040  9.842   -5.998  1.00 97.32 172 A 1 
ATOM 1330 O O   . TRP A 1 172 ? -0.276  9.915   -6.970  1.00 97.10 172 A 1 
ATOM 1331 C CB  . TRP A 1 172 ? -1.203  12.269  -5.258  1.00 96.71 172 A 1 
ATOM 1332 C CG  . TRP A 1 172 ? -2.479  12.473  -6.025  1.00 96.21 172 A 1 
ATOM 1333 C CD1 . TRP A 1 172 ? -3.643  11.817  -5.822  1.00 94.85 172 A 1 
ATOM 1334 C CD2 . TRP A 1 172 ? -2.714  13.368  -7.149  1.00 95.42 172 A 1 
ATOM 1335 N NE1 . TRP A 1 172 ? -4.582  12.241  -6.749  1.00 93.98 172 A 1 
ATOM 1336 C CE2 . TRP A 1 172 ? -4.059  13.205  -7.591  1.00 94.55 172 A 1 
ATOM 1337 C CE3 . TRP A 1 172 ? -1.922  14.310  -7.842  1.00 93.70 172 A 1 
ATOM 1338 C CZ2 . TRP A 1 172 ? -4.598  13.921  -8.663  1.00 92.79 172 A 1 
ATOM 1339 C CZ3 . TRP A 1 172 ? -2.455  15.037  -8.914  1.00 92.48 172 A 1 
ATOM 1340 C CH2 . TRP A 1 172 ? -3.782  14.848  -9.326  1.00 92.02 172 A 1 
ATOM 1341 N N   . GLN A 1 173 ? -2.009  8.926   -5.917  1.00 97.74 173 A 1 
ATOM 1342 C CA  . GLN A 1 173 ? -2.454  8.115   -7.042  1.00 97.90 173 A 1 
ATOM 1343 C C   . GLN A 1 173 ? -3.565  8.868   -7.779  1.00 97.69 173 A 1 
ATOM 1344 O O   . GLN A 1 173 ? -4.653  9.082   -7.255  1.00 97.36 173 A 1 
ATOM 1345 C CB  . GLN A 1 173 ? -2.897  6.731   -6.558  1.00 98.14 173 A 1 
ATOM 1346 C CG  . GLN A 1 173 ? -3.152  5.771   -7.730  1.00 97.83 173 A 1 
ATOM 1347 C CD  . GLN A 1 173 ? -3.789  4.472   -7.244  1.00 97.74 173 A 1 
ATOM 1348 O OE1 . GLN A 1 173 ? -4.912  4.484   -6.776  1.00 95.62 173 A 1 
ATOM 1349 N NE2 . GLN A 1 173 ? -3.132  3.355   -7.335  1.00 95.40 173 A 1 
ATOM 1350 N N   . TRP A 1 174 ? -3.262  9.316   -8.989  1.00 96.58 174 A 1 
ATOM 1351 C CA  . TRP A 1 174 ? -4.119  10.194  -9.790  1.00 96.03 174 A 1 
ATOM 1352 C C   . TRP A 1 174 ? -4.891  9.475   -10.902 1.00 96.13 174 A 1 
ATOM 1353 O O   . TRP A 1 174 ? -5.732  10.084  -11.553 1.00 95.58 174 A 1 
ATOM 1354 C CB  . TRP A 1 174 ? -3.257  11.334  -10.350 1.00 95.48 174 A 1 
ATOM 1355 C CG  . TRP A 1 174 ? -2.078  10.898  -11.164 1.00 94.72 174 A 1 
ATOM 1356 C CD1 . TRP A 1 174 ? -0.830  10.711  -10.689 1.00 92.81 174 A 1 
ATOM 1357 C CD2 . TRP A 1 174 ? -2.037  10.545  -12.581 1.00 93.73 174 A 1 
ATOM 1358 N NE1 . TRP A 1 174 ? -0.006  10.258  -11.710 1.00 91.11 174 A 1 
ATOM 1359 C CE2 . TRP A 1 174 ? -0.702  10.133  -12.891 1.00 92.61 174 A 1 
ATOM 1360 C CE3 . TRP A 1 174 ? -2.972  10.518  -13.624 1.00 90.55 174 A 1 
ATOM 1361 C CZ2 . TRP A 1 174 ? -0.326  9.700   -14.177 1.00 88.83 174 A 1 
ATOM 1362 C CZ3 . TRP A 1 174 ? -2.608  10.089  -14.916 1.00 87.87 174 A 1 
ATOM 1363 C CH2 . TRP A 1 174 ? -1.297  9.674   -15.194 1.00 87.53 174 A 1 
ATOM 1364 N N   . SER A 1 175 ? -4.611  8.201   -11.153 1.00 95.92 175 A 1 
ATOM 1365 C CA  . SER A 1 175 ? -5.324  7.394   -12.150 1.00 96.12 175 A 1 
ATOM 1366 C C   . SER A 1 175 ? -5.102  5.900   -11.925 1.00 96.70 175 A 1 
ATOM 1367 O O   . SER A 1 175 ? -3.989  5.481   -11.624 1.00 96.77 175 A 1 
ATOM 1368 C CB  . SER A 1 175 ? -4.840  7.753   -13.560 1.00 95.40 175 A 1 
ATOM 1369 O OG  . SER A 1 175 ? -5.595  7.061   -14.540 1.00 92.93 175 A 1 
ATOM 1370 N N   . SER A 1 176 ? -6.147  5.110   -12.179 1.00 96.02 176 A 1 
ATOM 1371 C CA  . SER A 1 176 ? -6.094  3.649   -12.289 1.00 96.05 176 A 1 
ATOM 1372 C C   . SER A 1 176 ? -6.081  3.153   -13.744 1.00 96.02 176 A 1 
ATOM 1373 O O   . SER A 1 176 ? -6.071  1.955   -13.991 1.00 95.46 176 A 1 
ATOM 1374 C CB  . SER A 1 176 ? -7.277  3.034   -11.529 1.00 95.71 176 A 1 
ATOM 1375 O OG  . SER A 1 176 ? -8.503  3.516   -12.063 1.00 94.93 176 A 1 
ATOM 1376 N N   . LEU A 1 177 ? -6.106  4.074   -14.703 1.00 95.29 177 A 1 
ATOM 1377 C CA  . LEU A 1 177 ? -6.235  3.779   -16.134 1.00 94.61 177 A 1 
ATOM 1378 C C   . LEU A 1 177 ? -4.962  4.078   -16.934 1.00 94.46 177 A 1 
ATOM 1379 O O   . LEU A 1 177 ? -4.992  4.104   -18.161 1.00 93.43 177 A 1 
ATOM 1380 C CB  . LEU A 1 177 ? -7.443  4.553   -16.709 1.00 93.96 177 A 1 
ATOM 1381 C CG  . LEU A 1 177 ? -8.802  4.250   -16.053 1.00 92.08 177 A 1 
ATOM 1382 C CD1 . LEU A 1 177 ? -9.881  5.098   -16.727 1.00 89.99 177 A 1 
ATOM 1383 C CD2 . LEU A 1 177 ? -9.194  2.772   -16.180 1.00 89.49 177 A 1 
ATOM 1384 N N   . LEU A 1 178 ? -3.824  4.334   -16.248 1.00 94.59 178 A 1 
ATOM 1385 C CA  . LEU A 1 178 ? -2.562  4.586   -16.928 1.00 94.04 178 A 1 
ATOM 1386 C C   . LEU A 1 178 ? -2.144  3.365   -17.752 1.00 94.84 178 A 1 
ATOM 1387 O O   . LEU A 1 178 ? -2.007  2.263   -17.239 1.00 94.63 178 A 1 
ATOM 1388 C CB  . LEU A 1 178 ? -1.477  4.969   -15.904 1.00 92.72 178 A 1 
ATOM 1389 C CG  . LEU A 1 178 ? -0.088  5.209   -16.524 1.00 88.80 178 A 1 
ATOM 1390 C CD1 . LEU A 1 178 ? -0.063  6.443   -17.438 1.00 84.93 178 A 1 
ATOM 1391 C CD2 . LEU A 1 178 ? 0.959   5.423   -15.426 1.00 84.55 178 A 1 
ATOM 1392 N N   . THR A 1 179 ? -1.868  3.606   -19.040 1.00 94.95 179 A 1 
ATOM 1393 C CA  . THR A 1 179 ? -1.238  2.633   -19.935 1.00 94.91 179 A 1 
ATOM 1394 C C   . THR A 1 179 ? 0.090   3.182   -20.431 1.00 95.58 179 A 1 
ATOM 1395 O O   . THR A 1 179 ? 0.238   4.388   -20.649 1.00 95.26 179 A 1 
ATOM 1396 C CB  . THR A 1 179 ? -2.149  2.246   -21.107 1.00 94.08 179 A 1 
ATOM 1397 O OG1 . THR A 1 179 ? -2.512  3.376   -21.865 1.00 88.76 179 A 1 
ATOM 1398 C CG2 . THR A 1 179 ? -3.438  1.575   -20.641 1.00 86.83 179 A 1 
ATOM 1399 N N   . ILE A 1 180 ? 1.084   2.308   -20.610 1.00 96.43 180 A 1 
ATOM 1400 C CA  . ILE A 1 180 ? 2.391   2.669   -21.166 1.00 96.86 180 A 1 
ATOM 1401 C C   . ILE A 1 180 ? 2.544   1.899   -22.477 1.00 97.29 180 A 1 
ATOM 1402 O O   . ILE A 1 180 ? 2.523   0.670   -22.457 1.00 97.09 180 A 1 
ATOM 1403 C CB  . ILE A 1 180 ? 3.519   2.376   -20.154 1.00 96.57 180 A 1 
ATOM 1404 C CG1 . ILE A 1 180 ? 3.316   3.236   -18.881 1.00 95.22 180 A 1 
ATOM 1405 C CG2 . ILE A 1 180 ? 4.889   2.663   -20.789 1.00 95.72 180 A 1 
ATOM 1406 C CD1 . ILE A 1 180 ? 4.339   2.976   -17.762 1.00 89.94 180 A 1 
ATOM 1407 N N   . PRO A 1 181 ? 2.694   2.593   -23.629 1.00 97.11 181 A 1 
ATOM 1408 C CA  . PRO A 1 181 ? 2.829   1.917   -24.907 1.00 96.82 181 A 1 
ATOM 1409 C C   . PRO A 1 181 ? 3.970   0.887   -24.913 1.00 96.83 181 A 1 
ATOM 1410 O O   . PRO A 1 181 ? 5.107   1.203   -24.549 1.00 96.05 181 A 1 
ATOM 1411 C CB  . PRO A 1 181 ? 3.058   3.024   -25.936 1.00 96.46 181 A 1 
ATOM 1412 C CG  . PRO A 1 181 ? 2.351   4.228   -25.306 1.00 95.46 181 A 1 
ATOM 1413 C CD  . PRO A 1 181 ? 2.606   4.028   -23.816 1.00 96.68 181 A 1 
ATOM 1414 N N   . GLY A 1 182 ? 3.677   -0.334  -25.343 1.00 95.75 182 A 1 
ATOM 1415 C CA  . GLY A 1 182 ? 4.648   -1.430  -25.417 1.00 94.68 182 A 1 
ATOM 1416 C C   . GLY A 1 182 ? 4.899   -2.182  -24.105 1.00 94.60 182 A 1 
ATOM 1417 O O   . GLY A 1 182 ? 5.862   -2.941  -24.037 1.00 92.26 182 A 1 
ATOM 1418 N N   . VAL A 1 183 ? 4.045   -1.957  -23.098 1.00 96.60 183 A 1 
ATOM 1419 C CA  . VAL A 1 183 ? 4.086   -2.662  -21.810 1.00 96.00 183 A 1 
ATOM 1420 C C   . VAL A 1 183 ? 2.796   -3.430  -21.588 1.00 93.59 183 A 1 
ATOM 1421 O O   . VAL A 1 183 ? 1.726   -2.851  -21.839 1.00 88.78 183 A 1 
ATOM 1422 C CB  . VAL A 1 183 ? 4.364   -1.703  -20.644 1.00 95.58 183 A 1 
ATOM 1423 C CG1 . VAL A 1 183 ? 4.420   -2.443  -19.306 1.00 94.32 183 A 1 
ATOM 1424 C CG2 . VAL A 1 183 ? 5.695   -0.993  -20.849 1.00 94.12 183 A 1 
ATOM 1425 O OXT . VAL A 1 183 ? 2.924   -4.576  -21.128 1.00 94.33 183 A 1 
#
