# Supplementary material for: Enterococcal cell wall remodelling underpins pathogenesis via the release of the Enteroccocal Polysaccharide Antigen (EPA)
Source: PLoS Pathog. 2025 Jun 23;21(6):e1012771. doi: 10.1371/journal.ppat.1012771 (PMC12208459; doi:10.1371/journal.ppat.1012771)
Supplement: S1 File — Zipped raw data used to make figures 1–10 are provided in individual folders for each figure. (ZIP) [file ppat.1012771.s013.zip › Data Smith et al/Fig. 4/fold_gh25_o_model_1.cif]

# By using this file you agree to the legally binding terms of use found at alphafoldserver.com/output-terms
data_295ee89c854b423d
#
_entry.id 295ee89c854b423d
#
loop_
_atom_type.symbol
C 
N 
O 
S 
#
loop_
_audit_author.name
_audit_author.pdbx_ordinal
"Google DeepMind" 1 
"Isomorphic Labs" 2 
#
_audit_conform.dict_location https://raw.githubusercontent.com/ihmwg/ModelCIF/master/dist/mmcif_ma.dic
_audit_conform.dict_name     mmcif_ma.dic
_audit_conform.dict_version  1.4.5
#
loop_
_chem_comp.formula
_chem_comp.formula_weight
_chem_comp.id
_chem_comp.mon_nstd_flag
_chem_comp.name
_chem_comp.pdbx_smiles
_chem_comp.pdbx_synonyms
_chem_comp.type
"C3 H7 N O2"    89.093  ALA y ALANINE         C[C@H](N)C(O)=O                  ? "L-PEPTIDE LINKING" 
"C6 H15 N4 O2"  175.209 ARG y ARGININE        N[C@@H](CCCNC(N)=[NH2+])C(O)=O   ? "L-PEPTIDE LINKING" 
"C4 H8 N2 O3"   132.118 ASN y ASPARAGINE      N[C@@H](CC(N)=O)C(O)=O           ? "L-PEPTIDE LINKING" 
"C4 H7 N O4"    133.103 ASP y "ASPARTIC ACID" N[C@@H](CC(O)=O)C(O)=O           ? "L-PEPTIDE LINKING" 
"C5 H10 N2 O3"  146.144 GLN y GLUTAMINE       N[C@@H](CCC(N)=O)C(O)=O          ? "L-PEPTIDE LINKING" 
"C5 H9 N O4"    147.129 GLU y "GLUTAMIC ACID" N[C@@H](CCC(O)=O)C(O)=O          ? "L-PEPTIDE LINKING" 
"C2 H5 N O2"    75.067  GLY y GLYCINE         NCC(O)=O                         ? "PEPTIDE LINKING"   
"C6 H10 N3 O2"  156.162 HIS y HISTIDINE       N[C@@H](Cc1c[nH]c[nH+]1)C(O)=O   ? "L-PEPTIDE LINKING" 
"C6 H13 N O2"   131.173 ILE y ISOLEUCINE      CC[C@H](C)[C@H](N)C(O)=O         ? "L-PEPTIDE LINKING" 
"C6 H13 N O2"   131.173 LEU y LEUCINE         CC(C)C[C@H](N)C(O)=O             ? "L-PEPTIDE LINKING" 
"C6 H15 N2 O2"  147.195 LYS y LYSINE          N[C@@H](CCCC[NH3+])C(O)=O        ? "L-PEPTIDE LINKING" 
"C5 H11 N O2 S" 149.211 MET y METHIONINE      CSCC[C@H](N)C(O)=O               ? "L-PEPTIDE LINKING" 
"C9 H11 N O2"   165.189 PHE y PHENYLALANINE   N[C@@H](Cc1ccccc1)C(O)=O         ? "L-PEPTIDE LINKING" 
"C5 H9 N O2"    115.130 PRO y PROLINE         OC(=O)[C@@H]1CCCN1               ? "L-PEPTIDE LINKING" 
"C3 H7 N O3"    105.093 SER y SERINE          N[C@@H](CO)C(O)=O                ? "L-PEPTIDE LINKING" 
"C4 H9 N O3"    119.119 THR y THREONINE       C[C@@H](O)[C@H](N)C(O)=O         ? "L-PEPTIDE LINKING" 
"C11 H12 N2 O2" 204.225 TRP y TRYPTOPHAN      N[C@@H](Cc1c[nH]c2ccccc12)C(O)=O ? "L-PEPTIDE LINKING" 
"C9 H11 N O3"   181.189 TYR y TYROSINE        N[C@@H](Cc1ccc(O)cc1)C(O)=O      ? "L-PEPTIDE LINKING" 
"C5 H11 N O2"   117.146 VAL y VALINE          CC(C)[C@H](N)C(O)=O              ? "L-PEPTIDE LINKING" 
#
_citation.book_publisher          ?
_citation.country                 UK
_citation.id                      primary
_citation.journal_full            Nature
_citation.journal_id_ASTM         NATUAS
_citation.journal_id_CSD          0006
_citation.journal_id_ISSN         0028-0836
_citation.journal_volume          ?
_citation.page_first              ?
_citation.page_last               ?
_citation.pdbx_database_id_DOI    ?
_citation.pdbx_database_id_PubMed ?
_citation.title                   "Accurate structure prediction of biomolecular interactions with AlphaFold 3"
_citation.year                    2024
#
loop_
_citation_author.citation_id
_citation_author.name
_citation_author.ordinal
primary "Google DeepMind" 1 
primary "Isomorphic Labs" 2 
#
_entity.id               1
_entity.pdbx_description .
_entity.type             polymer
#
_entity_poly.entity_id      1
_entity_poly.pdbx_strand_id A
_entity_poly.type           polypeptide(L)
#
loop_
_entity_poly_seq.entity_id
_entity_poly_seq.hetero
_entity_poly_seq.mon_id
_entity_poly_seq.num
1 n ILE 1   
1 n ASP 2   
1 n VAL 3   
1 n SER 4   
1 n SER 5   
1 n TRP 6   
1 n ASN 7   
1 n GLY 8   
1 n ASP 9   
1 n ILE 10  
1 n SER 11  
1 n VAL 12  
1 n ALA 13  
1 n GLU 14  
1 n TYR 15  
1 n GLN 16  
1 n LYS 17  
1 n ILE 18  
1 n LYS 19  
1 n SER 20  
1 n TYR 21  
1 n GLY 22  
1 n VAL 23  
1 n THR 24  
1 n GLY 25  
1 n VAL 26  
1 n SER 27  
1 n VAL 28  
1 n LYS 29  
1 n LEU 30  
1 n THR 31  
1 n GLU 32  
1 n GLY 33  
1 n THR 34  
1 n TRP 35  
1 n TYR 36  
1 n VAL 37  
1 n ASN 38  
1 n PRO 39  
1 n TYR 40  
1 n ALA 41  
1 n ALA 42  
1 n GLY 43  
1 n GLN 44  
1 n ILE 45  
1 n ARG 46  
1 n ASN 47  
1 n ALA 48  
1 n LYS 49  
1 n ALA 50  
1 n ALA 51  
1 n GLY 52  
1 n LEU 53  
1 n LYS 54  
1 n VAL 55  
1 n SER 56  
1 n ALA 57  
1 n TYR 58  
1 n HIS 59  
1 n TYR 60  
1 n SER 61  
1 n MET 62  
1 n TYR 63  
1 n VAL 64  
1 n SER 65  
1 n ALA 66  
1 n ALA 67  
1 n THR 68  
1 n ALA 69  
1 n GLN 70  
1 n ASP 71  
1 n GLU 72  
1 n ALA 73  
1 n ARG 74  
1 n TYR 75  
1 n PHE 76  
1 n ALA 77  
1 n GLN 78  
1 n ALA 79  
1 n ALA 80  
1 n ALA 81  
1 n ASN 82  
1 n SER 83  
1 n GLY 84  
1 n LEU 85  
1 n ASP 86  
1 n LYS 87  
1 n ASN 88  
1 n THR 89  
1 n ILE 90  
1 n MET 91  
1 n PHE 92  
1 n ASN 93  
1 n ASP 94  
1 n ALA 95  
1 n GLU 96  
1 n ASP 97  
1 n PRO 98  
1 n THR 99  
1 n LEU 100 
1 n THR 101 
1 n ASN 102 
1 n ASN 103 
1 n GLY 104 
1 n ARG 105 
1 n ASN 106 
1 n ALA 107 
1 n HIS 108 
1 n ALA 109 
1 n ASN 110 
1 n SER 111 
1 n VAL 112 
1 n ALA 113 
1 n PHE 114 
1 n ASN 115 
1 n GLN 116 
1 n GLN 117 
1 n LEU 118 
1 n LYS 119 
1 n ALA 120 
1 n LEU 121 
1 n GLY 122 
1 n TYR 123 
1 n LYS 124 
1 n ASN 125 
1 n ASP 126 
1 n ALA 127 
1 n LEU 128 
1 n TYR 129 
1 n VAL 130 
1 n GLY 131 
1 n LYS 132 
1 n TRP 133 
1 n TRP 134 
1 n LEU 135 
1 n THR 136 
1 n ASN 137 
1 n GLY 138 
1 n TYR 139 
1 n ILE 140 
1 n ASP 141 
1 n THR 142 
1 n SER 143 
1 n ALA 144 
1 n PHE 145 
1 n GLY 146 
1 n ARG 147 
1 n ASP 148 
1 n ARG 149 
1 n VAL 150 
1 n TRP 151 
1 n VAL 152 
1 n ALA 153 
1 n GLN 154 
1 n TYR 155 
1 n PRO 156 
1 n TYR 157 
1 n THR 158 
1 n PRO 159 
1 n ASP 160 
1 n SER 161 
1 n SER 162 
1 n MET 163 
1 n GLN 164 
1 n TRP 165 
1 n ASN 166 
1 n ASN 167 
1 n ASP 168 
1 n HIS 169 
1 n GLY 170 
1 n ALA 171 
1 n TRP 172 
1 n GLN 173 
1 n TRP 174 
1 n SER 175 
1 n SER 176 
1 n GLN 177 
1 n MET 178 
1 n TYR 179 
1 n PHE 180 
1 n PRO 181 
1 n GLY 182 
1 n LEU 183 
#
_ma_data.content_type "model coordinates"
_ma_data.id           1
_ma_data.name         Model
#
_ma_model_list.data_id          1
_ma_model_list.model_group_id   1
_ma_model_list.model_group_name "AlphaFold-beta-20231127 (15b167bf-95bf-4f75-843c-c4337252b09d @ 2024-11-08 09:31:13)"
_ma_model_list.model_id         1
_ma_model_list.model_name       "Top ranked model"
_ma_model_list.model_type       "Ab initio model"
_ma_model_list.ordinal_id       1
#
loop_
_ma_protocol_step.method_type
_ma_protocol_step.ordinal_id
_ma_protocol_step.protocol_id
_ma_protocol_step.step_id
"coevolution MSA" 1 1 1 
"template search" 2 1 2 
modeling          3 1 3 
#
loop_
_ma_qa_metric.id
_ma_qa_metric.mode
_ma_qa_metric.name
_ma_qa_metric.software_group_id
_ma_qa_metric.type
1 global pLDDT 1 pLDDT 
2 local  pLDDT 1 pLDDT 
#
_ma_qa_metric_global.metric_id    1
_ma_qa_metric_global.metric_value 95.86
_ma_qa_metric_global.model_id     1
_ma_qa_metric_global.ordinal_id   1
#
_ma_software_group.group_id    1
_ma_software_group.ordinal_id  1
_ma_software_group.software_id 1
#
_ma_target_entity.data_id   1
_ma_target_entity.entity_id 1
_ma_target_entity.origin    .
#
_ma_target_entity_instance.asym_id   A
_ma_target_entity_instance.details   .
_ma_target_entity_instance.entity_id 1
#
loop_
_pdbx_data_usage.details
_pdbx_data_usage.id
_pdbx_data_usage.type
_pdbx_data_usage.url
;NON-COMMERCIAL USE ONLY, BY USING THIS FILE YOU AGREE TO THE TERMS OF USE FOUND
AT alphafoldserver.com/output-terms.
;
1 license    ? 
;THE INFORMATION IS NOT INTENDED FOR, HAS NOT BEEN VALIDATED FOR, AND IS NOT
APPROVED FOR CLINICAL USE. IT SHOULD NOT BE USED FOR CLINICAL PURPOSE OR RELIED
ON FOR MEDICAL OR OTHER PROFESSIONAL ADVICE. IT IS THEORETICAL MODELLING ONLY
AND CAUTION SHOULD BE EXERCISED IN ITS USE. IT IS PROVIDED "AS-IS" WITHOUT ANY
WARRANTY OF ANY KIND, WHETHER EXPRESSED OR IMPLIED. NO WARRANTY IS GIVEN THAT
USE OF THE INFORMATION SHALL NOT INFRINGE THE RIGHTS OF ANY THIRD PARTY.
;
2 disclaimer ? 
#
loop_
_pdbx_poly_seq_scheme.asym_id
_pdbx_poly_seq_scheme.auth_seq_num
_pdbx_poly_seq_scheme.entity_id
_pdbx_poly_seq_scheme.hetero
_pdbx_poly_seq_scheme.mon_id
_pdbx_poly_seq_scheme.pdb_ins_code
_pdbx_poly_seq_scheme.pdb_seq_num
_pdbx_poly_seq_scheme.pdb_strand_id
_pdbx_poly_seq_scheme.seq_id
A 1   1 n ILE . 1   A 1   
A 2   1 n ASP . 2   A 2   
A 3   1 n VAL . 3   A 3   
A 4   1 n SER . 4   A 4   
A 5   1 n SER . 5   A 5   
A 6   1 n TRP . 6   A 6   
A 7   1 n ASN . 7   A 7   
A 8   1 n GLY . 8   A 8   
A 9   1 n ASP . 9   A 9   
A 10  1 n ILE . 10  A 10  
A 11  1 n SER . 11  A 11  
A 12  1 n VAL . 12  A 12  
A 13  1 n ALA . 13  A 13  
A 14  1 n GLU . 14  A 14  
A 15  1 n TYR . 15  A 15  
A 16  1 n GLN . 16  A 16  
A 17  1 n LYS . 17  A 17  
A 18  1 n ILE . 18  A 18  
A 19  1 n LYS . 19  A 19  
A 20  1 n SER . 20  A 20  
A 21  1 n TYR . 21  A 21  
A 22  1 n GLY . 22  A 22  
A 23  1 n VAL . 23  A 23  
A 24  1 n THR . 24  A 24  
A 25  1 n GLY . 25  A 25  
A 26  1 n VAL . 26  A 26  
A 27  1 n SER . 27  A 27  
A 28  1 n VAL . 28  A 28  
A 29  1 n LYS . 29  A 29  
A 30  1 n LEU . 30  A 30  
A 31  1 n THR . 31  A 31  
A 32  1 n GLU . 32  A 32  
A 33  1 n GLY . 33  A 33  
A 34  1 n THR . 34  A 34  
A 35  1 n TRP . 35  A 35  
A 36  1 n TYR . 36  A 36  
A 37  1 n VAL . 37  A 37  
A 38  1 n ASN . 38  A 38  
A 39  1 n PRO . 39  A 39  
A 40  1 n TYR . 40  A 40  
A 41  1 n ALA . 41  A 41  
A 42  1 n ALA . 42  A 42  
A 43  1 n GLY . 43  A 43  
A 44  1 n GLN . 44  A 44  
A 45  1 n ILE . 45  A 45  
A 46  1 n ARG . 46  A 46  
A 47  1 n ASN . 47  A 47  
A 48  1 n ALA . 48  A 48  
A 49  1 n LYS . 49  A 49  
A 50  1 n ALA . 50  A 50  
A 51  1 n ALA . 51  A 51  
A 52  1 n GLY . 52  A 52  
A 53  1 n LEU . 53  A 53  
A 54  1 n LYS . 54  A 54  
A 55  1 n VAL . 55  A 55  
A 56  1 n SER . 56  A 56  
A 57  1 n ALA . 57  A 57  
A 58  1 n TYR . 58  A 58  
A 59  1 n HIS . 59  A 59  
A 60  1 n TYR . 60  A 60  
A 61  1 n SER . 61  A 61  
A 62  1 n MET . 62  A 62  
A 63  1 n TYR . 63  A 63  
A 64  1 n VAL . 64  A 64  
A 65  1 n SER . 65  A 65  
A 66  1 n ALA . 66  A 66  
A 67  1 n ALA . 67  A 67  
A 68  1 n THR . 68  A 68  
A 69  1 n ALA . 69  A 69  
A 70  1 n GLN . 70  A 70  
A 71  1 n ASP . 71  A 71  
A 72  1 n GLU . 72  A 72  
A 73  1 n ALA . 73  A 73  
A 74  1 n ARG . 74  A 74  
A 75  1 n TYR . 75  A 75  
A 76  1 n PHE . 76  A 76  
A 77  1 n ALA . 77  A 77  
A 78  1 n GLN . 78  A 78  
A 79  1 n ALA . 79  A 79  
A 80  1 n ALA . 80  A 80  
A 81  1 n ALA . 81  A 81  
A 82  1 n ASN . 82  A 82  
A 83  1 n SER . 83  A 83  
A 84  1 n GLY . 84  A 84  
A 85  1 n LEU . 85  A 85  
A 86  1 n ASP . 86  A 86  
A 87  1 n LYS . 87  A 87  
A 88  1 n ASN . 88  A 88  
A 89  1 n THR . 89  A 89  
A 90  1 n ILE . 90  A 90  
A 91  1 n MET . 91  A 91  
A 92  1 n PHE . 92  A 92  
A 93  1 n ASN . 93  A 93  
A 94  1 n ASP . 94  A 94  
A 95  1 n ALA . 95  A 95  
A 96  1 n GLU . 96  A 96  
A 97  1 n ASP . 97  A 97  
A 98  1 n PRO . 98  A 98  
A 99  1 n THR . 99  A 99  
A 100 1 n LEU . 100 A 100 
A 101 1 n THR . 101 A 101 
A 102 1 n ASN . 102 A 102 
A 103 1 n ASN . 103 A 103 
A 104 1 n GLY . 104 A 104 
A 105 1 n ARG . 105 A 105 
A 106 1 n ASN . 106 A 106 
A 107 1 n ALA . 107 A 107 
A 108 1 n HIS . 108 A 108 
A 109 1 n ALA . 109 A 109 
A 110 1 n ASN . 110 A 110 
A 111 1 n SER . 111 A 111 
A 112 1 n VAL . 112 A 112 
A 113 1 n ALA . 113 A 113 
A 114 1 n PHE . 114 A 114 
A 115 1 n ASN . 115 A 115 
A 116 1 n GLN . 116 A 116 
A 117 1 n GLN . 117 A 117 
A 118 1 n LEU . 118 A 118 
A 119 1 n LYS . 119 A 119 
A 120 1 n ALA . 120 A 120 
A 121 1 n LEU . 121 A 121 
A 122 1 n GLY . 122 A 122 
A 123 1 n TYR . 123 A 123 
A 124 1 n LYS . 124 A 124 
A 125 1 n ASN . 125 A 125 
A 126 1 n ASP . 126 A 126 
A 127 1 n ALA . 127 A 127 
A 128 1 n LEU . 128 A 128 
A 129 1 n TYR . 129 A 129 
A 130 1 n VAL . 130 A 130 
A 131 1 n GLY . 131 A 131 
A 132 1 n LYS . 132 A 132 
A 133 1 n TRP . 133 A 133 
A 134 1 n TRP . 134 A 134 
A 135 1 n LEU . 135 A 135 
A 136 1 n THR . 136 A 136 
A 137 1 n ASN . 137 A 137 
A 138 1 n GLY . 138 A 138 
A 139 1 n TYR . 139 A 139 
A 140 1 n ILE . 140 A 140 
A 141 1 n ASP . 141 A 141 
A 142 1 n THR . 142 A 142 
A 143 1 n SER . 143 A 143 
A 144 1 n ALA . 144 A 144 
A 145 1 n PHE . 145 A 145 
A 146 1 n GLY . 146 A 146 
A 147 1 n ARG . 147 A 147 
A 148 1 n ASP . 148 A 148 
A 149 1 n ARG . 149 A 149 
A 150 1 n VAL . 150 A 150 
A 151 1 n TRP . 151 A 151 
A 152 1 n VAL . 152 A 152 
A 153 1 n ALA . 153 A 153 
A 154 1 n GLN . 154 A 154 
A 155 1 n TYR . 155 A 155 
A 156 1 n PRO . 156 A 156 
A 157 1 n TYR . 157 A 157 
A 158 1 n THR . 158 A 158 
A 159 1 n PRO . 159 A 159 
A 160 1 n ASP . 160 A 160 
A 161 1 n SER . 161 A 161 
A 162 1 n SER . 162 A 162 
A 163 1 n MET . 163 A 163 
A 164 1 n GLN . 164 A 164 
A 165 1 n TRP . 165 A 165 
A 166 1 n ASN . 166 A 166 
A 167 1 n ASN . 167 A 167 
A 168 1 n ASP . 168 A 168 
A 169 1 n HIS . 169 A 169 
A 170 1 n GLY . 170 A 170 
A 171 1 n ALA . 171 A 171 
A 172 1 n TRP . 172 A 172 
A 173 1 n GLN . 173 A 173 
A 174 1 n TRP . 174 A 174 
A 175 1 n SER . 175 A 175 
A 176 1 n SER . 176 A 176 
A 177 1 n GLN . 177 A 177 
A 178 1 n MET . 178 A 178 
A 179 1 n TYR . 179 A 179 
A 180 1 n PHE . 180 A 180 
A 181 1 n PRO . 181 A 181 
A 182 1 n GLY . 182 A 182 
A 183 1 n LEU . 183 A 183 
#
_software.classification other
_software.date           ?
_software.description    "Structure prediction"
_software.name           AlphaFold
_software.pdbx_ordinal   1
_software.type           package
_software.version        "AlphaFold-beta-20231127 (15b167bf-95bf-4f75-843c-c4337252b09d @ 2024-11-08 09:31:13)"
#
_struct_asym.entity_id 1
_struct_asym.id        A
#
loop_
_atom_site.group_PDB
_atom_site.id
_atom_site.type_symbol
_atom_site.label_atom_id
_atom_site.label_alt_id
_atom_site.label_comp_id
_atom_site.label_asym_id
_atom_site.label_entity_id
_atom_site.label_seq_id
_atom_site.pdbx_PDB_ins_code
_atom_site.Cartn_x
_atom_site.Cartn_y
_atom_site.Cartn_z
_atom_site.occupancy
_atom_site.B_iso_or_equiv
_atom_site.auth_seq_id
_atom_site.auth_asym_id
_atom_site.pdbx_PDB_model_num
ATOM 1    N N   . ILE A 1 1   ? 0.501   -10.398 -3.074  1.00 98.52 1   A 1 
ATOM 2    C CA  . ILE A 1 1   ? 1.699   -9.676  -3.553  1.00 98.74 1   A 1 
ATOM 3    C C   . ILE A 1 1   ? 1.367   -8.196  -3.678  1.00 98.81 1   A 1 
ATOM 4    O O   . ILE A 1 1   ? 0.200   -7.848  -3.750  1.00 98.72 1   A 1 
ATOM 5    C CB  . ILE A 1 1   ? 2.245   -10.220 -4.892  1.00 98.47 1   A 1 
ATOM 6    C CG1 . ILE A 1 1   ? 1.213   -10.091 -6.040  1.00 97.84 1   A 1 
ATOM 7    C CG2 . ILE A 1 1   ? 2.724   -11.668 -4.705  1.00 97.29 1   A 1 
ATOM 8    C CD1 . ILE A 1 1   ? 1.802   -10.378 -7.429  1.00 97.16 1   A 1 
ATOM 9    N N   . ASP A 1 2   ? 2.387   -7.360  -3.774  1.00 98.81 2   A 1 
ATOM 10   C CA  . ASP A 1 2   ? 2.275   -5.960  -4.156  1.00 98.89 2   A 1 
ATOM 11   C C   . ASP A 1 2   ? 3.165   -5.665  -5.367  1.00 98.81 2   A 1 
ATOM 12   O O   . ASP A 1 2   ? 4.153   -6.365  -5.609  1.00 98.59 2   A 1 
ATOM 13   C CB  . ASP A 1 2   ? 2.601   -5.062  -2.957  1.00 98.73 2   A 1 
ATOM 14   C CG  . ASP A 1 2   ? 4.024   -5.302  -2.466  1.00 98.12 2   A 1 
ATOM 15   O OD1 . ASP A 1 2   ? 4.233   -6.379  -1.840  1.00 96.08 2   A 1 
ATOM 16   O OD2 . ASP A 1 2   ? 4.901   -4.483  -2.777  1.00 95.36 2   A 1 
ATOM 17   N N   . VAL A 1 3   ? 2.775   -4.685  -6.170  1.00 98.87 3   A 1 
ATOM 18   C CA  . VAL A 1 3   ? 3.471   -4.274  -7.392  1.00 98.87 3   A 1 
ATOM 19   C C   . VAL A 1 3   ? 3.436   -2.754  -7.566  1.00 98.91 3   A 1 
ATOM 20   O O   . VAL A 1 3   ? 2.561   -2.062  -7.039  1.00 98.91 3   A 1 
ATOM 21   C CB  . VAL A 1 3   ? 2.916   -4.969  -8.655  1.00 98.83 3   A 1 
ATOM 22   C CG1 . VAL A 1 3   ? 3.039   -6.494  -8.578  1.00 98.64 3   A 1 
ATOM 23   C CG2 . VAL A 1 3   ? 1.460   -4.612  -8.956  1.00 98.55 3   A 1 
ATOM 24   N N   . SER A 1 4   ? 4.381   -2.236  -8.346  1.00 98.85 4   A 1 
ATOM 25   C CA  . SER A 1 4   ? 4.520   -0.815  -8.664  1.00 98.86 4   A 1 
ATOM 26   C C   . SER A 1 4   ? 4.969   -0.628  -10.114 1.00 98.84 4   A 1 
ATOM 27   O O   . SER A 1 4   ? 5.013   -1.588  -10.889 1.00 98.66 4   A 1 
ATOM 28   C CB  . SER A 1 4   ? 5.527   -0.194  -7.685  1.00 98.78 4   A 1 
ATOM 29   O OG  . SER A 1 4   ? 6.819   -0.697  -7.949  1.00 98.47 4   A 1 
ATOM 30   N N   . SER A 1 5   ? 5.347   0.591   -10.499 1.00 98.87 5   A 1 
ATOM 31   C CA  . SER A 1 5   ? 5.979   0.846   -11.801 1.00 98.83 5   A 1 
ATOM 32   C C   . SER A 1 5   ? 7.297   0.094   -12.001 1.00 98.78 5   A 1 
ATOM 33   O O   . SER A 1 5   ? 7.655   -0.168  -13.143 1.00 98.32 5   A 1 
ATOM 34   C CB  . SER A 1 5   ? 6.220   2.342   -11.996 1.00 98.60 5   A 1 
ATOM 35   O OG  . SER A 1 5   ? 6.878   2.909   -10.882 1.00 95.88 5   A 1 
ATOM 36   N N   . TRP A 1 6   ? 7.985   -0.329  -10.936 1.00 98.40 6   A 1 
ATOM 37   C CA  . TRP A 1 6   ? 9.196   -1.156  -11.023 1.00 98.21 6   A 1 
ATOM 38   C C   . TRP A 1 6   ? 8.949   -2.528  -11.644 1.00 98.17 6   A 1 
ATOM 39   O O   . TRP A 1 6   ? 9.871   -3.138  -12.180 1.00 97.32 6   A 1 
ATOM 40   C CB  . TRP A 1 6   ? 9.804   -1.325  -9.627  1.00 97.66 6   A 1 
ATOM 41   C CG  . TRP A 1 6   ? 10.409  -0.087  -9.069  1.00 91.22 6   A 1 
ATOM 42   C CD1 . TRP A 1 6   ? 9.909   0.688   -8.083  1.00 82.85 6   A 1 
ATOM 43   C CD2 . TRP A 1 6   ? 11.665  0.545   -9.471  1.00 86.29 6   A 1 
ATOM 44   N NE1 . TRP A 1 6   ? 10.755  1.743   -7.842  1.00 78.59 6   A 1 
ATOM 45   C CE2 . TRP A 1 6   ? 11.852  1.708   -8.668  1.00 84.89 6   A 1 
ATOM 46   C CE3 . TRP A 1 6   ? 12.655  0.246   -10.428 1.00 75.79 6   A 1 
ATOM 47   C CZ2 . TRP A 1 6   ? 12.985  2.537   -8.808  1.00 79.58 6   A 1 
ATOM 48   C CZ3 . TRP A 1 6   ? 13.780  1.072   -10.570 1.00 72.03 6   A 1 
ATOM 49   C CH2 . TRP A 1 6   ? 13.950  2.206   -9.770  1.00 71.22 6   A 1 
ATOM 50   N N   . ASN A 1 7   ? 7.711   -3.013  -11.604 1.00 98.10 7   A 1 
ATOM 51   C CA  . ASN A 1 7   ? 7.304   -4.285  -12.207 1.00 98.12 7   A 1 
ATOM 52   C C   . ASN A 1 7   ? 6.849   -4.132  -13.661 1.00 98.04 7   A 1 
ATOM 53   O O   . ASN A 1 7   ? 6.567   -5.134  -14.312 1.00 97.45 7   A 1 
ATOM 54   C CB  . ASN A 1 7   ? 6.223   -4.920  -11.316 1.00 98.17 7   A 1 
ATOM 55   C CG  . ASN A 1 7   ? 6.692   -5.095  -9.889  1.00 97.99 7   A 1 
ATOM 56   O OD1 . ASN A 1 7   ? 6.407   -4.283  -9.014  1.00 93.92 7   A 1 
ATOM 57   N ND2 . ASN A 1 7   ? 7.460   -6.123  -9.610  1.00 94.37 7   A 1 
ATOM 58   N N   . GLY A 1 8   ? 6.780   -2.906  -14.189 1.00 98.16 8   A 1 
ATOM 59   C CA  . GLY A 1 8   ? 6.343   -2.634  -15.554 1.00 98.02 8   A 1 
ATOM 60   C C   . GLY A 1 8   ? 4.905   -3.091  -15.838 1.00 98.31 8   A 1 
ATOM 61   O O   . GLY A 1 8   ? 4.053   -3.157  -14.942 1.00 98.17 8   A 1 
ATOM 62   N N   . ASP A 1 9   ? 4.638   -3.405  -17.116 1.00 98.00 9   A 1 
ATOM 63   C CA  . ASP A 1 9   ? 3.390   -4.040  -17.529 1.00 97.88 9   A 1 
ATOM 64   C C   . ASP A 1 9   ? 3.351   -5.494  -17.053 1.00 98.01 9   A 1 
ATOM 65   O O   . ASP A 1 9   ? 4.324   -6.236  -17.200 1.00 97.20 9   A 1 
ATOM 66   C CB  . ASP A 1 9   ? 3.221   -3.973  -19.055 1.00 96.67 9   A 1 
ATOM 67   C CG  . ASP A 1 9   ? 2.775   -2.589  -19.536 1.00 84.47 9   A 1 
ATOM 68   O OD1 . ASP A 1 9   ? 1.812   -2.051  -18.935 1.00 79.13 9   A 1 
ATOM 69   O OD2 . ASP A 1 9   ? 3.348   -2.092  -20.522 1.00 78.89 9   A 1 
ATOM 70   N N   . ILE A 1 10  ? 2.205   -5.910  -16.518 1.00 98.51 10  A 1 
ATOM 71   C CA  . ILE A 1 10  ? 1.931   -7.300  -16.149 1.00 98.66 10  A 1 
ATOM 72   C C   . ILE A 1 10  ? 0.662   -7.714  -16.894 1.00 98.76 10  A 1 
ATOM 73   O O   . ILE A 1 10  ? -0.424  -7.176  -16.676 1.00 98.73 10  A 1 
ATOM 74   C CB  . ILE A 1 10  ? 1.815   -7.493  -14.622 1.00 98.67 10  A 1 
ATOM 75   C CG1 . ILE A 1 10  ? 3.036   -6.916  -13.869 1.00 98.47 10  A 1 
ATOM 76   C CG2 . ILE A 1 10  ? 1.646   -8.990  -14.306 1.00 98.47 10  A 1 
ATOM 77   C CD1 . ILE A 1 10  ? 2.923   -6.966  -12.341 1.00 98.10 10  A 1 
ATOM 78   N N   . SER A 1 11  ? 0.805   -8.665  -17.807 1.00 98.61 11  A 1 
ATOM 79   C CA  . SER A 1 11  ? -0.287  -9.166  -18.636 1.00 98.67 11  A 1 
ATOM 80   C C   . SER A 1 11  ? -1.289  -10.007 -17.839 1.00 98.88 11  A 1 
ATOM 81   O O   . SER A 1 11  ? -1.020  -10.501 -16.741 1.00 98.82 11  A 1 
ATOM 82   C CB  . SER A 1 11  ? 0.280   -9.966  -19.819 1.00 98.55 11  A 1 
ATOM 83   O OG  . SER A 1 11  ? 0.867   -11.160 -19.357 1.00 97.98 11  A 1 
ATOM 84   N N   . VAL A 1 12  ? -2.464  -10.235 -18.421 1.00 98.75 12  A 1 
ATOM 85   C CA  . VAL A 1 12  ? -3.463  -11.163 -17.840 1.00 98.83 12  A 1 
ATOM 86   C C   . VAL A 1 12  ? -2.883  -12.573 -17.691 1.00 98.83 12  A 1 
ATOM 87   O O   . VAL A 1 12  ? -3.102  -13.210 -16.670 1.00 98.85 12  A 1 
ATOM 88   C CB  . VAL A 1 12  ? -4.749  -11.201 -18.691 1.00 98.87 12  A 1 
ATOM 89   C CG1 . VAL A 1 12  ? -5.793  -12.168 -18.117 1.00 98.67 12  A 1 
ATOM 90   C CG2 . VAL A 1 12  ? -5.405  -9.822  -18.778 1.00 98.67 12  A 1 
ATOM 91   N N   . ALA A 1 13  ? -2.115  -13.042 -18.681 1.00 98.73 13  A 1 
ATOM 92   C CA  . ALA A 1 13  ? -1.499  -14.369 -18.650 1.00 98.64 13  A 1 
ATOM 93   C C   . ALA A 1 13  ? -0.468  -14.509 -17.516 1.00 98.65 13  A 1 
ATOM 94   O O   . ALA A 1 13  ? -0.459  -15.524 -16.805 1.00 98.53 13  A 1 
ATOM 95   C CB  . ALA A 1 13  ? -0.869  -14.641 -20.019 1.00 98.52 13  A 1 
ATOM 96   N N   . GLU A 1 14  ? 0.350   -13.478 -17.283 1.00 98.77 14  A 1 
ATOM 97   C CA  . GLU A 1 14  ? 1.288   -13.456 -16.163 1.00 98.77 14  A 1 
ATOM 98   C C   . GLU A 1 14  ? 0.564   -13.453 -14.812 1.00 98.70 14  A 1 
ATOM 99   O O   . GLU A 1 14  ? 0.895   -14.253 -13.940 1.00 98.78 14  A 1 
ATOM 100  C CB  . GLU A 1 14  ? 2.205   -12.241 -16.284 1.00 98.62 14  A 1 
ATOM 101  C CG  . GLU A 1 14  ? 3.230   -12.430 -17.418 1.00 98.05 14  A 1 
ATOM 102  C CD  . GLU A 1 14  ? 3.866   -11.110 -17.833 1.00 97.59 14  A 1 
ATOM 103  O OE1 . GLU A 1 14  ? 5.104   -11.076 -17.956 1.00 94.55 14  A 1 
ATOM 104  O OE2 . GLU A 1 14  ? 3.068   -10.191 -18.110 1.00 94.22 14  A 1 
ATOM 105  N N   . TYR A 1 15  ? -0.498  -12.656 -14.655 1.00 98.85 15  A 1 
ATOM 106  C CA  . TYR A 1 15  ? -1.315  -12.707 -13.437 1.00 98.82 15  A 1 
ATOM 107  C C   . TYR A 1 15  ? -2.026  -14.055 -13.243 1.00 98.85 15  A 1 
ATOM 108  O O   . TYR A 1 15  ? -2.146  -14.518 -12.107 1.00 98.88 15  A 1 
ATOM 109  C CB  . TYR A 1 15  ? -2.342  -11.568 -13.434 1.00 98.90 15  A 1 
ATOM 110  C CG  . TYR A 1 15  ? -1.815  -10.234 -12.969 1.00 98.92 15  A 1 
ATOM 111  C CD1 . TYR A 1 15  ? -1.175  -10.114 -11.718 1.00 98.85 15  A 1 
ATOM 112  C CD2 . TYR A 1 15  ? -2.028  -9.081  -13.751 1.00 98.85 15  A 1 
ATOM 113  C CE1 . TYR A 1 15  ? -0.740  -8.861  -11.255 1.00 98.80 15  A 1 
ATOM 114  C CE2 . TYR A 1 15  ? -1.596  -7.824  -13.294 1.00 98.77 15  A 1 
ATOM 115  C CZ  . TYR A 1 15  ? -0.955  -7.707  -12.042 1.00 98.82 15  A 1 
ATOM 116  O OH  . TYR A 1 15  ? -0.546  -6.492  -11.599 1.00 98.61 15  A 1 
ATOM 117  N N   . GLN A 1 16  ? -2.482  -14.720 -14.314 1.00 98.76 16  A 1 
ATOM 118  C CA  . GLN A 1 16  ? -3.027  -16.077 -14.230 1.00 98.78 16  A 1 
ATOM 119  C C   . GLN A 1 16  ? -1.972  -17.082 -13.770 1.00 98.64 16  A 1 
ATOM 120  O O   . GLN A 1 16  ? -2.256  -17.945 -12.928 1.00 98.55 16  A 1 
ATOM 121  C CB  . GLN A 1 16  ? -3.602  -16.505 -15.586 1.00 98.73 16  A 1 
ATOM 122  C CG  . GLN A 1 16  ? -4.953  -15.845 -15.871 1.00 97.11 16  A 1 
ATOM 123  C CD  . GLN A 1 16  ? -5.457  -16.109 -17.293 1.00 95.98 16  A 1 
ATOM 124  O OE1 . GLN A 1 16  ? -4.721  -16.450 -18.205 1.00 91.26 16  A 1 
ATOM 125  N NE2 . GLN A 1 16  ? -6.730  -15.946 -17.532 1.00 89.84 16  A 1 
ATOM 126  N N   . LYS A 1 17  ? -0.725  -16.953 -14.252 1.00 98.61 17  A 1 
ATOM 127  C CA  . LYS A 1 17  ? 0.401   -17.761 -13.784 1.00 98.48 17  A 1 
ATOM 128  C C   . LYS A 1 17  ? 0.710   -17.487 -12.313 1.00 98.46 17  A 1 
ATOM 129  O O   . LYS A 1 17  ? 0.785   -18.431 -11.537 1.00 98.38 17  A 1 
ATOM 130  C CB  . LYS A 1 17  ? 1.605   -17.525 -14.700 1.00 98.25 17  A 1 
ATOM 131  C CG  . LYS A 1 17  ? 2.744   -18.489 -14.367 1.00 95.61 17  A 1 
ATOM 132  C CD  . LYS A 1 17  ? 3.859   -18.340 -15.406 1.00 91.62 17  A 1 
ATOM 133  C CE  . LYS A 1 17  ? 5.006   -19.284 -15.079 1.00 85.73 17  A 1 
ATOM 134  N NZ  . LYS A 1 17  ? 6.097   -19.116 -16.070 1.00 76.18 17  A 1 
ATOM 135  N N   . ILE A 1 18  ? 0.792   -16.228 -11.900 1.00 98.61 18  A 1 
ATOM 136  C CA  . ILE A 1 18  ? 0.946   -15.829 -10.491 1.00 98.70 18  A 1 
ATOM 137  C C   . ILE A 1 18  ? -0.163  -16.449 -9.625  1.00 98.77 18  A 1 
ATOM 138  O O   . ILE A 1 18  ? 0.104   -17.046 -8.584  1.00 98.68 18  A 1 
ATOM 139  C CB  . ILE A 1 18  ? 0.983   -14.285 -10.399 1.00 98.72 18  A 1 
ATOM 140  C CG1 . ILE A 1 18  ? 2.309   -13.748 -10.978 1.00 98.55 18  A 1 
ATOM 141  C CG2 . ILE A 1 18  ? 0.799   -13.784 -8.960  1.00 98.55 18  A 1 
ATOM 142  C CD1 . ILE A 1 18  ? 2.316   -12.228 -11.238 1.00 97.93 18  A 1 
ATOM 143  N N   . LYS A 1 19  ? -1.417  -16.389 -10.080 1.00 98.62 19  A 1 
ATOM 144  C CA  . LYS A 1 19  ? -2.573  -16.992 -9.398  1.00 98.63 19  A 1 
ATOM 145  C C   . LYS A 1 19  ? -2.440  -18.507 -9.262  1.00 98.51 19  A 1 
ATOM 146  O O   . LYS A 1 19  ? -2.858  -19.056 -8.245  1.00 98.45 19  A 1 
ATOM 147  C CB  . LYS A 1 19  ? -3.841  -16.586 -10.147 1.00 98.77 19  A 1 
ATOM 148  C CG  . LYS A 1 19  ? -5.119  -17.031 -9.439  1.00 98.48 19  A 1 
ATOM 149  C CD  . LYS A 1 19  ? -6.331  -16.570 -10.260 1.00 97.85 19  A 1 
ATOM 150  C CE  . LYS A 1 19  ? -7.632  -17.028 -9.621  1.00 94.26 19  A 1 
ATOM 151  N NZ  . LYS A 1 19  ? -8.773  -16.595 -10.466 1.00 89.05 19  A 1 
ATOM 152  N N   . SER A 1 20  ? -1.848  -19.204 -10.243 1.00 98.33 20  A 1 
ATOM 153  C CA  . SER A 1 20  ? -1.636  -20.658 -10.177 1.00 98.03 20  A 1 
ATOM 154  C C   . SER A 1 20  ? -0.692  -21.094 -9.038  1.00 97.87 20  A 1 
ATOM 155  O O   . SER A 1 20  ? -0.788  -22.227 -8.583  1.00 97.36 20  A 1 
ATOM 156  C CB  . SER A 1 20  ? -1.168  -21.214 -11.529 1.00 97.78 20  A 1 
ATOM 157  O OG  . SER A 1 20  ? 0.209   -21.021 -11.765 1.00 95.62 20  A 1 
ATOM 158  N N   . TYR A 1 21  ? 0.135   -20.178 -8.521  1.00 97.84 21  A 1 
ATOM 159  C CA  . TYR A 1 21  ? 0.945   -20.384 -7.312  1.00 97.53 21  A 1 
ATOM 160  C C   . TYR A 1 21  ? 0.170   -20.146 -6.005  1.00 97.55 21  A 1 
ATOM 161  O O   . TYR A 1 21  ? 0.765   -20.165 -4.933  1.00 97.00 21  A 1 
ATOM 162  C CB  . TYR A 1 21  ? 2.221   -19.527 -7.384  1.00 97.24 21  A 1 
ATOM 163  C CG  . TYR A 1 21  ? 3.221   -19.985 -8.429  1.00 96.82 21  A 1 
ATOM 164  C CD1 . TYR A 1 21  ? 4.144   -21.004 -8.113  1.00 95.47 21  A 1 
ATOM 165  C CD2 . TYR A 1 21  ? 3.248   -19.393 -9.704  1.00 95.42 21  A 1 
ATOM 166  C CE1 . TYR A 1 21  ? 5.078   -21.431 -9.073  1.00 94.26 21  A 1 
ATOM 167  C CE2 . TYR A 1 21  ? 4.183   -19.820 -10.669 1.00 94.40 21  A 1 
ATOM 168  C CZ  . TYR A 1 21  ? 5.097   -20.837 -10.346 1.00 94.31 21  A 1 
ATOM 169  O OH  . TYR A 1 21  ? 6.011   -21.253 -11.277 1.00 92.31 21  A 1 
ATOM 170  N N   . GLY A 1 22  ? -1.139  -19.913 -6.078  1.00 98.04 22  A 1 
ATOM 171  C CA  . GLY A 1 22  ? -1.983  -19.687 -4.905  1.00 97.81 22  A 1 
ATOM 172  C C   . GLY A 1 22  ? -2.146  -18.223 -4.485  1.00 98.19 22  A 1 
ATOM 173  O O   . GLY A 1 22  ? -2.780  -17.950 -3.471  1.00 97.89 22  A 1 
ATOM 174  N N   . VAL A 1 23  ? -1.627  -17.280 -5.264  1.00 98.59 23  A 1 
ATOM 175  C CA  . VAL A 1 23  ? -1.847  -15.852 -5.006  1.00 98.72 23  A 1 
ATOM 176  C C   . VAL A 1 23  ? -3.320  -15.506 -5.233  1.00 98.83 23  A 1 
ATOM 177  O O   . VAL A 1 23  ? -3.897  -15.810 -6.269  1.00 98.79 23  A 1 
ATOM 178  C CB  . VAL A 1 23  ? -0.920  -14.968 -5.858  1.00 98.64 23  A 1 
ATOM 179  C CG1 . VAL A 1 23  ? -1.175  -13.474 -5.621  1.00 98.40 23  A 1 
ATOM 180  C CG2 . VAL A 1 23  ? 0.547   -15.253 -5.521  1.00 98.33 23  A 1 
ATOM 181  N N   . THR A 1 24  ? -3.929  -14.838 -4.267  1.00 98.71 24  A 1 
ATOM 182  C CA  . THR A 1 24  ? -5.362  -14.491 -4.293  1.00 98.77 24  A 1 
ATOM 183  C C   . THR A 1 24  ? -5.635  -13.012 -4.550  1.00 98.84 24  A 1 
ATOM 184  O O   . THR A 1 24  ? -6.761  -12.641 -4.892  1.00 98.71 24  A 1 
ATOM 185  C CB  . THR A 1 24  ? -6.053  -14.920 -2.990  1.00 98.58 24  A 1 
ATOM 186  O OG1 . THR A 1 24  ? -5.447  -14.284 -1.886  1.00 97.63 24  A 1 
ATOM 187  C CG2 . THR A 1 24  ? -5.971  -16.424 -2.749  1.00 96.87 24  A 1 
ATOM 188  N N   . GLY A 1 25  ? -4.623  -12.157 -4.391  1.00 98.71 25  A 1 
ATOM 189  C CA  . GLY A 1 25  ? -4.764  -10.718 -4.560  1.00 98.76 25  A 1 
ATOM 190  C C   . GLY A 1 25  ? -3.448  -9.985  -4.790  1.00 98.80 25  A 1 
ATOM 191  O O   . GLY A 1 25  ? -2.365  -10.502 -4.495  1.00 98.68 25  A 1 
ATOM 192  N N   . VAL A 1 26  ? -3.564  -8.767  -5.311  1.00 98.80 26  A 1 
ATOM 193  C CA  . VAL A 1 26  ? -2.459  -7.843  -5.578  1.00 98.88 26  A 1 
ATOM 194  C C   . VAL A 1 26  ? -2.772  -6.459  -5.030  1.00 98.98 26  A 1 
ATOM 195  O O   . VAL A 1 26  ? -3.879  -5.950  -5.216  1.00 98.82 26  A 1 
ATOM 196  C CB  . VAL A 1 26  ? -2.114  -7.829  -7.083  1.00 98.49 26  A 1 
ATOM 197  C CG1 . VAL A 1 26  ? -3.275  -7.362  -7.963  1.00 90.19 26  A 1 
ATOM 198  C CG2 . VAL A 1 26  ? -0.896  -6.956  -7.383  1.00 91.57 26  A 1 
ATOM 199  N N   . SER A 1 27  ? -1.794  -5.848  -4.356  1.00 98.94 27  A 1 
ATOM 200  C CA  . SER A 1 27  ? -1.820  -4.426  -4.007  1.00 98.96 27  A 1 
ATOM 201  C C   . SER A 1 27  ? -0.990  -3.650  -5.024  1.00 98.95 27  A 1 
ATOM 202  O O   . SER A 1 27  ? 0.175   -3.965  -5.245  1.00 98.91 27  A 1 
ATOM 203  C CB  . SER A 1 27  ? -1.304  -4.201  -2.586  1.00 98.89 27  A 1 
ATOM 204  O OG  . SER A 1 27  ? -1.659  -2.894  -2.184  1.00 94.83 27  A 1 
ATOM 205  N N   . VAL A 1 28  ? -1.576  -2.653  -5.682  1.00 98.90 28  A 1 
ATOM 206  C CA  . VAL A 1 28  ? -0.916  -1.886  -6.750  1.00 98.94 28  A 1 
ATOM 207  C C   . VAL A 1 28  ? -0.547  -0.503  -6.227  1.00 98.97 28  A 1 
ATOM 208  O O   . VAL A 1 28  ? -1.421  0.223   -5.756  1.00 98.94 28  A 1 
ATOM 209  C CB  . VAL A 1 28  ? -1.820  -1.796  -7.998  1.00 98.94 28  A 1 
ATOM 210  C CG1 . VAL A 1 28  ? -1.129  -1.032  -9.133  1.00 98.80 28  A 1 
ATOM 211  C CG2 . VAL A 1 28  ? -2.190  -3.188  -8.537  1.00 98.81 28  A 1 
ATOM 212  N N   . LYS A 1 29  ? 0.736   -0.114  -6.360  1.00 98.92 29  A 1 
ATOM 213  C CA  . LYS A 1 29  ? 1.129   1.291   -6.132  1.00 98.90 29  A 1 
ATOM 214  C C   . LYS A 1 29  ? 0.338   2.167   -7.089  1.00 98.95 29  A 1 
ATOM 215  O O   . LYS A 1 29  ? 0.411   1.975   -8.303  1.00 98.93 29  A 1 
ATOM 216  C CB  . LYS A 1 29  ? 2.633   1.533   -6.306  1.00 98.96 29  A 1 
ATOM 217  C CG  . LYS A 1 29  ? 3.002   2.989   -5.924  1.00 98.81 29  A 1 
ATOM 218  C CD  . LYS A 1 29  ? 4.518   3.247   -5.838  1.00 98.55 29  A 1 
ATOM 219  C CE  . LYS A 1 29  ? 4.779   4.701   -5.385  1.00 97.78 29  A 1 
ATOM 220  N NZ  . LYS A 1 29  ? 6.183   4.965   -4.968  1.00 96.77 29  A 1 
ATOM 221  N N   . LEU A 1 30  ? -0.408  3.119   -6.544  1.00 98.90 30  A 1 
ATOM 222  C CA  . LEU A 1 30  ? -1.201  4.012   -7.367  1.00 98.88 30  A 1 
ATOM 223  C C   . LEU A 1 30  ? -0.584  5.402   -7.435  1.00 98.85 30  A 1 
ATOM 224  O O   . LEU A 1 30  ? -0.442  5.943   -8.525  1.00 98.76 30  A 1 
ATOM 225  C CB  . LEU A 1 30  ? -2.642  4.005   -6.837  1.00 98.52 30  A 1 
ATOM 226  C CG  . LEU A 1 30  ? -3.614  4.809   -7.712  1.00 96.84 30  A 1 
ATOM 227  C CD1 . LEU A 1 30  ? -3.683  4.299   -9.145  1.00 96.60 30  A 1 
ATOM 228  C CD2 . LEU A 1 30  ? -5.020  4.693   -7.119  1.00 96.75 30  A 1 
ATOM 229  N N   . THR A 1 31  ? -0.195  5.961   -6.288  1.00 98.98 31  A 1 
ATOM 230  C CA  . THR A 1 31  ? 0.289   7.341   -6.190  1.00 98.97 31  A 1 
ATOM 231  C C   . THR A 1 31  ? 1.420   7.496   -5.170  1.00 98.90 31  A 1 
ATOM 232  O O   . THR A 1 31  ? 1.681   6.592   -4.379  1.00 98.93 31  A 1 
ATOM 233  C CB  . THR A 1 31  ? -0.858  8.302   -5.818  1.00 98.92 31  A 1 
ATOM 234  O OG1 . THR A 1 31  ? -1.569  7.847   -4.693  1.00 98.73 31  A 1 
ATOM 235  C CG2 . THR A 1 31  ? -1.883  8.449   -6.932  1.00 98.67 31  A 1 
ATOM 236  N N   . GLU A 1 32  ? 2.079   8.656   -5.212  1.00 98.99 32  A 1 
ATOM 237  C CA  . GLU A 1 32  ? 3.089   9.095   -4.246  1.00 98.95 32  A 1 
ATOM 238  C C   . GLU A 1 32  ? 3.028   10.617  -4.093  1.00 98.95 32  A 1 
ATOM 239  O O   . GLU A 1 32  ? 2.944   11.330  -5.103  1.00 98.86 32  A 1 
ATOM 240  C CB  . GLU A 1 32  ? 4.464   8.653   -4.738  1.00 98.86 32  A 1 
ATOM 241  C CG  . GLU A 1 32  ? 5.650   9.088   -3.860  1.00 98.45 32  A 1 
ATOM 242  C CD  . GLU A 1 32  ? 6.966   8.576   -4.464  1.00 98.36 32  A 1 
ATOM 243  O OE1 . GLU A 1 32  ? 7.911   9.372   -4.597  1.00 96.41 32  A 1 
ATOM 244  O OE2 . GLU A 1 32  ? 7.003   7.374   -4.855  1.00 96.43 32  A 1 
ATOM 245  N N   . GLY A 1 33  ? 3.046   11.127  -2.862  1.00 98.75 33  A 1 
ATOM 246  C CA  . GLY A 1 33  ? 2.860   12.551  -2.583  1.00 98.78 33  A 1 
ATOM 247  C C   . GLY A 1 33  ? 1.618   13.107  -3.293  1.00 98.73 33  A 1 
ATOM 248  O O   . GLY A 1 33  ? 0.586   12.457  -3.380  1.00 98.56 33  A 1 
ATOM 249  N N   . THR A 1 34  ? 1.739   14.300  -3.869  1.00 98.81 34  A 1 
ATOM 250  C CA  . THR A 1 34  ? 0.681   14.925  -4.681  1.00 98.88 34  A 1 
ATOM 251  C C   . THR A 1 34  ? 1.092   15.137  -6.142  1.00 98.86 34  A 1 
ATOM 252  O O   . THR A 1 34  ? 0.488   15.939  -6.846  1.00 98.55 34  A 1 
ATOM 253  C CB  . THR A 1 34  ? 0.205   16.248  -4.058  1.00 98.71 34  A 1 
ATOM 254  O OG1 . THR A 1 34  ? 1.285   17.128  -3.880  1.00 97.81 34  A 1 
ATOM 255  C CG2 . THR A 1 34  ? -0.462  16.038  -2.702  1.00 96.98 34  A 1 
ATOM 256  N N   . TRP A 1 35  ? 2.113   14.429  -6.600  1.00 98.74 35  A 1 
ATOM 257  C CA  . TRP A 1 35  ? 2.766   14.693  -7.889  1.00 98.79 35  A 1 
ATOM 258  C C   . TRP A 1 35  ? 2.984   13.450  -8.761  1.00 98.71 35  A 1 
ATOM 259  O O   . TRP A 1 35  ? 3.220   13.600  -9.959  1.00 98.31 35  A 1 
ATOM 260  C CB  . TRP A 1 35  ? 4.094   15.411  -7.624  1.00 98.26 35  A 1 
ATOM 261  C CG  . TRP A 1 35  ? 5.015   14.696  -6.671  1.00 97.05 35  A 1 
ATOM 262  C CD1 . TRP A 1 35  ? 5.108   14.933  -5.339  1.00 94.46 35  A 1 
ATOM 263  C CD2 . TRP A 1 35  ? 5.928   13.593  -6.940  1.00 95.86 35  A 1 
ATOM 264  N NE1 . TRP A 1 35  ? 5.989   14.041  -4.761  1.00 91.20 35  A 1 
ATOM 265  C CE2 . TRP A 1 35  ? 6.517   13.188  -5.691  1.00 94.05 35  A 1 
ATOM 266  C CE3 . TRP A 1 35  ? 6.301   12.860  -8.088  1.00 91.44 35  A 1 
ATOM 267  C CZ2 . TRP A 1 35  ? 7.405   12.102  -5.603  1.00 90.77 35  A 1 
ATOM 268  C CZ3 . TRP A 1 35  ? 7.203   11.779  -8.006  1.00 88.70 35  A 1 
ATOM 269  C CH2 . TRP A 1 35  ? 7.736   11.397  -6.768  1.00 87.54 35  A 1 
ATOM 270  N N   . TYR A 1 36  ? 2.891   12.245  -8.202  1.00 98.85 36  A 1 
ATOM 271  C CA  . TYR A 1 36  ? 3.163   11.017  -8.929  1.00 98.95 36  A 1 
ATOM 272  C C   . TYR A 1 36  ? 1.941   10.099  -9.000  1.00 98.96 36  A 1 
ATOM 273  O O   . TYR A 1 36  ? 1.296   9.801   -7.995  1.00 98.93 36  A 1 
ATOM 274  C CB  . TYR A 1 36  ? 4.357   10.305  -8.292  1.00 98.89 36  A 1 
ATOM 275  C CG  . TYR A 1 36  ? 4.664   8.947   -8.897  1.00 98.84 36  A 1 
ATOM 276  C CD1 . TYR A 1 36  ? 4.108   7.783   -8.322  1.00 98.70 36  A 1 
ATOM 277  C CD2 . TYR A 1 36  ? 5.487   8.840   -10.034 1.00 98.71 36  A 1 
ATOM 278  C CE1 . TYR A 1 36  ? 4.382   6.524   -8.874  1.00 98.53 36  A 1 
ATOM 279  C CE2 . TYR A 1 36  ? 5.766   7.582   -10.584 1.00 98.51 36  A 1 
ATOM 280  C CZ  . TYR A 1 36  ? 5.220   6.418   -10.003 1.00 98.55 36  A 1 
ATOM 281  O OH  . TYR A 1 36  ? 5.488   5.188   -10.522 1.00 98.21 36  A 1 
ATOM 282  N N   . VAL A 1 37  ? 1.674   9.590   -10.217 1.00 98.94 37  A 1 
ATOM 283  C CA  . VAL A 1 37  ? 0.779   8.459   -10.488 1.00 98.94 37  A 1 
ATOM 284  C C   . VAL A 1 37  ? 1.597   7.375   -11.182 1.00 98.98 37  A 1 
ATOM 285  O O   . VAL A 1 37  ? 2.312   7.667   -12.140 1.00 98.86 37  A 1 
ATOM 286  C CB  . VAL A 1 37  ? -0.430  8.863   -11.357 1.00 98.79 37  A 1 
ATOM 287  C CG1 . VAL A 1 37  ? -1.365  7.681   -11.639 1.00 97.61 37  A 1 
ATOM 288  C CG2 . VAL A 1 37  ? -1.272  9.953   -10.682 1.00 97.78 37  A 1 
ATOM 289  N N   . ASN A 1 38  ? 1.488   6.136   -10.733 1.00 98.91 38  A 1 
ATOM 290  C CA  . ASN A 1 38  ? 2.112   4.991   -11.392 1.00 98.92 38  A 1 
ATOM 291  C C   . ASN A 1 38  ? 1.572   4.854   -12.834 1.00 98.90 38  A 1 
ATOM 292  O O   . ASN A 1 38  ? 0.382   4.568   -13.001 1.00 98.84 38  A 1 
ATOM 293  C CB  . ASN A 1 38  ? 1.852   3.738   -10.540 1.00 98.90 38  A 1 
ATOM 294  C CG  . ASN A 1 38  ? 2.245   2.431   -11.211 1.00 98.90 38  A 1 
ATOM 295  O OD1 . ASN A 1 38  ? 2.830   2.382   -12.278 1.00 98.35 38  A 1 
ATOM 296  N ND2 . ASN A 1 38  ? 1.885   1.313   -10.615 1.00 98.12 38  A 1 
ATOM 297  N N   . PRO A 1 39  ? 2.406   5.010   -13.874 1.00 98.81 39  A 1 
ATOM 298  C CA  . PRO A 1 39  ? 1.962   4.975   -15.267 1.00 98.77 39  A 1 
ATOM 299  C C   . PRO A 1 39  ? 1.402   3.611   -15.688 1.00 98.78 39  A 1 
ATOM 300  O O   . PRO A 1 39  ? 0.609   3.536   -16.621 1.00 98.55 39  A 1 
ATOM 301  C CB  . PRO A 1 39  ? 3.198   5.368   -16.088 1.00 98.68 39  A 1 
ATOM 302  C CG  . PRO A 1 39  ? 4.369   4.953   -15.215 1.00 98.19 39  A 1 
ATOM 303  C CD  . PRO A 1 39  ? 3.854   5.237   -13.808 1.00 98.78 39  A 1 
ATOM 304  N N   . TYR A 1 40  ? 1.742   2.535   -14.969 1.00 98.85 40  A 1 
ATOM 305  C CA  . TYR A 1 40  ? 1.268   1.180   -15.246 1.00 98.81 40  A 1 
ATOM 306  C C   . TYR A 1 40  ? 0.020   0.789   -14.441 1.00 98.86 40  A 1 
ATOM 307  O O   . TYR A 1 40  ? -0.618  -0.223  -14.762 1.00 98.79 40  A 1 
ATOM 308  C CB  . TYR A 1 40  ? 2.413   0.193   -15.003 1.00 98.83 40  A 1 
ATOM 309  C CG  . TYR A 1 40  ? 3.634   0.475   -15.860 1.00 98.74 40  A 1 
ATOM 310  C CD1 . TYR A 1 40  ? 3.631   0.117   -17.219 1.00 98.08 40  A 1 
ATOM 311  C CD2 . TYR A 1 40  ? 4.764   1.109   -15.307 1.00 98.05 40  A 1 
ATOM 312  C CE1 . TYR A 1 40  ? 4.752   0.382   -18.023 1.00 97.47 40  A 1 
ATOM 313  C CE2 . TYR A 1 40  ? 5.889   1.378   -16.108 1.00 97.55 40  A 1 
ATOM 314  C CZ  . TYR A 1 40  ? 5.881   1.010   -17.465 1.00 97.65 40  A 1 
ATOM 315  O OH  . TYR A 1 40  ? 6.969   1.252   -18.244 1.00 96.48 40  A 1 
ATOM 316  N N   . ALA A 1 41  ? -0.389  1.579   -13.437 1.00 98.86 41  A 1 
ATOM 317  C CA  . ALA A 1 41  ? -1.435  1.199   -12.483 1.00 98.87 41  A 1 
ATOM 318  C C   . ALA A 1 41  ? -2.747  0.788   -13.162 1.00 98.82 41  A 1 
ATOM 319  O O   . ALA A 1 41  ? -3.328  -0.242  -12.819 1.00 98.81 41  A 1 
ATOM 320  C CB  . ALA A 1 41  ? -1.693  2.358   -11.520 1.00 98.79 41  A 1 
ATOM 321  N N   . ALA A 1 42  ? -3.217  1.560   -14.151 1.00 98.62 42  A 1 
ATOM 322  C CA  . ALA A 1 42  ? -4.461  1.257   -14.850 1.00 98.53 42  A 1 
ATOM 323  C C   . ALA A 1 42  ? -4.409  -0.104  -15.572 1.00 98.69 42  A 1 
ATOM 324  O O   . ALA A 1 42  ? -5.393  -0.858  -15.552 1.00 98.55 42  A 1 
ATOM 325  C CB  . ALA A 1 42  ? -4.764  2.404   -15.820 1.00 98.05 42  A 1 
ATOM 326  N N   . GLY A 1 43  ? -3.271  -0.442  -16.190 1.00 98.75 43  A 1 
ATOM 327  C CA  . GLY A 1 43  ? -3.027  -1.746  -16.815 1.00 98.73 43  A 1 
ATOM 328  C C   . GLY A 1 43  ? -2.939  -2.867  -15.784 1.00 98.80 43  A 1 
ATOM 329  O O   . GLY A 1 43  ? -3.687  -3.835  -15.883 1.00 98.86 43  A 1 
ATOM 330  N N   . GLN A 1 44  ? -2.121  -2.689  -14.755 1.00 98.82 44  A 1 
ATOM 331  C CA  . GLN A 1 44  ? -1.931  -3.651  -13.675 1.00 98.84 44  A 1 
ATOM 332  C C   . GLN A 1 44  ? -3.257  -3.986  -12.963 1.00 98.99 44  A 1 
ATOM 333  O O   . GLN A 1 44  ? -3.588  -5.159  -12.794 1.00 98.91 44  A 1 
ATOM 334  C CB  . GLN A 1 44  ? -0.903  -3.092  -12.674 1.00 98.89 44  A 1 
ATOM 335  C CG  . GLN A 1 44  ? 0.536   -3.065  -13.237 1.00 98.83 44  A 1 
ATOM 336  C CD  . GLN A 1 44  ? 1.532   -2.341  -12.332 1.00 98.81 44  A 1 
ATOM 337  O OE1 . GLN A 1 44  ? 1.169   -1.587  -11.435 1.00 97.97 44  A 1 
ATOM 338  N NE2 . GLN A 1 44  ? 2.814   -2.521  -12.546 1.00 97.72 44  A 1 
ATOM 339  N N   . ILE A 1 45  ? -4.063  -2.975  -12.627 1.00 98.85 45  A 1 
ATOM 340  C CA  . ILE A 1 45  ? -5.382  -3.149  -11.993 1.00 98.86 45  A 1 
ATOM 341  C C   . ILE A 1 45  ? -6.337  -3.923  -12.902 1.00 98.83 45  A 1 
ATOM 342  O O   . ILE A 1 45  ? -6.957  -4.901  -12.481 1.00 98.87 45  A 1 
ATOM 343  C CB  . ILE A 1 45  ? -5.971  -1.764  -11.615 1.00 98.88 45  A 1 
ATOM 344  C CG1 . ILE A 1 45  ? -5.184  -1.158  -10.434 1.00 98.75 45  A 1 
ATOM 345  C CG2 . ILE A 1 45  ? -7.472  -1.847  -11.268 1.00 98.77 45  A 1 
ATOM 346  C CD1 . ILE A 1 45  ? -5.433  0.345   -10.240 1.00 98.38 45  A 1 
ATOM 347  N N   . ARG A 1 46  ? -6.462  -3.487  -14.164 1.00 98.83 46  A 1 
ATOM 348  C CA  . ARG A 1 46  ? -7.382  -4.110  -15.128 1.00 98.73 46  A 1 
ATOM 349  C C   . ARG A 1 46  ? -7.011  -5.567  -15.398 1.00 98.80 46  A 1 
ATOM 350  O O   . ARG A 1 46  ? -7.894  -6.431  -15.361 1.00 98.85 46  A 1 
ATOM 351  C CB  . ARG A 1 46  ? -7.388  -3.257  -16.407 1.00 98.70 46  A 1 
ATOM 352  C CG  . ARG A 1 46  ? -8.311  -3.809  -17.502 1.00 96.97 46  A 1 
ATOM 353  C CD  . ARG A 1 46  ? -8.378  -2.866  -18.721 1.00 95.99 46  A 1 
ATOM 354  N NE  . ARG A 1 46  ? -7.037  -2.474  -19.210 1.00 91.18 46  A 1 
ATOM 355  C CZ  . ARG A 1 46  ? -6.453  -1.288  -19.098 1.00 87.78 46  A 1 
ATOM 356  N NH1 . ARG A 1 46  ? -7.051  -0.265  -18.552 1.00 81.22 46  A 1 
ATOM 357  N NH2 . ARG A 1 46  ? -5.245  -1.111  -19.529 1.00 82.84 46  A 1 
ATOM 358  N N   . ASN A 1 47  ? -5.736  -5.854  -15.610 1.00 98.89 47  A 1 
ATOM 359  C CA  . ASN A 1 47  ? -5.246  -7.188  -15.933 1.00 98.98 47  A 1 
ATOM 360  C C   . ASN A 1 47  ? -5.335  -8.136  -14.725 1.00 98.92 47  A 1 
ATOM 361  O O   . ASN A 1 47  ? -5.756  -9.282  -14.880 1.00 98.92 47  A 1 
ATOM 362  C CB  . ASN A 1 47  ? -3.821  -7.078  -16.490 1.00 98.90 47  A 1 
ATOM 363  C CG  . ASN A 1 47  ? -3.733  -6.364  -17.833 1.00 98.83 47  A 1 
ATOM 364  O OD1 . ASN A 1 47  ? -4.729  -6.055  -18.489 1.00 97.34 47  A 1 
ATOM 365  N ND2 . ASN A 1 47  ? -2.533  -6.098  -18.295 1.00 97.04 47  A 1 
ATOM 366  N N   . ALA A 1 48  ? -5.042  -7.646  -13.513 1.00 98.97 48  A 1 
ATOM 367  C CA  . ALA A 1 48  ? -5.226  -8.417  -12.287 1.00 98.95 48  A 1 
ATOM 368  C C   . ALA A 1 48  ? -6.696  -8.790  -12.040 1.00 98.91 48  A 1 
ATOM 369  O O   . ALA A 1 48  ? -7.005  -9.949  -11.755 1.00 98.91 48  A 1 
ATOM 370  C CB  . ALA A 1 48  ? -4.654  -7.607  -11.119 1.00 98.91 48  A 1 
ATOM 371  N N   . LYS A 1 49  ? -7.629  -7.838  -12.230 1.00 98.83 49  A 1 
ATOM 372  C CA  . LYS A 1 49  ? -9.077  -8.102  -12.156 1.00 98.81 49  A 1 
ATOM 373  C C   . LYS A 1 49  ? -9.509  -9.133  -13.198 1.00 98.85 49  A 1 
ATOM 374  O O   . LYS A 1 49  ? -10.226 -10.065 -12.859 1.00 98.81 49  A 1 
ATOM 375  C CB  . LYS A 1 49  ? -9.880  -6.794  -12.324 1.00 98.80 49  A 1 
ATOM 376  C CG  . LYS A 1 49  ? -9.846  -5.892  -11.080 1.00 98.52 49  A 1 
ATOM 377  C CD  . LYS A 1 49  ? -10.646 -4.594  -11.317 1.00 97.86 49  A 1 
ATOM 378  C CE  . LYS A 1 49  ? -10.671 -3.735  -10.049 1.00 95.93 49  A 1 
ATOM 379  N NZ  . LYS A 1 49  ? -11.467 -2.482  -10.207 1.00 91.40 49  A 1 
ATOM 380  N N   . ALA A 1 50  ? -9.041  -9.015  -14.449 1.00 98.85 50  A 1 
ATOM 381  C CA  . ALA A 1 50  ? -9.342  -9.957  -15.523 1.00 98.86 50  A 1 
ATOM 382  C C   . ALA A 1 50  ? -8.795  -11.372 -15.248 1.00 98.88 50  A 1 
ATOM 383  O O   . ALA A 1 50  ? -9.438  -12.359 -15.604 1.00 98.82 50  A 1 
ATOM 384  C CB  . ALA A 1 50  ? -8.786  -9.380  -16.836 1.00 98.88 50  A 1 
ATOM 385  N N   . ALA A 1 51  ? -7.669  -11.497 -14.557 1.00 98.90 51  A 1 
ATOM 386  C CA  . ALA A 1 51  ? -7.139  -12.781 -14.078 1.00 98.90 51  A 1 
ATOM 387  C C   . ALA A 1 51  ? -7.914  -13.348 -12.870 1.00 98.96 51  A 1 
ATOM 388  O O   . ALA A 1 51  ? -7.678  -14.484 -12.445 1.00 98.83 51  A 1 
ATOM 389  C CB  . ALA A 1 51  ? -5.653  -12.590 -13.777 1.00 98.89 51  A 1 
ATOM 390  N N   . GLY A 1 52  ? -8.864  -12.582 -12.314 1.00 98.85 52  A 1 
ATOM 391  C CA  . GLY A 1 52  ? -9.671  -12.971 -11.163 1.00 98.79 52  A 1 
ATOM 392  C C   . GLY A 1 52  ? -8.937  -12.874 -9.822  1.00 98.88 52  A 1 
ATOM 393  O O   . GLY A 1 52  ? -9.222  -13.665 -8.921  1.00 98.55 52  A 1 
ATOM 394  N N   . LEU A 1 53  ? -7.979  -11.947 -9.694  1.00 98.87 53  A 1 
ATOM 395  C CA  . LEU A 1 53  ? -7.345  -11.571 -8.432  1.00 98.92 53  A 1 
ATOM 396  C C   . LEU A 1 53  ? -8.143  -10.455 -7.740  1.00 98.90 53  A 1 
ATOM 397  O O   . LEU A 1 53  ? -8.749  -9.598  -8.393  1.00 98.83 53  A 1 
ATOM 398  C CB  . LEU A 1 53  ? -5.892  -11.132 -8.679  1.00 98.90 53  A 1 
ATOM 399  C CG  . LEU A 1 53  ? -4.959  -12.247 -9.200  1.00 98.72 53  A 1 
ATOM 400  C CD1 . LEU A 1 53  ? -3.603  -11.658 -9.583  1.00 98.50 53  A 1 
ATOM 401  C CD2 . LEU A 1 53  ? -4.733  -13.327 -8.140  1.00 98.38 53  A 1 
ATOM 402  N N   . LYS A 1 54  ? -8.118  -10.447 -6.411  1.00 98.80 54  A 1 
ATOM 403  C CA  . LYS A 1 54  ? -8.564  -9.280  -5.637  1.00 98.89 54  A 1 
ATOM 404  C C   . LYS A 1 54  ? -7.556  -8.148  -5.825  1.00 98.80 54  A 1 
ATOM 405  O O   . LYS A 1 54  ? -6.357  -8.397  -5.816  1.00 98.79 54  A 1 
ATOM 406  C CB  . LYS A 1 54  ? -8.715  -9.634  -4.150  1.00 98.65 54  A 1 
ATOM 407  C CG  . LYS A 1 54  ? -9.827  -10.658 -3.896  1.00 95.29 54  A 1 
ATOM 408  C CD  . LYS A 1 54  ? -9.932  -10.958 -2.394  1.00 89.59 54  A 1 
ATOM 409  C CE  . LYS A 1 54  ? -11.034 -11.989 -2.143  1.00 82.65 54  A 1 
ATOM 410  N NZ  . LYS A 1 54  ? -11.162 -12.301 -0.683  1.00 70.42 54  A 1 
ATOM 411  N N   . VAL A 1 55  ? -8.034  -6.916  -5.979  1.00 98.83 55  A 1 
ATOM 412  C CA  . VAL A 1 55  ? -7.162  -5.753  -6.164  1.00 98.87 55  A 1 
ATOM 413  C C   . VAL A 1 55  ? -7.356  -4.781  -5.009  1.00 98.85 55  A 1 
ATOM 414  O O   . VAL A 1 55  ? -8.483  -4.393  -4.705  1.00 98.76 55  A 1 
ATOM 415  C CB  . VAL A 1 55  ? -7.395  -5.082  -7.529  1.00 98.83 55  A 1 
ATOM 416  C CG1 . VAL A 1 55  ? -6.499  -3.854  -7.709  1.00 98.53 55  A 1 
ATOM 417  C CG2 . VAL A 1 55  ? -7.080  -6.052  -8.672  1.00 98.49 55  A 1 
ATOM 418  N N   . SER A 1 56  ? -6.247  -4.388  -4.391  1.00 98.86 56  A 1 
ATOM 419  C CA  . SER A 1 56  ? -6.128  -3.237  -3.499  1.00 98.93 56  A 1 
ATOM 420  C C   . SER A 1 56  ? -5.167  -2.209  -4.101  1.00 98.92 56  A 1 
ATOM 421  O O   . SER A 1 56  ? -4.487  -2.495  -5.087  1.00 98.90 56  A 1 
ATOM 422  C CB  . SER A 1 56  ? -5.694  -3.684  -2.099  1.00 98.82 56  A 1 
ATOM 423  O OG  . SER A 1 56  ? -4.468  -4.388  -2.124  1.00 98.10 56  A 1 
ATOM 424  N N   . ALA A 1 57  ? -5.114  -1.018  -3.537  1.00 98.93 57  A 1 
ATOM 425  C CA  . ALA A 1 57  ? -4.181  0.014   -3.967  1.00 98.90 57  A 1 
ATOM 426  C C   . ALA A 1 57  ? -3.445  0.617   -2.775  1.00 98.98 57  A 1 
ATOM 427  O O   . ALA A 1 57  ? -3.970  0.620   -1.656  1.00 98.88 57  A 1 
ATOM 428  C CB  . ALA A 1 57  ? -4.933  1.076   -4.769  1.00 98.87 57  A 1 
ATOM 429  N N   . TYR A 1 58  ? -2.253  1.158   -3.016  1.00 98.93 58  A 1 
ATOM 430  C CA  . TYR A 1 58  ? -1.499  1.884   -2.009  1.00 98.94 58  A 1 
ATOM 431  C C   . TYR A 1 58  ? -0.961  3.225   -2.505  1.00 98.92 58  A 1 
ATOM 432  O O   . TYR A 1 58  ? -0.744  3.453   -3.703  1.00 98.96 58  A 1 
ATOM 433  C CB  . TYR A 1 58  ? -0.409  1.001   -1.401  1.00 98.95 58  A 1 
ATOM 434  C CG  . TYR A 1 58  ? 0.799   0.723   -2.268  1.00 98.94 58  A 1 
ATOM 435  C CD1 . TYR A 1 58  ? 0.831   -0.413  -3.092  1.00 98.88 58  A 1 
ATOM 436  C CD2 . TYR A 1 58  ? 1.930   1.558   -2.170  1.00 98.88 58  A 1 
ATOM 437  C CE1 . TYR A 1 58  ? 2.009   -0.734  -3.796  1.00 98.82 58  A 1 
ATOM 438  C CE2 . TYR A 1 58  ? 3.106   1.244   -2.873  1.00 98.82 58  A 1 
ATOM 439  C CZ  . TYR A 1 58  ? 3.147   0.084   -3.677  1.00 98.88 58  A 1 
ATOM 440  O OH  . TYR A 1 58  ? 4.297   -0.246  -4.315  1.00 98.78 58  A 1 
ATOM 441  N N   . HIS A 1 59  ? -0.773  4.125   -1.545  1.00 98.95 59  A 1 
ATOM 442  C CA  . HIS A 1 59  ? -0.189  5.446   -1.713  1.00 98.96 59  A 1 
ATOM 443  C C   . HIS A 1 59  ? 1.105   5.532   -0.908  1.00 98.99 59  A 1 
ATOM 444  O O   . HIS A 1 59  ? 1.053   5.381   0.318   1.00 98.92 59  A 1 
ATOM 445  C CB  . HIS A 1 59  ? -1.194  6.480   -1.219  1.00 98.92 59  A 1 
ATOM 446  C CG  . HIS A 1 59  ? -0.634  7.875   -1.219  1.00 98.90 59  A 1 
ATOM 447  N ND1 . HIS A 1 59  ? -0.542  8.703   -2.320  1.00 97.77 59  A 1 
ATOM 448  C CD2 . HIS A 1 59  ? -0.092  8.525   -0.153  1.00 97.93 59  A 1 
ATOM 449  C CE1 . HIS A 1 59  ? 0.044   9.835   -1.920  1.00 98.13 59  A 1 
ATOM 450  N NE2 . HIS A 1 59  ? 0.333   9.765   -0.612  1.00 98.19 59  A 1 
ATOM 451  N N   . TYR A 1 60  ? 2.219   5.826   -1.565  1.00 98.98 60  A 1 
ATOM 452  C CA  . TYR A 1 60  ? 3.484   6.093   -0.889  1.00 98.94 60  A 1 
ATOM 453  C C   . TYR A 1 60  ? 3.460   7.514   -0.307  1.00 98.92 60  A 1 
ATOM 454  O O   . TYR A 1 60  ? 3.408   8.505   -1.038  1.00 98.86 60  A 1 
ATOM 455  C CB  . TYR A 1 60  ? 4.646   5.896   -1.860  1.00 98.91 60  A 1 
ATOM 456  C CG  . TYR A 1 60  ? 6.003   5.935   -1.182  1.00 98.85 60  A 1 
ATOM 457  C CD1 . TYR A 1 60  ? 6.665   7.153   -0.967  1.00 98.66 60  A 1 
ATOM 458  C CD2 . TYR A 1 60  ? 6.598   4.735   -0.761  1.00 98.68 60  A 1 
ATOM 459  C CE1 . TYR A 1 60  ? 7.922   7.176   -0.331  1.00 98.43 60  A 1 
ATOM 460  C CE2 . TYR A 1 60  ? 7.855   4.749   -0.127  1.00 98.41 60  A 1 
ATOM 461  C CZ  . TYR A 1 60  ? 8.516   5.968   0.086   1.00 98.34 60  A 1 
ATOM 462  O OH  . TYR A 1 60  ? 9.733   5.981   0.696   1.00 97.62 60  A 1 
ATOM 463  N N   . SER A 1 61  ? 3.432   7.595   1.021   1.00 98.86 61  A 1 
ATOM 464  C CA  . SER A 1 61  ? 3.153   8.830   1.738   1.00 98.75 61  A 1 
ATOM 465  C C   . SER A 1 61  ? 4.391   9.689   1.938   1.00 98.79 61  A 1 
ATOM 466  O O   . SER A 1 61  ? 5.432   9.212   2.377   1.00 98.46 61  A 1 
ATOM 467  C CB  . SER A 1 61  ? 2.486   8.510   3.069   1.00 98.66 61  A 1 
ATOM 468  O OG  . SER A 1 61  ? 1.222   7.935   2.801   1.00 96.47 61  A 1 
ATOM 469  N N   . MET A 1 62  ? 4.253   10.985  1.663   1.00 98.69 62  A 1 
ATOM 470  C CA  . MET A 1 62  ? 5.303   12.004  1.770   1.00 98.35 62  A 1 
ATOM 471  C C   . MET A 1 62  ? 4.869   13.206  2.627   1.00 98.29 62  A 1 
ATOM 472  O O   . MET A 1 62  ? 5.582   14.213  2.724   1.00 97.21 62  A 1 
ATOM 473  C CB  . MET A 1 62  ? 5.714   12.464  0.355   1.00 98.08 62  A 1 
ATOM 474  C CG  . MET A 1 62  ? 6.293   11.351  -0.512  1.00 96.79 62  A 1 
ATOM 475  S SD  . MET A 1 62  ? 7.833   10.598  0.094   1.00 93.58 62  A 1 
ATOM 476  C CE  . MET A 1 62  ? 8.998   11.978  -0.047  1.00 85.30 62  A 1 
ATOM 477  N N   . TYR A 1 63  ? 3.703   13.118  3.262   1.00 98.34 63  A 1 
ATOM 478  C CA  . TYR A 1 63  ? 3.117   14.208  4.037   1.00 98.04 63  A 1 
ATOM 479  C C   . TYR A 1 63  ? 3.983   14.624  5.233   1.00 97.50 63  A 1 
ATOM 480  O O   . TYR A 1 63  ? 4.641   13.825  5.894   1.00 96.69 63  A 1 
ATOM 481  C CB  . TYR A 1 63  ? 1.689   13.869  4.465   1.00 98.06 63  A 1 
ATOM 482  C CG  . TYR A 1 63  ? 1.499   12.516  5.119   1.00 98.36 63  A 1 
ATOM 483  C CD1 . TYR A 1 63  ? 0.749   11.523  4.465   1.00 97.90 63  A 1 
ATOM 484  C CD2 . TYR A 1 63  ? 2.083   12.227  6.372   1.00 98.14 63  A 1 
ATOM 485  C CE1 . TYR A 1 63  ? 0.594   10.251  5.038   1.00 97.84 63  A 1 
ATOM 486  C CE2 . TYR A 1 63  ? 1.938   10.950  6.948   1.00 97.95 63  A 1 
ATOM 487  C CZ  . TYR A 1 63  ? 1.199   9.963   6.276   1.00 98.19 63  A 1 
ATOM 488  O OH  . TYR A 1 63  ? 1.088   8.719   6.826   1.00 97.81 63  A 1 
ATOM 489  N N   . VAL A 1 64  ? 3.940   15.915  5.537   1.00 97.61 64  A 1 
ATOM 490  C CA  . VAL A 1 64  ? 4.732   16.517  6.625   1.00 97.27 64  A 1 
ATOM 491  C C   . VAL A 1 64  ? 3.867   17.187  7.697   1.00 97.22 64  A 1 
ATOM 492  O O   . VAL A 1 64  ? 4.385   17.686  8.690   1.00 96.58 64  A 1 
ATOM 493  C CB  . VAL A 1 64  ? 5.776   17.490  6.049   1.00 96.65 64  A 1 
ATOM 494  C CG1 . VAL A 1 64  ? 6.705   16.782  5.048   1.00 95.51 64  A 1 
ATOM 495  C CG2 . VAL A 1 64  ? 5.155   18.709  5.366   1.00 94.93 64  A 1 
ATOM 496  N N   . SER A 1 65  ? 2.554   17.204  7.491   1.00 97.17 65  A 1 
ATOM 497  C CA  . SER A 1 65  ? 1.550   17.768  8.391   1.00 97.42 65  A 1 
ATOM 498  C C   . SER A 1 65  ? 0.187   17.123  8.140   1.00 97.94 65  A 1 
ATOM 499  O O   . SER A 1 65  ? -0.025  16.488  7.104   1.00 98.19 65  A 1 
ATOM 500  C CB  . SER A 1 65  ? 1.450   19.285  8.182   1.00 97.47 65  A 1 
ATOM 501  O OG  . SER A 1 65  ? 0.873   19.572  6.920   1.00 97.41 65  A 1 
ATOM 502  N N   . ALA A 1 66  ? -0.778  17.331  9.035   1.00 97.69 66  A 1 
ATOM 503  C CA  . ALA A 1 66  ? -2.152  16.875  8.830   1.00 97.93 66  A 1 
ATOM 504  C C   . ALA A 1 66  ? -2.791  17.465  7.560   1.00 98.39 66  A 1 
ATOM 505  O O   . ALA A 1 66  ? -3.509  16.764  6.856   1.00 98.50 66  A 1 
ATOM 506  C CB  . ALA A 1 66  ? -2.970  17.228  10.079  1.00 97.81 66  A 1 
ATOM 507  N N   . ALA A 1 67  ? -2.502  18.725  7.234   1.00 98.17 67  A 1 
ATOM 508  C CA  . ALA A 1 67  ? -3.017  19.367  6.028   1.00 98.39 67  A 1 
ATOM 509  C C   . ALA A 1 67  ? -2.484  18.698  4.752   1.00 98.50 67  A 1 
ATOM 510  O O   . ALA A 1 67  ? -3.271  18.315  3.885   1.00 98.70 67  A 1 
ATOM 511  C CB  . ALA A 1 67  ? -2.678  20.863  6.081   1.00 98.38 67  A 1 
ATOM 512  N N   . THR A 1 68  ? -1.168  18.463  4.657   1.00 98.24 68  A 1 
ATOM 513  C CA  . THR A 1 68  ? -0.573  17.780  3.505   1.00 98.35 68  A 1 
ATOM 514  C C   . THR A 1 68  ? -0.988  16.304  3.430   1.00 98.62 68  A 1 
ATOM 515  O O   . THR A 1 68  ? -1.205  15.804  2.336   1.00 98.73 68  A 1 
ATOM 516  C CB  . THR A 1 68  ? 0.953   17.904  3.463   1.00 98.10 68  A 1 
ATOM 517  O OG1 . THR A 1 68  ? 1.536   17.444  4.659   1.00 97.16 68  A 1 
ATOM 518  C CG2 . THR A 1 68  ? 1.402   19.360  3.290   1.00 96.86 68  A 1 
ATOM 519  N N   . ALA A 1 69  ? -1.203  15.630  4.563   1.00 98.56 69  A 1 
ATOM 520  C CA  . ALA A 1 69  ? -1.752  14.271  4.590   1.00 98.65 69  A 1 
ATOM 521  C C   . ALA A 1 69  ? -3.173  14.216  3.985   1.00 98.86 69  A 1 
ATOM 522  O O   . ALA A 1 69  ? -3.504  13.313  3.218   1.00 98.87 69  A 1 
ATOM 523  C CB  . ALA A 1 69  ? -1.740  13.779  6.035   1.00 98.66 69  A 1 
ATOM 524  N N   . GLN A 1 70  ? -4.004  15.206  4.290   1.00 98.80 70  A 1 
ATOM 525  C CA  . GLN A 1 70  ? -5.326  15.328  3.687   1.00 98.87 70  A 1 
ATOM 526  C C   . GLN A 1 70  ? -5.256  15.636  2.182   1.00 98.90 70  A 1 
ATOM 527  O O   . GLN A 1 70  ? -6.076  15.113  1.426   1.00 98.91 70  A 1 
ATOM 528  C CB  . GLN A 1 70  ? -6.108  16.426  4.404   1.00 98.83 70  A 1 
ATOM 529  C CG  . GLN A 1 70  ? -6.548  16.027  5.829   1.00 98.03 70  A 1 
ATOM 530  C CD  . GLN A 1 70  ? -7.131  17.199  6.603   1.00 97.73 70  A 1 
ATOM 531  O OE1 . GLN A 1 70  ? -7.153  18.343  6.185   1.00 94.49 70  A 1 
ATOM 532  N NE2 . GLN A 1 70  ? -7.640  16.953  7.785   1.00 92.70 70  A 1 
ATOM 533  N N   . ASP A 1 71  ? -4.302  16.445  1.737   1.00 98.81 71  A 1 
ATOM 534  C CA  . ASP A 1 71  ? -4.064  16.701  0.308   1.00 98.94 71  A 1 
ATOM 535  C C   . ASP A 1 71  ? -3.664  15.420  -0.438  1.00 98.92 71  A 1 
ATOM 536  O O   . ASP A 1 71  ? -4.246  15.097  -1.472  1.00 98.92 71  A 1 
ATOM 537  C CB  . ASP A 1 71  ? -2.999  17.795  0.108   1.00 98.85 71  A 1 
ATOM 538  C CG  . ASP A 1 71  ? -3.517  19.192  0.433   1.00 98.08 71  A 1 
ATOM 539  O OD1 . ASP A 1 71  ? -4.701  19.452  0.099   1.00 96.68 71  A 1 
ATOM 540  O OD2 . ASP A 1 71  ? -2.755  20.007  0.996   1.00 96.43 71  A 1 
ATOM 541  N N   . GLU A 1 72  ? -2.730  14.644  0.127   1.00 98.80 72  A 1 
ATOM 542  C CA  . GLU A 1 72  ? -2.316  13.358  -0.440  1.00 98.96 72  A 1 
ATOM 543  C C   . GLU A 1 72  ? -3.470  12.343  -0.473  1.00 98.93 72  A 1 
ATOM 544  O O   . GLU A 1 72  ? -3.671  11.668  -1.481  1.00 98.91 72  A 1 
ATOM 545  C CB  . GLU A 1 72  ? -1.132  12.807  0.358   1.00 98.88 72  A 1 
ATOM 546  C CG  . GLU A 1 72  ? 0.150   13.607  0.092   1.00 98.75 72  A 1 
ATOM 547  C CD  . GLU A 1 72  ? 1.395   12.995  0.743   1.00 98.76 72  A 1 
ATOM 548  O OE1 . GLU A 1 72  ? 2.367   13.747  0.969   1.00 98.01 72  A 1 
ATOM 549  O OE2 . GLU A 1 72  ? 1.417   11.770  0.986   1.00 98.20 72  A 1 
ATOM 550  N N   . ALA A 1 73  ? -4.300  12.282  0.569   1.00 98.94 73  A 1 
ATOM 551  C CA  . ALA A 1 73  ? -5.488  11.429  0.578   1.00 98.92 73  A 1 
ATOM 552  C C   . ALA A 1 73  ? -6.497  11.815  -0.525  1.00 98.96 73  A 1 
ATOM 553  O O   . ALA A 1 73  ? -7.077  10.934  -1.165  1.00 98.93 73  A 1 
ATOM 554  C CB  . ALA A 1 73  ? -6.126  11.499  1.968   1.00 98.91 73  A 1 
ATOM 555  N N   . ARG A 1 74  ? -6.693  13.119  -0.768  1.00 98.96 74  A 1 
ATOM 556  C CA  . ARG A 1 74  ? -7.513  13.601  -1.889  1.00 98.92 74  A 1 
ATOM 557  C C   . ARG A 1 74  ? -6.934  13.182  -3.233  1.00 98.95 74  A 1 
ATOM 558  O O   . ARG A 1 74  ? -7.666  12.685  -4.087  1.00 98.92 74  A 1 
ATOM 559  C CB  . ARG A 1 74  ? -7.648  15.138  -1.850  1.00 98.89 74  A 1 
ATOM 560  C CG  . ARG A 1 74  ? -8.668  15.612  -0.804  1.00 97.28 74  A 1 
ATOM 561  C CD  . ARG A 1 74  ? -8.813  17.145  -0.846  1.00 97.06 74  A 1 
ATOM 562  N NE  . ARG A 1 74  ? -7.740  17.861  -0.130  1.00 94.72 74  A 1 
ATOM 563  C CZ  . ARG A 1 74  ? -7.695  18.107  1.170   1.00 92.94 74  A 1 
ATOM 564  N NH1 . ARG A 1 74  ? -8.565  17.617  2.009   1.00 87.78 74  A 1 
ATOM 565  N NH2 . ARG A 1 74  ? -6.761  18.859  1.686   1.00 87.71 74  A 1 
ATOM 566  N N   . TYR A 1 75  ? -5.624  13.342  -3.407  1.00 98.95 75  A 1 
ATOM 567  C CA  . TYR A 1 75  ? -4.909  12.952  -4.618  1.00 98.96 75  A 1 
ATOM 568  C C   . TYR A 1 75  ? -5.033  11.448  -4.890  1.00 98.90 75  A 1 
ATOM 569  O O   . TYR A 1 75  ? -5.416  11.041  -5.991  1.00 98.91 75  A 1 
ATOM 570  C CB  . TYR A 1 75  ? -3.445  13.385  -4.471  1.00 98.93 75  A 1 
ATOM 571  C CG  . TYR A 1 75  ? -2.638  13.191  -5.734  1.00 98.89 75  A 1 
ATOM 572  C CD1 . TYR A 1 75  ? -1.727  12.129  -5.832  1.00 98.77 75  A 1 
ATOM 573  C CD2 . TYR A 1 75  ? -2.794  14.097  -6.799  1.00 98.82 75  A 1 
ATOM 574  C CE1 . TYR A 1 75  ? -0.947  11.988  -6.992  1.00 98.73 75  A 1 
ATOM 575  C CE2 . TYR A 1 75  ? -2.021  13.955  -7.960  1.00 98.74 75  A 1 
ATOM 576  C CZ  . TYR A 1 75  ? -1.089  12.910  -8.050  1.00 98.80 75  A 1 
ATOM 577  O OH  . TYR A 1 75  ? -0.309  12.795  -9.176  1.00 98.60 75  A 1 
ATOM 578  N N   . PHE A 1 76  ? -4.823  10.623  -3.878  1.00 98.99 76  A 1 
ATOM 579  C CA  . PHE A 1 76  ? -4.973  9.174   -3.954  1.00 98.98 76  A 1 
ATOM 580  C C   . PHE A 1 76  ? -6.403  8.743   -4.278  1.00 98.92 76  A 1 
ATOM 581  O O   . PHE A 1 76  ? -6.627  7.927   -5.171  1.00 98.89 76  A 1 
ATOM 582  C CB  . PHE A 1 76  ? -4.497  8.569   -2.628  1.00 98.94 76  A 1 
ATOM 583  C CG  . PHE A 1 76  ? -4.545  7.058   -2.535  1.00 98.94 76  A 1 
ATOM 584  C CD1 . PHE A 1 76  ? -4.836  6.444   -1.299  1.00 98.88 76  A 1 
ATOM 585  C CD2 . PHE A 1 76  ? -4.217  6.249   -3.646  1.00 98.88 76  A 1 
ATOM 586  C CE1 . PHE A 1 76  ? -4.781  5.042   -1.166  1.00 98.83 76  A 1 
ATOM 587  C CE2 . PHE A 1 76  ? -4.176  4.854   -3.516  1.00 98.80 76  A 1 
ATOM 588  C CZ  . PHE A 1 76  ? -4.447  4.250   -2.275  1.00 98.89 76  A 1 
ATOM 589  N N   . ALA A 1 77  ? -7.403  9.332   -3.620  1.00 98.94 77  A 1 
ATOM 590  C CA  . ALA A 1 77  ? -8.811  9.039   -3.875  1.00 98.99 77  A 1 
ATOM 591  C C   . ALA A 1 77  ? -9.237  9.387   -5.306  1.00 98.82 77  A 1 
ATOM 592  O O   . ALA A 1 77  ? -9.994  8.642   -5.932  1.00 98.81 77  A 1 
ATOM 593  C CB  . ALA A 1 77  ? -9.657  9.793   -2.845  1.00 98.88 77  A 1 
ATOM 594  N N   . GLN A 1 78  ? -8.740  10.506  -5.853  1.00 98.86 78  A 1 
ATOM 595  C CA  . GLN A 1 78  ? -8.997  10.897  -7.241  1.00 98.82 78  A 1 
ATOM 596  C C   . GLN A 1 78  ? -8.363  9.916   -8.231  1.00 98.84 78  A 1 
ATOM 597  O O   . GLN A 1 78  ? -9.026  9.476   -9.173  1.00 98.77 78  A 1 
ATOM 598  C CB  . GLN A 1 78  ? -8.490  12.336  -7.470  1.00 98.76 78  A 1 
ATOM 599  C CG  . GLN A 1 78  ? -8.836  12.859  -8.876  1.00 95.16 78  A 1 
ATOM 600  C CD  . GLN A 1 78  ? -10.349 12.906  -9.120  1.00 89.58 78  A 1 
ATOM 601  O OE1 . GLN A 1 78  ? -11.076 13.600  -8.426  1.00 83.38 78  A 1 
ATOM 602  N NE2 . GLN A 1 78  ? -10.883 12.182  -10.072 1.00 78.07 78  A 1 
ATOM 603  N N   . ALA A 1 79  ? -7.116  9.521   -8.006  1.00 98.87 79  A 1 
ATOM 604  C CA  . ALA A 1 79  ? -6.433  8.537   -8.842  1.00 98.86 79  A 1 
ATOM 605  C C   . ALA A 1 79  ? -7.118  7.161   -8.786  1.00 98.70 79  A 1 
ATOM 606  O O   . ALA A 1 79  ? -7.238  6.487   -9.811  1.00 98.69 79  A 1 
ATOM 607  C CB  . ALA A 1 79  ? -4.973  8.463   -8.403  1.00 98.84 79  A 1 
ATOM 608  N N   . ALA A 1 80  ? -7.632  6.757   -7.621  1.00 98.81 80  A 1 
ATOM 609  C CA  . ALA A 1 80  ? -8.399  5.527   -7.461  1.00 98.74 80  A 1 
ATOM 610  C C   . ALA A 1 80  ? -9.695  5.548   -8.290  1.00 98.72 80  A 1 
ATOM 611  O O   . ALA A 1 80  ? -9.962  4.607   -9.039  1.00 98.56 80  A 1 
ATOM 612  C CB  . ALA A 1 80  ? -8.675  5.313   -5.968  1.00 98.81 80  A 1 
ATOM 613  N N   . ALA A 1 81  ? -10.448 6.650   -8.236  1.00 98.61 81  A 1 
ATOM 614  C CA  . ALA A 1 81  ? -11.640 6.837   -9.056  1.00 98.49 81  A 1 
ATOM 615  C C   . ALA A 1 81  ? -11.318 6.779   -10.561 1.00 98.29 81  A 1 
ATOM 616  O O   . ALA A 1 81  ? -11.969 6.040   -11.303 1.00 97.93 81  A 1 
ATOM 617  C CB  . ALA A 1 81  ? -12.304 8.159   -8.666  1.00 98.44 81  A 1 
ATOM 618  N N   . ASN A 1 82  ? -10.264 7.480   -11.001 1.00 98.43 82  A 1 
ATOM 619  C CA  . ASN A 1 82  ? -9.814  7.476   -12.391 1.00 98.20 82  A 1 
ATOM 620  C C   . ASN A 1 82  ? -9.363  6.086   -12.876 1.00 98.05 82  A 1 
ATOM 621  O O   . ASN A 1 82  ? -9.464  5.767   -14.056 1.00 97.52 82  A 1 
ATOM 622  C CB  . ASN A 1 82  ? -8.657  8.485   -12.547 1.00 98.32 82  A 1 
ATOM 623  C CG  . ASN A 1 82  ? -9.062  9.933   -12.374 1.00 97.77 82  A 1 
ATOM 624  O OD1 . ASN A 1 82  ? -10.222 10.305  -12.268 1.00 94.31 82  A 1 
ATOM 625  N ND2 . ASN A 1 82  ? -8.099  10.829  -12.356 1.00 94.43 82  A 1 
ATOM 626  N N   . SER A 1 83  ? -8.888  5.232   -11.967 1.00 98.10 83  A 1 
ATOM 627  C CA  . SER A 1 83  ? -8.447  3.858   -12.252 1.00 97.82 83  A 1 
ATOM 628  C C   . SER A 1 83  ? -9.571  2.822   -12.140 1.00 97.67 83  A 1 
ATOM 629  O O   . SER A 1 83  ? -9.324  1.615   -12.223 1.00 96.52 83  A 1 
ATOM 630  C CB  . SER A 1 83  ? -7.275  3.486   -11.333 1.00 97.81 83  A 1 
ATOM 631  O OG  . SER A 1 83  ? -6.239  4.426   -11.454 1.00 95.82 83  A 1 
ATOM 632  N N   . GLY A 1 84  ? -10.823 3.257   -11.940 1.00 97.66 84  A 1 
ATOM 633  C CA  . GLY A 1 84  ? -11.979 2.366   -11.813 1.00 97.01 84  A 1 
ATOM 634  C C   . GLY A 1 84  ? -11.975 1.516   -10.537 1.00 97.35 84  A 1 
ATOM 635  O O   . GLY A 1 84  ? -12.495 0.391   -10.532 1.00 96.42 84  A 1 
ATOM 636  N N   . LEU A 1 85  ? -11.362 2.017   -9.458  1.00 98.16 85  A 1 
ATOM 637  C CA  . LEU A 1 85  ? -11.436 1.425   -8.125  1.00 98.37 85  A 1 
ATOM 638  C C   . LEU A 1 85  ? -12.671 1.964   -7.392  1.00 98.26 85  A 1 
ATOM 639  O O   . LEU A 1 85  ? -12.853 3.170   -7.249  1.00 97.99 85  A 1 
ATOM 640  C CB  . LEU A 1 85  ? -10.142 1.685   -7.349  1.00 98.50 85  A 1 
ATOM 641  C CG  . LEU A 1 85  ? -8.871  1.063   -7.964  1.00 98.34 85  A 1 
ATOM 642  C CD1 . LEU A 1 85  ? -7.659  1.421   -7.108  1.00 98.17 85  A 1 
ATOM 643  C CD2 . LEU A 1 85  ? -8.959  -0.459  -8.050  1.00 98.06 85  A 1 
ATOM 644  N N   . ASP A 1 86  ? -13.530 1.052   -6.934  1.00 98.11 86  A 1 
ATOM 645  C CA  . ASP A 1 86  ? -14.741 1.412   -6.200  1.00 98.04 86  A 1 
ATOM 646  C C   . ASP A 1 86  ? -14.452 1.766   -4.727  1.00 98.41 86  A 1 
ATOM 647  O O   . ASP A 1 86  ? -13.342 1.608   -4.220  1.00 98.18 86  A 1 
ATOM 648  C CB  . ASP A 1 86  ? -15.805 0.313   -6.370  1.00 96.62 86  A 1 
ATOM 649  C CG  . ASP A 1 86  ? -15.449 -1.024  -5.696  1.00 93.20 86  A 1 
ATOM 650  O OD1 . ASP A 1 86  ? -14.932 -0.996  -4.565  1.00 88.98 86  A 1 
ATOM 651  O OD2 . ASP A 1 86  ? -15.732 -2.077  -6.304  1.00 87.87 86  A 1 
ATOM 652  N N   . LYS A 1 87  ? -15.473 2.252   -4.035  1.00 98.48 87  A 1 
ATOM 653  C CA  . LYS A 1 87  ? -15.378 2.695   -2.633  1.00 98.43 87  A 1 
ATOM 654  C C   . LYS A 1 87  ? -15.138 1.563   -1.626  1.00 98.41 87  A 1 
ATOM 655  O O   . LYS A 1 87  ? -14.790 1.852   -0.484  1.00 97.71 87  A 1 
ATOM 656  C CB  . LYS A 1 87  ? -16.635 3.509   -2.263  1.00 98.27 87  A 1 
ATOM 657  C CG  . LYS A 1 87  ? -16.857 4.768   -3.112  1.00 97.62 87  A 1 
ATOM 658  C CD  . LYS A 1 87  ? -15.659 5.727   -3.069  1.00 96.38 87  A 1 
ATOM 659  C CE  . LYS A 1 87  ? -15.977 7.035   -3.785  1.00 95.05 87  A 1 
ATOM 660  N NZ  . LYS A 1 87  ? -14.842 7.984   -3.654  1.00 91.57 87  A 1 
ATOM 661  N N   . ASN A 1 88  ? -15.285 0.302   -2.037  1.00 98.42 88  A 1 
ATOM 662  C CA  . ASN A 1 88  ? -15.006 -0.870  -1.211  1.00 98.23 88  A 1 
ATOM 663  C C   . ASN A 1 88  ? -13.570 -1.385  -1.389  1.00 98.34 88  A 1 
ATOM 664  O O   . ASN A 1 88  ? -13.151 -2.276  -0.658  1.00 97.86 88  A 1 
ATOM 665  C CB  . ASN A 1 88  ? -16.022 -1.968  -1.527  1.00 97.60 88  A 1 
ATOM 666  C CG  . ASN A 1 88  ? -17.453 -1.550  -1.259  1.00 92.03 88  A 1 
ATOM 667  O OD1 . ASN A 1 88  ? -17.786 -0.943  -0.253  1.00 83.88 88  A 1 
ATOM 668  N ND2 . ASN A 1 88  ? -18.359 -1.865  -2.156  1.00 81.84 88  A 1 
ATOM 669  N N   . THR A 1 89  ? -12.802 -0.832  -2.335  1.00 98.49 89  A 1 
ATOM 670  C CA  . THR A 1 89  ? -11.395 -1.179  -2.525  1.00 98.63 89  A 1 
ATOM 671  C C   . THR A 1 89  ? -10.602 -0.903  -1.246  1.00 98.72 89  A 1 
ATOM 672  O O   . THR A 1 89  ? -10.776 0.149   -0.635  1.00 98.66 89  A 1 
ATOM 673  C CB  . THR A 1 89  ? -10.796 -0.404  -3.703  1.00 98.71 89  A 1 
ATOM 674  O OG1 . THR A 1 89  ? -11.535 -0.670  -4.878  1.00 98.30 89  A 1 
ATOM 675  C CG2 . THR A 1 89  ? -9.351  -0.794  -4.000  1.00 98.42 89  A 1 
ATOM 676  N N   . ILE A 1 90  ? -9.713  -1.827  -0.846  1.00 98.66 90  A 1 
ATOM 677  C CA  . ILE A 1 90  ? -8.774  -1.584  0.252   1.00 98.79 90  A 1 
ATOM 678  C C   . ILE A 1 90  ? -7.740  -0.555  -0.221  1.00 98.84 90  A 1 
ATOM 679  O O   . ILE A 1 90  ? -7.067  -0.763  -1.234  1.00 98.82 90  A 1 
ATOM 680  C CB  . ILE A 1 90  ? -8.104  -2.886  0.757   1.00 98.61 90  A 1 
ATOM 681  C CG1 . ILE A 1 90  ? -9.160  -3.897  1.256   1.00 97.87 90  A 1 
ATOM 682  C CG2 . ILE A 1 90  ? -7.113  -2.557  1.893   1.00 98.01 90  A 1 
ATOM 683  C CD1 . ILE A 1 90  ? -8.591  -5.276  1.626   1.00 93.93 90  A 1 
ATOM 684  N N   . MET A 1 91  ? -7.621  0.532   0.532   1.00 98.70 91  A 1 
ATOM 685  C CA  . MET A 1 91  ? -6.771  1.681   0.226   1.00 98.82 91  A 1 
ATOM 686  C C   . MET A 1 91  ? -5.705  1.813   1.313   1.00 98.81 91  A 1 
ATOM 687  O O   . MET A 1 91  ? -6.005  2.240   2.429   1.00 98.64 91  A 1 
ATOM 688  C CB  . MET A 1 91  ? -7.646  2.945   0.143   1.00 98.75 91  A 1 
ATOM 689  C CG  . MET A 1 91  ? -8.729  2.872   -0.937  1.00 98.18 91  A 1 
ATOM 690  S SD  . MET A 1 91  ? -8.126  2.817   -2.652  1.00 97.81 91  A 1 
ATOM 691  C CE  . MET A 1 91  ? -7.619  4.551   -2.832  1.00 95.38 91  A 1 
ATOM 692  N N   . PHE A 1 92  ? -4.462  1.422   1.008   1.00 98.82 92  A 1 
ATOM 693  C CA  . PHE A 1 92  ? -3.362  1.481   1.963   1.00 98.84 92  A 1 
ATOM 694  C C   . PHE A 1 92  ? -2.674  2.851   1.956   1.00 98.99 92  A 1 
ATOM 695  O O   . PHE A 1 92  ? -2.212  3.325   0.919   1.00 98.89 92  A 1 
ATOM 696  C CB  . PHE A 1 92  ? -2.355  0.360   1.712   1.00 98.82 92  A 1 
ATOM 697  C CG  . PHE A 1 92  ? -2.865  -1.027  2.041   1.00 98.75 92  A 1 
ATOM 698  C CD1 . PHE A 1 92  ? -2.866  -1.472  3.377   1.00 98.24 92  A 1 
ATOM 699  C CD2 . PHE A 1 92  ? -3.324  -1.881  1.021   1.00 98.41 92  A 1 
ATOM 700  C CE1 . PHE A 1 92  ? -3.322  -2.764  3.690   1.00 98.05 92  A 1 
ATOM 701  C CE2 . PHE A 1 92  ? -3.786  -3.170  1.339   1.00 98.14 92  A 1 
ATOM 702  C CZ  . PHE A 1 92  ? -3.789  -3.615  2.667   1.00 98.17 92  A 1 
ATOM 703  N N   . ASN A 1 93  ? -2.569  3.450   3.139   1.00 98.80 93  A 1 
ATOM 704  C CA  . ASN A 1 93  ? -1.614  4.492   3.463   1.00 98.81 93  A 1 
ATOM 705  C C   . ASN A 1 93  ? -0.266  3.811   3.736   1.00 98.84 93  A 1 
ATOM 706  O O   . ASN A 1 93  ? -0.129  3.147   4.764   1.00 98.73 93  A 1 
ATOM 707  C CB  . ASN A 1 93  ? -2.172  5.241   4.683   1.00 98.68 93  A 1 
ATOM 708  C CG  . ASN A 1 93  ? -1.245  6.299   5.233   1.00 98.39 93  A 1 
ATOM 709  O OD1 . ASN A 1 93  ? -0.213  6.632   4.683   1.00 95.93 93  A 1 
ATOM 710  N ND2 . ASN A 1 93  ? -1.608  6.898   6.343   1.00 95.29 93  A 1 
ATOM 711  N N   . ASP A 1 94  ? 0.679   3.935   2.818   1.00 98.87 94  A 1 
ATOM 712  C CA  . ASP A 1 94  ? 2.028   3.390   2.936   1.00 98.91 94  A 1 
ATOM 713  C C   . ASP A 1 94  ? 2.937   4.424   3.622   1.00 98.87 94  A 1 
ATOM 714  O O   . ASP A 1 94  ? 3.398   5.393   3.009   1.00 98.71 94  A 1 
ATOM 715  C CB  . ASP A 1 94  ? 2.491   2.947   1.547   1.00 98.86 94  A 1 
ATOM 716  C CG  . ASP A 1 94  ? 3.943   2.482   1.485   1.00 98.62 94  A 1 
ATOM 717  O OD1 . ASP A 1 94  ? 4.575   2.413   2.556   1.00 97.78 94  A 1 
ATOM 718  O OD2 . ASP A 1 94  ? 4.388   2.230   0.339   1.00 97.41 94  A 1 
ATOM 719  N N   . ALA A 1 95  ? 3.108   4.260   4.933   1.00 98.73 95  A 1 
ATOM 720  C CA  . ALA A 1 95  ? 3.845   5.156   5.797   1.00 98.63 95  A 1 
ATOM 721  C C   . ALA A 1 95  ? 5.210   4.557   6.137   1.00 98.50 95  A 1 
ATOM 722  O O   . ALA A 1 95  ? 5.353   3.842   7.134   1.00 97.95 95  A 1 
ATOM 723  C CB  . ALA A 1 95  ? 2.992   5.465   7.037   1.00 98.50 95  A 1 
ATOM 724  N N   . GLU A 1 96  ? 6.213   4.865   5.315   1.00 98.09 96  A 1 
ATOM 725  C CA  . GLU A 1 96  ? 7.581   4.378   5.504   1.00 97.80 96  A 1 
ATOM 726  C C   . GLU A 1 96  ? 8.679   5.398   5.182   1.00 97.97 96  A 1 
ATOM 727  O O   . GLU A 1 96  ? 9.828   5.208   5.608   1.00 97.34 96  A 1 
ATOM 728  C CB  . GLU A 1 96  ? 7.791   3.076   4.728   1.00 97.71 96  A 1 
ATOM 729  C CG  . GLU A 1 96  ? 7.748   3.233   3.198   1.00 97.36 96  A 1 
ATOM 730  C CD  . GLU A 1 96  ? 8.062   1.912   2.473   1.00 97.32 96  A 1 
ATOM 731  O OE1 . GLU A 1 96  ? 7.882   1.865   1.240   1.00 95.19 96  A 1 
ATOM 732  O OE2 . GLU A 1 96  ? 8.566   0.963   3.134   1.00 95.95 96  A 1 
ATOM 733  N N   . ASP A 1 97  ? 8.360   6.490   4.489   1.00 98.23 97  A 1 
ATOM 734  C CA  . ASP A 1 97  ? 9.375   7.468   4.118   1.00 98.14 97  A 1 
ATOM 735  C C   . ASP A 1 97  ? 9.914   8.229   5.351   1.00 97.94 97  A 1 
ATOM 736  O O   . ASP A 1 97  ? 9.140   8.775   6.140   1.00 97.46 97  A 1 
ATOM 737  C CB  . ASP A 1 97  ? 8.842   8.438   3.067   1.00 97.95 97  A 1 
ATOM 738  C CG  . ASP A 1 97  ? 9.998   9.267   2.487   1.00 97.39 97  A 1 
ATOM 739  O OD1 . ASP A 1 97  ? 10.448  10.209  3.182   1.00 95.41 97  A 1 
ATOM 740  O OD2 . ASP A 1 97  ? 10.496  8.923   1.398   1.00 95.14 97  A 1 
ATOM 741  N N   . PRO A 1 98  ? 11.246  8.345   5.523   1.00 97.12 98  A 1 
ATOM 742  C CA  . PRO A 1 98  ? 11.840  9.049   6.660   1.00 96.43 98  A 1 
ATOM 743  C C   . PRO A 1 98  ? 11.363  10.498  6.832   1.00 96.40 98  A 1 
ATOM 744  O O   . PRO A 1 98  ? 11.349  11.020  7.949   1.00 95.68 98  A 1 
ATOM 745  C CB  . PRO A 1 98  ? 13.350  9.010   6.410   1.00 95.62 98  A 1 
ATOM 746  C CG  . PRO A 1 98  ? 13.542  7.741   5.576   1.00 94.00 98  A 1 
ATOM 747  C CD  . PRO A 1 98  ? 12.283  7.716   4.719   1.00 96.40 98  A 1 
ATOM 748  N N   . THR A 1 99  ? 10.931  11.159  5.755   1.00 95.70 99  A 1 
ATOM 749  C CA  . THR A 1 99  ? 10.406  12.530  5.818   1.00 95.25 99  A 1 
ATOM 750  C C   . THR A 1 99  ? 9.193   12.669  6.742   1.00 96.46 99  A 1 
ATOM 751  O O   . THR A 1 99  ? 8.993   13.756  7.292   1.00 95.76 99  A 1 
ATOM 752  C CB  . THR A 1 99  ? 10.032  13.095  4.442   1.00 93.30 99  A 1 
ATOM 753  O OG1 . THR A 1 99  ? 9.042   12.317  3.837   1.00 85.73 99  A 1 
ATOM 754  C CG2 . THR A 1 99  ? 11.234  13.210  3.509   1.00 83.87 99  A 1 
ATOM 755  N N   . LEU A 1 100 ? 8.437   11.595  6.985   1.00 96.53 100 A 1 
ATOM 756  C CA  . LEU A 1 100 ? 7.272   11.595  7.874   1.00 97.14 100 A 1 
ATOM 757  C C   . LEU A 1 100 ? 7.646   11.817  9.350   1.00 96.86 100 A 1 
ATOM 758  O O   . LEU A 1 100 ? 6.809   12.278  10.128  1.00 95.96 100 A 1 
ATOM 759  C CB  . LEU A 1 100 ? 6.502   10.274  7.717   1.00 97.60 100 A 1 
ATOM 760  C CG  . LEU A 1 100 ? 5.557   10.182  6.507   1.00 96.93 100 A 1 
ATOM 761  C CD1 . LEU A 1 100 ? 6.253   10.260  5.149   1.00 95.66 100 A 1 
ATOM 762  C CD2 . LEU A 1 100 ? 4.791   8.858   6.557   1.00 95.42 100 A 1 
ATOM 763  N N   . THR A 1 101 ? 8.893   11.512  9.745   1.00 95.90 101 A 1 
ATOM 764  C CA  . THR A 1 101 ? 9.395   11.640  11.125  1.00 95.27 101 A 1 
ATOM 765  C C   . THR A 1 101 ? 10.486  12.691  11.292  1.00 94.33 101 A 1 
ATOM 766  O O   . THR A 1 101 ? 10.688  13.196  12.400  1.00 92.51 101 A 1 
ATOM 767  C CB  . THR A 1 101 ? 9.913   10.293  11.649  1.00 95.01 101 A 1 
ATOM 768  O OG1 . THR A 1 101 ? 10.884  9.759   10.783  1.00 93.56 101 A 1 
ATOM 769  C CG2 . THR A 1 101 ? 8.787   9.272   11.758  1.00 92.86 101 A 1 
ATOM 770  N N   . ASN A 1 102 ? 11.179  13.064  10.213  1.00 93.16 102 A 1 
ATOM 771  C CA  . ASN A 1 102 ? 12.237  14.063  10.247  1.00 91.90 102 A 1 
ATOM 772  C C   . ASN A 1 102 ? 11.749  15.402  10.839  1.00 92.28 102 A 1 
ATOM 773  O O   . ASN A 1 102 ? 10.599  15.804  10.652  1.00 91.01 102 A 1 
ATOM 774  C CB  . ASN A 1 102 ? 12.816  14.260  8.829   1.00 89.63 102 A 1 
ATOM 775  C CG  . ASN A 1 102 ? 13.748  13.144  8.401   1.00 84.10 102 A 1 
ATOM 776  O OD1 . ASN A 1 102 ? 14.184  12.321  9.183   1.00 79.73 102 A 1 
ATOM 777  N ND2 . ASN A 1 102 ? 14.125  13.108  7.142   1.00 79.41 102 A 1 
ATOM 778  N N   . ASN A 1 103 ? 12.647  16.112  11.525  1.00 90.99 103 A 1 
ATOM 779  C CA  . ASN A 1 103 ? 12.374  17.410  12.158  1.00 91.25 103 A 1 
ATOM 780  C C   . ASN A 1 103 ? 11.243  17.363  13.207  1.00 92.55 103 A 1 
ATOM 781  O O   . ASN A 1 103 ? 10.508  18.334  13.372  1.00 89.55 103 A 1 
ATOM 782  C CB  . ASN A 1 103 ? 12.160  18.492  11.071  1.00 90.26 103 A 1 
ATOM 783  C CG  . ASN A 1 103 ? 13.284  18.531  10.059  1.00 86.50 103 A 1 
ATOM 784  O OD1 . ASN A 1 103 ? 14.456  18.513  10.395  1.00 79.87 103 A 1 
ATOM 785  N ND2 . ASN A 1 103 ? 12.982  18.578  8.786   1.00 77.90 103 A 1 
ATOM 786  N N   . GLY A 1 104 ? 11.086  16.219  13.895  1.00 90.12 104 A 1 
ATOM 787  C CA  . GLY A 1 104 ? 10.093  16.059  14.956  1.00 89.97 104 A 1 
ATOM 788  C C   . GLY A 1 104 ? 8.640   15.973  14.464  1.00 92.21 104 A 1 
ATOM 789  O O   . GLY A 1 104 ? 7.713   16.222  15.238  1.00 89.71 104 A 1 
ATOM 790  N N   . ARG A 1 105 ? 8.422   15.637  13.189  1.00 91.97 105 A 1 
ATOM 791  C CA  . ARG A 1 105 ? 7.079   15.447  12.628  1.00 92.51 105 A 1 
ATOM 792  C C   . ARG A 1 105 ? 6.383   14.254  13.264  1.00 92.83 105 A 1 
ATOM 793  O O   . ARG A 1 105 ? 7.001   13.228  13.550  1.00 92.54 105 A 1 
ATOM 794  C CB  . ARG A 1 105 ? 7.149   15.273  11.107  1.00 92.27 105 A 1 
ATOM 795  C CG  . ARG A 1 105 ? 7.599   16.559  10.407  1.00 90.40 105 A 1 
ATOM 796  C CD  . ARG A 1 105 ? 7.957   16.237  8.959   1.00 87.54 105 A 1 
ATOM 797  N NE  . ARG A 1 105 ? 8.539   17.401  8.264   1.00 87.25 105 A 1 
ATOM 798  C CZ  . ARG A 1 105 ? 9.300   17.342  7.188   1.00 84.01 105 A 1 
ATOM 799  N NH1 . ARG A 1 105 ? 9.615   16.208  6.625   1.00 80.18 105 A 1 
ATOM 800  N NH2 . ARG A 1 105 ? 9.766   18.429  6.649   1.00 78.25 105 A 1 
ATOM 801  N N   . ASN A 1 106 ? 5.074   14.367  13.429  1.00 95.29 106 A 1 
ATOM 802  C CA  . ASN A 1 106 ? 4.257   13.322  14.023  1.00 96.26 106 A 1 
ATOM 803  C C   . ASN A 1 106 ? 3.636   12.439  12.925  1.00 97.04 106 A 1 
ATOM 804  O O   . ASN A 1 106 ? 2.523   12.696  12.457  1.00 96.96 106 A 1 
ATOM 805  C CB  . ASN A 1 106 ? 3.238   13.967  14.972  1.00 95.13 106 A 1 
ATOM 806  C CG  . ASN A 1 106 ? 2.492   12.938  15.801  1.00 94.22 106 A 1 
ATOM 807  O OD1 . ASN A 1 106 ? 2.279   11.809  15.401  1.00 91.35 106 A 1 
ATOM 808  N ND2 . ASN A 1 106 ? 2.063   13.292  16.991  1.00 88.83 106 A 1 
ATOM 809  N N   . ALA A 1 107 ? 4.362   11.385  12.523  1.00 97.06 107 A 1 
ATOM 810  C CA  . ALA A 1 107 ? 3.910   10.432  11.506  1.00 97.58 107 A 1 
ATOM 811  C C   . ALA A 1 107 ? 2.575   9.774   11.876  1.00 98.19 107 A 1 
ATOM 812  O O   . ALA A 1 107 ? 1.721   9.596   11.010  1.00 98.06 107 A 1 
ATOM 813  C CB  . ALA A 1 107 ? 4.995   9.373   11.324  1.00 97.10 107 A 1 
ATOM 814  N N   . HIS A 1 108 ? 2.354   9.465   13.152  1.00 98.01 108 A 1 
ATOM 815  C CA  . HIS A 1 108 ? 1.112   8.868   13.634  1.00 98.31 108 A 1 
ATOM 816  C C   . HIS A 1 108 ? -0.094  9.780   13.395  1.00 98.45 108 A 1 
ATOM 817  O O   . HIS A 1 108 ? -1.040  9.396   12.710  1.00 98.48 108 A 1 
ATOM 818  C CB  . HIS A 1 108 ? 1.257   8.508   15.121  1.00 98.17 108 A 1 
ATOM 819  C CG  . HIS A 1 108 ? -0.027  7.976   15.702  1.00 98.23 108 A 1 
ATOM 820  N ND1 . HIS A 1 108 ? -0.518  6.698   15.547  1.00 96.14 108 A 1 
ATOM 821  C CD2 . HIS A 1 108 ? -0.948  8.677   16.422  1.00 95.97 108 A 1 
ATOM 822  C CE1 . HIS A 1 108 ? -1.698  6.644   16.165  1.00 96.10 108 A 1 
ATOM 823  N NE2 . HIS A 1 108 ? -2.010  7.824   16.712  1.00 96.46 108 A 1 
ATOM 824  N N   . ALA A 1 109 ? -0.044  11.011  13.903  1.00 98.36 109 A 1 
ATOM 825  C CA  . ALA A 1 109 ? -1.148  11.962  13.760  1.00 98.37 109 A 1 
ATOM 826  C C   . ALA A 1 109 ? -1.444  12.279  12.283  1.00 98.59 109 A 1 
ATOM 827  O O   . ALA A 1 109 ? -2.609  12.344  11.883  1.00 98.47 109 A 1 
ATOM 828  C CB  . ALA A 1 109 ? -0.813  13.233  14.544  1.00 98.13 109 A 1 
ATOM 829  N N   . ASN A 1 110 ? -0.396  12.414  11.457  1.00 98.34 110 A 1 
ATOM 830  C CA  . ASN A 1 110 ? -0.550  12.674  10.029  1.00 98.40 110 A 1 
ATOM 831  C C   . ASN A 1 110 ? -1.161  11.461  9.297   1.00 98.67 110 A 1 
ATOM 832  O O   . ASN A 1 110 ? -2.060  11.638  8.481   1.00 98.70 110 A 1 
ATOM 833  C CB  . ASN A 1 110 ? 0.808   13.078  9.449   1.00 98.34 110 A 1 
ATOM 834  C CG  . ASN A 1 110 ? 1.359   14.391  9.996   1.00 97.84 110 A 1 
ATOM 835  O OD1 . ASN A 1 110 ? 0.673   15.204  10.599  1.00 95.63 110 A 1 
ATOM 836  N ND2 . ASN A 1 110 ? 2.622   14.647  9.779   1.00 94.93 110 A 1 
ATOM 837  N N   . SER A 1 111 ? -0.750  10.232  9.642   1.00 98.61 111 A 1 
ATOM 838  C CA  . SER A 1 111 ? -1.337  8.999   9.089   1.00 98.74 111 A 1 
ATOM 839  C C   . SER A 1 111 ? -2.815  8.848   9.463   1.00 98.75 111 A 1 
ATOM 840  O O   . SER A 1 111 ? -3.638  8.482   8.620   1.00 98.77 111 A 1 
ATOM 841  C CB  . SER A 1 111 ? -0.572  7.763   9.580   1.00 98.64 111 A 1 
ATOM 842  O OG  . SER A 1 111 ? 0.777   7.802   9.183   1.00 97.66 111 A 1 
ATOM 843  N N   . VAL A 1 112 ? -3.179  9.181   10.700  1.00 98.75 112 A 1 
ATOM 844  C CA  . VAL A 1 112 ? -4.584  9.218   11.132  1.00 98.62 112 A 1 
ATOM 845  C C   . VAL A 1 112 ? -5.376  10.242  10.308  1.00 98.74 112 A 1 
ATOM 846  O O   . VAL A 1 112 ? -6.459  9.922   9.826   1.00 98.78 112 A 1 
ATOM 847  C CB  . VAL A 1 112 ? -4.693  9.508   12.647  1.00 98.62 112 A 1 
ATOM 848  C CG1 . VAL A 1 112 ? -6.140  9.762   13.090  1.00 98.27 112 A 1 
ATOM 849  C CG2 . VAL A 1 112 ? -4.165  8.320   13.459  1.00 98.27 112 A 1 
ATOM 850  N N   . ALA A 1 113 ? -4.838  11.452  10.099  1.00 98.70 113 A 1 
ATOM 851  C CA  . ALA A 1 113 ? -5.485  12.482  9.291   1.00 98.76 113 A 1 
ATOM 852  C C   . ALA A 1 113 ? -5.683  12.048  7.828   1.00 98.89 113 A 1 
ATOM 853  O O   . ALA A 1 113 ? -6.749  12.286  7.245   1.00 98.82 113 A 1 
ATOM 854  C CB  . ALA A 1 113 ? -4.658  13.777  9.381   1.00 98.77 113 A 1 
ATOM 855  N N   . PHE A 1 114 ? -4.700  11.339  7.236   1.00 98.87 114 A 1 
ATOM 856  C CA  . PHE A 1 114 ? -4.803  10.753  5.899   1.00 98.84 114 A 1 
ATOM 857  C C   . PHE A 1 114 ? -5.962  9.749   5.817   1.00 98.89 114 A 1 
ATOM 858  O O   . PHE A 1 114 ? -6.851  9.882   4.968   1.00 98.88 114 A 1 
ATOM 859  C CB  . PHE A 1 114 ? -3.466  10.101  5.537   1.00 98.90 114 A 1 
ATOM 860  C CG  . PHE A 1 114 ? -3.412  9.500   4.144   1.00 98.91 114 A 1 
ATOM 861  C CD1 . PHE A 1 114 ? -3.961  8.231   3.887   1.00 98.86 114 A 1 
ATOM 862  C CD2 . PHE A 1 114 ? -2.789  10.206  3.107   1.00 98.86 114 A 1 
ATOM 863  C CE1 . PHE A 1 114 ? -3.897  7.676   2.602   1.00 98.80 114 A 1 
ATOM 864  C CE2 . PHE A 1 114 ? -2.719  9.653   1.818   1.00 98.78 114 A 1 
ATOM 865  C CZ  . PHE A 1 114 ? -3.275  8.391   1.562   1.00 98.84 114 A 1 
ATOM 866  N N   . ASN A 1 115 ? -6.013  8.777   6.721   1.00 98.73 115 A 1 
ATOM 867  C CA  . ASN A 1 115 ? -7.043  7.736   6.722   1.00 98.66 115 A 1 
ATOM 868  C C   . ASN A 1 115 ? -8.446  8.315   6.989   1.00 98.78 115 A 1 
ATOM 869  O O   . ASN A 1 115 ? -9.416  7.931   6.338   1.00 98.62 115 A 1 
ATOM 870  C CB  . ASN A 1 115 ? -6.665  6.649   7.743   1.00 98.53 115 A 1 
ATOM 871  C CG  . ASN A 1 115 ? -5.635  5.671   7.201   1.00 97.90 115 A 1 
ATOM 872  O OD1 . ASN A 1 115 ? -4.639  6.021   6.597   1.00 93.01 115 A 1 
ATOM 873  N ND2 . ASN A 1 115 ? -5.868  4.392   7.382   1.00 92.41 115 A 1 
ATOM 874  N N   . GLN A 1 116 ? -8.566  9.283   7.900   1.00 98.79 116 A 1 
ATOM 875  C CA  . GLN A 1 116 ? -9.819  9.998   8.138   1.00 98.71 116 A 1 
ATOM 876  C C   . GLN A 1 116 ? -10.304 10.738  6.881   1.00 98.72 116 A 1 
ATOM 877  O O   . GLN A 1 116 ? -11.497 10.699  6.569   1.00 98.77 116 A 1 
ATOM 878  C CB  . GLN A 1 116 ? -9.645  10.996  9.287   1.00 98.57 116 A 1 
ATOM 879  C CG  . GLN A 1 116 ? -9.612  10.296  10.655  1.00 94.62 116 A 1 
ATOM 880  C CD  . GLN A 1 116 ? -9.353  11.279  11.806  1.00 91.27 116 A 1 
ATOM 881  O OE1 . GLN A 1 116 ? -9.088  12.454  11.628  1.00 85.56 116 A 1 
ATOM 882  N NE2 . GLN A 1 116 ? -9.424  10.833  13.034  1.00 82.93 116 A 1 
ATOM 883  N N   . GLN A 1 117 ? -9.404  11.353  6.138   1.00 98.82 117 A 1 
ATOM 884  C CA  . GLN A 1 117 ? -9.744  12.026  4.883   1.00 98.89 117 A 1 
ATOM 885  C C   . GLN A 1 117 ? -10.211 11.028  3.815   1.00 98.87 117 A 1 
ATOM 886  O O   . GLN A 1 117 ? -11.201 11.302  3.132   1.00 98.87 117 A 1 
ATOM 887  C CB  . GLN A 1 117 ? -8.547  12.862  4.414   1.00 98.86 117 A 1 
ATOM 888  C CG  . GLN A 1 117 ? -8.841  13.689  3.151   1.00 98.38 117 A 1 
ATOM 889  C CD  . GLN A 1 117 ? -9.951  14.707  3.369   1.00 98.52 117 A 1 
ATOM 890  O OE1 . GLN A 1 117 ? -9.909  15.537  4.253   1.00 95.17 117 A 1 
ATOM 891  N NE2 . GLN A 1 117 ? -10.986 14.701  2.560   1.00 94.48 117 A 1 
ATOM 892  N N   . LEU A 1 118 ? -9.587  9.840   3.692   1.00 98.85 118 A 1 
ATOM 893  C CA  . LEU A 1 118 ? -10.076 8.783   2.798   1.00 98.82 118 A 1 
ATOM 894  C C   . LEU A 1 118 ? -11.508 8.357   3.154   1.00 98.83 118 A 1 
ATOM 895  O O   . LEU A 1 118 ? -12.366 8.276   2.269   1.00 98.68 118 A 1 
ATOM 896  C CB  . LEU A 1 118 ? -9.146  7.551   2.838   1.00 98.64 118 A 1 
ATOM 897  C CG  . LEU A 1 118 ? -7.814  7.691   2.088   1.00 97.37 118 A 1 
ATOM 898  C CD1 . LEU A 1 118 ? -7.065  6.365   2.207   1.00 97.45 118 A 1 
ATOM 899  C CD2 . LEU A 1 118 ? -8.011  7.992   0.594   1.00 97.28 118 A 1 
ATOM 900  N N   . LYS A 1 119 ? -11.797 8.149   4.447   1.00 98.73 119 A 1 
ATOM 901  C CA  . LYS A 1 119 ? -13.149 7.836   4.937   1.00 98.66 119 A 1 
ATOM 902  C C   . LYS A 1 119 ? -14.153 8.922   4.578   1.00 98.72 119 A 1 
ATOM 903  O O   . LYS A 1 119 ? -15.243 8.604   4.102   1.00 98.58 119 A 1 
ATOM 904  C CB  . LYS A 1 119 ? -13.125 7.640   6.461   1.00 98.41 119 A 1 
ATOM 905  C CG  . LYS A 1 119 ? -12.489 6.311   6.848   1.00 96.63 119 A 1 
ATOM 906  C CD  . LYS A 1 119 ? -12.285 6.203   8.372   1.00 94.90 119 A 1 
ATOM 907  C CE  . LYS A 1 119 ? -11.702 4.820   8.626   1.00 88.89 119 A 1 
ATOM 908  N NZ  . LYS A 1 119 ? -10.932 4.689   9.890   1.00 81.83 119 A 1 
ATOM 909  N N   . ALA A 1 120 ? -13.785 10.188  4.750   1.00 98.72 120 A 1 
ATOM 910  C CA  . ALA A 1 120 ? -14.622 11.333  4.398   1.00 98.74 120 A 1 
ATOM 911  C C   . ALA A 1 120 ? -14.915 11.399  2.884   1.00 98.73 120 A 1 
ATOM 912  O O   . ALA A 1 120 ? -16.002 11.807  2.478   1.00 98.66 120 A 1 
ATOM 913  C CB  . ALA A 1 120 ? -13.937 12.613  4.898   1.00 98.77 120 A 1 
ATOM 914  N N   . LEU A 1 121 ? -13.991 10.919  2.047   1.00 98.72 121 A 1 
ATOM 915  C CA  . LEU A 1 121 ? -14.162 10.796  0.591   1.00 98.61 121 A 1 
ATOM 916  C C   . LEU A 1 121 ? -14.917 9.523   0.166   1.00 98.63 121 A 1 
ATOM 917  O O   . LEU A 1 121 ? -15.082 9.260   -1.031  1.00 98.49 121 A 1 
ATOM 918  C CB  . LEU A 1 121 ? -12.775 10.896  -0.069  1.00 98.73 121 A 1 
ATOM 919  C CG  . LEU A 1 121 ? -12.098 12.262  0.129   1.00 98.56 121 A 1 
ATOM 920  C CD1 . LEU A 1 121 ? -10.628 12.148  -0.271  1.00 98.25 121 A 1 
ATOM 921  C CD2 . LEU A 1 121 ? -12.746 13.357  -0.712  1.00 98.16 121 A 1 
ATOM 922  N N   . GLY A 1 122 ? -15.387 8.726   1.117   1.00 98.63 122 A 1 
ATOM 923  C CA  . GLY A 1 122 ? -16.182 7.522   0.901   1.00 98.44 122 A 1 
ATOM 924  C C   . GLY A 1 122 ? -15.384 6.220   0.784   1.00 98.55 122 A 1 
ATOM 925  O O   . GLY A 1 122 ? -16.002 5.165   0.721   1.00 98.10 122 A 1 
ATOM 926  N N   . TYR A 1 123 ? -14.052 6.253   0.797   1.00 98.50 123 A 1 
ATOM 927  C CA  . TYR A 1 123 ? -13.197 5.064   0.843   1.00 98.49 123 A 1 
ATOM 928  C C   . TYR A 1 123 ? -13.067 4.565   2.287   1.00 98.24 123 A 1 
ATOM 929  O O   . TYR A 1 123 ? -12.062 4.768   2.965   1.00 97.57 123 A 1 
ATOM 930  C CB  . TYR A 1 123 ? -11.835 5.340   0.185   1.00 98.56 123 A 1 
ATOM 931  C CG  . TYR A 1 123 ? -11.905 5.502   -1.312  1.00 98.68 123 A 1 
ATOM 932  C CD1 . TYR A 1 123 ? -11.889 4.369   -2.154  1.00 98.37 123 A 1 
ATOM 933  C CD2 . TYR A 1 123 ? -11.982 6.788   -1.882  1.00 98.44 123 A 1 
ATOM 934  C CE1 . TYR A 1 123 ? -11.936 4.517   -3.550  1.00 98.24 123 A 1 
ATOM 935  C CE2 . TYR A 1 123 ? -12.036 6.940   -3.284  1.00 98.28 123 A 1 
ATOM 936  C CZ  . TYR A 1 123 ? -12.015 5.806   -4.115  1.00 98.41 123 A 1 
ATOM 937  O OH  . TYR A 1 123 ? -12.064 5.950   -5.466  1.00 98.04 123 A 1 
ATOM 938  N N   . LYS A 1 124 ? -14.118 3.902   2.780   1.00 97.54 124 A 1 
ATOM 939  C CA  . LYS A 1 124 ? -14.208 3.426   4.169   1.00 96.94 124 A 1 
ATOM 940  C C   . LYS A 1 124 ? -13.374 2.173   4.457   1.00 97.15 124 A 1 
ATOM 941  O O   . LYS A 1 124 ? -13.283 1.755   5.604   1.00 95.56 124 A 1 
ATOM 942  C CB  . LYS A 1 124 ? -15.679 3.174   4.536   1.00 96.03 124 A 1 
ATOM 943  C CG  . LYS A 1 124 ? -16.526 4.448   4.441   1.00 93.84 124 A 1 
ATOM 944  C CD  . LYS A 1 124 ? -17.960 4.161   4.892   1.00 87.39 124 A 1 
ATOM 945  C CE  . LYS A 1 124 ? -18.800 5.426   4.769   1.00 82.26 124 A 1 
ATOM 946  N NZ  . LYS A 1 124 ? -20.213 5.187   5.191   1.00 70.83 124 A 1 
ATOM 947  N N   . ASN A 1 125 ? -12.798 1.576   3.409   1.00 97.55 125 A 1 
ATOM 948  C CA  . ASN A 1 125 ? -11.925 0.411   3.494   1.00 97.72 125 A 1 
ATOM 949  C C   . ASN A 1 125 ? -10.438 0.833   3.568   1.00 98.17 125 A 1 
ATOM 950  O O   . ASN A 1 125 ? -9.567  0.157   3.034   1.00 97.63 125 A 1 
ATOM 951  C CB  . ASN A 1 125 ? -12.293 -0.555  2.352   1.00 96.98 125 A 1 
ATOM 952  C CG  . ASN A 1 125 ? -12.086 -2.021  2.690   1.00 94.06 125 A 1 
ATOM 953  O OD1 . ASN A 1 125 ? -11.974 -2.437  3.829   1.00 89.97 125 A 1 
ATOM 954  N ND2 . ASN A 1 125 ? -12.101 -2.884  1.710   1.00 89.95 125 A 1 
ATOM 955  N N   . ASP A 1 126 ? -10.164 1.968   4.221   1.00 97.49 126 A 1 
ATOM 956  C CA  . ASP A 1 126 ? -8.823  2.476   4.496   1.00 97.43 126 A 1 
ATOM 957  C C   . ASP A 1 126 ? -8.017  1.501   5.366   1.00 97.55 126 A 1 
ATOM 958  O O   . ASP A 1 126 ? -8.566  0.775   6.193   1.00 96.73 126 A 1 
ATOM 959  C CB  . ASP A 1 126 ? -8.893  3.862   5.159   1.00 96.97 126 A 1 
ATOM 960  C CG  . ASP A 1 126 ? -9.527  3.798   6.547   1.00 96.29 126 A 1 
ATOM 961  O OD1 . ASP A 1 126 ? -10.712 3.399   6.643   1.00 92.51 126 A 1 
ATOM 962  O OD2 . ASP A 1 126 ? -8.887  4.170   7.560   1.00 93.55 126 A 1 
ATOM 963  N N   . ALA A 1 127 ? -6.710  1.478   5.163   1.00 97.70 127 A 1 
ATOM 964  C CA  . ALA A 1 127 ? -5.775  0.624   5.875   1.00 98.05 127 A 1 
ATOM 965  C C   . ALA A 1 127 ? -4.407  1.316   5.982   1.00 98.41 127 A 1 
ATOM 966  O O   . ALA A 1 127 ? -4.173  2.352   5.359   1.00 98.30 127 A 1 
ATOM 967  C CB  . ALA A 1 127 ? -5.725  -0.725  5.146   1.00 97.61 127 A 1 
ATOM 968  N N   . LEU A 1 128 ? -3.505  0.745   6.781   1.00 98.64 128 A 1 
ATOM 969  C CA  . LEU A 1 128 ? -2.144  1.247   6.943   1.00 98.70 128 A 1 
ATOM 970  C C   . LEU A 1 128 ? -1.144  0.172   6.505   1.00 98.85 128 A 1 
ATOM 971  O O   . LEU A 1 128 ? -1.283  -0.977  6.913   1.00 98.71 128 A 1 
ATOM 972  C CB  . LEU A 1 128 ? -1.952  1.631   8.421   1.00 98.55 128 A 1 
ATOM 973  C CG  . LEU A 1 128 ? -0.544  2.140   8.769   1.00 97.99 128 A 1 
ATOM 974  C CD1 . LEU A 1 128 ? -0.307  3.557   8.253   1.00 96.78 128 A 1 
ATOM 975  C CD2 . LEU A 1 128 ? -0.355  2.157   10.288  1.00 96.76 128 A 1 
ATOM 976  N N   . TYR A 1 129 ? -0.126  0.555   5.744   1.00 98.88 129 A 1 
ATOM 977  C CA  . TYR A 1 129 ? 1.096   -0.225  5.609   1.00 98.99 129 A 1 
ATOM 978  C C   . TYR A 1 129 ? 2.217   0.471   6.373   1.00 98.98 129 A 1 
ATOM 979  O O   . TYR A 1 129 ? 2.348   1.691   6.320   1.00 98.86 129 A 1 
ATOM 980  C CB  . TYR A 1 129 ? 1.441   -0.449  4.138   1.00 98.92 129 A 1 
ATOM 981  C CG  . TYR A 1 129 ? 2.834   -0.973  3.897   1.00 98.88 129 A 1 
ATOM 982  C CD1 . TYR A 1 129 ? 3.933   -0.084  3.857   1.00 98.76 129 A 1 
ATOM 983  C CD2 . TYR A 1 129 ? 3.065   -2.347  3.682   1.00 98.77 129 A 1 
ATOM 984  C CE1 . TYR A 1 129 ? 5.218   -0.547  3.570   1.00 98.61 129 A 1 
ATOM 985  C CE2 . TYR A 1 129 ? 4.359   -2.820  3.386   1.00 98.58 129 A 1 
ATOM 986  C CZ  . TYR A 1 129 ? 5.433   -1.911  3.315   1.00 98.55 129 A 1 
ATOM 987  O OH  . TYR A 1 129 ? 6.683   -2.346  2.973   1.00 98.10 129 A 1 
ATOM 988  N N   . VAL A 1 130 ? 3.028   -0.295  7.114   1.00 98.75 130 A 1 
ATOM 989  C CA  . VAL A 1 130 ? 4.113   0.259   7.931   1.00 98.78 130 A 1 
ATOM 990  C C   . VAL A 1 130 ? 5.190   -0.796  8.221   1.00 98.71 130 A 1 
ATOM 991  O O   . VAL A 1 130 ? 4.897   -1.972  8.457   1.00 98.52 130 A 1 
ATOM 992  C CB  . VAL A 1 130 ? 3.532   0.860   9.219   1.00 98.49 130 A 1 
ATOM 993  C CG1 . VAL A 1 130 ? 2.880   -0.167  10.158  1.00 97.16 130 A 1 
ATOM 994  C CG2 . VAL A 1 130 ? 4.576   1.658   10.006  1.00 96.98 130 A 1 
ATOM 995  N N   . GLY A 1 131 ? 6.464   -0.379  8.257   1.00 98.69 131 A 1 
ATOM 996  C CA  . GLY A 1 131 ? 7.566   -1.236  8.684   1.00 98.41 131 A 1 
ATOM 997  C C   . GLY A 1 131 ? 7.522   -1.551  10.187  1.00 98.37 131 A 1 
ATOM 998  O O   . GLY A 1 131 ? 7.248   -0.674  11.011  1.00 98.06 131 A 1 
ATOM 999  N N   . LYS A 1 132 ? 7.876   -2.788  10.592  1.00 98.36 132 A 1 
ATOM 1000 C CA  . LYS A 1 132 ? 7.907   -3.203  12.007  1.00 98.12 132 A 1 
ATOM 1001 C C   . LYS A 1 132 ? 8.728   -2.264  12.891  1.00 98.05 132 A 1 
ATOM 1002 O O   . LYS A 1 132 ? 8.337   -1.996  14.021  1.00 97.51 132 A 1 
ATOM 1003 C CB  . LYS A 1 132 ? 8.457   -4.634  12.112  1.00 97.91 132 A 1 
ATOM 1004 C CG  . LYS A 1 132 ? 8.442   -5.207  13.549  1.00 97.04 132 A 1 
ATOM 1005 C CD  . LYS A 1 132 ? 7.019   -5.300  14.106  1.00 95.44 132 A 1 
ATOM 1006 C CE  . LYS A 1 132 ? 6.951   -6.078  15.409  1.00 92.80 132 A 1 
ATOM 1007 N NZ  . LYS A 1 132 ? 5.542   -6.454  15.702  1.00 86.24 132 A 1 
ATOM 1008 N N   . TRP A 1 133 ? 9.836   -1.743  12.360  1.00 97.50 133 A 1 
ATOM 1009 C CA  . TRP A 1 133 ? 10.699  -0.799  13.065  1.00 96.94 133 A 1 
ATOM 1010 C C   . TRP A 1 133 ? 9.947   0.463   13.526  1.00 96.90 133 A 1 
ATOM 1011 O O   . TRP A 1 133 ? 10.169  0.934   14.637  1.00 96.60 133 A 1 
ATOM 1012 C CB  . TRP A 1 133 ? 11.883  -0.430  12.165  1.00 95.84 133 A 1 
ATOM 1013 C CG  . TRP A 1 133 ? 12.874  0.493   12.796  1.00 92.12 133 A 1 
ATOM 1014 C CD1 . TRP A 1 133 ? 13.951  0.115   13.527  1.00 88.00 133 A 1 
ATOM 1015 C CD2 . TRP A 1 133 ? 12.889  1.951   12.790  1.00 89.76 133 A 1 
ATOM 1016 N NE1 . TRP A 1 133 ? 14.636  1.232   13.968  1.00 82.35 133 A 1 
ATOM 1017 C CE2 . TRP A 1 133 ? 14.027  2.394   13.540  1.00 86.23 133 A 1 
ATOM 1018 C CE3 . TRP A 1 133 ? 12.064  2.945   12.224  1.00 80.98 133 A 1 
ATOM 1019 C CZ2 . TRP A 1 133 ? 14.323  3.759   13.717  1.00 81.67 133 A 1 
ATOM 1020 C CZ3 . TRP A 1 133 ? 12.357  4.307   12.402  1.00 79.14 133 A 1 
ATOM 1021 C CH2 . TRP A 1 133 ? 13.482  4.717   13.143  1.00 77.45 133 A 1 
ATOM 1022 N N   . TRP A 1 134 ? 9.002   0.965   12.723  1.00 97.28 134 A 1 
ATOM 1023 C CA  . TRP A 1 134 ? 8.181   2.133   13.072  1.00 97.25 134 A 1 
ATOM 1024 C C   . TRP A 1 134 ? 7.263   1.855   14.260  1.00 97.27 134 A 1 
ATOM 1025 O O   . TRP A 1 134 ? 7.096   2.716   15.115  1.00 96.38 134 A 1 
ATOM 1026 C CB  . TRP A 1 134 ? 7.357   2.551   11.853  1.00 97.08 134 A 1 
ATOM 1027 C CG  . TRP A 1 134 ? 8.118   3.241   10.766  1.00 96.80 134 A 1 
ATOM 1028 C CD1 . TRP A 1 134 ? 9.150   2.747   10.047  1.00 94.50 134 A 1 
ATOM 1029 C CD2 . TRP A 1 134 ? 7.903   4.591   10.261  1.00 95.53 134 A 1 
ATOM 1030 N NE1 . TRP A 1 134 ? 9.587   3.692   9.145   1.00 93.58 134 A 1 
ATOM 1031 C CE2 . TRP A 1 134 ? 8.854   4.848   9.228   1.00 95.09 134 A 1 
ATOM 1032 C CE3 . TRP A 1 134 ? 6.990   5.613   10.575  1.00 93.91 134 A 1 
ATOM 1033 C CZ2 . TRP A 1 134 ? 8.907   6.071   8.551   1.00 93.89 134 A 1 
ATOM 1034 C CZ3 . TRP A 1 134 ? 7.031   6.838   9.890   1.00 92.26 134 A 1 
ATOM 1035 C CH2 . TRP A 1 134 ? 7.986   7.067   8.887   1.00 92.36 134 A 1 
ATOM 1036 N N   . LEU A 1 135 ? 6.732   0.634   14.345  1.00 97.46 135 A 1 
ATOM 1037 C CA  . LEU A 1 135 ? 5.915   0.189   15.469  1.00 97.31 135 A 1 
ATOM 1038 C C   . LEU A 1 135 ? 6.758   0.029   16.737  1.00 97.16 135 A 1 
ATOM 1039 O O   . LEU A 1 135 ? 6.400   0.550   17.785  1.00 96.55 135 A 1 
ATOM 1040 C CB  . LEU A 1 135 ? 5.204   -1.133  15.112  1.00 97.54 135 A 1 
ATOM 1041 C CG  . LEU A 1 135 ? 4.388   -1.111  13.816  1.00 97.19 135 A 1 
ATOM 1042 C CD1 . LEU A 1 135 ? 3.619   -2.425  13.672  1.00 96.82 135 A 1 
ATOM 1043 C CD2 . LEU A 1 135 ? 3.388   0.037   13.778  1.00 96.84 135 A 1 
ATOM 1044 N N   . THR A 1 136 ? 7.907   -0.636  16.635  1.00 97.24 136 A 1 
ATOM 1045 C CA  . THR A 1 136 ? 8.802   -0.886  17.777  1.00 96.85 136 A 1 
ATOM 1046 C C   . THR A 1 136 ? 9.369   0.408   18.381  1.00 96.52 136 A 1 
ATOM 1047 O O   . THR A 1 136 ? 9.586   0.465   19.584  1.00 95.42 136 A 1 
ATOM 1048 C CB  . THR A 1 136 ? 9.950   -1.812  17.355  1.00 96.27 136 A 1 
ATOM 1049 O OG1 . THR A 1 136 ? 9.435   -3.024  16.856  1.00 91.84 136 A 1 
ATOM 1050 C CG2 . THR A 1 136 ? 10.889  -2.194  18.499  1.00 90.66 136 A 1 
ATOM 1051 N N   . ASN A 1 137 ? 9.574   1.430   17.560  1.00 96.22 137 A 1 
ATOM 1052 C CA  . ASN A 1 137 ? 10.107  2.724   18.007  1.00 95.86 137 A 1 
ATOM 1053 C C   . ASN A 1 137 ? 9.010   3.757   18.322  1.00 95.90 137 A 1 
ATOM 1054 O O   . ASN A 1 137 ? 9.331   4.917   18.567  1.00 95.00 137 A 1 
ATOM 1055 C CB  . ASN A 1 137 ? 11.144  3.236   16.995  1.00 95.62 137 A 1 
ATOM 1056 C CG  . ASN A 1 137 ? 12.392  2.382   16.994  1.00 94.12 137 A 1 
ATOM 1057 O OD1 . ASN A 1 137 ? 13.344  2.609   17.734  1.00 87.82 137 A 1 
ATOM 1058 N ND2 . ASN A 1 137 ? 12.442  1.360   16.196  1.00 86.81 137 A 1 
ATOM 1059 N N   . GLY A 1 138 ? 7.735   3.361   18.320  1.00 96.44 138 A 1 
ATOM 1060 C CA  . GLY A 1 138 ? 6.635   4.229   18.741  1.00 96.41 138 A 1 
ATOM 1061 C C   . GLY A 1 138 ? 6.275   5.358   17.773  1.00 96.80 138 A 1 
ATOM 1062 O O   . GLY A 1 138 ? 5.611   6.307   18.174  1.00 96.22 138 A 1 
ATOM 1063 N N   . TYR A 1 139 ? 6.695   5.271   16.507  1.00 96.70 139 A 1 
ATOM 1064 C CA  . TYR A 1 139 ? 6.320   6.261   15.494  1.00 96.89 139 A 1 
ATOM 1065 C C   . TYR A 1 139 ? 4.861   6.142   15.056  1.00 97.20 139 A 1 
ATOM 1066 O O   . TYR A 1 139 ? 4.260   7.128   14.653  1.00 96.74 139 A 1 
ATOM 1067 C CB  . TYR A 1 139 ? 7.231   6.142   14.271  1.00 96.45 139 A 1 
ATOM 1068 C CG  . TYR A 1 139 ? 8.655   6.566   14.533  1.00 95.65 139 A 1 
ATOM 1069 C CD1 . TYR A 1 139 ? 8.953   7.939   14.713  1.00 93.28 139 A 1 
ATOM 1070 C CD2 . TYR A 1 139 ? 9.686   5.614   14.598  1.00 93.19 139 A 1 
ATOM 1071 C CE1 . TYR A 1 139 ? 10.276  8.345   14.958  1.00 91.78 139 A 1 
ATOM 1072 C CE2 . TYR A 1 139 ? 11.011  6.022   14.840  1.00 92.04 139 A 1 
ATOM 1073 C CZ  . TYR A 1 139 ? 11.305  7.386   15.013  1.00 92.01 139 A 1 
ATOM 1074 O OH  . TYR A 1 139 ? 12.586  7.780   15.249  1.00 90.10 139 A 1 
ATOM 1075 N N   . ILE A 1 140 ? 4.306   4.925   15.117  1.00 97.22 140 A 1 
ATOM 1076 C CA  . ILE A 1 140 ? 2.917   4.616   14.778  1.00 97.57 140 A 1 
ATOM 1077 C C   . ILE A 1 140 ? 2.334   3.705   15.857  1.00 97.56 140 A 1 
ATOM 1078 O O   . ILE A 1 140 ? 2.892   2.652   16.159  1.00 97.04 140 A 1 
ATOM 1079 C CB  . ILE A 1 140 ? 2.831   3.964   13.374  1.00 97.17 140 A 1 
ATOM 1080 C CG1 . ILE A 1 140 ? 3.339   4.868   12.227  1.00 95.23 140 A 1 
ATOM 1081 C CG2 . ILE A 1 140 ? 1.399   3.485   13.089  1.00 96.20 140 A 1 
ATOM 1082 C CD1 . ILE A 1 140 ? 2.454   6.056   11.861  1.00 92.43 140 A 1 
ATOM 1083 N N   . ASP A 1 141 ? 1.157   4.081   16.377  1.00 97.47 141 A 1 
ATOM 1084 C CA  . ASP A 1 141 ? 0.308   3.216   17.197  1.00 97.39 141 A 1 
ATOM 1085 C C   . ASP A 1 141 ? -0.815  2.618   16.335  1.00 97.49 141 A 1 
ATOM 1086 O O   . ASP A 1 141 ? -1.694  3.328   15.834  1.00 97.13 141 A 1 
ATOM 1087 C CB  . ASP A 1 141 ? -0.226  4.000   18.404  1.00 96.80 141 A 1 
ATOM 1088 C CG  . ASP A 1 141 ? -1.178  3.170   19.271  1.00 95.71 141 A 1 
ATOM 1089 O OD1 . ASP A 1 141 ? -1.358  1.962   19.011  1.00 93.79 141 A 1 
ATOM 1090 O OD2 . ASP A 1 141 ? -1.787  3.766   20.176  1.00 92.05 141 A 1 
ATOM 1091 N N   . THR A 1 142 ? -0.796  1.292   16.161  1.00 96.70 142 A 1 
ATOM 1092 C CA  . THR A 1 142 ? -1.755  0.565   15.321  1.00 96.68 142 A 1 
ATOM 1093 C C   . THR A 1 142 ? -3.178  0.565   15.875  1.00 96.77 142 A 1 
ATOM 1094 O O   . THR A 1 142 ? -4.116  0.326   15.115  1.00 96.26 142 A 1 
ATOM 1095 C CB  . THR A 1 142 ? -1.304  -0.877  15.073  1.00 96.04 142 A 1 
ATOM 1096 O OG1 . THR A 1 142 ? -1.104  -1.579  16.280  1.00 94.95 142 A 1 
ATOM 1097 C CG2 . THR A 1 142 ? 0.006   -0.934  14.302  1.00 94.61 142 A 1 
ATOM 1098 N N   . SER A 1 143 ? -3.372  0.864   17.161  1.00 95.68 143 A 1 
ATOM 1099 C CA  . SER A 1 143 ? -4.690  0.893   17.794  1.00 95.10 143 A 1 
ATOM 1100 C C   . SER A 1 143 ? -5.634  1.921   17.159  1.00 95.77 143 A 1 
ATOM 1101 O O   . SER A 1 143 ? -6.834  1.675   17.071  1.00 95.12 143 A 1 
ATOM 1102 C CB  . SER A 1 143 ? -4.560  1.152   19.299  1.00 94.11 143 A 1 
ATOM 1103 O OG  . SER A 1 143 ? -4.184  2.480   19.565  1.00 88.79 143 A 1 
ATOM 1104 N N   . ALA A 1 144 ? -5.095  3.016   16.629  1.00 96.01 144 A 1 
ATOM 1105 C CA  . ALA A 1 144 ? -5.855  4.065   15.955  1.00 96.38 144 A 1 
ATOM 1106 C C   . ALA A 1 144 ? -6.426  3.649   14.583  1.00 96.98 144 A 1 
ATOM 1107 O O   . ALA A 1 144 ? -7.351  4.295   14.081  1.00 96.21 144 A 1 
ATOM 1108 C CB  . ALA A 1 144 ? -4.952  5.295   15.820  1.00 95.99 144 A 1 
ATOM 1109 N N   . PHE A 1 145 ? -5.886  2.578   13.990  1.00 97.26 145 A 1 
ATOM 1110 C CA  . PHE A 1 145 ? -6.274  2.085   12.666  1.00 97.37 145 A 1 
ATOM 1111 C C   . PHE A 1 145 ? -7.109  0.804   12.748  1.00 97.13 145 A 1 
ATOM 1112 O O   . PHE A 1 145 ? -7.903  0.513   11.850  1.00 95.12 145 A 1 
ATOM 1113 C CB  . PHE A 1 145 ? -5.013  1.874   11.815  1.00 97.59 145 A 1 
ATOM 1114 C CG  . PHE A 1 145 ? -4.162  3.127   11.683  1.00 98.15 145 A 1 
ATOM 1115 C CD1 . PHE A 1 145 ? -4.413  4.052   10.652  1.00 97.57 145 A 1 
ATOM 1116 C CD2 . PHE A 1 145 ? -3.161  3.403   12.631  1.00 97.90 145 A 1 
ATOM 1117 C CE1 . PHE A 1 145 ? -3.671  5.240   10.567  1.00 97.46 145 A 1 
ATOM 1118 C CE2 . PHE A 1 145 ? -2.422  4.598   12.554  1.00 97.66 145 A 1 
ATOM 1119 C CZ  . PHE A 1 145 ? -2.679  5.506   11.522  1.00 97.89 145 A 1 
ATOM 1120 N N   . GLY A 1 146 ? -6.981  0.056   13.840  1.00 96.20 146 A 1 
ATOM 1121 C CA  . GLY A 1 146 ? -7.451  -1.317  13.971  1.00 96.02 146 A 1 
ATOM 1122 C C   . GLY A 1 146 ? -6.394  -2.296  13.453  1.00 96.72 146 A 1 
ATOM 1123 O O   . GLY A 1 146 ? -5.934  -2.174  12.323  1.00 95.87 146 A 1 
ATOM 1124 N N   . ARG A 1 147 ? -5.981  -3.261  14.288  1.00 95.47 147 A 1 
ATOM 1125 C CA  . ARG A 1 147 ? -4.870  -4.174  13.950  1.00 95.78 147 A 1 
ATOM 1126 C C   . ARG A 1 147 ? -5.127  -5.001  12.685  1.00 96.50 147 A 1 
ATOM 1127 O O   . ARG A 1 147 ? -4.224  -5.206  11.897  1.00 96.13 147 A 1 
ATOM 1128 C CB  . ARG A 1 147 ? -4.573  -5.098  15.133  1.00 93.95 147 A 1 
ATOM 1129 C CG  . ARG A 1 147 ? -3.832  -4.353  16.245  1.00 88.35 147 A 1 
ATOM 1130 C CD  . ARG A 1 147 ? -3.533  -5.335  17.384  1.00 84.03 147 A 1 
ATOM 1131 N NE  . ARG A 1 147 ? -2.522  -4.789  18.300  1.00 76.57 147 A 1 
ATOM 1132 C CZ  . ARG A 1 147 ? -1.830  -5.509  19.186  1.00 68.77 147 A 1 
ATOM 1133 N NH1 . ARG A 1 147 ? -2.145  -6.747  19.440  1.00 64.83 147 A 1 
ATOM 1134 N NH2 . ARG A 1 147 ? -0.804  -5.005  19.768  1.00 60.24 147 A 1 
ATOM 1135 N N   . ASP A 1 148 ? -6.378  -5.413  12.467  1.00 96.44 148 A 1 
ATOM 1136 C CA  . ASP A 1 148 ? -6.844  -6.114  11.272  1.00 96.66 148 A 1 
ATOM 1137 C C   . ASP A 1 148 ? -6.801  -5.249  9.995   1.00 97.54 148 A 1 
ATOM 1138 O O   . ASP A 1 148 ? -6.949  -5.761  8.884   1.00 96.82 148 A 1 
ATOM 1139 C CB  . ASP A 1 148 ? -8.272  -6.627  11.534  1.00 95.12 148 A 1 
ATOM 1140 C CG  . ASP A 1 148 ? -9.304  -5.502  11.737  1.00 86.17 148 A 1 
ATOM 1141 O OD1 . ASP A 1 148 ? -8.969  -4.504  12.417  1.00 79.25 148 A 1 
ATOM 1142 O OD2 . ASP A 1 148 ? -10.424 -5.646  11.215  1.00 78.96 148 A 1 
ATOM 1143 N N   . ARG A 1 149 ? -6.553  -3.951  10.136  1.00 97.59 149 A 1 
ATOM 1144 C CA  . ARG A 1 149 ? -6.398  -2.962  9.053   1.00 97.94 149 A 1 
ATOM 1145 C C   . ARG A 1 149 ? -4.945  -2.571  8.817   1.00 98.40 149 A 1 
ATOM 1146 O O   . ARG A 1 149 ? -4.682  -1.656  8.052   1.00 98.17 149 A 1 
ATOM 1147 C CB  . ARG A 1 149 ? -7.253  -1.715  9.367   1.00 97.42 149 A 1 
ATOM 1148 C CG  . ARG A 1 149 ? -8.685  -2.044  9.789   1.00 94.37 149 A 1 
ATOM 1149 C CD  . ARG A 1 149 ? -9.497  -2.698  8.665   1.00 89.96 149 A 1 
ATOM 1150 N NE  . ARG A 1 149 ? -9.881  -1.671  7.711   1.00 85.42 149 A 1 
ATOM 1151 C CZ  . ARG A 1 149 ? -10.537 -1.866  6.595   1.00 80.76 149 A 1 
ATOM 1152 N NH1 . ARG A 1 149 ? -10.859 -3.056  6.170   1.00 73.44 149 A 1 
ATOM 1153 N NH2 . ARG A 1 149 ? -10.874 -0.849  5.895   1.00 72.99 149 A 1 
ATOM 1154 N N   . VAL A 1 150 ? -3.997  -3.226  9.491   1.00 98.38 150 A 1 
ATOM 1155 C CA  . VAL A 1 150 ? -2.572  -2.920  9.363   1.00 98.66 150 A 1 
ATOM 1156 C C   . VAL A 1 150 ? -1.848  -4.039  8.631   1.00 98.64 150 A 1 
ATOM 1157 O O   . VAL A 1 150 ? -1.947  -5.217  8.974   1.00 98.47 150 A 1 
ATOM 1158 C CB  . VAL A 1 150 ? -1.934  -2.598  10.725  1.00 98.54 150 A 1 
ATOM 1159 C CG1 . VAL A 1 150 ? -0.461  -2.219  10.567  1.00 98.07 150 A 1 
ATOM 1160 C CG2 . VAL A 1 150 ? -2.640  -1.408  11.391  1.00 98.10 150 A 1 
ATOM 1161 N N   . TRP A 1 151 ? -1.094  -3.662  7.604   1.00 98.69 151 A 1 
ATOM 1162 C CA  . TRP A 1 151 ? -0.161  -4.505  6.879   1.00 98.82 151 A 1 
ATOM 1163 C C   . TRP A 1 151 ? 1.260   -4.163  7.333   1.00 98.84 151 A 1 
ATOM 1164 O O   . TRP A 1 151 ? 1.744   -3.062  7.110   1.00 98.81 151 A 1 
ATOM 1165 C CB  . TRP A 1 151 ? -0.387  -4.296  5.383   1.00 98.78 151 A 1 
ATOM 1166 C CG  . TRP A 1 151 ? 0.562   -4.975  4.451   1.00 98.71 151 A 1 
ATOM 1167 C CD1 . TRP A 1 151 ? 1.324   -6.063  4.717   1.00 98.31 151 A 1 
ATOM 1168 C CD2 . TRP A 1 151 ? 0.839   -4.630  3.073   1.00 98.69 151 A 1 
ATOM 1169 N NE1 . TRP A 1 151 ? 2.068   -6.404  3.601   1.00 98.18 151 A 1 
ATOM 1170 C CE2 . TRP A 1 151 ? 1.793   -5.550  2.549   1.00 98.50 151 A 1 
ATOM 1171 C CE3 . TRP A 1 151 ? 0.378   -3.629  2.183   1.00 98.21 151 A 1 
ATOM 1172 C CZ2 . TRP A 1 151 ? 2.279   -5.482  1.235   1.00 98.02 151 A 1 
ATOM 1173 C CZ3 . TRP A 1 151 ? 0.849   -3.557  0.865   1.00 97.95 151 A 1 
ATOM 1174 C CH2 . TRP A 1 151 ? 1.799   -4.471  0.394   1.00 97.67 151 A 1 
ATOM 1175 N N   . VAL A 1 152 ? 1.921   -5.107  7.996   1.00 98.65 152 A 1 
ATOM 1176 C CA  . VAL A 1 152 ? 3.254   -4.900  8.578   1.00 98.63 152 A 1 
ATOM 1177 C C   . VAL A 1 152 ? 4.330   -5.478  7.668   1.00 98.55 152 A 1 
ATOM 1178 O O   . VAL A 1 152 ? 4.256   -6.644  7.288   1.00 98.35 152 A 1 
ATOM 1179 C CB  . VAL A 1 152 ? 3.355   -5.496  9.992   1.00 98.52 152 A 1 
ATOM 1180 C CG1 . VAL A 1 152 ? 4.708   -5.162  10.634  1.00 98.11 152 A 1 
ATOM 1181 C CG2 . VAL A 1 152 ? 2.260   -4.935  10.915  1.00 98.11 152 A 1 
ATOM 1182 N N   . ALA A 1 153 ? 5.365   -4.689  7.357   1.00 98.60 153 A 1 
ATOM 1183 C CA  . ALA A 1 153 ? 6.579   -5.172  6.699   1.00 98.64 153 A 1 
ATOM 1184 C C   . ALA A 1 153 ? 7.630   -5.610  7.732   1.00 98.55 153 A 1 
ATOM 1185 O O   . ALA A 1 153 ? 8.082   -4.829  8.568   1.00 98.31 153 A 1 
ATOM 1186 C CB  . ALA A 1 153 ? 7.108   -4.101  5.763   1.00 98.57 153 A 1 
ATOM 1187 N N   . GLN A 1 154 ? 8.035   -6.886  7.661   1.00 98.28 154 A 1 
ATOM 1188 C CA  . GLN A 1 154 ? 9.142   -7.454  8.429   1.00 97.91 154 A 1 
ATOM 1189 C C   . GLN A 1 154 ? 9.646   -8.706  7.711   1.00 97.79 154 A 1 
ATOM 1190 O O   . GLN A 1 154 ? 8.874   -9.642  7.508   1.00 97.12 154 A 1 
ATOM 1191 C CB  . GLN A 1 154 ? 8.658   -7.791  9.839   1.00 97.58 154 A 1 
ATOM 1192 C CG  . GLN A 1 154 ? 9.808   -8.240  10.765  1.00 96.93 154 A 1 
ATOM 1193 C CD  . GLN A 1 154 ? 9.342   -8.572  12.176  1.00 96.73 154 A 1 
ATOM 1194 O OE1 . GLN A 1 154 ? 8.170   -8.663  12.495  1.00 94.66 154 A 1 
ATOM 1195 N NE2 . GLN A 1 154 ? 10.258  -8.782  13.097  1.00 93.82 154 A 1 
ATOM 1196 N N   . TYR A 1 155 ? 10.933  -8.747  7.341   1.00 97.40 155 A 1 
ATOM 1197 C CA  . TYR A 1 155 ? 11.435  -9.712  6.366   1.00 97.56 155 A 1 
ATOM 1198 C C   . TYR A 1 155 ? 12.343  -10.785 6.983   1.00 97.32 155 A 1 
ATOM 1199 O O   . TYR A 1 155 ? 13.548  -10.564 7.093   1.00 96.19 155 A 1 
ATOM 1200 C CB  . TYR A 1 155 ? 12.124  -8.975  5.212   1.00 97.40 155 A 1 
ATOM 1201 C CG  . TYR A 1 155 ? 11.339  -7.867  4.523   1.00 97.35 155 A 1 
ATOM 1202 C CD1 . TYR A 1 155 ? 9.933   -7.866  4.482   1.00 95.59 155 A 1 
ATOM 1203 C CD2 . TYR A 1 155 ? 12.045  -6.814  3.911   1.00 95.38 155 A 1 
ATOM 1204 C CE1 . TYR A 1 155 ? 9.228   -6.827  3.849   1.00 94.27 155 A 1 
ATOM 1205 C CE2 . TYR A 1 155 ? 11.350  -5.774  3.266   1.00 94.71 155 A 1 
ATOM 1206 C CZ  . TYR A 1 155 ? 9.946   -5.771  3.238   1.00 95.24 155 A 1 
ATOM 1207 O OH  . TYR A 1 155 ? 9.280   -4.761  2.626   1.00 93.73 155 A 1 
ATOM 1208 N N   . PRO A 1 156 ? 11.812  -11.966 7.348   1.00 96.73 156 A 1 
ATOM 1209 C CA  . PRO A 1 156 ? 12.635  -13.165 7.480   1.00 95.92 156 A 1 
ATOM 1210 C C   . PRO A 1 156 ? 13.039  -13.755 6.119   1.00 95.56 156 A 1 
ATOM 1211 O O   . PRO A 1 156 ? 13.898  -14.631 6.074   1.00 93.52 156 A 1 
ATOM 1212 C CB  . PRO A 1 156 ? 11.761  -14.150 8.260   1.00 95.63 156 A 1 
ATOM 1213 C CG  . PRO A 1 156 ? 10.355  -13.797 7.795   1.00 95.48 156 A 1 
ATOM 1214 C CD  . PRO A 1 156 ? 10.423  -12.276 7.611   1.00 96.56 156 A 1 
ATOM 1215 N N   . TYR A 1 157 ? 12.439  -13.296 5.022   1.00 95.11 157 A 1 
ATOM 1216 C CA  . TYR A 1 157 ? 12.566  -13.778 3.629   1.00 94.72 157 A 1 
ATOM 1217 C C   . TYR A 1 157 ? 12.049  -15.198 3.381   1.00 94.27 157 A 1 
ATOM 1218 O O   . TYR A 1 157 ? 11.353  -15.425 2.384   1.00 91.26 157 A 1 
ATOM 1219 C CB  . TYR A 1 157 ? 13.997  -13.576 3.105   1.00 94.36 157 A 1 
ATOM 1220 C CG  . TYR A 1 157 ? 14.443  -12.128 3.134   1.00 93.86 157 A 1 
ATOM 1221 C CD1 . TYR A 1 157 ? 14.022  -11.258 2.111   1.00 90.93 157 A 1 
ATOM 1222 C CD2 . TYR A 1 157 ? 15.252  -11.649 4.177   1.00 91.55 157 A 1 
ATOM 1223 C CE1 . TYR A 1 157 ? 14.417  -9.908  2.126   1.00 88.77 157 A 1 
ATOM 1224 C CE2 . TYR A 1 157 ? 15.644  -10.297 4.197   1.00 88.81 157 A 1 
ATOM 1225 C CZ  . TYR A 1 157 ? 15.231  -9.426  3.168   1.00 89.95 157 A 1 
ATOM 1226 O OH  . TYR A 1 157 ? 15.621  -8.117  3.169   1.00 88.19 157 A 1 
ATOM 1227 N N   . THR A 1 158 ? 12.313  -16.132 4.287   1.00 94.11 158 A 1 
ATOM 1228 C CA  . THR A 1 158 ? 11.871  -17.532 4.247   1.00 93.11 158 A 1 
ATOM 1229 C C   . THR A 1 158 ? 11.164  -17.887 5.556   1.00 93.35 158 A 1 
ATOM 1230 O O   . THR A 1 158 ? 11.782  -18.505 6.429   1.00 92.17 158 A 1 
ATOM 1231 C CB  . THR A 1 158 ? 13.056  -18.476 3.979   1.00 91.62 158 A 1 
ATOM 1232 O OG1 . THR A 1 158 ? 14.089  -18.255 4.911   1.00 85.99 158 A 1 
ATOM 1233 C CG2 . THR A 1 158 ? 13.648  -18.265 2.581   1.00 83.41 158 A 1 
ATOM 1234 N N   . PRO A 1 159 ? 9.907   -17.438 5.766   1.00 93.17 159 A 1 
ATOM 1235 C CA  . PRO A 1 159 ? 9.173   -17.734 6.991   1.00 92.11 159 A 1 
ATOM 1236 C C   . PRO A 1 159 ? 8.866   -19.232 7.098   1.00 92.05 159 A 1 
ATOM 1237 O O   . PRO A 1 159 ? 8.591   -19.903 6.103   1.00 91.15 159 A 1 
ATOM 1238 C CB  . PRO A 1 159 ? 7.894   -16.900 6.922   1.00 90.77 159 A 1 
ATOM 1239 C CG  . PRO A 1 159 ? 7.645   -16.774 5.423   1.00 89.51 159 A 1 
ATOM 1240 C CD  . PRO A 1 159 ? 9.057   -16.698 4.839   1.00 91.57 159 A 1 
ATOM 1241 N N   . ASP A 1 160 ? 8.841   -19.746 8.324   1.00 92.94 160 A 1 
ATOM 1242 C CA  . ASP A 1 160 ? 8.400   -21.097 8.652   1.00 92.77 160 A 1 
ATOM 1243 C C   . ASP A 1 160 ? 7.306   -21.070 9.738   1.00 92.82 160 A 1 
ATOM 1244 O O   . ASP A 1 160 ? 6.926   -20.004 10.243  1.00 91.50 160 A 1 
ATOM 1245 C CB  . ASP A 1 160 ? 9.614   -21.979 9.011   1.00 91.45 160 A 1 
ATOM 1246 C CG  . ASP A 1 160 ? 10.332  -21.575 10.292  1.00 90.78 160 A 1 
ATOM 1247 O OD1 . ASP A 1 160 ? 9.634   -21.365 11.318  1.00 86.67 160 A 1 
ATOM 1248 O OD2 . ASP A 1 160 ? 11.572  -21.535 10.294  1.00 85.97 160 A 1 
ATOM 1249 N N   . SER A 1 161 ? 6.765   -22.240 10.095  1.00 89.64 161 A 1 
ATOM 1250 C CA  . SER A 1 161 ? 5.669   -22.360 11.059  1.00 88.21 161 A 1 
ATOM 1251 C C   . SER A 1 161 ? 6.010   -21.894 12.482  1.00 89.05 161 A 1 
ATOM 1252 O O   . SER A 1 161 ? 5.094   -21.653 13.264  1.00 87.97 161 A 1 
ATOM 1253 C CB  . SER A 1 161 ? 5.179   -23.815 11.102  1.00 87.21 161 A 1 
ATOM 1254 O OG  . SER A 1 161 ? 6.238   -24.697 11.414  1.00 83.33 161 A 1 
ATOM 1255 N N   . SER A 1 162 ? 7.297   -21.760 12.830  1.00 91.77 162 A 1 
ATOM 1256 C CA  . SER A 1 162 ? 7.730   -21.206 14.115  1.00 92.31 162 A 1 
ATOM 1257 C C   . SER A 1 162 ? 7.721   -19.668 14.124  1.00 92.86 162 A 1 
ATOM 1258 O O   . SER A 1 162 ? 7.581   -19.050 15.175  1.00 91.86 162 A 1 
ATOM 1259 C CB  . SER A 1 162 ? 9.105   -21.766 14.501  1.00 92.62 162 A 1 
ATOM 1260 O OG  . SER A 1 162 ? 10.168  -21.158 13.805  1.00 90.20 162 A 1 
ATOM 1261 N N   . MET A 1 163 ? 7.793   -19.047 12.938  1.00 91.96 163 A 1 
ATOM 1262 C CA  . MET A 1 163 ? 7.816   -17.598 12.760  1.00 90.97 163 A 1 
ATOM 1263 C C   . MET A 1 163 ? 6.402   -17.027 12.651  1.00 89.01 163 A 1 
ATOM 1264 O O   . MET A 1 163 ? 5.943   -16.623 11.579  1.00 85.85 163 A 1 
ATOM 1265 C CB  . MET A 1 163 ? 8.668   -17.235 11.536  1.00 89.96 163 A 1 
ATOM 1266 C CG  . MET A 1 163 ? 10.131  -17.641 11.699  1.00 85.58 163 A 1 
ATOM 1267 S SD  . MET A 1 163 ? 11.165  -17.034 10.346  1.00 84.66 163 A 1 
ATOM 1268 C CE  . MET A 1 163 ? 12.689  -17.927 10.732  1.00 78.83 163 A 1 
ATOM 1269 N N   . GLN A 1 164 ? 5.690   -16.958 13.786  1.00 90.91 164 A 1 
ATOM 1270 C CA  . GLN A 1 164 ? 4.344   -16.367 13.851  1.00 89.27 164 A 1 
ATOM 1271 C C   . GLN A 1 164 ? 4.380   -14.835 14.013  1.00 90.67 164 A 1 
ATOM 1272 O O   . GLN A 1 164 ? 3.725   -14.256 14.885  1.00 88.65 164 A 1 
ATOM 1273 C CB  . GLN A 1 164 ? 3.517   -17.042 14.953  1.00 87.04 164 A 1 
ATOM 1274 C CG  . GLN A 1 164 ? 3.339   -18.550 14.697  1.00 82.56 164 A 1 
ATOM 1275 C CD  . GLN A 1 164 ? 2.383   -19.194 15.686  1.00 74.09 164 A 1 
ATOM 1276 O OE1 . GLN A 1 164 ? 1.717   -18.555 16.489  1.00 69.85 164 A 1 
ATOM 1277 N NE2 . GLN A 1 164 ? 2.259   -20.497 15.652  1.00 64.94 164 A 1 
ATOM 1278 N N   . TRP A 1 165 ? 5.206   -14.155 13.202  1.00 93.39 165 A 1 
ATOM 1279 C CA  . TRP A 1 165 ? 5.376   -12.713 13.309  1.00 93.58 165 A 1 
ATOM 1280 C C   . TRP A 1 165 ? 4.166   -11.973 12.738  1.00 92.79 165 A 1 
ATOM 1281 O O   . TRP A 1 165 ? 3.643   -12.356 11.693  1.00 89.61 165 A 1 
ATOM 1282 C CB  . TRP A 1 165 ? 6.672   -12.279 12.596  1.00 93.35 165 A 1 
ATOM 1283 C CG  . TRP A 1 165 ? 7.959   -12.833 13.116  1.00 93.19 165 A 1 
ATOM 1284 C CD1 . TRP A 1 165 ? 8.126   -13.663 14.172  1.00 90.19 165 A 1 
ATOM 1285 C CD2 . TRP A 1 165 ? 9.295   -12.616 12.577  1.00 92.57 165 A 1 
ATOM 1286 N NE1 . TRP A 1 165 ? 9.457   -13.974 14.320  1.00 89.54 165 A 1 
ATOM 1287 C CE2 . TRP A 1 165 ? 10.221  -13.352 13.365  1.00 91.87 165 A 1 
ATOM 1288 C CE3 . TRP A 1 165 ? 9.813   -11.867 11.500  1.00 90.63 165 A 1 
ATOM 1289 C CZ2 . TRP A 1 165 ? 11.602  -13.354 13.088  1.00 90.55 165 A 1 
ATOM 1290 C CZ3 . TRP A 1 165 ? 11.181  -11.861 11.230  1.00 89.95 165 A 1 
ATOM 1291 C CH2 . TRP A 1 165 ? 12.078  -12.598 12.013  1.00 89.89 165 A 1 
ATOM 1292 N N   . ASN A 1 166 ? 3.744   -10.910 13.402  1.00 95.43 166 A 1 
ATOM 1293 C CA  . ASN A 1 166 ? 2.672   -10.029 12.934  1.00 95.73 166 A 1 
ATOM 1294 C C   . ASN A 1 166 ? 1.335   -10.747 12.639  1.00 95.68 166 A 1 
ATOM 1295 O O   . ASN A 1 166 ? 0.511   -10.223 11.899  1.00 93.80 166 A 1 
ATOM 1296 C CB  . ASN A 1 166 ? 3.176   -9.169  11.751  1.00 95.81 166 A 1 
ATOM 1297 C CG  . ASN A 1 166 ? 4.564   -8.605  11.980  1.00 95.31 166 A 1 
ATOM 1298 O OD1 . ASN A 1 166 ? 4.821   -7.812  12.883  1.00 90.97 166 A 1 
ATOM 1299 N ND2 . ASN A 1 166 ? 5.531   -9.041  11.210  1.00 91.69 166 A 1 
ATOM 1300 N N   . ASN A 1 167 ? 1.101   -11.940 13.224  1.00 94.40 167 A 1 
ATOM 1301 C CA  . ASN A 1 167 ? -0.147  -12.696 13.068  1.00 92.96 167 A 1 
ATOM 1302 C C   . ASN A 1 167 ? -1.345  -12.048 13.797  1.00 93.79 167 A 1 
ATOM 1303 O O   . ASN A 1 167 ? -2.478  -12.479 13.614  1.00 91.33 167 A 1 
ATOM 1304 C CB  . ASN A 1 167 ? 0.082   -14.146 13.522  1.00 89.80 167 A 1 
ATOM 1305 C CG  . ASN A 1 167 ? 0.364   -14.311 15.015  1.00 82.95 167 A 1 
ATOM 1306 O OD1 . ASN A 1 167 ? 0.595   -13.379 15.756  1.00 75.93 167 A 1 
ATOM 1307 N ND2 . ASN A 1 167 ? 0.373   -15.526 15.494  1.00 76.36 167 A 1 
ATOM 1308 N N   . ASP A 1 168 ? -1.085  -11.028 14.603  1.00 94.31 168 A 1 
ATOM 1309 C CA  . ASP A 1 168 ? -2.067  -10.168 15.252  1.00 95.08 168 A 1 
ATOM 1310 C C   . ASP A 1 168 ? -2.461  -8.949  14.399  1.00 96.45 168 A 1 
ATOM 1311 O O   . ASP A 1 168 ? -3.193  -8.078  14.868  1.00 95.68 168 A 1 
ATOM 1312 C CB  . ASP A 1 168 ? -1.533  -9.772  16.646  1.00 93.86 168 A 1 
ATOM 1313 C CG  . ASP A 1 168 ? -0.313  -8.841  16.619  1.00 90.87 168 A 1 
ATOM 1314 O OD1 . ASP A 1 168 ? 0.554   -8.991  15.723  1.00 86.89 168 A 1 
ATOM 1315 O OD2 . ASP A 1 168 ? -0.220  -7.983  17.536  1.00 86.39 168 A 1 
ATOM 1316 N N   . HIS A 1 169 ? -1.987  -8.880  13.137  1.00 96.14 169 A 1 
ATOM 1317 C CA  . HIS A 1 169 ? -2.274  -7.836  12.154  1.00 96.83 169 A 1 
ATOM 1318 C C   . HIS A 1 169 ? -2.980  -8.410  10.913  1.00 96.96 169 A 1 
ATOM 1319 O O   . HIS A 1 169 ? -3.001  -9.610  10.682  1.00 96.34 169 A 1 
ATOM 1320 C CB  . HIS A 1 169 ? -0.975  -7.105  11.800  1.00 96.91 169 A 1 
ATOM 1321 C CG  . HIS A 1 169 ? -0.386  -6.323  12.953  1.00 96.47 169 A 1 
ATOM 1322 N ND1 . HIS A 1 169 ? 0.378   -6.820  13.976  1.00 89.19 169 A 1 
ATOM 1323 C CD2 . HIS A 1 169 ? -0.516  -4.976  13.169  1.00 90.45 169 A 1 
ATOM 1324 C CE1 . HIS A 1 169 ? 0.708   -5.802  14.783  1.00 91.45 169 A 1 
ATOM 1325 N NE2 . HIS A 1 169 ? 0.192   -4.657  14.332  1.00 92.99 169 A 1 
ATOM 1326 N N   . GLY A 1 170 ? -3.564  -7.531  10.088  1.00 97.62 170 A 1 
ATOM 1327 C CA  . GLY A 1 170 ? -4.372  -7.931  8.935   1.00 97.52 170 A 1 
ATOM 1328 C C   . GLY A 1 170 ? -3.578  -8.512  7.765   1.00 97.75 170 A 1 
ATOM 1329 O O   . GLY A 1 170 ? -4.103  -9.333  7.012   1.00 96.97 170 A 1 
ATOM 1330 N N   . ALA A 1 171 ? -2.316  -8.101  7.612   1.00 97.77 171 A 1 
ATOM 1331 C CA  . ALA A 1 171 ? -1.418  -8.619  6.585   1.00 97.77 171 A 1 
ATOM 1332 C C   . ALA A 1 171 ? 0.045   -8.523  7.029   1.00 97.97 171 A 1 
ATOM 1333 O O   . ALA A 1 171 ? 0.419   -7.673  7.833   1.00 97.78 171 A 1 
ATOM 1334 C CB  . ALA A 1 171 ? -1.672  -7.875  5.269   1.00 97.50 171 A 1 
ATOM 1335 N N   . TRP A 1 172 ? 0.888   -9.392  6.463   1.00 97.57 172 A 1 
ATOM 1336 C CA  . TRP A 1 172 ? 2.320   -9.395  6.689   1.00 97.55 172 A 1 
ATOM 1337 C C   . TRP A 1 172 ? 3.075   -9.506  5.364   1.00 97.71 172 A 1 
ATOM 1338 O O   . TRP A 1 172 ? 2.931   -10.493 4.638   1.00 97.49 172 A 1 
ATOM 1339 C CB  . TRP A 1 172 ? 2.666   -10.544 7.652   1.00 97.10 172 A 1 
ATOM 1340 C CG  . TRP A 1 172 ? 4.128   -10.766 7.914   1.00 96.84 172 A 1 
ATOM 1341 C CD1 . TRP A 1 172 ? 5.109   -9.831  7.867   1.00 95.84 172 A 1 
ATOM 1342 C CD2 . TRP A 1 172 ? 4.787   -12.019 8.266   1.00 96.49 172 A 1 
ATOM 1343 N NE1 . TRP A 1 172 ? 6.317   -10.418 8.148   1.00 95.34 172 A 1 
ATOM 1344 C CE2 . TRP A 1 172 ? 6.177   -11.763 8.415   1.00 95.83 172 A 1 
ATOM 1345 C CE3 . TRP A 1 172 ? 4.338   -13.333 8.476   1.00 95.30 172 A 1 
ATOM 1346 C CZ2 . TRP A 1 172 ? 7.092   -12.772 8.756   1.00 94.59 172 A 1 
ATOM 1347 C CZ3 . TRP A 1 172 ? 5.244   -14.347 8.820   1.00 94.66 172 A 1 
ATOM 1348 C CH2 . TRP A 1 172 ? 6.613   -14.075 8.959   1.00 94.23 172 A 1 
ATOM 1349 N N   . GLN A 1 173 ? 3.893   -8.507  5.051   1.00 98.12 173 A 1 
ATOM 1350 C CA  . GLN A 1 173 ? 4.894   -8.573  3.989   1.00 98.33 173 A 1 
ATOM 1351 C C   . GLN A 1 173 ? 6.173   -9.170  4.584   1.00 98.17 173 A 1 
ATOM 1352 O O   . GLN A 1 173 ? 6.842   -8.563  5.416   1.00 97.83 173 A 1 
ATOM 1353 C CB  . GLN A 1 173 ? 5.102   -7.189  3.389   1.00 98.41 173 A 1 
ATOM 1354 C CG  . GLN A 1 173 ? 5.966   -7.238  2.122   1.00 98.03 173 A 1 
ATOM 1355 C CD  . GLN A 1 173 ? 6.276   -5.819  1.623   1.00 97.85 173 A 1 
ATOM 1356 O OE1 . GLN A 1 173 ? 6.813   -5.019  2.371   1.00 95.52 173 A 1 
ATOM 1357 N NE2 . GLN A 1 173 ? 5.952   -5.461  0.426   1.00 94.90 173 A 1 
ATOM 1358 N N   . TRP A 1 174 ? 6.483   -10.394 4.171   1.00 97.38 174 A 1 
ATOM 1359 C CA  . TRP A 1 174 ? 7.574   -11.186 4.740   1.00 97.11 174 A 1 
ATOM 1360 C C   . TRP A 1 174 ? 8.826   -11.250 3.860   1.00 97.14 174 A 1 
ATOM 1361 O O   . TRP A 1 174 ? 9.856   -11.759 4.289   1.00 96.61 174 A 1 
ATOM 1362 C CB  . TRP A 1 174 ? 7.033   -12.579 5.071   1.00 96.63 174 A 1 
ATOM 1363 C CG  . TRP A 1 174 ? 6.379   -13.301 3.927   1.00 96.05 174 A 1 
ATOM 1364 C CD1 . TRP A 1 174 ? 5.051   -13.333 3.677   1.00 94.51 174 A 1 
ATOM 1365 C CD2 . TRP A 1 174 ? 7.013   -14.071 2.861   1.00 94.88 174 A 1 
ATOM 1366 N NE1 . TRP A 1 174 ? 4.814   -14.056 2.529   1.00 92.93 174 A 1 
ATOM 1367 C CE2 . TRP A 1 174 ? 5.989   -14.536 1.987   1.00 94.01 174 A 1 
ATOM 1368 C CE3 . TRP A 1 174 ? 8.336   -14.422 2.540   1.00 92.46 174 A 1 
ATOM 1369 C CZ2 . TRP A 1 174 ? 6.269   -15.304 0.836   1.00 90.63 174 A 1 
ATOM 1370 C CZ3 . TRP A 1 174 ? 8.628   -15.186 1.396   1.00 90.15 174 A 1 
ATOM 1371 C CH2 . TRP A 1 174 ? 7.598   -15.620 0.541   1.00 89.52 174 A 1 
ATOM 1372 N N   . SER A 1 175 ? 8.761   -10.741 2.626   1.00 97.24 175 A 1 
ATOM 1373 C CA  . SER A 1 175 ? 9.887   -10.695 1.700   1.00 97.24 175 A 1 
ATOM 1374 C C   . SER A 1 175 ? 9.689   -9.640  0.621   1.00 97.53 175 A 1 
ATOM 1375 O O   . SER A 1 175 ? 8.582   -9.466  0.121   1.00 97.39 175 A 1 
ATOM 1376 C CB  . SER A 1 175 ? 10.063  -12.069 1.029   1.00 96.76 175 A 1 
ATOM 1377 O OG  . SER A 1 175 ? 11.212  -12.087 0.201   1.00 94.57 175 A 1 
ATOM 1378 N N   . SER A 1 176 ? 10.789  -9.012  0.205   1.00 97.10 176 A 1 
ATOM 1379 C CA  . SER A 1 176 ? 10.895  -8.159  -0.981  1.00 96.97 176 A 1 
ATOM 1380 C C   . SER A 1 176 ? 11.624  -8.840  -2.149  1.00 96.60 176 A 1 
ATOM 1381 O O   . SER A 1 176 ? 11.910  -8.202  -3.154  1.00 95.85 176 A 1 
ATOM 1382 C CB  . SER A 1 176 ? 11.591  -6.844  -0.598  1.00 96.59 176 A 1 
ATOM 1383 O OG  . SER A 1 176 ? 12.884  -7.114  -0.082  1.00 96.00 176 A 1 
ATOM 1384 N N   . GLN A 1 177 ? 11.958  -10.121 -2.020  1.00 96.89 177 A 1 
ATOM 1385 C CA  . GLN A 1 177 ? 12.776  -10.886 -2.964  1.00 96.12 177 A 1 
ATOM 1386 C C   . GLN A 1 177 ? 12.023  -12.063 -3.593  1.00 95.74 177 A 1 
ATOM 1387 O O   . GLN A 1 177 ? 12.626  -12.949 -4.199  1.00 94.08 177 A 1 
ATOM 1388 C CB  . GLN A 1 177 ? 14.058  -11.366 -2.274  1.00 95.23 177 A 1 
ATOM 1389 C CG  . GLN A 1 177 ? 14.937  -10.215 -1.782  1.00 93.07 177 A 1 
ATOM 1390 C CD  . GLN A 1 177 ? 16.229  -10.697 -1.130  1.00 90.09 177 A 1 
ATOM 1391 O OE1 . GLN A 1 177 ? 16.467  -11.880 -0.930  1.00 85.97 177 A 1 
ATOM 1392 N NE2 . GLN A 1 177 ? 17.102  -9.804  -0.760  1.00 83.26 177 A 1 
ATOM 1393 N N   . MET A 1 178 ? 10.704  -12.103 -3.438  1.00 95.21 178 A 1 
ATOM 1394 C CA  . MET A 1 178 ? 9.887   -13.162 -4.018  1.00 94.48 178 A 1 
ATOM 1395 C C   . MET A 1 178 ? 9.889   -13.060 -5.552  1.00 95.16 178 A 1 
ATOM 1396 O O   . MET A 1 178 ? 9.777   -11.972 -6.103  1.00 94.16 178 A 1 
ATOM 1397 C CB  . MET A 1 178 ? 8.483   -13.074 -3.397  1.00 91.75 178 A 1 
ATOM 1398 C CG  . MET A 1 178 ? 7.626   -14.287 -3.705  1.00 80.42 178 A 1 
ATOM 1399 S SD  . MET A 1 178 ? 6.831   -14.238 -5.325  1.00 74.58 178 A 1 
ATOM 1400 C CE  . MET A 1 178 ? 6.029   -15.849 -5.258  1.00 64.87 178 A 1 
ATOM 1401 N N   . TYR A 1 179 ? 9.987   -14.209 -6.233  1.00 95.45 179 A 1 
ATOM 1402 C CA  . TYR A 1 179 ? 9.866   -14.312 -7.685  1.00 95.39 179 A 1 
ATOM 1403 C C   . TYR A 1 179 ? 9.035   -15.536 -8.062  1.00 96.29 179 A 1 
ATOM 1404 O O   . TYR A 1 179 ? 8.957   -16.512 -7.314  1.00 95.97 179 A 1 
ATOM 1405 C CB  . TYR A 1 179 ? 11.258  -14.341 -8.335  1.00 93.95 179 A 1 
ATOM 1406 C CG  . TYR A 1 179 ? 12.034  -15.636 -8.120  1.00 90.05 179 A 1 
ATOM 1407 C CD1 . TYR A 1 179 ? 12.796  -15.816 -6.954  1.00 85.55 179 A 1 
ATOM 1408 C CD2 . TYR A 1 179 ? 11.975  -16.660 -9.083  1.00 85.59 179 A 1 
ATOM 1409 C CE1 . TYR A 1 179 ? 13.507  -17.019 -6.745  1.00 78.26 179 A 1 
ATOM 1410 C CE2 . TYR A 1 179 ? 12.675  -17.860 -8.884  1.00 81.17 179 A 1 
ATOM 1411 C CZ  . TYR A 1 179 ? 13.437  -18.044 -7.712  1.00 77.64 179 A 1 
ATOM 1412 O OH  . TYR A 1 179 ? 14.108  -19.207 -7.515  1.00 74.61 179 A 1 
ATOM 1413 N N   . PHE A 1 180 ? 8.433   -15.504 -9.257  1.00 96.14 180 A 1 
ATOM 1414 C CA  . PHE A 1 180 ? 7.702   -16.634 -9.814  1.00 96.39 180 A 1 
ATOM 1415 C C   . PHE A 1 180 ? 8.531   -17.268 -10.938 1.00 96.43 180 A 1 
ATOM 1416 O O   . PHE A 1 180 ? 8.884   -16.575 -11.890 1.00 95.39 180 A 1 
ATOM 1417 C CB  . PHE A 1 180 ? 6.333   -16.174 -10.313 1.00 96.49 180 A 1 
ATOM 1418 C CG  . PHE A 1 180 ? 5.437   -15.644 -9.211  1.00 96.96 180 A 1 
ATOM 1419 C CD1 . PHE A 1 180 ? 4.675   -16.538 -8.429  1.00 96.05 180 A 1 
ATOM 1420 C CD2 . PHE A 1 180 ? 5.372   -14.263 -8.959  1.00 96.39 180 A 1 
ATOM 1421 C CE1 . PHE A 1 180 ? 3.858   -16.049 -7.407  1.00 95.94 180 A 1 
ATOM 1422 C CE2 . PHE A 1 180 ? 4.544   -13.775 -7.923  1.00 96.08 180 A 1 
ATOM 1423 C CZ  . PHE A 1 180 ? 3.794   -14.667 -7.153  1.00 96.17 180 A 1 
ATOM 1424 N N   . PRO A 1 181 ? 8.847   -18.577 -10.889 1.00 96.42 181 A 1 
ATOM 1425 C CA  . PRO A 1 181 ? 9.626   -19.222 -11.930 1.00 95.46 181 A 1 
ATOM 1426 C C   . PRO A 1 181 ? 9.029   -19.026 -13.330 1.00 94.26 181 A 1 
ATOM 1427 O O   . PRO A 1 181 ? 7.855   -19.331 -13.578 1.00 90.71 181 A 1 
ATOM 1428 C CB  . PRO A 1 181 ? 9.696   -20.694 -11.532 1.00 94.56 181 A 1 
ATOM 1429 C CG  . PRO A 1 181 ? 9.609   -20.635 -10.009 1.00 93.60 181 A 1 
ATOM 1430 C CD  . PRO A 1 181 ? 8.648   -19.476 -9.767  1.00 95.28 181 A 1 
ATOM 1431 N N   . GLY A 1 182 ? 9.857   -18.553 -14.268 1.00 92.31 182 A 1 
ATOM 1432 C CA  . GLY A 1 182 ? 9.488   -18.284 -15.656 1.00 89.84 182 A 1 
ATOM 1433 C C   . GLY A 1 182 ? 8.550   -17.088 -15.847 1.00 90.04 182 A 1 
ATOM 1434 O O   . GLY A 1 182 ? 7.756   -17.113 -16.779 1.00 86.52 182 A 1 
ATOM 1435 N N   . LEU A 1 183 ? 8.614   -16.126 -14.937 1.00 94.31 183 A 1 
ATOM 1436 C CA  . LEU A 1 183 ? 8.114   -14.763 -15.094 1.00 93.74 183 A 1 
ATOM 1437 C C   . LEU A 1 183 ? 9.255   -13.780 -14.855 1.00 90.97 183 A 1 
ATOM 1438 O O   . LEU A 1 183 ? 10.197  -14.128 -14.119 1.00 84.69 183 A 1 
ATOM 1439 C CB  . LEU A 1 183 ? 6.940   -14.486 -14.133 1.00 92.39 183 A 1 
ATOM 1440 C CG  . LEU A 1 183 ? 5.641   -15.251 -14.441 1.00 91.27 183 A 1 
ATOM 1441 C CD1 . LEU A 1 183 ? 4.559   -14.819 -13.453 1.00 89.18 183 A 1 
ATOM 1442 C CD2 . LEU A 1 183 ? 5.129   -14.940 -15.840 1.00 89.66 183 A 1 
ATOM 1443 O OXT . LEU A 1 183 ? 9.129   -12.661 -15.421 1.00 86.80 183 A 1 
#
