# Supplementary material for: Enterococcal cell wall remodelling underpins pathogenesis via the release of the Enteroccocal Polysaccharide Antigen (EPA)
Source: PLoS Pathog. 2025 Jun 23;21(6):e1012771. doi: 10.1371/journal.ppat.1012771 (PMC12208459; doi:10.1371/journal.ppat.1012771)
Supplement: S1 File — Zipped raw data used to make figures 1–10 are provided in individual folders for each figure. (ZIP) [file ppat.1012771.s013.zip › Data Smith et al/Fig. 4/R2_J.cif]

# By using this file you agree to the legally binding terms of use found at alphafoldserver.com/output-terms
data_3bd7d38d3471065f
#
_entry.id 3bd7d38d3471065f
#
loop_
_atom_type.symbol
C 
N 
O 
S 
#
loop_
_audit_author.name
_audit_author.pdbx_ordinal
"Google DeepMind" 1 
"Isomorphic Labs" 2 
#
_audit_conform.dict_location https://raw.githubusercontent.com/ihmwg/ModelCIF/master/dist/mmcif_ma.dic
_audit_conform.dict_name     mmcif_ma.dic
_audit_conform.dict_version  1.4.5
#
loop_
_chem_comp.formula
_chem_comp.formula_weight
_chem_comp.id
_chem_comp.mon_nstd_flag
_chem_comp.name
_chem_comp.pdbx_smiles
_chem_comp.pdbx_synonyms
_chem_comp.type
"C3 H7 N O2"    89.093  ALA y ALANINE         C[C@H](N)C(O)=O                  ? "L-PEPTIDE LINKING" 
"C6 H15 N4 O2"  175.209 ARG y ARGININE        N[C@@H](CCCNC(N)=[NH2+])C(O)=O   ? "L-PEPTIDE LINKING" 
"C4 H8 N2 O3"   132.118 ASN y ASPARAGINE      N[C@@H](CC(N)=O)C(O)=O           ? "L-PEPTIDE LINKING" 
"C4 H7 N O4"    133.103 ASP y "ASPARTIC ACID" N[C@@H](CC(O)=O)C(O)=O           ? "L-PEPTIDE LINKING" 
"C5 H10 N2 O3"  146.144 GLN y GLUTAMINE       N[C@@H](CCC(N)=O)C(O)=O          ? "L-PEPTIDE LINKING" 
"C5 H9 N O4"    147.129 GLU y "GLUTAMIC ACID" N[C@@H](CCC(O)=O)C(O)=O          ? "L-PEPTIDE LINKING" 
"C2 H5 N O2"    75.067  GLY y GLYCINE         NCC(O)=O                         ? "PEPTIDE LINKING"   
"C6 H10 N3 O2"  156.162 HIS y HISTIDINE       N[C@@H](Cc1c[nH]c[nH+]1)C(O)=O   ? "L-PEPTIDE LINKING" 
"C6 H13 N O2"   131.173 ILE y ISOLEUCINE      CC[C@H](C)[C@H](N)C(O)=O         ? "L-PEPTIDE LINKING" 
"C6 H13 N O2"   131.173 LEU y LEUCINE         CC(C)C[C@H](N)C(O)=O             ? "L-PEPTIDE LINKING" 
"C6 H15 N2 O2"  147.195 LYS y LYSINE          N[C@@H](CCCC[NH3+])C(O)=O        ? "L-PEPTIDE LINKING" 
"C5 H11 N O2 S" 149.211 MET y METHIONINE      CSCC[C@H](N)C(O)=O               ? "L-PEPTIDE LINKING" 
"C9 H11 N O2"   165.189 PHE y PHENYLALANINE   N[C@@H](Cc1ccccc1)C(O)=O         ? "L-PEPTIDE LINKING" 
"C3 H7 N O3"    105.093 SER y SERINE          N[C@@H](CO)C(O)=O                ? "L-PEPTIDE LINKING" 
"C4 H9 N O3"    119.119 THR y THREONINE       C[C@@H](O)[C@H](N)C(O)=O         ? "L-PEPTIDE LINKING" 
"C11 H12 N2 O2" 204.225 TRP y TRYPTOPHAN      N[C@@H](Cc1c[nH]c2ccccc12)C(O)=O ? "L-PEPTIDE LINKING" 
"C9 H11 N O3"   181.189 TYR y TYROSINE        N[C@@H](Cc1ccc(O)cc1)C(O)=O      ? "L-PEPTIDE LINKING" 
"C5 H11 N O2"   117.146 VAL y VALINE          CC(C)[C@H](N)C(O)=O              ? "L-PEPTIDE LINKING" 
#
_citation.book_publisher          ?
_citation.country                 UK
_citation.id                      primary
_citation.journal_full            Nature
_citation.journal_id_ASTM         NATUAS
_citation.journal_id_CSD          0006
_citation.journal_id_ISSN         0028-0836
_citation.journal_volume          ?
_citation.page_first              ?
_citation.page_last               ?
_citation.pdbx_database_id_DOI    ?
_citation.pdbx_database_id_PubMed ?
_citation.title                   "Accurate structure prediction of biomolecular interactions with AlphaFold 3"
_citation.year                    2024
#
loop_
_citation_author.citation_id
_citation_author.name
_citation_author.ordinal
primary "Google DeepMind" 1 
primary "Isomorphic Labs" 2 
#
_entity.id               1
_entity.pdbx_description .
_entity.type             polymer
#
_entity_poly.entity_id      1
_entity_poly.pdbx_strand_id A
_entity_poly.type           polypeptide(L)
#
loop_
_entity_poly_seq.entity_id
_entity_poly_seq.hetero
_entity_poly_seq.mon_id
_entity_poly_seq.num
1 n THR 1  
1 n TYR 2  
1 n THR 3  
1 n LYS 4  
1 n MET 5  
1 n ASN 6  
1 n LYS 7  
1 n GLN 8  
1 n GLY 9  
1 n ILE 10 
1 n ILE 11 
1 n ALA 12 
1 n ASP 13 
1 n ALA 14 
1 n SER 15 
1 n ILE 16 
1 n SER 17 
1 n ASN 18 
1 n GLY 19 
1 n HIS 20 
1 n GLY 21 
1 n VAL 22 
1 n PHE 23 
1 n SER 24 
1 n LYS 25 
1 n ALA 26 
1 n ASN 27 
1 n ASN 28 
1 n THR 29 
1 n ALA 30 
1 n GLU 31 
1 n ASP 32 
1 n GLY 33 
1 n GLU 34 
1 n ASN 35 
1 n LEU 36 
1 n GLY 37 
1 n ARG 38 
1 n ALA 39 
1 n SER 40 
1 n GLN 41 
1 n TYR 42 
1 n ALA 43 
1 n ASN 44 
1 n GLN 45 
1 n VAL 46 
1 n VAL 47 
1 n THR 48 
1 n ILE 49 
1 n ILE 50 
1 n GLN 51 
1 n SER 52 
1 n ALA 53 
1 n LYS 54 
1 n LEU 55 
1 n SER 56 
1 n ASN 57 
1 n GLY 58 
1 n LEU 59 
1 n THR 60 
1 n THR 61 
1 n TYR 62 
1 n GLN 63 
1 n PHE 64 
1 n GLN 65 
1 n LEU 66 
1 n ASN 67 
1 n GLY 68 
1 n LYS 69 
1 n THR 70 
1 n ILE 71 
1 n GLY 72 
1 n TRP 73 
1 n VAL 74 
1 n ASP 75 
1 n SER 76 
1 n ARG 77 
1 n SER 78 
1 n PHE 79 
1 n GLY 80 
1 n THR 81 
1 n ILE 82 
1 n PHE 83 
1 n ASP 84 
1 n ASP 85 
1 n LEU 86 
1 n ILE 87 
#
_ma_data.content_type "model coordinates"
_ma_data.id           1
_ma_data.name         Model
#
_ma_model_list.data_id          1
_ma_model_list.model_group_id   1
_ma_model_list.model_group_name "AlphaFold-beta-20231127 (927599d6-1efe-4fa9-85d2-a29f909d212e @ 2024-11-12 09:52:40)"
_ma_model_list.model_id         1
_ma_model_list.model_name       "Top ranked model"
_ma_model_list.model_type       "Ab initio model"
_ma_model_list.ordinal_id       1
#
loop_
_ma_protocol_step.method_type
_ma_protocol_step.ordinal_id
_ma_protocol_step.protocol_id
_ma_protocol_step.step_id
"coevolution MSA" 1 1 1 
"template search" 2 1 2 
modeling          3 1 3 
#
loop_
_ma_qa_metric.id
_ma_qa_metric.mode
_ma_qa_metric.name
_ma_qa_metric.software_group_id
_ma_qa_metric.type
1 global pLDDT 1 pLDDT 
2 local  pLDDT 1 pLDDT 
#
_ma_qa_metric_global.metric_id    1
_ma_qa_metric_global.metric_value 90.24
_ma_qa_metric_global.model_id     1
_ma_qa_metric_global.ordinal_id   1
#
_ma_software_group.group_id    1
_ma_software_group.ordinal_id  1
_ma_software_group.software_id 1
#
_ma_target_entity.data_id   1
_ma_target_entity.entity_id 1
_ma_target_entity.origin    .
#
_ma_target_entity_instance.asym_id   A
_ma_target_entity_instance.details   .
_ma_target_entity_instance.entity_id 1
#
loop_
_pdbx_data_usage.details
_pdbx_data_usage.id
_pdbx_data_usage.type
_pdbx_data_usage.url
;NON-COMMERCIAL USE ONLY, BY USING THIS FILE YOU AGREE TO THE TERMS OF USE FOUND
AT alphafoldserver.com/output-terms.
;
1 license    ? 
;THE INFORMATION IS NOT INTENDED FOR, HAS NOT BEEN VALIDATED FOR, AND IS NOT
APPROVED FOR CLINICAL USE. IT SHOULD NOT BE USED FOR CLINICAL PURPOSE OR RELIED
ON FOR MEDICAL OR OTHER PROFESSIONAL ADVICE. IT IS THEORETICAL MODELLING ONLY
AND CAUTION SHOULD BE EXERCISED IN ITS USE. IT IS PROVIDED "AS-IS" WITHOUT ANY
WARRANTY OF ANY KIND, WHETHER EXPRESSED OR IMPLIED. NO WARRANTY IS GIVEN THAT
USE OF THE INFORMATION SHALL NOT INFRINGE THE RIGHTS OF ANY THIRD PARTY.
;
2 disclaimer ? 
#
loop_
_pdbx_poly_seq_scheme.asym_id
_pdbx_poly_seq_scheme.auth_seq_num
_pdbx_poly_seq_scheme.entity_id
_pdbx_poly_seq_scheme.hetero
_pdbx_poly_seq_scheme.mon_id
_pdbx_poly_seq_scheme.pdb_ins_code
_pdbx_poly_seq_scheme.pdb_seq_num
_pdbx_poly_seq_scheme.pdb_strand_id
_pdbx_poly_seq_scheme.seq_id
A 1  1 n THR . 1  A 1  
A 2  1 n TYR . 2  A 2  
A 3  1 n THR . 3  A 3  
A 4  1 n LYS . 4  A 4  
A 5  1 n MET . 5  A 5  
A 6  1 n ASN . 6  A 6  
A 7  1 n LYS . 7  A 7  
A 8  1 n GLN . 8  A 8  
A 9  1 n GLY . 9  A 9  
A 10 1 n ILE . 10 A 10 
A 11 1 n ILE . 11 A 11 
A 12 1 n ALA . 12 A 12 
A 13 1 n ASP . 13 A 13 
A 14 1 n ALA . 14 A 14 
A 15 1 n SER . 15 A 15 
A 16 1 n ILE . 16 A 16 
A 17 1 n SER . 17 A 17 
A 18 1 n ASN . 18 A 18 
A 19 1 n GLY . 19 A 19 
A 20 1 n HIS . 20 A 20 
A 21 1 n GLY . 21 A 21 
A 22 1 n VAL . 22 A 22 
A 23 1 n PHE . 23 A 23 
A 24 1 n SER . 24 A 24 
A 25 1 n LYS . 25 A 25 
A 26 1 n ALA . 26 A 26 
A 27 1 n ASN . 27 A 27 
A 28 1 n ASN . 28 A 28 
A 29 1 n THR . 29 A 29 
A 30 1 n ALA . 30 A 30 
A 31 1 n GLU . 31 A 31 
A 32 1 n ASP . 32 A 32 
A 33 1 n GLY . 33 A 33 
A 34 1 n GLU . 34 A 34 
A 35 1 n ASN . 35 A 35 
A 36 1 n LEU . 36 A 36 
A 37 1 n GLY . 37 A 37 
A 38 1 n ARG . 38 A 38 
A 39 1 n ALA . 39 A 39 
A 40 1 n SER . 40 A 40 
A 41 1 n GLN . 41 A 41 
A 42 1 n TYR . 42 A 42 
A 43 1 n ALA . 43 A 43 
A 44 1 n ASN . 44 A 44 
A 45 1 n GLN . 45 A 45 
A 46 1 n VAL . 46 A 46 
A 47 1 n VAL . 47 A 47 
A 48 1 n THR . 48 A 48 
A 49 1 n ILE . 49 A 49 
A 50 1 n ILE . 50 A 50 
A 51 1 n GLN . 51 A 51 
A 52 1 n SER . 52 A 52 
A 53 1 n ALA . 53 A 53 
A 54 1 n LYS . 54 A 54 
A 55 1 n LEU . 55 A 55 
A 56 1 n SER . 56 A 56 
A 57 1 n ASN . 57 A 57 
A 58 1 n GLY . 58 A 58 
A 59 1 n LEU . 59 A 59 
A 60 1 n THR . 60 A 60 
A 61 1 n THR . 61 A 61 
A 62 1 n TYR . 62 A 62 
A 63 1 n GLN . 63 A 63 
A 64 1 n PHE . 64 A 64 
A 65 1 n GLN . 65 A 65 
A 66 1 n LEU . 66 A 66 
A 67 1 n ASN . 67 A 67 
A 68 1 n GLY . 68 A 68 
A 69 1 n LYS . 69 A 69 
A 70 1 n THR . 70 A 70 
A 71 1 n ILE . 71 A 71 
A 72 1 n GLY . 72 A 72 
A 73 1 n TRP . 73 A 73 
A 74 1 n VAL . 74 A 74 
A 75 1 n ASP . 75 A 75 
A 76 1 n SER . 76 A 76 
A 77 1 n ARG . 77 A 77 
A 78 1 n SER . 78 A 78 
A 79 1 n PHE . 79 A 79 
A 80 1 n GLY . 80 A 80 
A 81 1 n THR . 81 A 81 
A 82 1 n ILE . 82 A 82 
A 83 1 n PHE . 83 A 83 
A 84 1 n ASP . 84 A 84 
A 85 1 n ASP . 85 A 85 
A 86 1 n LEU . 86 A 86 
A 87 1 n ILE . 87 A 87 
#
_software.classification other
_software.date           ?
_software.description    "Structure prediction"
_software.name           AlphaFold
_software.pdbx_ordinal   1
_software.type           package
_software.version        "AlphaFold-beta-20231127 (927599d6-1efe-4fa9-85d2-a29f909d212e @ 2024-11-12 09:52:40)"
#
_struct_asym.entity_id 1
_struct_asym.id        A
#
loop_
_atom_site.group_PDB
_atom_site.id
_atom_site.type_symbol
_atom_site.label_atom_id
_atom_site.label_alt_id
_atom_site.label_comp_id
_atom_site.label_asym_id
_atom_site.label_entity_id
_atom_site.label_seq_id
_atom_site.pdbx_PDB_ins_code
_atom_site.Cartn_x
_atom_site.Cartn_y
_atom_site.Cartn_z
_atom_site.occupancy
_atom_site.B_iso_or_equiv
_atom_site.auth_seq_id
_atom_site.auth_asym_id
_atom_site.pdbx_PDB_model_num
ATOM 1   N N   . THR A 1 1  ? 5.874   9.529   -8.042  1.00 85.62 1  A 1 
ATOM 2   C CA  . THR A 1 1  ? 5.976   8.453   -9.056  1.00 90.74 1  A 1 
ATOM 3   C C   . THR A 1 1  ? 5.187   7.248   -8.560  1.00 90.67 1  A 1 
ATOM 4   O O   . THR A 1 1  ? 5.336   6.911   -7.394  1.00 88.07 1  A 1 
ATOM 5   C CB  . THR A 1 1  ? 7.426   8.028   -9.306  1.00 86.79 1  A 1 
ATOM 6   O OG1 . THR A 1 1  ? 8.149   9.185   -9.636  1.00 80.23 1  A 1 
ATOM 7   C CG2 . THR A 1 1  ? 7.573   7.040   -10.454 1.00 79.68 1  A 1 
ATOM 8   N N   . TYR A 1 2  ? 4.362   6.642   -9.418  1.00 90.63 2  A 1 
ATOM 9   C CA  . TYR A 1 2  ? 3.565   5.454   -9.101  1.00 92.00 2  A 1 
ATOM 10  C C   . TYR A 1 2  ? 4.201   4.215   -9.733  1.00 91.72 2  A 1 
ATOM 11  O O   . TYR A 1 2  ? 4.681   4.274   -10.861 1.00 91.68 2  A 1 
ATOM 12  C CB  . TYR A 1 2  ? 2.118   5.613   -9.590  1.00 90.87 2  A 1 
ATOM 13  C CG  . TYR A 1 2  ? 1.330   6.665   -8.843  1.00 88.57 2  A 1 
ATOM 14  C CD1 . TYR A 1 2  ? 0.510   6.288   -7.759  1.00 86.03 2  A 1 
ATOM 15  C CD2 . TYR A 1 2  ? 1.404   8.018   -9.219  1.00 86.28 2  A 1 
ATOM 16  C CE1 . TYR A 1 2  ? -0.237  7.256   -7.057  1.00 83.19 2  A 1 
ATOM 17  C CE2 . TYR A 1 2  ? 0.670   8.991   -8.512  1.00 83.64 2  A 1 
ATOM 18  C CZ  . TYR A 1 2  ? -0.145  8.610   -7.438  1.00 83.41 2  A 1 
ATOM 19  O OH  . TYR A 1 2  ? -0.861  9.552   -6.753  1.00 80.59 2  A 1 
ATOM 20  N N   . THR A 1 3  ? 4.166   3.089   -9.025  1.00 89.05 3  A 1 
ATOM 21  C CA  . THR A 1 3  ? 4.661   1.792   -9.500  1.00 89.67 3  A 1 
ATOM 22  C C   . THR A 1 3  ? 3.636   0.713   -9.159  1.00 89.30 3  A 1 
ATOM 23  O O   . THR A 1 3  ? 3.171   0.641   -8.018  1.00 90.68 3  A 1 
ATOM 24  C CB  . THR A 1 3  ? 6.024   1.457   -8.887  1.00 88.96 3  A 1 
ATOM 25  O OG1 . THR A 1 3  ? 6.927   2.510   -9.140  1.00 86.17 3  A 1 
ATOM 26  C CG2 . THR A 1 3  ? 6.639   0.190   -9.473  1.00 85.29 3  A 1 
ATOM 27  N N   . LYS A 1 4  ? 3.264   -0.115  -10.143 1.00 90.29 4  A 1 
ATOM 28  C CA  . LYS A 1 4  ? 2.375   -1.266  -9.916  1.00 90.46 4  A 1 
ATOM 29  C C   . LYS A 1 4  ? 3.127   -2.349  -9.149  1.00 90.15 4  A 1 
ATOM 30  O O   . LYS A 1 4  ? 4.287   -2.616  -9.442  1.00 90.74 4  A 1 
ATOM 31  C CB  . LYS A 1 4  ? 1.832   -1.761  -11.269 1.00 90.11 4  A 1 
ATOM 32  C CG  . LYS A 1 4  ? 0.707   -2.783  -11.090 1.00 80.72 4  A 1 
ATOM 33  C CD  . LYS A 1 4  ? 0.111   -3.186  -12.449 1.00 75.77 4  A 1 
ATOM 34  C CE  . LYS A 1 4  ? -1.017  -4.200  -12.240 1.00 69.63 4  A 1 
ATOM 35  N NZ  . LYS A 1 4  ? -1.610  -4.647  -13.531 1.00 59.69 4  A 1 
ATOM 36  N N   . MET A 1 5  ? 2.463   -2.961  -8.188  1.00 90.98 5  A 1 
ATOM 37  C CA  . MET A 1 5  ? 2.988   -4.026  -7.337  1.00 91.16 5  A 1 
ATOM 38  C C   . MET A 1 5  ? 1.986   -5.182  -7.254  1.00 92.01 5  A 1 
ATOM 39  O O   . MET A 1 5  ? 0.823   -5.028  -7.604  1.00 91.30 5  A 1 
ATOM 40  C CB  . MET A 1 5  ? 3.301   -3.477  -5.931  1.00 89.32 5  A 1 
ATOM 41  C CG  . MET A 1 5  ? 4.375   -2.393  -5.950  1.00 84.74 5  A 1 
ATOM 42  S SD  . MET A 1 5  ? 4.865   -1.768  -4.320  1.00 82.86 5  A 1 
ATOM 43  C CE  . MET A 1 5  ? 5.721   -3.202  -3.636  1.00 73.02 5  A 1 
ATOM 44  N N   . ASN A 1 6  ? 2.446   -6.326  -6.783  1.00 91.61 6  A 1 
ATOM 45  C CA  . ASN A 1 6  ? 1.605   -7.457  -6.399  1.00 91.94 6  A 1 
ATOM 46  C C   . ASN A 1 6  ? 2.314   -8.229  -5.279  1.00 92.38 6  A 1 
ATOM 47  O O   . ASN A 1 6  ? 2.772   -9.348  -5.474  1.00 91.68 6  A 1 
ATOM 48  C CB  . ASN A 1 6  ? 1.311   -8.328  -7.625  1.00 90.09 6  A 1 
ATOM 49  C CG  . ASN A 1 6  ? 0.327   -9.438  -7.271  1.00 85.33 6  A 1 
ATOM 50  O OD1 . ASN A 1 6  ? -0.599  -9.248  -6.502  1.00 80.72 6  A 1 
ATOM 51  N ND2 . ASN A 1 6  ? 0.480   -10.604 -7.846  1.00 78.30 6  A 1 
ATOM 52  N N   . LYS A 1 7  ? 2.473   -7.592  -4.116  1.00 91.98 7  A 1 
ATOM 53  C CA  . LYS A 1 7  ? 3.178   -8.162  -2.961  1.00 92.91 7  A 1 
ATOM 54  C C   . LYS A 1 7  ? 2.230   -8.364  -1.786  1.00 93.93 7  A 1 
ATOM 55  O O   . LYS A 1 7  ? 1.284   -7.597  -1.620  1.00 94.10 7  A 1 
ATOM 56  C CB  . LYS A 1 7  ? 4.366   -7.284  -2.551  1.00 91.77 7  A 1 
ATOM 57  C CG  . LYS A 1 7  ? 5.457   -7.254  -3.631  1.00 88.42 7  A 1 
ATOM 58  C CD  . LYS A 1 7  ? 6.781   -6.724  -3.073  1.00 84.68 7  A 1 
ATOM 59  C CE  . LYS A 1 7  ? 7.902   -6.914  -4.111  1.00 79.61 7  A 1 
ATOM 60  N NZ  . LYS A 1 7  ? 9.218   -7.115  -3.465  1.00 70.34 7  A 1 
ATOM 61  N N   . GLN A 1 8  ? 2.509   -9.358  -0.962  1.00 93.48 8  A 1 
ATOM 62  C CA  . GLN A 1 8  ? 1.831   -9.480  0.329   1.00 93.86 8  A 1 
ATOM 63  C C   . GLN A 1 8  ? 2.592   -8.721  1.409   1.00 94.52 8  A 1 
ATOM 64  O O   . GLN A 1 8  ? 3.812   -8.581  1.364   1.00 94.20 8  A 1 
ATOM 65  C CB  . GLN A 1 8  ? 1.606   -10.942 0.696   1.00 92.46 8  A 1 
ATOM 66  C CG  . GLN A 1 8  ? 0.581   -11.596 -0.251  1.00 86.42 8  A 1 
ATOM 67  C CD  . GLN A 1 8  ? 0.187   -12.996 0.195   1.00 79.93 8  A 1 
ATOM 68  O OE1 . GLN A 1 8  ? 0.601   -13.527 1.213   1.00 70.63 8  A 1 
ATOM 69  N NE2 . GLN A 1 8  ? -0.677  -13.655 -0.544  1.00 67.20 8  A 1 
ATOM 70  N N   . GLY A 1 9  ? 1.875   -8.227  2.398   1.00 94.27 9  A 1 
ATOM 71  C CA  . GLY A 1 9  ? 2.462   -7.605  3.575   1.00 94.41 9  A 1 
ATOM 72  C C   . GLY A 1 9  ? 1.541   -7.733  4.779   1.00 95.66 9  A 1 
ATOM 73  O O   . GLY A 1 9  ? 0.349   -7.982  4.629   1.00 95.99 9  A 1 
ATOM 74  N N   . ILE A 1 10 ? 2.098   -7.572  5.957   1.00 95.54 10 A 1 
ATOM 75  C CA  . ILE A 1 10 ? 1.358   -7.560  7.211   1.00 96.14 10 A 1 
ATOM 76  C C   . ILE A 1 10 ? 1.345   -6.121  7.729   1.00 96.45 10 A 1 
ATOM 77  O O   . ILE A 1 10 ? 2.404   -5.515  7.893   1.00 96.58 10 A 1 
ATOM 78  C CB  . ILE A 1 10 ? 1.963   -8.549  8.239   1.00 96.02 10 A 1 
ATOM 79  C CG1 . ILE A 1 10 ? 1.982   -9.983  7.649   1.00 94.04 10 A 1 
ATOM 80  C CG2 . ILE A 1 10 ? 1.148   -8.521  9.544   1.00 94.39 10 A 1 
ATOM 81  C CD1 . ILE A 1 10 ? 2.634   -11.030 8.550   1.00 89.50 10 A 1 
ATOM 82  N N   . ILE A 1 11 ? 0.159   -5.575  7.976   1.00 96.08 11 A 1 
ATOM 83  C CA  . ILE A 1 11 ? 0.046   -4.303  8.701   1.00 96.78 11 A 1 
ATOM 84  C C   . ILE A 1 11 ? 0.597   -4.516  10.111  1.00 96.68 11 A 1 
ATOM 85  O O   . ILE A 1 11 ? 0.231   -5.477  10.787  1.00 96.90 11 A 1 
ATOM 86  C CB  . ILE A 1 11 ? -1.410  -3.796  8.708   1.00 97.64 11 A 1 
ATOM 87  C CG1 . ILE A 1 11 ? -1.954  -3.522  7.279   1.00 96.99 11 A 1 
ATOM 88  C CG2 . ILE A 1 11 ? -1.558  -2.533  9.560   1.00 97.16 11 A 1 
ATOM 89  C CD1 . ILE A 1 11 ? -1.244  -2.408  6.490   1.00 95.18 11 A 1 
ATOM 90  N N   . ALA A 1 12 ? 1.485   -3.616  10.550  1.00 96.52 12 A 1 
ATOM 91  C CA  . ALA A 1 12 ? 2.105   -3.678  11.865  1.00 96.02 12 A 1 
ATOM 92  C C   . ALA A 1 12 ? 1.055   -3.699  12.991  1.00 96.40 12 A 1 
ATOM 93  O O   . ALA A 1 12 ? -0.111  -3.341  12.792  1.00 96.41 12 A 1 
ATOM 94  C CB  . ALA A 1 12 ? 3.070   -2.496  12.021  1.00 95.81 12 A 1 
ATOM 95  N N   . ASP A 1 13 ? 1.471   -4.082  14.197  1.00 95.97 13 A 1 
ATOM 96  C CA  . ASP A 1 13 ? 0.593   -4.048  15.358  1.00 95.44 13 A 1 
ATOM 97  C C   . ASP A 1 13 ? 0.024   -2.640  15.623  1.00 95.62 13 A 1 
ATOM 98  O O   . ASP A 1 13 ? 0.452   -1.627  15.056  1.00 95.59 13 A 1 
ATOM 99  C CB  . ASP A 1 13 ? 1.325   -4.617  16.583  1.00 94.74 13 A 1 
ATOM 100 C CG  . ASP A 1 13 ? 2.425   -3.671  17.040  1.00 92.46 13 A 1 
ATOM 101 O OD1 . ASP A 1 13 ? 2.063   -2.627  17.623  1.00 87.33 13 A 1 
ATOM 102 O OD2 . ASP A 1 13 ? 3.606   -3.951  16.748  1.00 87.38 13 A 1 
ATOM 103 N N   . ALA A 1 14 ? -0.996  -2.562  16.481  1.00 94.64 14 A 1 
ATOM 104 C CA  . ALA A 1 14 ? -1.724  -1.327  16.739  1.00 94.03 14 A 1 
ATOM 105 C C   . ALA A 1 14 ? -0.840  -0.204  17.312  1.00 94.69 14 A 1 
ATOM 106 O O   . ALA A 1 14 ? -1.125  0.955   17.048  1.00 94.16 14 A 1 
ATOM 107 C CB  . ALA A 1 14 ? -2.897  -1.648  17.665  1.00 93.94 14 A 1 
ATOM 108 N N   . SER A 1 15 ? 0.238   -0.510  18.038  1.00 94.76 15 A 1 
ATOM 109 C CA  . SER A 1 15 ? 1.118   0.513   18.612  1.00 94.01 15 A 1 
ATOM 110 C C   . SER A 1 15 ? 1.862   1.309   17.543  1.00 94.69 15 A 1 
ATOM 111 O O   . SER A 1 15 ? 2.059   2.516   17.692  1.00 94.32 15 A 1 
ATOM 112 C CB  . SER A 1 15 ? 2.087   -0.107  19.630  1.00 94.32 15 A 1 
ATOM 113 O OG  . SER A 1 15 ? 3.153   -0.796  19.024  1.00 87.17 15 A 1 
ATOM 114 N N   . ILE A 1 16 ? 2.189   0.671   16.424  1.00 94.93 16 A 1 
ATOM 115 C CA  . ILE A 1 16 ? 2.846   1.294   15.269  1.00 94.79 16 A 1 
ATOM 116 C C   . ILE A 1 16 ? 1.792   1.843   14.299  1.00 95.17 16 A 1 
ATOM 117 O O   . ILE A 1 16 ? 1.799   3.020   13.941  1.00 95.30 16 A 1 
ATOM 118 C CB  . ILE A 1 16 ? 3.797   0.275   14.592  1.00 95.03 16 A 1 
ATOM 119 C CG1 . ILE A 1 16 ? 4.928   -0.128  15.564  1.00 93.94 16 A 1 
ATOM 120 C CG2 . ILE A 1 16 ? 4.375   0.851   13.284  1.00 94.25 16 A 1 
ATOM 121 C CD1 . ILE A 1 16 ? 5.789   -1.305  15.068  1.00 87.61 16 A 1 
ATOM 122 N N   . SER A 1 17 ? 0.864   0.996   13.866  1.00 95.46 17 A 1 
ATOM 123 C CA  . SER A 1 17 ? -0.070  1.314   12.780  1.00 95.56 17 A 1 
ATOM 124 C C   . SER A 1 17 ? -1.120  2.372   13.158  1.00 95.77 17 A 1 
ATOM 125 O O   . SER A 1 17 ? -1.619  3.062   12.273  1.00 96.51 17 A 1 
ATOM 126 C CB  . SER A 1 17 ? -0.723  0.029   12.250  1.00 95.86 17 A 1 
ATOM 127 O OG  . SER A 1 17 ? -1.433  -0.622  13.268  1.00 96.05 17 A 1 
ATOM 128 N N   . ASN A 1 18 ? -1.393  2.603   14.439  1.00 96.60 18 A 1 
ATOM 129 C CA  . ASN A 1 18 ? -2.280  3.686   14.879  1.00 96.18 18 A 1 
ATOM 130 C C   . ASN A 1 18 ? -1.724  5.090   14.570  1.00 96.21 18 A 1 
ATOM 131 O O   . ASN A 1 18 ? -2.498  6.048   14.453  1.00 95.74 18 A 1 
ATOM 132 C CB  . ASN A 1 18 ? -2.561  3.525   16.375  1.00 95.53 18 A 1 
ATOM 133 C CG  . ASN A 1 18 ? -3.672  4.440   16.854  1.00 92.70 18 A 1 
ATOM 134 O OD1 . ASN A 1 18 ? -4.766  4.462   16.319  1.00 85.32 18 A 1 
ATOM 135 N ND2 . ASN A 1 18 ? -3.428  5.229   17.875  1.00 84.58 18 A 1 
ATOM 136 N N   . GLY A 1 19 ? -0.404  5.216   14.387  1.00 96.65 19 A 1 
ATOM 137 C CA  . GLY A 1 19 ? 0.250   6.452   13.952  1.00 96.10 19 A 1 
ATOM 138 C C   . GLY A 1 19 ? -0.024  6.821   12.493  1.00 96.50 19 A 1 
ATOM 139 O O   . GLY A 1 19 ? 0.225   7.962   12.099  1.00 95.35 19 A 1 
ATOM 140 N N   . HIS A 1 20 ? -0.571  5.891   11.687  1.00 96.81 20 A 1 
ATOM 141 C CA  . HIS A 1 20 ? -0.733  6.048   10.248  1.00 97.07 20 A 1 
ATOM 142 C C   . HIS A 1 20 ? -2.211  6.102   9.837   1.00 97.29 20 A 1 
ATOM 143 O O   . HIS A 1 20 ? -3.012  5.251   10.214  1.00 96.72 20 A 1 
ATOM 144 C CB  . HIS A 1 20 ? 0.019   4.924   9.537   1.00 96.54 20 A 1 
ATOM 145 C CG  . HIS A 1 20 ? 1.502   4.955   9.846   1.00 96.34 20 A 1 
ATOM 146 N ND1 . HIS A 1 20 ? 2.428   5.817   9.294   1.00 91.92 20 A 1 
ATOM 147 C CD2 . HIS A 1 20 ? 2.170   4.179   10.762  1.00 92.35 20 A 1 
ATOM 148 C CE1 . HIS A 1 20 ? 3.619   5.563   9.867   1.00 92.75 20 A 1 
ATOM 149 N NE2 . HIS A 1 20 ? 3.501   4.573   10.763  1.00 93.02 20 A 1 
ATOM 150 N N   . GLY A 1 21 ? -2.569  7.122   9.041   1.00 97.10 21 A 1 
ATOM 151 C CA  . GLY A 1 21 ? -3.885  7.220   8.410   1.00 96.68 21 A 1 
ATOM 152 C C   . GLY A 1 21 ? -3.970  6.385   7.131   1.00 96.89 21 A 1 
ATOM 153 O O   . GLY A 1 21 ? -2.970  6.220   6.431   1.00 96.33 21 A 1 
ATOM 154 N N   . VAL A 1 22 ? -5.168  5.903   6.826   1.00 97.07 22 A 1 
ATOM 155 C CA  . VAL A 1 22 ? -5.530  5.322   5.526   1.00 97.35 22 A 1 
ATOM 156 C C   . VAL A 1 22 ? -6.298  6.378   4.740   1.00 97.07 22 A 1 
ATOM 157 O O   . VAL A 1 22 ? -7.185  7.022   5.291   1.00 96.59 22 A 1 
ATOM 158 C CB  . VAL A 1 22 ? -6.365  4.039   5.685   1.00 97.55 22 A 1 
ATOM 159 C CG1 . VAL A 1 22 ? -6.631  3.381   4.330   1.00 97.04 22 A 1 
ATOM 160 C CG2 . VAL A 1 22 ? -5.652  3.010   6.572   1.00 96.97 22 A 1 
ATOM 161 N N   . PHE A 1 23 ? -5.971  6.558   3.467   1.00 96.91 23 A 1 
ATOM 162 C CA  . PHE A 1 23 ? -6.540  7.601   2.613   1.00 96.57 23 A 1 
ATOM 163 C C   . PHE A 1 23 ? -7.077  7.017   1.301   1.00 96.83 23 A 1 
ATOM 164 O O   . PHE A 1 23 ? -6.560  6.024   0.797   1.00 96.81 23 A 1 
ATOM 165 C CB  . PHE A 1 23 ? -5.484  8.679   2.358   1.00 95.64 23 A 1 
ATOM 166 C CG  . PHE A 1 23 ? -4.997  9.386   3.609   1.00 94.71 23 A 1 
ATOM 167 C CD1 . PHE A 1 23 ? -5.673  10.528  4.080   1.00 92.53 23 A 1 
ATOM 168 C CD2 . PHE A 1 23 ? -3.889  8.888   4.318   1.00 93.03 23 A 1 
ATOM 169 C CE1 . PHE A 1 23 ? -5.237  11.176  5.248   1.00 91.32 23 A 1 
ATOM 170 C CE2 . PHE A 1 23 ? -3.460  9.532   5.493   1.00 91.68 23 A 1 
ATOM 171 C CZ  . PHE A 1 23 ? -4.130  10.682  5.958   1.00 91.02 23 A 1 
ATOM 172 N N   . SER A 1 24 ? -8.075  7.661   0.713   1.00 96.11 24 A 1 
ATOM 173 C CA  . SER A 1 24 ? -8.630  7.256   -0.588  1.00 96.37 24 A 1 
ATOM 174 C C   . SER A 1 24 ? -7.649  7.446   -1.746  1.00 96.58 24 A 1 
ATOM 175 O O   . SER A 1 24 ? -7.702  6.732   -2.747  1.00 96.17 24 A 1 
ATOM 176 C CB  . SER A 1 24 ? -9.934  8.022   -0.858  1.00 96.10 24 A 1 
ATOM 177 O OG  . SER A 1 24 ? -9.693  9.411   -0.875  1.00 94.70 24 A 1 
ATOM 178 N N   . LYS A 1 25 ? -6.699  8.391   -1.600  1.00 94.84 25 A 1 
ATOM 179 C CA  . LYS A 1 25 ? -5.627  8.689   -2.554  1.00 94.48 25 A 1 
ATOM 180 C C   . LYS A 1 25 ? -4.270  8.704   -1.845  1.00 94.61 25 A 1 
ATOM 181 O O   . LYS A 1 25 ? -4.204  8.825   -0.625  1.00 94.11 25 A 1 
ATOM 182 C CB  . LYS A 1 25 ? -5.909  10.023  -3.272  1.00 93.36 25 A 1 
ATOM 183 C CG  . LYS A 1 25 ? -7.213  9.952   -4.089  1.00 91.06 25 A 1 
ATOM 184 C CD  . LYS A 1 25 ? -7.447  11.224  -4.897  1.00 86.92 25 A 1 
ATOM 185 C CE  . LYS A 1 25 ? -8.754  11.081  -5.678  1.00 82.68 25 A 1 
ATOM 186 N NZ  . LYS A 1 25 ? -9.028  12.257  -6.533  1.00 73.19 25 A 1 
ATOM 187 N N   . ALA A 1 26 ? -3.180  8.592   -2.613  1.00 94.54 26 A 1 
ATOM 188 C CA  . ALA A 1 26 ? -1.852  8.751   -2.045  1.00 93.88 26 A 1 
ATOM 189 C C   . ALA A 1 26 ? -1.739  10.130  -1.364  1.00 92.30 26 A 1 
ATOM 190 O O   . ALA A 1 26 ? -2.119  11.141  -1.938  1.00 88.52 26 A 1 
ATOM 191 C CB  . ALA A 1 26 ? -0.797  8.550   -3.140  1.00 93.09 26 A 1 
ATOM 192 N N   . ASN A 1 27 ? -1.255  10.153  -0.128  1.00 89.71 27 A 1 
ATOM 193 C CA  . ASN A 1 27 ? -1.322  11.329  0.743   1.00 85.56 27 A 1 
ATOM 194 C C   . ASN A 1 27 ? -0.689  12.573  0.092   1.00 84.20 27 A 1 
ATOM 195 O O   . ASN A 1 27 ? 0.388   12.488  -0.496  1.00 78.46 27 A 1 
ATOM 196 C CB  . ASN A 1 27 ? -0.680  10.971  2.093   1.00 80.09 27 A 1 
ATOM 197 C CG  . ASN A 1 27 ? -0.974  11.993  3.171   1.00 69.53 27 A 1 
ATOM 198 O OD1 . ASN A 1 27 ? -1.832  12.853  3.037   1.00 60.95 27 A 1 
ATOM 199 N ND2 . ASN A 1 27 ? -0.295  11.937  4.290   1.00 62.52 27 A 1 
ATOM 200 N N   . ASN A 1 28 ? -1.344  13.724  0.203   1.00 82.36 28 A 1 
ATOM 201 C CA  . ASN A 1 28 ? -0.912  15.012  -0.360  1.00 81.27 28 A 1 
ATOM 202 C C   . ASN A 1 28 ? -0.726  15.037  -1.894  1.00 82.81 28 A 1 
ATOM 203 O O   . ASN A 1 28 ? 0.031   15.860  -2.405  1.00 79.40 28 A 1 
ATOM 204 C CB  . ASN A 1 28 ? 0.326   15.539  0.388   1.00 77.11 28 A 1 
ATOM 205 C CG  . ASN A 1 28 ? 0.118   15.655  1.882   1.00 71.26 28 A 1 
ATOM 206 O OD1 . ASN A 1 28 ? -0.952  15.940  2.384   1.00 66.54 28 A 1 
ATOM 207 N ND2 . ASN A 1 28 ? 1.150   15.443  2.665   1.00 65.01 28 A 1 
ATOM 208 N N   . THR A 1 29 ? -1.381  14.139  -2.646  1.00 83.78 29 A 1 
ATOM 209 C CA  . THR A 1 29 ? -1.320  14.137  -4.117  1.00 83.61 29 A 1 
ATOM 210 C C   . THR A 1 29 ? -2.563  14.724  -4.786  1.00 83.92 29 A 1 
ATOM 211 O O   . THR A 1 29 ? -2.530  14.977  -5.988  1.00 80.55 29 A 1 
ATOM 212 C CB  . THR A 1 29 ? -1.043  12.747  -4.695  1.00 82.61 29 A 1 
ATOM 213 O OG1 . THR A 1 29 ? -2.077  11.832  -4.433  1.00 82.35 29 A 1 
ATOM 214 C CG2 . THR A 1 29 ? 0.273   12.159  -4.179  1.00 80.08 29 A 1 
ATOM 215 N N   . ALA A 1 30 ? -3.651  14.927  -4.048  1.00 82.40 30 A 1 
ATOM 216 C CA  . ALA A 1 30 ? -4.892  15.505  -4.533  1.00 81.89 30 A 1 
ATOM 217 C C   . ALA A 1 30 ? -5.648  16.191  -3.384  1.00 82.31 30 A 1 
ATOM 218 O O   . ALA A 1 30 ? -5.563  15.750  -2.242  1.00 78.30 30 A 1 
ATOM 219 C CB  . ALA A 1 30 ? -5.738  14.392  -5.168  1.00 77.99 30 A 1 
ATOM 220 N N   . GLU A 1 31 ? -6.399  17.258  -3.702  1.00 81.56 31 A 1 
ATOM 221 C CA  . GLU A 1 31 ? -7.168  18.042  -2.724  1.00 81.53 31 A 1 
ATOM 222 C C   . GLU A 1 31 ? -8.394  17.281  -2.181  1.00 82.17 31 A 1 
ATOM 223 O O   . GLU A 1 31 ? -8.853  17.548  -1.079  1.00 78.61 31 A 1 
ATOM 224 C CB  . GLU A 1 31 ? -7.608  19.367  -3.367  1.00 79.12 31 A 1 
ATOM 225 C CG  . GLU A 1 31 ? -6.415  20.273  -3.722  1.00 70.77 31 A 1 
ATOM 226 C CD  . GLU A 1 31 ? -6.829  21.628  -4.328  1.00 62.24 31 A 1 
ATOM 227 O OE1 . GLU A 1 31 ? -5.919  22.481  -4.474  1.00 56.66 31 A 1 
ATOM 228 O OE2 . GLU A 1 31 ? -8.020  21.803  -4.649  1.00 60.93 31 A 1 
ATOM 229 N N   . ASP A 1 32 ? -8.895  16.307  -2.938  1.00 87.04 32 A 1 
ATOM 230 C CA  . ASP A 1 32 ? -10.078 15.504  -2.651  1.00 87.27 32 A 1 
ATOM 231 C C   . ASP A 1 32 ? -9.743  14.121  -2.047  1.00 88.16 32 A 1 
ATOM 232 O O   . ASP A 1 32 ? -10.516 13.166  -2.147  1.00 84.62 32 A 1 
ATOM 233 C CB  . ASP A 1 32 ? -10.919 15.392  -3.941  1.00 85.04 32 A 1 
ATOM 234 C CG  . ASP A 1 32 ? -10.216 14.583  -5.027  1.00 82.06 32 A 1 
ATOM 235 O OD1 . ASP A 1 32 ? -8.964  14.542  -5.087  1.00 78.20 32 A 1 
ATOM 236 O OD2 . ASP A 1 32 ? -10.889 13.941  -5.857  1.00 80.00 32 A 1 
ATOM 237 N N   . GLY A 1 33 ? -8.547  13.981  -1.447  1.00 90.09 33 A 1 
ATOM 238 C CA  . GLY A 1 33 ? -8.170  12.769  -0.726  1.00 90.36 33 A 1 
ATOM 239 C C   . GLY A 1 33 ? -8.901  12.672  0.618   1.00 91.22 33 A 1 
ATOM 240 O O   . GLY A 1 33 ? -8.670  13.472  1.515   1.00 89.36 33 A 1 
ATOM 241 N N   . GLU A 1 34 ? -9.742  11.648  0.789   1.00 93.48 34 A 1 
ATOM 242 C CA  . GLU A 1 34 ? -10.492 11.416  2.023   1.00 93.95 34 A 1 
ATOM 243 C C   . GLU A 1 34 ? -9.695  10.570  3.016   1.00 94.60 34 A 1 
ATOM 244 O O   . GLU A 1 34 ? -9.024  9.600   2.638   1.00 94.40 34 A 1 
ATOM 245 C CB  . GLU A 1 34 ? -11.830 10.741  1.727   1.00 92.71 34 A 1 
ATOM 246 C CG  . GLU A 1 34 ? -12.755 11.617  0.880   1.00 85.25 34 A 1 
ATOM 247 C CD  . GLU A 1 34 ? -14.110 10.934  0.581   1.00 81.25 34 A 1 
ATOM 248 O OE1 . GLU A 1 34 ? -15.001 11.639  0.079   1.00 72.81 34 A 1 
ATOM 249 O OE2 . GLU A 1 34 ? -14.216 9.712   0.844   1.00 73.55 34 A 1 
ATOM 250 N N   . ASN A 1 35 ? -9.783  10.908  4.298   1.00 94.65 35 A 1 
ATOM 251 C CA  . ASN A 1 35 ? -9.259  10.077  5.379   1.00 95.13 35 A 1 
ATOM 252 C C   . ASN A 1 35 ? -10.267 8.957   5.694   1.00 95.71 35 A 1 
ATOM 253 O O   . ASN A 1 35 ? -11.381 9.228   6.127   1.00 95.18 35 A 1 
ATOM 254 C CB  . ASN A 1 35 ? -8.946  10.963  6.593   1.00 94.03 35 A 1 
ATOM 255 C CG  . ASN A 1 35 ? -8.255  10.218  7.721   1.00 91.93 35 A 1 
ATOM 256 O OD1 . ASN A 1 35 ? -8.358  9.020   7.923   1.00 86.49 35 A 1 
ATOM 257 N ND2 . ASN A 1 35 ? -7.504  10.921  8.538   1.00 84.66 35 A 1 
ATOM 258 N N   . LEU A 1 36 ? -9.847  7.708   5.508   1.00 95.93 36 A 1 
ATOM 259 C CA  . LEU A 1 36 ? -10.664 6.508   5.687   1.00 96.40 36 A 1 
ATOM 260 C C   . LEU A 1 36 ? -10.497 5.870   7.079   1.00 96.96 36 A 1 
ATOM 261 O O   . LEU A 1 36 ? -11.034 4.800   7.346   1.00 96.47 36 A 1 
ATOM 262 C CB  . LEU A 1 36 ? -10.353 5.518   4.555   1.00 96.64 36 A 1 
ATOM 263 C CG  . LEU A 1 36 ? -10.490 6.079   3.130   1.00 96.09 36 A 1 
ATOM 264 C CD1 . LEU A 1 36 ? -10.105 4.988   2.127   1.00 95.07 36 A 1 
ATOM 265 C CD2 . LEU A 1 36 ? -11.906 6.548   2.823   1.00 94.89 36 A 1 
ATOM 266 N N   . GLY A 1 37 ? -9.734  6.517   7.966   1.00 97.12 37 A 1 
ATOM 267 C CA  . GLY A 1 37 ? -9.476  6.045   9.324   1.00 97.09 37 A 1 
ATOM 268 C C   . GLY A 1 37 ? -8.010  5.681   9.574   1.00 97.64 37 A 1 
ATOM 269 O O   . GLY A 1 37 ? -7.099  6.189   8.917   1.00 97.32 37 A 1 
ATOM 270 N N   . ARG A 1 38 ? -7.764  4.832   10.571  1.00 97.23 38 A 1 
ATOM 271 C CA  . ARG A 1 38 ? -6.413  4.450   11.013  1.00 97.68 38 A 1 
ATOM 272 C C   . ARG A 1 38 ? -6.016  3.081   10.456  1.00 98.04 38 A 1 
ATOM 273 O O   . ARG A 1 38 ? -6.833  2.170   10.399  1.00 97.48 38 A 1 
ATOM 274 C CB  . ARG A 1 38 ? -6.338  4.448   12.545  1.00 96.71 38 A 1 
ATOM 275 C CG  . ARG A 1 38 ? -6.571  5.829   13.188  1.00 93.80 38 A 1 
ATOM 276 C CD  . ARG A 1 38 ? -5.459  6.808   12.822  1.00 88.75 38 A 1 
ATOM 277 N NE  . ARG A 1 38 ? -5.640  8.112   13.490  1.00 83.11 38 A 1 
ATOM 278 C CZ  . ARG A 1 38 ? -4.764  9.107   13.485  1.00 75.94 38 A 1 
ATOM 279 N NH1 . ARG A 1 38 ? -3.618  9.010   12.869  1.00 69.08 38 A 1 
ATOM 280 N NH2 . ARG A 1 38 ? -5.040  10.217  14.100  1.00 68.02 38 A 1 
ATOM 281 N N   . ALA A 1 39 ? -4.730  2.917   10.137  1.00 97.42 39 A 1 
ATOM 282 C CA  . ALA A 1 39 ? -4.181  1.634   9.708   1.00 97.79 39 A 1 
ATOM 283 C C   . ALA A 1 39 ? -4.303  0.548   10.791  1.00 98.06 39 A 1 
ATOM 284 O O   . ALA A 1 39 ? -4.372  -0.632  10.467  1.00 97.86 39 A 1 
ATOM 285 C CB  . ALA A 1 39 ? -2.728  1.844   9.273   1.00 97.47 39 A 1 
ATOM 286 N N   . SER A 1 40 ? -4.421  0.936   12.068  1.00 97.92 40 A 1 
ATOM 287 C CA  . SER A 1 40 ? -4.651  0.004   13.177  1.00 97.90 40 A 1 
ATOM 288 C C   . SER A 1 40 ? -5.961  -0.787  13.088  1.00 97.90 40 A 1 
ATOM 289 O O   . SER A 1 40 ? -6.060  -1.841  13.705  1.00 97.71 40 A 1 
ATOM 290 C CB  . SER A 1 40 ? -4.597  0.739   14.516  1.00 97.52 40 A 1 
ATOM 291 O OG  . SER A 1 40 ? -5.547  1.788   14.563  1.00 96.04 40 A 1 
ATOM 292 N N   . GLN A 1 41 ? -6.940  -0.338  12.280  1.00 98.05 41 A 1 
ATOM 293 C CA  . GLN A 1 41 ? -8.136  -1.131  11.965  1.00 97.63 41 A 1 
ATOM 294 C C   . GLN A 1 41 ? -7.792  -2.440  11.233  1.00 97.83 41 A 1 
ATOM 295 O O   . GLN A 1 41 ? -8.575  -3.385  11.259  1.00 97.28 41 A 1 
ATOM 296 C CB  . GLN A 1 41 ? -9.073  -0.300  11.078  1.00 96.65 41 A 1 
ATOM 297 C CG  . GLN A 1 41 ? -9.643  0.928   11.805  1.00 91.64 41 A 1 
ATOM 298 C CD  . GLN A 1 41 ? -10.525 1.784   10.899  1.00 86.88 41 A 1 
ATOM 299 O OE1 . GLN A 1 41 ? -10.676 1.569   9.710   1.00 79.73 41 A 1 
ATOM 300 N NE2 . GLN A 1 41 ? -11.156 2.808   11.423  1.00 75.77 41 A 1 
ATOM 301 N N   . TYR A 1 42 ? -6.610  -2.500  10.611  1.00 98.05 42 A 1 
ATOM 302 C CA  . TYR A 1 42 ? -6.086  -3.634  9.857   1.00 98.11 42 A 1 
ATOM 303 C C   . TYR A 1 42 ? -4.838  -4.242  10.520  1.00 98.32 42 A 1 
ATOM 304 O O   . TYR A 1 42 ? -4.102  -4.990  9.883   1.00 98.20 42 A 1 
ATOM 305 C CB  . TYR A 1 42 ? -5.817  -3.190  8.411   1.00 98.09 42 A 1 
ATOM 306 C CG  . TYR A 1 42 ? -6.968  -2.428  7.778   1.00 98.04 42 A 1 
ATOM 307 C CD1 . TYR A 1 42 ? -8.094  -3.123  7.295   1.00 97.20 42 A 1 
ATOM 308 C CD2 . TYR A 1 42 ? -6.940  -1.021  7.733   1.00 97.42 42 A 1 
ATOM 309 C CE1 . TYR A 1 42 ? -9.190  -2.418  6.770   1.00 96.82 42 A 1 
ATOM 310 C CE2 . TYR A 1 42 ? -8.038  -0.306  7.208   1.00 96.77 42 A 1 
ATOM 311 C CZ  . TYR A 1 42 ? -9.166  -0.999  6.728   1.00 96.71 42 A 1 
ATOM 312 O OH  . TYR A 1 42 ? -10.229 -0.313  6.244   1.00 95.68 42 A 1 
ATOM 313 N N   . ALA A 1 43 ? -4.565  -3.910  11.784  1.00 97.81 43 A 1 
ATOM 314 C CA  . ALA A 1 43 ? -3.398  -4.400  12.505  1.00 97.99 43 A 1 
ATOM 315 C C   . ALA A 1 43 ? -3.298  -5.935  12.453  1.00 97.86 43 A 1 
ATOM 316 O O   . ALA A 1 43 ? -4.295  -6.640  12.611  1.00 97.59 43 A 1 
ATOM 317 C CB  . ALA A 1 43 ? -3.454  -3.895  13.951  1.00 97.67 43 A 1 
ATOM 318 N N   . ASN A 1 44 ? -2.088  -6.434  12.237  1.00 97.64 44 A 1 
ATOM 319 C CA  . ASN A 1 44 ? -1.760  -7.856  12.112  1.00 97.54 44 A 1 
ATOM 320 C C   . ASN A 1 44 ? -2.478  -8.594  10.962  1.00 97.54 44 A 1 
ATOM 321 O O   . ASN A 1 44 ? -2.404  -9.818  10.888  1.00 96.70 44 A 1 
ATOM 322 C CB  . ASN A 1 44 ? -1.935  -8.560  13.468  1.00 97.24 44 A 1 
ATOM 323 C CG  . ASN A 1 44 ? -1.218  -7.829  14.595  1.00 95.86 44 A 1 
ATOM 324 O OD1 . ASN A 1 44 ? -0.017  -7.654  14.589  1.00 89.72 44 A 1 
ATOM 325 N ND2 . ASN A 1 44 ? -1.938  -7.359  15.583  1.00 88.91 44 A 1 
ATOM 326 N N   . GLN A 1 45 ? -3.169  -7.882  10.054  1.00 97.88 45 A 1 
ATOM 327 C CA  . GLN A 1 45 ? -3.794  -8.506  8.891   1.00 97.70 45 A 1 
ATOM 328 C C   . GLN A 1 45 ? -2.790  -8.650  7.748   1.00 97.88 45 A 1 
ATOM 329 O O   . GLN A 1 45 ? -1.999  -7.745  7.474   1.00 97.51 45 A 1 
ATOM 330 C CB  . GLN A 1 45 ? -5.029  -7.714  8.413   1.00 97.65 45 A 1 
ATOM 331 C CG  . GLN A 1 45 ? -6.134  -7.597  9.473   1.00 96.18 45 A 1 
ATOM 332 C CD  . GLN A 1 45 ? -6.693  -8.952  9.880   1.00 93.29 45 A 1 
ATOM 333 O OE1 . GLN A 1 45 ? -7.136  -9.744  9.071   1.00 85.52 45 A 1 
ATOM 334 N NE2 . GLN A 1 45 ? -6.680  -9.274  11.155  1.00 82.35 45 A 1 
ATOM 335 N N   . VAL A 1 46 ? -2.875  -9.772  7.043   1.00 96.90 46 A 1 
ATOM 336 C CA  . VAL A 1 46 ? -2.202  -9.977  5.759   1.00 96.51 46 A 1 
ATOM 337 C C   . VAL A 1 46 ? -3.014  -9.270  4.674   1.00 96.71 46 A 1 
ATOM 338 O O   . VAL A 1 46 ? -4.205  -9.523  4.504   1.00 96.32 46 A 1 
ATOM 339 C CB  . VAL A 1 46 ? -2.020  -11.471 5.419   1.00 95.37 46 A 1 
ATOM 340 C CG1 . VAL A 1 46 ? -1.254  -11.640 4.100   1.00 92.94 46 A 1 
ATOM 341 C CG2 . VAL A 1 46 ? -1.239  -12.210 6.513   1.00 93.18 46 A 1 
ATOM 342 N N   . VAL A 1 47 ? -2.361  -8.389  3.924   1.00 96.79 47 A 1 
ATOM 343 C CA  . VAL A 1 47 ? -2.959  -7.584  2.860   1.00 96.76 47 A 1 
ATOM 344 C C   . VAL A 1 47 ? -2.135  -7.701  1.576   1.00 96.43 47 A 1 
ATOM 345 O O   . VAL A 1 47 ? -0.956  -8.027  1.608   1.00 96.46 47 A 1 
ATOM 346 C CB  . VAL A 1 47 ? -3.127  -6.113  3.288   1.00 97.24 47 A 1 
ATOM 347 C CG1 . VAL A 1 47 ? -4.007  -5.980  4.535   1.00 96.97 47 A 1 
ATOM 348 C CG2 . VAL A 1 47 ? -1.799  -5.393  3.543   1.00 96.65 47 A 1 
ATOM 349 N N   . THR A 1 48 ? -2.757  -7.401  0.437   1.00 96.53 48 A 1 
ATOM 350 C CA  . THR A 1 48 ? -2.076  -7.348  -0.861  1.00 96.21 48 A 1 
ATOM 351 C C   . THR A 1 48 ? -1.758  -5.898  -1.208  1.00 96.68 48 A 1 
ATOM 352 O O   . THR A 1 48 ? -2.663  -5.073  -1.305  1.00 96.47 48 A 1 
ATOM 353 C CB  . THR A 1 48 ? -2.926  -7.987  -1.971  1.00 95.62 48 A 1 
ATOM 354 O OG1 . THR A 1 48 ? -3.276  -9.297  -1.612  1.00 93.44 48 A 1 
ATOM 355 C CG2 . THR A 1 48 ? -2.174  -8.066  -3.297  1.00 93.32 48 A 1 
ATOM 356 N N   . ILE A 1 49 ? -0.483  -5.579  -1.438  1.00 96.45 49 A 1 
ATOM 357 C CA  . ILE A 1 49 ? -0.025  -4.273  -1.917  1.00 96.40 49 A 1 
ATOM 358 C C   . ILE A 1 49 ? -0.079  -4.282  -3.444  1.00 95.95 49 A 1 
ATOM 359 O O   . ILE A 1 49 ? 0.630   -5.049  -4.094  1.00 95.07 49 A 1 
ATOM 360 C CB  . ILE A 1 49 ? 1.388   -3.962  -1.393  1.00 96.64 49 A 1 
ATOM 361 C CG1 . ILE A 1 49 ? 1.449   -4.003  0.147   1.00 95.88 49 A 1 
ATOM 362 C CG2 . ILE A 1 49 ? 1.828   -2.571  -1.905  1.00 95.79 49 A 1 
ATOM 363 C CD1 . ILE A 1 49 ? 2.881   -4.055  0.695   1.00 94.42 49 A 1 
ATOM 364 N N   . ILE A 1 50 ? -0.914  -3.422  -4.025  1.00 96.16 50 A 1 
ATOM 365 C CA  . ILE A 1 50 ? -1.180  -3.397  -5.473  1.00 96.17 50 A 1 
ATOM 366 C C   . ILE A 1 50 ? -0.464  -2.248  -6.196  1.00 95.86 50 A 1 
ATOM 367 O O   . ILE A 1 50 ? -0.206  -2.329  -7.396  1.00 95.42 50 A 1 
ATOM 368 C CB  . ILE A 1 50 ? -2.687  -3.396  -5.763  1.00 96.75 50 A 1 
ATOM 369 C CG1 . ILE A 1 50 ? -3.429  -2.206  -5.114  1.00 96.65 50 A 1 
ATOM 370 C CG2 . ILE A 1 50 ? -3.292  -4.738  -5.314  1.00 95.65 50 A 1 
ATOM 371 C CD1 . ILE A 1 50 ? -4.826  -1.982  -5.685  1.00 95.59 50 A 1 
ATOM 372 N N   . GLN A 1 51 ? -0.139  -1.166  -5.490  1.00 96.28 51 A 1 
ATOM 373 C CA  . GLN A 1 51 ? 0.622   -0.048  -6.028  1.00 96.06 51 A 1 
ATOM 374 C C   . GLN A 1 51 ? 1.477   0.609   -4.949  1.00 96.35 51 A 1 
ATOM 375 O O   . GLN A 1 51 ? 1.121   0.595   -3.772  1.00 96.21 51 A 1 
ATOM 376 C CB  . GLN A 1 51 ? -0.300  1.014   -6.659  1.00 94.45 51 A 1 
ATOM 377 C CG  . GLN A 1 51 ? -1.097  0.510   -7.866  1.00 86.77 51 A 1 
ATOM 378 C CD  . GLN A 1 51 ? -1.897  1.588   -8.572  1.00 87.60 51 A 1 
ATOM 379 O OE1 . GLN A 1 51 ? -2.049  2.715   -8.143  1.00 79.55 51 A 1 
ATOM 380 N NE2 . GLN A 1 51 ? -2.451  1.284   -9.729  1.00 76.37 51 A 1 
ATOM 381 N N   . SER A 1 52 ? 2.575   1.256   -5.364  1.00 96.19 52 A 1 
ATOM 382 C CA  . SER A 1 52 ? 3.330   2.185   -4.540  1.00 95.95 52 A 1 
ATOM 383 C C   . SER A 1 52 ? 3.336   3.579   -5.158  1.00 96.11 52 A 1 
ATOM 384 O O   . SER A 1 52 ? 3.279   3.738   -6.380  1.00 95.36 52 A 1 
ATOM 385 C CB  . SER A 1 52 ? 4.751   1.676   -4.282  1.00 94.44 52 A 1 
ATOM 386 O OG  . SER A 1 52 ? 5.516   1.656   -5.471  1.00 87.60 52 A 1 
ATOM 387 N N   . ALA A 1 53 ? 3.414   4.604   -4.326  1.00 95.64 53 A 1 
ATOM 388 C CA  . ALA A 1 53 ? 3.663   5.975   -4.738  1.00 95.35 53 A 1 
ATOM 389 C C   . ALA A 1 53 ? 4.801   6.562   -3.910  1.00 95.57 53 A 1 
ATOM 390 O O   . ALA A 1 53 ? 4.744   6.573   -2.685  1.00 95.05 53 A 1 
ATOM 391 C CB  . ALA A 1 53 ? 2.375   6.794   -4.613  1.00 94.68 53 A 1 
ATOM 392 N N   . LYS A 1 54 ? 5.824   7.095   -4.590  1.00 95.16 54 A 1 
ATOM 393 C CA  . LYS A 1 54 ? 6.858   7.910   -3.953  1.00 94.76 54 A 1 
ATOM 394 C C   . LYS A 1 54 ? 6.426   9.374   -3.981  1.00 94.69 54 A 1 
ATOM 395 O O   . LYS A 1 54 ? 6.179   9.928   -5.047  1.00 93.46 54 A 1 
ATOM 396 C CB  . LYS A 1 54 ? 8.218   7.665   -4.626  1.00 93.61 54 A 1 
ATOM 397 C CG  . LYS A 1 54 ? 9.355   8.323   -3.828  1.00 82.27 54 A 1 
ATOM 398 C CD  . LYS A 1 54 ? 10.727  7.893   -4.357  1.00 77.73 54 A 1 
ATOM 399 C CE  . LYS A 1 54 ? 11.825  8.501   -3.487  1.00 70.49 54 A 1 
ATOM 400 N NZ  . LYS A 1 54 ? 13.183  8.018   -3.870  1.00 61.86 54 A 1 
ATOM 401 N N   . LEU A 1 55 ? 6.317   9.977   -2.805  1.00 93.72 55 A 1 
ATOM 402 C CA  . LEU A 1 55 ? 5.898   11.361  -2.610  1.00 93.26 55 A 1 
ATOM 403 C C   . LEU A 1 55 ? 7.095   12.316  -2.758  1.00 93.33 55 A 1 
ATOM 404 O O   . LEU A 1 55 ? 8.250   11.919  -2.632  1.00 93.04 55 A 1 
ATOM 405 C CB  . LEU A 1 55 ? 5.214   11.497  -1.243  1.00 92.76 55 A 1 
ATOM 406 C CG  . LEU A 1 55 ? 4.041   10.538  -0.989  1.00 91.50 55 A 1 
ATOM 407 C CD1 . LEU A 1 55 ? 3.433   10.850  0.382   1.00 89.45 55 A 1 
ATOM 408 C CD2 . LEU A 1 55 ? 2.947   10.650  -2.048  1.00 89.13 55 A 1 
ATOM 409 N N   . SER A 1 56 ? 6.812   13.599  -3.003  1.00 91.74 56 A 1 
ATOM 410 C CA  . SER A 1 56 ? 7.832   14.647  -3.145  1.00 90.86 56 A 1 
ATOM 411 C C   . SER A 1 56 ? 8.669   14.867  -1.877  1.00 91.02 56 A 1 
ATOM 412 O O   . SER A 1 56 ? 9.825   15.267  -1.971  1.00 89.57 56 A 1 
ATOM 413 C CB  . SER A 1 56 ? 7.155   15.965  -3.540  1.00 89.54 56 A 1 
ATOM 414 O OG  . SER A 1 56 ? 6.123   16.268  -2.623  1.00 84.60 56 A 1 
ATOM 415 N N   . ASN A 1 57 ? 8.111   14.552  -0.706  1.00 92.53 57 A 1 
ATOM 416 C CA  . ASN A 1 57 ? 8.814   14.603  0.582   1.00 91.95 57 A 1 
ATOM 417 C C   . ASN A 1 57 ? 9.698   13.368  0.852   1.00 93.00 57 A 1 
ATOM 418 O O   . ASN A 1 57 ? 10.231  13.219  1.949   1.00 92.10 57 A 1 
ATOM 419 C CB  . ASN A 1 57 ? 7.779   14.847  1.693   1.00 90.14 57 A 1 
ATOM 420 C CG  . ASN A 1 57 ? 6.821   13.687  1.896   1.00 88.16 57 A 1 
ATOM 421 O OD1 . ASN A 1 57 ? 6.901   12.651  1.261   1.00 84.12 57 A 1 
ATOM 422 N ND2 . ASN A 1 57 ? 5.857   13.829  2.783   1.00 84.63 57 A 1 
ATOM 423 N N   . GLY A 1 58 ? 9.842   12.463  -0.123  1.00 93.20 58 A 1 
ATOM 424 C CA  . GLY A 1 58 ? 10.657  11.256  -0.019  1.00 93.61 58 A 1 
ATOM 425 C C   . GLY A 1 58 ? 9.964   10.061  0.643   1.00 94.55 58 A 1 
ATOM 426 O O   . GLY A 1 58 ? 10.515  8.956   0.592   1.00 93.49 58 A 1 
ATOM 427 N N   . LEU A 1 59 ? 8.754   10.235  1.203   1.00 94.02 59 A 1 
ATOM 428 C CA  . LEU A 1 59 ? 7.985   9.130   1.775   1.00 94.27 59 A 1 
ATOM 429 C C   . LEU A 1 59 ? 7.427   8.220   0.683   1.00 94.98 59 A 1 
ATOM 430 O O   . LEU A 1 59 ? 7.188   8.634   -0.455  1.00 94.59 59 A 1 
ATOM 431 C CB  . LEU A 1 59 ? 6.866   9.656   2.694   1.00 92.69 59 A 1 
ATOM 432 C CG  . LEU A 1 59 ? 7.365   10.465  3.908   1.00 84.13 59 A 1 
ATOM 433 C CD1 . LEU A 1 59 ? 6.157   10.947  4.718   1.00 80.85 59 A 1 
ATOM 434 C CD2 . LEU A 1 59 ? 8.255   9.632   4.831   1.00 81.31 59 A 1 
ATOM 435 N N   . THR A 1 60 ? 7.190   6.960   1.033   1.00 95.50 60 A 1 
ATOM 436 C CA  . THR A 1 60 ? 6.522   5.989   0.178   1.00 96.00 60 A 1 
ATOM 437 C C   . THR A 1 60 ? 5.170   5.630   0.784   1.00 96.49 60 A 1 
ATOM 438 O O   . THR A 1 60 ? 5.083   5.389   1.985   1.00 96.17 60 A 1 
ATOM 439 C CB  . THR A 1 60 ? 7.383   4.739   -0.032  1.00 95.43 60 A 1 
ATOM 440 O OG1 . THR A 1 60 ? 8.598   5.122   -0.649  1.00 92.87 60 A 1 
ATOM 441 C CG2 . THR A 1 60 ? 6.738   3.715   -0.964  1.00 93.21 60 A 1 
ATOM 442 N N   . THR A 1 61 ? 4.133   5.584   -0.049  1.00 96.67 61 A 1 
ATOM 443 C CA  . THR A 1 61 ? 2.814   5.070   0.335   1.00 96.64 61 A 1 
ATOM 444 C C   . THR A 1 61 ? 2.461   3.852   -0.503  1.00 96.89 61 A 1 
ATOM 445 O O   . THR A 1 61 ? 2.864   3.747   -1.661  1.00 96.59 61 A 1 
ATOM 446 C CB  . THR A 1 61 ? 1.711   6.134   0.240   1.00 95.47 61 A 1 
ATOM 447 O OG1 . THR A 1 61 ? 1.597   6.640   -1.066  1.00 88.12 61 A 1 
ATOM 448 C CG2 . THR A 1 61 ? 1.971   7.327   1.155   1.00 89.18 61 A 1 
ATOM 449 N N   . TYR A 1 62 ? 1.690   2.943   0.075   1.00 97.18 62 A 1 
ATOM 450 C CA  . TYR A 1 62 ? 1.190   1.747   -0.584  1.00 97.34 62 A 1 
ATOM 451 C C   . TYR A 1 62 ? -0.330  1.782   -0.682  1.00 97.40 62 A 1 
ATOM 452 O O   . TYR A 1 62 ? -1.006  2.118   0.285   1.00 97.41 62 A 1 
ATOM 453 C CB  . TYR A 1 62 ? 1.664   0.499   0.169   1.00 97.15 62 A 1 
ATOM 454 C CG  . TYR A 1 62 ? 3.168   0.288   0.157   1.00 96.81 62 A 1 
ATOM 455 C CD1 . TYR A 1 62 ? 3.897   0.425   -1.043  1.00 95.41 62 A 1 
ATOM 456 C CD2 . TYR A 1 62 ? 3.847   -0.061  1.340   1.00 95.37 62 A 1 
ATOM 457 C CE1 . TYR A 1 62 ? 5.287   0.225   -1.053  1.00 94.57 62 A 1 
ATOM 458 C CE2 . TYR A 1 62 ? 5.244   -0.264  1.331   1.00 94.55 62 A 1 
ATOM 459 C CZ  . TYR A 1 62 ? 5.965   -0.117  0.132   1.00 94.85 62 A 1 
ATOM 460 O OH  . TYR A 1 62 ? 7.315   -0.294  0.115   1.00 93.11 62 A 1 
ATOM 461 N N   . GLN A 1 63 ? -0.858  1.418   -1.854  1.00 97.27 63 A 1 
ATOM 462 C CA  . GLN A 1 63 ? -2.262  1.066   -2.010  1.00 97.57 63 A 1 
ATOM 463 C C   . GLN A 1 63 ? -2.417  -0.422  -1.743  1.00 97.68 63 A 1 
ATOM 464 O O   . GLN A 1 63 ? -1.712  -1.236  -2.347  1.00 97.50 63 A 1 
ATOM 465 C CB  . GLN A 1 63 ? -2.763  1.427   -3.405  1.00 97.31 63 A 1 
ATOM 466 C CG  . GLN A 1 63 ? -4.299  1.427   -3.459  1.00 95.60 63 A 1 
ATOM 467 C CD  . GLN A 1 63 ? -4.828  1.816   -4.830  1.00 94.93 63 A 1 
ATOM 468 O OE1 . GLN A 1 63 ? -4.266  1.500   -5.868  1.00 90.27 63 A 1 
ATOM 469 N NE2 . GLN A 1 63 ? -5.937  2.503   -4.904  1.00 89.14 63 A 1 
ATOM 470 N N   . PHE A 1 64 ? -3.349  -0.777  -0.868  1.00 97.45 64 A 1 
ATOM 471 C CA  . PHE A 1 64 ? -3.530  -2.166  -0.464  1.00 97.89 64 A 1 
ATOM 472 C C   . PHE A 1 64 ? -4.974  -2.647  -0.602  1.00 98.03 64 A 1 
ATOM 473 O O   . PHE A 1 64 ? -5.928  -1.867  -0.621  1.00 98.20 64 A 1 
ATOM 474 C CB  . PHE A 1 64 ? -2.972  -2.377  0.949   1.00 97.98 64 A 1 
ATOM 475 C CG  . PHE A 1 64 ? -3.809  -1.785  2.060   1.00 98.27 64 A 1 
ATOM 476 C CD1 . PHE A 1 64 ? -3.714  -0.419  2.382   1.00 97.91 64 A 1 
ATOM 477 C CD2 . PHE A 1 64 ? -4.683  -2.606  2.796   1.00 97.99 64 A 1 
ATOM 478 C CE1 . PHE A 1 64 ? -4.473  0.119   3.432   1.00 97.67 64 A 1 
ATOM 479 C CE2 . PHE A 1 64 ? -5.445  -2.072  3.852   1.00 97.62 64 A 1 
ATOM 480 C CZ  . PHE A 1 64 ? -5.334  -0.710  4.171   1.00 97.89 64 A 1 
ATOM 481 N N   . GLN A 1 65 ? -5.100  -3.961  -0.689  1.00 97.48 65 A 1 
ATOM 482 C CA  . GLN A 1 65 ? -6.359  -4.693  -0.691  1.00 97.42 65 A 1 
ATOM 483 C C   . GLN A 1 65 ? -6.426  -5.637  0.500   1.00 97.41 65 A 1 
ATOM 484 O O   . GLN A 1 65 ? -5.426  -6.243  0.884   1.00 97.28 65 A 1 
ATOM 485 C CB  . GLN A 1 65 ? -6.522  -5.488  -1.996  1.00 97.07 65 A 1 
ATOM 486 C CG  . GLN A 1 65 ? -6.607  -4.581  -3.233  1.00 95.47 65 A 1 
ATOM 487 C CD  . GLN A 1 65 ? -6.883  -5.343  -4.514  1.00 95.39 65 A 1 
ATOM 488 O OE1 . GLN A 1 65 ? -6.618  -6.526  -4.659  1.00 91.55 65 A 1 
ATOM 489 N NE2 . GLN A 1 65 ? -7.433  -4.694  -5.517  1.00 90.29 65 A 1 
ATOM 490 N N   . LEU A 1 66 ? -7.638  -5.831  1.027   1.00 97.57 66 A 1 
ATOM 491 C CA  . LEU A 1 66 ? -7.971  -6.876  1.984   1.00 97.55 66 A 1 
ATOM 492 C C   . LEU A 1 66 ? -9.087  -7.725  1.381   1.00 97.41 66 A 1 
ATOM 493 O O   . LEU A 1 66 ? -10.118 -7.193  0.971   1.00 96.90 66 A 1 
ATOM 494 C CB  . LEU A 1 66 ? -8.368  -6.229  3.324   1.00 97.39 66 A 1 
ATOM 495 C CG  . LEU A 1 66 ? -8.738  -7.241  4.421   1.00 96.63 66 A 1 
ATOM 496 C CD1 . LEU A 1 66 ? -7.540  -8.098  4.846   1.00 94.69 66 A 1 
ATOM 497 C CD2 . LEU A 1 66 ? -9.243  -6.490  5.659   1.00 94.55 66 A 1 
ATOM 498 N N   . ASN A 1 67 ? -8.876  -9.038  1.284   1.00 96.46 67 A 1 
ATOM 499 C CA  . ASN A 1 67 ? -9.827  -9.975  0.673   1.00 95.99 67 A 1 
ATOM 500 C C   . ASN A 1 67 ? -10.270 -9.547  -0.744  1.00 96.21 67 A 1 
ATOM 501 O O   . ASN A 1 67 ? -11.449 -9.609  -1.088  1.00 95.13 67 A 1 
ATOM 502 C CB  . ASN A 1 67 ? -10.991 -10.225 1.648   1.00 95.45 67 A 1 
ATOM 503 C CG  . ASN A 1 67 ? -10.519 -10.776 2.985   1.00 93.69 67 A 1 
ATOM 504 O OD1 . ASN A 1 67 ? -9.536  -11.493 3.062   1.00 87.59 67 A 1 
ATOM 505 N ND2 . ASN A 1 67 ? -11.187 -10.457 4.059   1.00 87.45 67 A 1 
ATOM 506 N N   . GLY A 1 68 ? -9.328  -9.037  -1.554  1.00 95.82 68 A 1 
ATOM 507 C CA  . GLY A 1 68 ? -9.586  -8.573  -2.924  1.00 95.70 68 A 1 
ATOM 508 C C   . GLY A 1 68 ? -10.269 -7.207  -3.043  1.00 96.67 68 A 1 
ATOM 509 O O   . GLY A 1 68 ? -10.371 -6.665  -4.143  1.00 95.85 68 A 1 
ATOM 510 N N   . LYS A 1 69 ? -10.699 -6.587  -1.934  1.00 97.41 69 A 1 
ATOM 511 C CA  . LYS A 1 69 ? -11.271 -5.243  -1.924  1.00 97.53 69 A 1 
ATOM 512 C C   . LYS A 1 69 ? -10.174 -4.208  -1.695  1.00 97.90 69 A 1 
ATOM 513 O O   . LYS A 1 69 ? -9.471  -4.263  -0.689  1.00 97.70 69 A 1 
ATOM 514 C CB  . LYS A 1 69 ? -12.362 -5.163  -0.848  1.00 96.90 69 A 1 
ATOM 515 C CG  . LYS A 1 69 ? -13.075 -3.799  -0.863  1.00 83.45 69 A 1 
ATOM 516 C CD  . LYS A 1 69 ? -14.193 -3.748  0.182   1.00 81.77 69 A 1 
ATOM 517 C CE  . LYS A 1 69 ? -14.833 -2.350  0.166   1.00 71.92 69 A 1 
ATOM 518 N NZ  . LYS A 1 69 ? -15.909 -2.227  1.175   1.00 63.86 69 A 1 
ATOM 519 N N   . THR A 1 70 ? -10.064 -3.228  -2.599  1.00 97.78 70 A 1 
ATOM 520 C CA  . THR A 1 70 ? -9.169  -2.076  -2.400  1.00 98.02 70 A 1 
ATOM 521 C C   . THR A 1 70 ? -9.651  -1.247  -1.216  1.00 98.22 70 A 1 
ATOM 522 O O   . THR A 1 70 ? -10.794 -0.795  -1.195  1.00 97.82 70 A 1 
ATOM 523 C CB  . THR A 1 70 ? -9.086  -1.197  -3.659  1.00 97.53 70 A 1 
ATOM 524 O OG1 . THR A 1 70 ? -8.680  -1.985  -4.755  1.00 96.30 70 A 1 
ATOM 525 C CG2 . THR A 1 70 ? -8.073  -0.068  -3.512  1.00 96.10 70 A 1 
ATOM 526 N N   . ILE A 1 71 ? -8.761  -1.042  -0.238  1.00 98.15 71 A 1 
ATOM 527 C CA  . ILE A 1 71 ? -9.052  -0.272  0.975   1.00 98.29 71 A 1 
ATOM 528 C C   . ILE A 1 71 ? -8.628  1.180   0.789   1.00 98.19 71 A 1 
ATOM 529 O O   . ILE A 1 71 ? -9.437  2.083   1.003   1.00 97.77 71 A 1 
ATOM 530 C CB  . ILE A 1 71 ? -8.374  -0.925  2.198   1.00 98.26 71 A 1 
ATOM 531 C CG1 . ILE A 1 71 ? -8.812  -2.395  2.412   1.00 97.69 71 A 1 
ATOM 532 C CG2 . ILE A 1 71 ? -8.633  -0.095  3.467   1.00 97.78 71 A 1 
ATOM 533 C CD1 . ILE A 1 71 ? -10.319 -2.620  2.573   1.00 95.57 71 A 1 
ATOM 534 N N   . GLY A 1 72 ? -7.391  1.415   0.373   1.00 98.00 72 A 1 
ATOM 535 C CA  . GLY A 1 72 ? -6.866  2.766   0.230   1.00 97.90 72 A 1 
ATOM 536 C C   . GLY A 1 72 ? -5.348  2.806   0.257   1.00 98.14 72 A 1 
ATOM 537 O O   . GLY A 1 72 ? -4.676  1.798   0.007   1.00 97.92 72 A 1 
ATOM 538 N N   . TRP A 1 73 ? -4.820  3.980   0.544   1.00 97.56 73 A 1 
ATOM 539 C CA  . TRP A 1 73 ? -3.395  4.282   0.605   1.00 97.56 73 A 1 
ATOM 540 C C   . TRP A 1 73 ? -2.948  4.504   2.044   1.00 97.62 73 A 1 
ATOM 541 O O   . TRP A 1 73 ? -3.610  5.215   2.799   1.00 97.25 73 A 1 
ATOM 542 C CB  . TRP A 1 73 ? -3.104  5.509   -0.244  1.00 97.36 73 A 1 
ATOM 543 C CG  . TRP A 1 73 ? -3.301  5.321   -1.714  1.00 97.26 73 A 1 
ATOM 544 C CD1 . TRP A 1 73 ? -4.473  5.471   -2.388  1.00 96.54 73 A 1 
ATOM 545 C CD2 . TRP A 1 73 ? -2.310  4.952   -2.709  1.00 97.28 73 A 1 
ATOM 546 N NE1 . TRP A 1 73 ? -4.270  5.220   -3.723  1.00 96.41 73 A 1 
ATOM 547 C CE2 . TRP A 1 73 ? -2.951  4.902   -3.982  1.00 96.82 73 A 1 
ATOM 548 C CE3 . TRP A 1 73 ? -0.936  4.651   -2.662  1.00 96.66 73 A 1 
ATOM 549 C CZ2 . TRP A 1 73 ? -2.249  4.581   -5.162  1.00 96.25 73 A 1 
ATOM 550 C CZ3 . TRP A 1 73 ? -0.222  4.326   -3.834  1.00 96.39 73 A 1 
ATOM 551 C CH2 . TRP A 1 73 ? -0.879  4.289   -5.077  1.00 96.08 73 A 1 
ATOM 552 N N   . VAL A 1 74 ? -1.794  3.963   2.396   1.00 97.66 74 A 1 
ATOM 553 C CA  . VAL A 1 74 ? -1.205  4.110   3.721   1.00 97.64 74 A 1 
ATOM 554 C C   . VAL A 1 74 ? 0.313   4.257   3.620   1.00 97.48 74 A 1 
ATOM 555 O O   . VAL A 1 74 ? 0.930   3.825   2.650   1.00 97.14 74 A 1 
ATOM 556 C CB  . VAL A 1 74 ? -1.638  2.926   4.610   1.00 97.22 74 A 1 
ATOM 557 C CG1 . VAL A 1 74 ? -1.009  1.589   4.190   1.00 93.59 74 A 1 
ATOM 558 C CG2 . VAL A 1 74 ? -1.348  3.198   6.078   1.00 93.04 74 A 1 
ATOM 559 N N   . ASP A 1 75 ? 0.938   4.911   4.595   1.00 97.14 75 A 1 
ATOM 560 C CA  . ASP A 1 75 ? 2.391   5.056   4.676   1.00 97.23 75 A 1 
ATOM 561 C C   . ASP A 1 75 ? 3.067   3.678   4.764   1.00 97.47 75 A 1 
ATOM 562 O O   . ASP A 1 75 ? 2.614   2.803   5.509   1.00 97.18 75 A 1 
ATOM 563 C CB  . ASP A 1 75 ? 2.723   5.940   5.883   1.00 96.42 75 A 1 
ATOM 564 C CG  . ASP A 1 75 ? 4.185   6.394   5.939   1.00 95.01 75 A 1 
ATOM 565 O OD1 . ASP A 1 75 ? 5.095   5.541   5.963   1.00 92.31 75 A 1 
ATOM 566 O OD2 . ASP A 1 75 ? 4.434   7.612   6.053   1.00 90.65 75 A 1 
ATOM 567 N N   . SER A 1 76 ? 4.170   3.494   4.034   1.00 97.12 76 A 1 
ATOM 568 C CA  . SER A 1 76 ? 4.911   2.225   4.028   1.00 97.01 76 A 1 
ATOM 569 C C   . SER A 1 76 ? 5.393   1.788   5.412   1.00 97.28 76 A 1 
ATOM 570 O O   . SER A 1 76 ? 5.523   0.594   5.661   1.00 96.91 76 A 1 
ATOM 571 C CB  . SER A 1 76 ? 6.106   2.322   3.076   1.00 96.39 76 A 1 
ATOM 572 O OG  . SER A 1 76 ? 7.003   3.350   3.462   1.00 95.07 76 A 1 
ATOM 573 N N   . ARG A 1 77 ? 5.598   2.726   6.330   1.00 97.22 77 A 1 
ATOM 574 C CA  . ARG A 1 77 ? 6.023   2.472   7.714   1.00 97.21 77 A 1 
ATOM 575 C C   . ARG A 1 77 ? 4.924   1.851   8.585   1.00 97.44 77 A 1 
ATOM 576 O O   . ARG A 1 77 ? 5.206   1.436   9.704   1.00 96.99 77 A 1 
ATOM 577 C CB  . ARG A 1 77 ? 6.513   3.774   8.342   1.00 96.90 77 A 1 
ATOM 578 C CG  . ARG A 1 77 ? 7.724   4.369   7.594   1.00 96.45 77 A 1 
ATOM 579 C CD  . ARG A 1 77 ? 8.083   5.749   8.153   1.00 95.03 77 A 1 
ATOM 580 N NE  . ARG A 1 77 ? 7.035   6.743   7.850   1.00 92.30 77 A 1 
ATOM 581 C CZ  . ARG A 1 77 ? 6.972   7.989   8.296   1.00 89.92 77 A 1 
ATOM 582 N NH1 . ARG A 1 77 ? 7.884   8.475   9.082   1.00 87.29 77 A 1 
ATOM 583 N NH2 . ARG A 1 77 ? 5.994   8.754   7.946   1.00 86.85 77 A 1 
ATOM 584 N N   . SER A 1 78 ? 3.683   1.789   8.094   1.00 97.51 78 A 1 
ATOM 585 C CA  . SER A 1 78 ? 2.606   1.064   8.762   1.00 97.60 78 A 1 
ATOM 586 C C   . SER A 1 78 ? 2.683   -0.450  8.581   1.00 98.00 78 A 1 
ATOM 587 O O   . SER A 1 78 ? 1.897   -1.161  9.187   1.00 97.68 78 A 1 
ATOM 588 C CB  . SER A 1 78 ? 1.241   1.561   8.274   1.00 96.84 78 A 1 
ATOM 589 O OG  . SER A 1 78 ? 1.010   1.127   6.949   1.00 92.15 78 A 1 
ATOM 590 N N   . PHE A 1 79 ? 3.607   -0.949  7.745   1.00 97.41 79 A 1 
ATOM 591 C CA  . PHE A 1 79 ? 3.811   -2.376  7.522   1.00 97.27 79 A 1 
ATOM 592 C C   . PHE A 1 79 ? 4.908   -2.905  8.439   1.00 97.00 79 A 1 
ATOM 593 O O   . PHE A 1 79 ? 6.004   -2.359  8.490   1.00 95.72 79 A 1 
ATOM 594 C CB  . PHE A 1 79 ? 4.137   -2.648  6.044   1.00 96.92 79 A 1 
ATOM 595 C CG  . PHE A 1 79 ? 2.945   -2.452  5.125   1.00 97.30 79 A 1 
ATOM 596 C CD1 . PHE A 1 79 ? 2.217   -3.573  4.690   1.00 95.85 79 A 1 
ATOM 597 C CD2 . PHE A 1 79 ? 2.560   -1.169  4.728   1.00 96.20 79 A 1 
ATOM 598 C CE1 . PHE A 1 79 ? 1.102   -3.408  3.847   1.00 95.53 79 A 1 
ATOM 599 C CE2 . PHE A 1 79 ? 1.439   -1.001  3.893   1.00 95.64 79 A 1 
ATOM 600 C CZ  . PHE A 1 79 ? 0.708   -2.117  3.453   1.00 96.47 79 A 1 
ATOM 601 N N   . GLY A 1 80 ? 4.613   -3.979  9.150   1.00 95.62 80 A 1 
ATOM 602 C CA  . GLY A 1 80 ? 5.607   -4.697  9.949   1.00 94.31 80 A 1 
ATOM 603 C C   . GLY A 1 80 ? 6.477   -5.619  9.097   1.00 94.67 80 A 1 
ATOM 604 O O   . GLY A 1 80 ? 7.665   -5.773  9.359   1.00 91.75 80 A 1 
ATOM 605 N N   . THR A 1 81 ? 5.897   -6.201  8.052   1.00 93.72 81 A 1 
ATOM 606 C CA  . THR A 1 81 ? 6.603   -7.089  7.115   1.00 93.61 81 A 1 
ATOM 607 C C   . THR A 1 81 ? 6.017   -6.933  5.719   1.00 94.02 81 A 1 
ATOM 608 O O   . THR A 1 81 ? 4.802   -6.817  5.566   1.00 92.88 81 A 1 
ATOM 609 C CB  . THR A 1 81 ? 6.501   -8.554  7.575   1.00 91.39 81 A 1 
ATOM 610 O OG1 . THR A 1 81 ? 7.052   -8.677  8.865   1.00 85.91 81 A 1 
ATOM 611 C CG2 . THR A 1 81 ? 7.281   -9.528  6.691   1.00 85.53 81 A 1 
ATOM 612 N N   . ILE A 1 82 ? 6.885   -6.947  4.698   1.00 93.97 82 A 1 
ATOM 613 C CA  . ILE A 1 82 ? 6.499   -7.075  3.290   1.00 93.53 82 A 1 
ATOM 614 C C   . ILE A 1 82 ? 7.241   -8.294  2.755   1.00 92.66 82 A 1 
ATOM 615 O O   . ILE A 1 82 ? 8.455   -8.390  2.906   1.00 91.54 82 A 1 
ATOM 616 C CB  . ILE A 1 82 ? 6.816   -5.795  2.489   1.00 93.20 82 A 1 
ATOM 617 C CG1 . ILE A 1 82 ? 6.027   -4.605  3.072   1.00 91.81 82 A 1 
ATOM 618 C CG2 . ILE A 1 82 ? 6.478   -5.999  1.000   1.00 91.10 82 A 1 
ATOM 619 C CD1 . ILE A 1 82 ? 6.379   -3.244  2.451   1.00 87.47 82 A 1 
ATOM 620 N N   . PHE A 1 83 ? 6.501   -9.227  2.178   1.00 92.08 83 A 1 
ATOM 621 C CA  . PHE A 1 83 ? 7.073   -10.437 1.606   1.00 89.97 83 A 1 
ATOM 622 C C   . PHE A 1 83 ? 7.558   -10.148 0.189   1.00 87.07 83 A 1 
ATOM 623 O O   . PHE A 1 83 ? 6.878   -9.486  -0.596  1.00 83.30 83 A 1 
ATOM 624 C CB  . PHE A 1 83 ? 6.047   -11.569 1.650   1.00 88.50 83 A 1 
ATOM 625 C CG  . PHE A 1 83 ? 5.530   -11.865 3.053   1.00 87.43 83 A 1 
ATOM 626 C CD1 . PHE A 1 83 ? 6.352   -12.522 3.984   1.00 84.04 83 A 1 
ATOM 627 C CD2 . PHE A 1 83 ? 4.239   -11.464 3.429   1.00 85.06 83 A 1 
ATOM 628 C CE1 . PHE A 1 83 ? 5.879   -12.790 5.281   1.00 81.69 83 A 1 
ATOM 629 C CE2 . PHE A 1 83 ? 3.769   -11.723 4.722   1.00 82.37 83 A 1 
ATOM 630 C CZ  . PHE A 1 83 ? 4.585   -12.387 5.647   1.00 83.18 83 A 1 
ATOM 631 N N   . ASP A 1 84 ? 8.746   -10.644 -0.133  1.00 82.18 84 A 1 
ATOM 632 C CA  . ASP A 1 84 ? 9.195   -10.685 -1.516  1.00 77.52 84 A 1 
ATOM 633 C C   . ASP A 1 84 ? 8.382   -11.720 -2.300  1.00 74.50 84 A 1 
ATOM 634 O O   . ASP A 1 84 ? 7.872   -12.688 -1.735  1.00 67.68 84 A 1 
ATOM 635 C CB  . ASP A 1 84 ? 10.708  -10.911 -1.582  1.00 72.19 84 A 1 
ATOM 636 C CG  . ASP A 1 84 ? 11.472  -9.648  -1.158  1.00 66.89 84 A 1 
ATOM 637 O OD1 . ASP A 1 84 ? 11.040  -8.541  -1.601  1.00 63.04 84 A 1 
ATOM 638 O OD2 . ASP A 1 84 ? 12.456  -9.775  -0.416  1.00 61.88 84 A 1 
ATOM 639 N N   . ASP A 1 85 ? 8.218   -11.461 -3.600  1.00 69.24 85 A 1 
ATOM 640 C CA  . ASP A 1 85 ? 7.566   -12.415 -4.485  1.00 67.67 85 A 1 
ATOM 641 C C   . ASP A 1 85 ? 8.354   -13.731 -4.425  1.00 65.09 85 A 1 
ATOM 642 O O   . ASP A 1 85 ? 9.556   -13.763 -4.708  1.00 59.50 85 A 1 
ATOM 643 C CB  . ASP A 1 85 ? 7.472   -11.853 -5.918  1.00 61.91 85 A 1 
ATOM 644 C CG  . ASP A 1 85 ? 6.619   -10.575 -6.004  1.00 55.84 85 A 1 
ATOM 645 O OD1 . ASP A 1 85 ? 5.490   -10.582 -5.474  1.00 53.50 85 A 1 
ATOM 646 O OD2 . ASP A 1 85 ? 7.103   -9.575  -6.571  1.00 52.01 85 A 1 
ATOM 647 N N   . LEU A 1 86 ? 7.693   -14.816 -4.010  1.00 56.17 86 A 1 
ATOM 648 C CA  . LEU A 1 86 ? 8.242   -16.153 -4.184  1.00 55.38 86 A 1 
ATOM 649 C C   . LEU A 1 86 ? 8.259   -16.418 -5.695  1.00 53.51 86 A 1 
ATOM 650 O O   . LEU A 1 86 ? 7.196   -16.466 -6.320  1.00 48.76 86 A 1 
ATOM 651 C CB  . LEU A 1 86 ? 7.404   -17.187 -3.417  1.00 50.64 86 A 1 
ATOM 652 C CG  . LEU A 1 86 ? 7.534   -17.094 -1.880  1.00 45.74 86 A 1 
ATOM 653 C CD1 . LEU A 1 86 ? 6.454   -17.947 -1.209  1.00 42.46 86 A 1 
ATOM 654 C CD2 . LEU A 1 86 ? 8.895   -17.584 -1.381  1.00 43.91 86 A 1 
ATOM 655 N N   . ILE A 1 87 ? 9.463   -16.485 -6.263  1.00 50.33 87 A 1 
ATOM 656 C CA  . ILE A 1 87 ? 9.701   -16.894 -7.658  1.00 51.05 87 A 1 
ATOM 657 C C   . ILE A 1 87 ? 9.354   -18.372 -7.803  1.00 47.59 87 A 1 
ATOM 658 O O   . ILE A 1 87 ? 9.728   -19.146 -6.898  1.00 43.24 87 A 1 
ATOM 659 C CB  . ILE A 1 87 ? 11.165  -16.598 -8.067  1.00 46.24 87 A 1 
ATOM 660 C CG1 . ILE A 1 87 ? 11.537  -15.112 -7.831  1.00 40.84 87 A 1 
ATOM 661 C CG2 . ILE A 1 87 ? 11.378  -16.976 -9.551  1.00 41.78 87 A 1 
ATOM 662 C CD1 . ILE A 1 87 ? 13.028  -14.804 -8.069  1.00 38.53 87 A 1 
ATOM 663 O OXT . ILE A 1 87 ? 8.723   -18.709 -8.829  1.00 39.91 87 A 1 
#
