# Supplementary material for: Enterococcal cell wall remodelling underpins pathogenesis via the release of the Enteroccocal Polysaccharide Antigen (EPA)
Source: PLoS Pathog. 2025 Jun 23;21(6):e1012771. doi: 10.1371/journal.ppat.1012771 (PMC12208459; doi:10.1371/journal.ppat.1012771)
Supplement: S1 File — Zipped raw data used to make figures 1–10 are provided in individual folders for each figure. (ZIP) [file ppat.1012771.s013.zip › Data Smith et al/Fig. 4/R6_O.cif]

# By using this file you agree to the legally binding terms of use found at alphafoldserver.com/output-terms
data_483f0c64ca51a4a3
#
_entry.id 483f0c64ca51a4a3
#
loop_
_atom_type.symbol
C 
N 
O 
S 
#
loop_
_audit_author.name
_audit_author.pdbx_ordinal
"Google DeepMind" 1 
"Isomorphic Labs" 2 
#
_audit_conform.dict_location https://raw.githubusercontent.com/ihmwg/ModelCIF/master/dist/mmcif_ma.dic
_audit_conform.dict_name     mmcif_ma.dic
_audit_conform.dict_version  1.4.5
#
loop_
_chem_comp.formula
_chem_comp.formula_weight
_chem_comp.id
_chem_comp.mon_nstd_flag
_chem_comp.name
_chem_comp.pdbx_smiles
_chem_comp.pdbx_synonyms
_chem_comp.type
"C6 H15 N4 O2"  175.209 ARG y ARGININE        N[C@@H](CCCNC(N)=[NH2+])C(O)=O ? "L-PEPTIDE LINKING" 
"C4 H8 N2 O3"   132.118 ASN y ASPARAGINE      N[C@@H](CC(N)=O)C(O)=O         ? "L-PEPTIDE LINKING" 
"C4 H7 N O4"    133.103 ASP y "ASPARTIC ACID" N[C@@H](CC(O)=O)C(O)=O         ? "L-PEPTIDE LINKING" 
"C5 H10 N2 O3"  146.144 GLN y GLUTAMINE       N[C@@H](CCC(N)=O)C(O)=O        ? "L-PEPTIDE LINKING" 
"C5 H9 N O4"    147.129 GLU y "GLUTAMIC ACID" N[C@@H](CCC(O)=O)C(O)=O        ? "L-PEPTIDE LINKING" 
"C2 H5 N O2"    75.067  GLY y GLYCINE         NCC(O)=O                       ? "PEPTIDE LINKING"   
"C6 H13 N O2"   131.173 ILE y ISOLEUCINE      CC[C@H](C)[C@H](N)C(O)=O       ? "L-PEPTIDE LINKING" 
"C6 H13 N O2"   131.173 LEU y LEUCINE         CC(C)C[C@H](N)C(O)=O           ? "L-PEPTIDE LINKING" 
"C6 H15 N2 O2"  147.195 LYS y LYSINE          N[C@@H](CCCC[NH3+])C(O)=O      ? "L-PEPTIDE LINKING" 
"C5 H11 N O2 S" 149.211 MET y METHIONINE      CSCC[C@H](N)C(O)=O             ? "L-PEPTIDE LINKING" 
"C9 H11 N O2"   165.189 PHE y PHENYLALANINE   N[C@@H](Cc1ccccc1)C(O)=O       ? "L-PEPTIDE LINKING" 
"C5 H9 N O2"    115.130 PRO y PROLINE         OC(=O)[C@@H]1CCCN1             ? "L-PEPTIDE LINKING" 
"C3 H7 N O3"    105.093 SER y SERINE          N[C@@H](CO)C(O)=O              ? "L-PEPTIDE LINKING" 
"C4 H9 N O3"    119.119 THR y THREONINE       C[C@@H](O)[C@H](N)C(O)=O       ? "L-PEPTIDE LINKING" 
"C9 H11 N O3"   181.189 TYR y TYROSINE        N[C@@H](Cc1ccc(O)cc1)C(O)=O    ? "L-PEPTIDE LINKING" 
"C5 H11 N O2"   117.146 VAL y VALINE          CC(C)[C@H](N)C(O)=O            ? "L-PEPTIDE LINKING" 
#
_citation.book_publisher          ?
_citation.country                 UK
_citation.id                      primary
_citation.journal_full            Nature
_citation.journal_id_ASTM         NATUAS
_citation.journal_id_CSD          0006
_citation.journal_id_ISSN         0028-0836
_citation.journal_volume          ?
_citation.page_first              ?
_citation.page_last               ?
_citation.pdbx_database_id_DOI    ?
_citation.pdbx_database_id_PubMed ?
_citation.title                   "Accurate structure prediction of biomolecular interactions with AlphaFold 3"
_citation.year                    2024
#
loop_
_citation_author.citation_id
_citation_author.name
_citation_author.ordinal
primary "Google DeepMind" 1 
primary "Isomorphic Labs" 2 
#
_entity.id               1
_entity.pdbx_description .
_entity.type             polymer
#
_entity_poly.entity_id      1
_entity_poly.pdbx_strand_id A
_entity_poly.type           polypeptide(L)
#
loop_
_entity_poly_seq.entity_id
_entity_poly_seq.hetero
_entity_poly_seq.mon_id
_entity_poly_seq.num
1 n ASP 1  
1 n ASN 2  
1 n TYR 3  
1 n TYR 4  
1 n THR 5  
1 n GLU 6  
1 n ASN 7  
1 n PRO 8  
1 n VAL 9  
1 n LYS 10 
1 n ILE 11 
1 n VAL 12 
1 n MET 13 
1 n LEU 14 
1 n VAL 15 
1 n ASN 16 
1 n ASP 17 
1 n ARG 18 
1 n TYR 19 
1 n TYR 20 
1 n THR 21 
1 n ASP 22 
1 n LEU 23 
1 n GLU 24 
1 n PHE 25 
1 n LYS 26 
1 n THR 27 
1 n PRO 28 
1 n GLY 29 
1 n SER 30 
1 n PRO 31 
1 n VAL 32 
1 n LYS 33 
1 n LYS 34 
1 n GLY 35 
1 n THR 36 
1 n THR 37 
1 n ILE 38 
1 n ARG 39 
1 n VAL 40 
1 n GLN 41 
1 n GLY 42 
1 n ILE 43 
1 n GLU 44 
1 n TYR 45 
1 n SER 46 
1 n LYS 47 
1 n ASN 48 
1 n GLY 49 
1 n TYR 50 
1 n PRO 51 
1 n ARG 52 
1 n LEU 53 
1 n LYS 54 
1 n THR 55 
1 n SER 56 
1 n GLN 57 
1 n GLY 58 
1 n TYR 59 
1 n ILE 60 
1 n THR 61 
1 n SER 62 
1 n ASN 63 
1 n LYS 64 
1 n ARG 65 
1 n TYR 66 
1 n VAL 67 
1 n GLN 68 
1 n LYS 69 
1 n VAL 70 
1 n ASN 71 
#
_ma_data.content_type "model coordinates"
_ma_data.id           1
_ma_data.name         Model
#
_ma_model_list.data_id          1
_ma_model_list.model_group_id   1
_ma_model_list.model_group_name "AlphaFold-beta-20231127 (927599d6-1efe-4fa9-85d2-a29f909d212e @ 2024-11-12 10:05:31)"
_ma_model_list.model_id         1
_ma_model_list.model_name       "Top ranked model"
_ma_model_list.model_type       "Ab initio model"
_ma_model_list.ordinal_id       1
#
loop_
_ma_protocol_step.method_type
_ma_protocol_step.ordinal_id
_ma_protocol_step.protocol_id
_ma_protocol_step.step_id
"coevolution MSA" 1 1 1 
"template search" 2 1 2 
modeling          3 1 3 
#
loop_
_ma_qa_metric.id
_ma_qa_metric.mode
_ma_qa_metric.name
_ma_qa_metric.software_group_id
_ma_qa_metric.type
1 global pLDDT 1 pLDDT 
2 local  pLDDT 1 pLDDT 
#
_ma_qa_metric_global.metric_id    1
_ma_qa_metric_global.metric_value 94.32
_ma_qa_metric_global.model_id     1
_ma_qa_metric_global.ordinal_id   1
#
_ma_software_group.group_id    1
_ma_software_group.ordinal_id  1
_ma_software_group.software_id 1
#
_ma_target_entity.data_id   1
_ma_target_entity.entity_id 1
_ma_target_entity.origin    .
#
_ma_target_entity_instance.asym_id   A
_ma_target_entity_instance.details   .
_ma_target_entity_instance.entity_id 1
#
loop_
_pdbx_data_usage.details
_pdbx_data_usage.id
_pdbx_data_usage.type
_pdbx_data_usage.url
;NON-COMMERCIAL USE ONLY, BY USING THIS FILE YOU AGREE TO THE TERMS OF USE FOUND
AT alphafoldserver.com/output-terms.
;
1 license    ? 
;THE INFORMATION IS NOT INTENDED FOR, HAS NOT BEEN VALIDATED FOR, AND IS NOT
APPROVED FOR CLINICAL USE. IT SHOULD NOT BE USED FOR CLINICAL PURPOSE OR RELIED
ON FOR MEDICAL OR OTHER PROFESSIONAL ADVICE. IT IS THEORETICAL MODELLING ONLY
AND CAUTION SHOULD BE EXERCISED IN ITS USE. IT IS PROVIDED "AS-IS" WITHOUT ANY
WARRANTY OF ANY KIND, WHETHER EXPRESSED OR IMPLIED. NO WARRANTY IS GIVEN THAT
USE OF THE INFORMATION SHALL NOT INFRINGE THE RIGHTS OF ANY THIRD PARTY.
;
2 disclaimer ? 
#
loop_
_pdbx_poly_seq_scheme.asym_id
_pdbx_poly_seq_scheme.auth_seq_num
_pdbx_poly_seq_scheme.entity_id
_pdbx_poly_seq_scheme.hetero
_pdbx_poly_seq_scheme.mon_id
_pdbx_poly_seq_scheme.pdb_ins_code
_pdbx_poly_seq_scheme.pdb_seq_num
_pdbx_poly_seq_scheme.pdb_strand_id
_pdbx_poly_seq_scheme.seq_id
A 1  1 n ASP . 1  A 1  
A 2  1 n ASN . 2  A 2  
A 3  1 n TYR . 3  A 3  
A 4  1 n TYR . 4  A 4  
A 5  1 n THR . 5  A 5  
A 6  1 n GLU . 6  A 6  
A 7  1 n ASN . 7  A 7  
A 8  1 n PRO . 8  A 8  
A 9  1 n VAL . 9  A 9  
A 10 1 n LYS . 10 A 10 
A 11 1 n ILE . 11 A 11 
A 12 1 n VAL . 12 A 12 
A 13 1 n MET . 13 A 13 
A 14 1 n LEU . 14 A 14 
A 15 1 n VAL . 15 A 15 
A 16 1 n ASN . 16 A 16 
A 17 1 n ASP . 17 A 17 
A 18 1 n ARG . 18 A 18 
A 19 1 n TYR . 19 A 19 
A 20 1 n TYR . 20 A 20 
A 21 1 n THR . 21 A 21 
A 22 1 n ASP . 22 A 22 
A 23 1 n LEU . 23 A 23 
A 24 1 n GLU . 24 A 24 
A 25 1 n PHE . 25 A 25 
A 26 1 n LYS . 26 A 26 
A 27 1 n THR . 27 A 27 
A 28 1 n PRO . 28 A 28 
A 29 1 n GLY . 29 A 29 
A 30 1 n SER . 30 A 30 
A 31 1 n PRO . 31 A 31 
A 32 1 n VAL . 32 A 32 
A 33 1 n LYS . 33 A 33 
A 34 1 n LYS . 34 A 34 
A 35 1 n GLY . 35 A 35 
A 36 1 n THR . 36 A 36 
A 37 1 n THR . 37 A 37 
A 38 1 n ILE . 38 A 38 
A 39 1 n ARG . 39 A 39 
A 40 1 n VAL . 40 A 40 
A 41 1 n GLN . 41 A 41 
A 42 1 n GLY . 42 A 42 
A 43 1 n ILE . 43 A 43 
A 44 1 n GLU . 44 A 44 
A 45 1 n TYR . 45 A 45 
A 46 1 n SER . 46 A 46 
A 47 1 n LYS . 47 A 47 
A 48 1 n ASN . 48 A 48 
A 49 1 n GLY . 49 A 49 
A 50 1 n TYR . 50 A 50 
A 51 1 n PRO . 51 A 51 
A 52 1 n ARG . 52 A 52 
A 53 1 n LEU . 53 A 53 
A 54 1 n LYS . 54 A 54 
A 55 1 n THR . 55 A 55 
A 56 1 n SER . 56 A 56 
A 57 1 n GLN . 57 A 57 
A 58 1 n GLY . 58 A 58 
A 59 1 n TYR . 59 A 59 
A 60 1 n ILE . 60 A 60 
A 61 1 n THR . 61 A 61 
A 62 1 n SER . 62 A 62 
A 63 1 n ASN . 63 A 63 
A 64 1 n LYS . 64 A 64 
A 65 1 n ARG . 65 A 65 
A 66 1 n TYR . 66 A 66 
A 67 1 n VAL . 67 A 67 
A 68 1 n GLN . 68 A 68 
A 69 1 n LYS . 69 A 69 
A 70 1 n VAL . 70 A 70 
A 71 1 n ASN . 71 A 71 
#
_software.classification other
_software.date           ?
_software.description    "Structure prediction"
_software.name           AlphaFold
_software.pdbx_ordinal   1
_software.type           package
_software.version        "AlphaFold-beta-20231127 (927599d6-1efe-4fa9-85d2-a29f909d212e @ 2024-11-12 10:05:31)"
#
_struct_asym.entity_id 1
_struct_asym.id        A
#
loop_
_atom_site.group_PDB
_atom_site.id
_atom_site.type_symbol
_atom_site.label_atom_id
_atom_site.label_alt_id
_atom_site.label_comp_id
_atom_site.label_asym_id
_atom_site.label_entity_id
_atom_site.label_seq_id
_atom_site.pdbx_PDB_ins_code
_atom_site.Cartn_x
_atom_site.Cartn_y
_atom_site.Cartn_z
_atom_site.occupancy
_atom_site.B_iso_or_equiv
_atom_site.auth_seq_id
_atom_site.auth_asym_id
_atom_site.pdbx_PDB_model_num
ATOM 1   N N   . ASP A 1 1  ? -2.015  -0.267  -12.797 1.00 71.91 1  A 1 
ATOM 2   C CA  . ASP A 1 1  ? -1.169  -0.151  -11.598 1.00 78.99 1  A 1 
ATOM 3   C C   . ASP A 1 1  ? -0.765  -1.519  -11.073 1.00 83.32 1  A 1 
ATOM 4   O O   . ASP A 1 1  ? -1.492  -2.504  -11.258 1.00 77.47 1  A 1 
ATOM 5   C CB  . ASP A 1 1  ? -1.917  0.584   -10.489 1.00 69.29 1  A 1 
ATOM 6   C CG  . ASP A 1 1  ? -2.162  2.045   -10.822 1.00 61.17 1  A 1 
ATOM 7   O OD1 . ASP A 1 1  ? -1.293  2.660   -11.467 1.00 56.68 1  A 1 
ATOM 8   O OD2 . ASP A 1 1  ? -3.222  2.570   -10.437 1.00 54.93 1  A 1 
ATOM 9   N N   . ASN A 1 2  ? 0.382   -1.565  -10.442 1.00 91.95 2  A 1 
ATOM 10  C CA  . ASN A 1 2  ? 0.878   -2.807  -9.865  1.00 93.75 2  A 1 
ATOM 11  C C   . ASN A 1 2  ? 0.699   -2.770  -8.348  1.00 95.91 2  A 1 
ATOM 12  O O   . ASN A 1 2  ? 0.955   -1.749  -7.708  1.00 93.58 2  A 1 
ATOM 13  C CB  . ASN A 1 2  ? 2.350   -3.007  -10.197 1.00 87.48 2  A 1 
ATOM 14  C CG  . ASN A 1 2  ? 2.587   -3.187  -11.681 1.00 75.43 2  A 1 
ATOM 15  O OD1 . ASN A 1 2  ? 1.823   -3.861  -12.373 1.00 63.27 2  A 1 
ATOM 16  N ND2 . ASN A 1 2  ? 3.651   -2.590  -12.183 1.00 67.41 2  A 1 
ATOM 17  N N   . TYR A 1 3  ? 0.258   -3.888  -7.783  1.00 97.92 3  A 1 
ATOM 18  C CA  . TYR A 1 3  ? 0.021   -3.988  -6.353  1.00 98.10 3  A 1 
ATOM 19  C C   . TYR A 1 3  ? 0.693   -5.208  -5.756  1.00 98.36 3  A 1 
ATOM 20  O O   . TYR A 1 3  ? 0.883   -6.216  -6.438  1.00 97.85 3  A 1 
ATOM 21  C CB  . TYR A 1 3  ? -1.483  -4.101  -6.074  1.00 97.87 3  A 1 
ATOM 22  C CG  . TYR A 1 3  ? -2.306  -2.919  -6.514  1.00 97.50 3  A 1 
ATOM 23  C CD1 . TYR A 1 3  ? -2.526  -1.839  -5.661  1.00 96.41 3  A 1 
ATOM 24  C CD2 . TYR A 1 3  ? -2.867  -2.880  -7.790  1.00 96.18 3  A 1 
ATOM 25  C CE1 . TYR A 1 3  ? -3.281  -0.750  -6.063  1.00 95.00 3  A 1 
ATOM 26  C CE2 . TYR A 1 3  ? -3.626  -1.788  -8.199  1.00 95.06 3  A 1 
ATOM 27  C CZ  . TYR A 1 3  ? -3.829  -0.735  -7.330  1.00 94.96 3  A 1 
ATOM 28  O OH  . TYR A 1 3  ? -4.582  0.350   -7.738  1.00 92.81 3  A 1 
ATOM 29  N N   . TYR A 1 4  ? 1.053   -5.110  -4.480  1.00 98.48 4  A 1 
ATOM 30  C CA  . TYR A 1 4  ? 1.573   -6.263  -3.770  1.00 98.54 4  A 1 
ATOM 31  C C   . TYR A 1 4  ? 0.356   -7.109  -3.416  1.00 98.45 4  A 1 
ATOM 32  O O   . TYR A 1 4  ? -0.622  -6.591  -2.869  1.00 97.86 4  A 1 
ATOM 33  C CB  . TYR A 1 4  ? 2.285   -5.833  -2.484  1.00 98.49 4  A 1 
ATOM 34  C CG  . TYR A 1 4  ? 3.636   -5.205  -2.729  1.00 98.50 4  A 1 
ATOM 35  C CD1 . TYR A 1 4  ? 4.739   -5.983  -3.090  1.00 98.01 4  A 1 
ATOM 36  C CD2 . TYR A 1 4  ? 3.819   -3.824  -2.610  1.00 98.08 4  A 1 
ATOM 37  C CE1 . TYR A 1 4  ? 5.973   -5.408  -3.325  1.00 97.70 4  A 1 
ATOM 38  C CE2 . TYR A 1 4  ? 5.059   -3.241  -2.849  1.00 97.71 4  A 1 
ATOM 39  C CZ  . TYR A 1 4  ? 6.129   -4.038  -3.210  1.00 97.96 4  A 1 
ATOM 40  O OH  . TYR A 1 4  ? 7.355   -3.472  -3.452  1.00 97.30 4  A 1 
ATOM 41  N N   . THR A 1 5  ? 0.394   -8.393  -3.751  1.00 98.05 5  A 1 
ATOM 42  C CA  . THR A 1 5  ? -0.713  -9.297  -3.434  1.00 97.77 5  A 1 
ATOM 43  C C   . THR A 1 5  ? -0.259  -10.353 -2.431  1.00 97.77 5  A 1 
ATOM 44  O O   . THR A 1 5  ? -1.063  -11.143 -1.948  1.00 96.62 5  A 1 
ATOM 45  C CB  . THR A 1 5  ? -1.257  -9.988  -4.702  1.00 96.92 5  A 1 
ATOM 46  O OG1 . THR A 1 5  ? -0.175  -10.601 -5.406  1.00 94.93 5  A 1 
ATOM 47  C CG2 . THR A 1 5  ? -1.931  -8.962  -5.606  1.00 94.23 5  A 1 
ATOM 48  N N   . GLU A 1 6  ? 1.031   -10.336 -2.114  1.00 97.22 6  A 1 
ATOM 49  C CA  . GLU A 1 6  ? 1.597   -11.223 -1.104  1.00 97.09 6  A 1 
ATOM 50  C C   . GLU A 1 6  ? 2.253   -10.300 -0.081  1.00 97.67 6  A 1 
ATOM 51  O O   . GLU A 1 6  ? 2.806   -9.265  -0.438  1.00 97.05 6  A 1 
ATOM 52  C CB  . GLU A 1 6  ? 2.649   -12.162 -1.711  1.00 95.06 6  A 1 
ATOM 53  C CG  . GLU A 1 6  ? 2.081   -13.136 -2.730  1.00 83.26 6  A 1 
ATOM 54  C CD  . GLU A 1 6  ? 3.138   -14.095 -3.284  1.00 79.62 6  A 1 
ATOM 55  O OE1 . GLU A 1 6  ? 4.340   -13.860 -3.046  1.00 74.51 6  A 1 
ATOM 56  O OE2 . GLU A 1 6  ? 2.761   -15.059 -3.961  1.00 74.18 6  A 1 
ATOM 57  N N   . ASN A 1 7  ? 2.164   -10.667 1.198   1.00 98.00 7  A 1 
ATOM 58  C CA  . ASN A 1 7  ? 2.712   -9.847  2.273   1.00 98.36 7  A 1 
ATOM 59  C C   . ASN A 1 7  ? 4.195   -9.524  2.054   1.00 98.31 7  A 1 
ATOM 60  O O   . ASN A 1 7  ? 5.032   -10.422 2.080   1.00 98.05 7  A 1 
ATOM 61  C CB  . ASN A 1 7  ? 2.527   -10.575 3.608   1.00 97.98 7  A 1 
ATOM 62  C CG  . ASN A 1 7  ? 2.890   -9.714  4.806   1.00 97.46 7  A 1 
ATOM 63  O OD1 . ASN A 1 7  ? 3.374   -8.602  4.660   1.00 95.27 7  A 1 
ATOM 64  N ND2 . ASN A 1 7  ? 2.644   -10.241 6.000   1.00 93.79 7  A 1 
ATOM 65  N N   . PRO A 1 8  ? 4.517   -8.225  1.842   1.00 98.50 8  A 1 
ATOM 66  C CA  . PRO A 1 8  ? 5.910   -7.838  1.630   1.00 98.31 8  A 1 
ATOM 67  C C   . PRO A 1 8  ? 6.701   -7.778  2.934   1.00 98.31 8  A 1 
ATOM 68  O O   . PRO A 1 8  ? 7.910   -7.566  2.917   1.00 97.75 8  A 1 
ATOM 69  C CB  . PRO A 1 8  ? 5.783   -6.464  0.969   1.00 98.07 8  A 1 
ATOM 70  C CG  . PRO A 1 8  ? 4.553   -5.907  1.603   1.00 97.59 8  A 1 
ATOM 71  C CD  . PRO A 1 8  ? 3.599   -7.088  1.648   1.00 98.39 8  A 1 
ATOM 72  N N   . VAL A 1 9  ? 6.013   -7.981  4.059   1.00 98.48 9  A 1 
ATOM 73  C CA  . VAL A 1 9  ? 6.603   -8.005  5.407   1.00 98.49 9  A 1 
ATOM 74  C C   . VAL A 1 9  ? 7.109   -6.648  5.893   1.00 98.61 9  A 1 
ATOM 75  O O   . VAL A 1 9  ? 6.818   -6.233  7.017   1.00 98.21 9  A 1 
ATOM 76  C CB  . VAL A 1 9  ? 7.740   -9.041  5.507   1.00 97.76 9  A 1 
ATOM 77  C CG1 . VAL A 1 9  ? 8.300   -9.087  6.920   1.00 93.85 9  A 1 
ATOM 78  C CG2 . VAL A 1 9  ? 7.221   -10.424 5.106   1.00 92.56 9  A 1 
ATOM 79  N N   . LYS A 1 10 ? 7.868   -5.946  5.059   1.00 98.76 10 A 1 
ATOM 80  C CA  . LYS A 1 10 ? 8.372   -4.628  5.428   1.00 98.73 10 A 1 
ATOM 81  C C   . LYS A 1 10 ? 8.462   -3.766  4.179   1.00 98.80 10 A 1 
ATOM 82  O O   . LYS A 1 10 ? 8.917   -4.223  3.134   1.00 98.60 10 A 1 
ATOM 83  C CB  . LYS A 1 10 ? 9.759   -4.753  6.071   1.00 98.39 10 A 1 
ATOM 84  C CG  . LYS A 1 10 ? 10.284  -3.487  6.709   1.00 95.45 10 A 1 
ATOM 85  C CD  . LYS A 1 10 ? 11.678  -3.713  7.302   1.00 93.31 10 A 1 
ATOM 86  C CE  . LYS A 1 10 ? 12.209  -2.490  8.026   1.00 84.65 10 A 1 
ATOM 87  N NZ  . LYS A 1 10 ? 11.426  -2.172  9.249   1.00 77.10 10 A 1 
ATOM 88  N N   . ILE A 1 11 ? 7.979   -2.527  4.273   1.00 98.89 11 A 1 
ATOM 89  C CA  . ILE A 1 11 ? 8.013   -1.609  3.132   1.00 98.81 11 A 1 
ATOM 90  C C   . ILE A 1 11 ? 8.517   -0.236  3.545   1.00 98.80 11 A 1 
ATOM 91  O O   . ILE A 1 11 ? 8.628   0.062   4.736   1.00 98.83 11 A 1 
ATOM 92  C CB  . ILE A 1 11 ? 6.607   -1.440  2.484   1.00 98.70 11 A 1 
ATOM 93  C CG1 . ILE A 1 11 ? 5.590   -0.912  3.506   1.00 97.57 11 A 1 
ATOM 94  C CG2 . ILE A 1 11 ? 6.140   -2.763  1.886   1.00 96.43 11 A 1 
ATOM 95  C CD1 . ILE A 1 11 ? 5.534   0.596   3.632   1.00 96.41 11 A 1 
ATOM 96  N N   . VAL A 1 12 ? 8.841   0.575   2.555   1.00 98.82 12 A 1 
ATOM 97  C CA  . VAL A 1 12 ? 9.244   1.951   2.794   1.00 98.89 12 A 1 
ATOM 98  C C   . VAL A 1 12 ? 8.327   2.820   1.945   1.00 98.87 12 A 1 
ATOM 99  O O   . VAL A 1 12 ? 8.022   2.476   0.793   1.00 98.80 12 A 1 
ATOM 100 C CB  . VAL A 1 12 ? 10.730  2.207   2.415   1.00 98.69 12 A 1 
ATOM 101 C CG1 . VAL A 1 12 ? 10.977  1.923   0.936   1.00 97.00 12 A 1 
ATOM 102 C CG2 . VAL A 1 12 ? 11.108  3.654   2.744   1.00 96.87 12 A 1 
ATOM 103 N N   . MET A 1 13 ? 7.848   3.926   2.512   1.00 98.85 13 A 1 
ATOM 104 C CA  . MET A 1 13 ? 6.975   4.837   1.777   1.00 98.82 13 A 1 
ATOM 105 C C   . MET A 1 13 ? 7.791   5.609   0.742   1.00 98.84 13 A 1 
ATOM 106 O O   . MET A 1 13 ? 8.853   6.149   1.054   1.00 98.81 13 A 1 
ATOM 107 C CB  . MET A 1 13 ? 6.305   5.822   2.732   1.00 98.81 13 A 1 
ATOM 108 C CG  . MET A 1 13 ? 5.414   5.182   3.792   1.00 98.00 13 A 1 
ATOM 109 S SD  . MET A 1 13 ? 4.074   4.203   3.071   1.00 97.73 13 A 1 
ATOM 110 C CE  . MET A 1 13 ? 3.197   5.438   2.120   1.00 95.89 13 A 1 
ATOM 111 N N   . LEU A 1 14 ? 7.282   5.667   -0.490  1.00 98.88 14 A 1 
ATOM 112 C CA  . LEU A 1 14 ? 7.961   6.391   -1.555  1.00 98.75 14 A 1 
ATOM 113 C C   . LEU A 1 14 ? 7.461   7.826   -1.658  1.00 98.79 14 A 1 
ATOM 114 O O   . LEU A 1 14 ? 8.114   8.676   -2.275  1.00 98.57 14 A 1 
ATOM 115 C CB  . LEU A 1 14 ? 7.753   5.676   -2.891  1.00 98.67 14 A 1 
ATOM 116 C CG  . LEU A 1 14 ? 8.286   4.245   -2.969  1.00 98.27 14 A 1 
ATOM 117 C CD1 . LEU A 1 14 ? 7.974   3.650   -4.335  1.00 97.84 14 A 1 
ATOM 118 C CD2 . LEU A 1 14 ? 9.782   4.226   -2.698  1.00 97.65 14 A 1 
ATOM 119 N N   . VAL A 1 15 ? 6.307   8.095   -1.050  1.00 98.48 15 A 1 
ATOM 120 C CA  . VAL A 1 15 ? 5.705   9.435   -1.045  1.00 98.31 15 A 1 
ATOM 121 C C   . VAL A 1 15 ? 4.968   9.642   0.273   1.00 98.46 15 A 1 
ATOM 122 O O   . VAL A 1 15 ? 4.798   8.698   1.048   1.00 98.22 15 A 1 
ATOM 123 C CB  . VAL A 1 15 ? 4.687   9.610   -2.197  1.00 97.45 15 A 1 
ATOM 124 C CG1 . VAL A 1 15 ? 5.340   9.367   -3.548  1.00 95.14 15 A 1 
ATOM 125 C CG2 . VAL A 1 15 ? 3.506   8.662   -2.002  1.00 95.47 15 A 1 
ATOM 126 N N   . ASN A 1 16 ? 4.535   10.878  0.537   1.00 98.61 16 A 1 
ATOM 127 C CA  . ASN A 1 16 ? 3.748   11.146  1.740   1.00 98.55 16 A 1 
ATOM 128 C C   . ASN A 1 16 ? 2.359   10.565  1.486   1.00 98.38 16 A 1 
ATOM 129 O O   . ASN A 1 16 ? 1.846   10.633  0.367   1.00 97.63 16 A 1 
ATOM 130 C CB  . ASN A 1 16 ? 3.627   12.645  1.997   1.00 98.43 16 A 1 
ATOM 131 C CG  . ASN A 1 16 ? 4.951   13.290  2.335   1.00 97.47 16 A 1 
ATOM 132 O OD1 . ASN A 1 16 ? 5.807   12.693  2.979   1.00 94.38 16 A 1 
ATOM 133 N ND2 . ASN A 1 16 ? 5.114   14.542  1.919   1.00 93.71 16 A 1 
ATOM 134 N N   . ASP A 1 17 ? 1.750   9.990   2.511   1.00 98.35 17 A 1 
ATOM 135 C CA  . ASP A 1 17 ? 0.429   9.385   2.360   1.00 98.10 17 A 1 
ATOM 136 C C   . ASP A 1 17 ? -0.246  9.340   3.727   1.00 98.12 17 A 1 
ATOM 137 O O   . ASP A 1 17 ? 0.156   10.067  4.646   1.00 97.44 17 A 1 
ATOM 138 C CB  . ASP A 1 17 ? 0.579   7.971   1.763   1.00 97.46 17 A 1 
ATOM 139 C CG  . ASP A 1 17 ? -0.694  7.463   1.101   1.00 95.92 17 A 1 
ATOM 140 O OD1 . ASP A 1 17 ? -1.702  8.186   1.078   1.00 93.45 17 A 1 
ATOM 141 O OD2 . ASP A 1 17 ? -0.682  6.318   0.598   1.00 92.14 17 A 1 
ATOM 142 N N   . ARG A 1 18 ? -1.264  8.520   3.872   1.00 97.97 18 A 1 
ATOM 143 C CA  . ARG A 1 18 ? -1.992  8.393   5.121   1.00 97.79 18 A 1 
ATOM 144 C C   . ARG A 1 18 ? -2.364  6.951   5.417   1.00 98.22 18 A 1 
ATOM 145 O O   . ARG A 1 18 ? -2.459  6.119   4.513   1.00 97.87 18 A 1 
ATOM 146 C CB  . ARG A 1 18 ? -3.291  9.208   5.092   1.00 95.39 18 A 1 
ATOM 147 C CG  . ARG A 1 18 ? -3.122  10.701  5.267   1.00 84.37 18 A 1 
ATOM 148 C CD  . ARG A 1 18 ? -4.476  11.405  5.242   1.00 84.08 18 A 1 
ATOM 149 N NE  . ARG A 1 18 ? -4.357  12.836  5.520   1.00 79.27 18 A 1 
ATOM 150 C CZ  . ARG A 1 18 ? -4.257  13.348  6.745   1.00 73.89 18 A 1 
ATOM 151 N NH1 . ARG A 1 18 ? -4.273  12.561  7.814   1.00 66.02 18 A 1 
ATOM 152 N NH2 . ARG A 1 18 ? -4.146  14.656  6.901   1.00 65.61 18 A 1 
ATOM 153 N N   . TYR A 1 19 ? -2.570  6.691   6.699   1.00 98.58 19 A 1 
ATOM 154 C CA  . TYR A 1 19 ? -3.093  5.400   7.122   1.00 98.66 19 A 1 
ATOM 155 C C   . TYR A 1 19 ? -4.608  5.572   7.047   1.00 98.50 19 A 1 
ATOM 156 O O   . TYR A 1 19 ? -5.115  6.697   7.123   1.00 98.14 19 A 1 
ATOM 157 C CB  . TYR A 1 19 ? -2.724  5.108   8.572   1.00 98.51 19 A 1 
ATOM 158 C CG  . TYR A 1 19 ? -1.263  4.808   8.805   1.00 98.45 19 A 1 
ATOM 159 C CD1 . TYR A 1 19 ? -0.736  3.563   8.486   1.00 97.84 19 A 1 
ATOM 160 C CD2 . TYR A 1 19 ? -0.419  5.758   9.378   1.00 97.85 19 A 1 
ATOM 161 C CE1 . TYR A 1 19 ? 0.603   3.274   8.722   1.00 97.27 19 A 1 
ATOM 162 C CE2 . TYR A 1 19 ? 0.916   5.480   9.617   1.00 97.32 19 A 1 
ATOM 163 C CZ  . TYR A 1 19 ? 1.421   4.234   9.293   1.00 97.48 19 A 1 
ATOM 164 O OH  . TYR A 1 19 ? 2.745   3.954   9.536   1.00 96.10 19 A 1 
ATOM 165 N N   . TYR A 1 20 ? -5.333  4.480   6.909   1.00 98.68 20 A 1 
ATOM 166 C CA  . TYR A 1 20 ? -6.788  4.520   6.880   1.00 98.64 20 A 1 
ATOM 167 C C   . TYR A 1 20 ? -7.303  3.460   7.849   1.00 98.55 20 A 1 
ATOM 168 O O   . TYR A 1 20 ? -6.671  2.426   8.029   1.00 98.09 20 A 1 
ATOM 169 C CB  . TYR A 1 20 ? -7.310  4.242   5.471   1.00 98.44 20 A 1 
ATOM 170 C CG  . TYR A 1 20 ? -6.991  5.353   4.497   1.00 98.09 20 A 1 
ATOM 171 C CD1 . TYR A 1 20 ? -7.861  6.433   4.334   1.00 97.03 20 A 1 
ATOM 172 C CD2 . TYR A 1 20 ? -5.808  5.348   3.762   1.00 96.91 20 A 1 
ATOM 173 C CE1 . TYR A 1 20 ? -7.558  7.471   3.472   1.00 95.64 20 A 1 
ATOM 174 C CE2 . TYR A 1 20 ? -5.496  6.387   2.895   1.00 95.79 20 A 1 
ATOM 175 C CZ  . TYR A 1 20 ? -6.377  7.444   2.749   1.00 95.25 20 A 1 
ATOM 176 O OH  . TYR A 1 20 ? -6.078  8.482   1.893   1.00 93.01 20 A 1 
ATOM 177 N N   . THR A 1 21 ? -8.427  3.731   8.480   1.00 98.48 21 A 1 
ATOM 178 C CA  . THR A 1 21 ? -8.977  2.786   9.443   1.00 98.27 21 A 1 
ATOM 179 C C   . THR A 1 21 ? -9.858  1.723   8.795   1.00 98.23 21 A 1 
ATOM 180 O O   . THR A 1 21 ? -10.242 0.754   9.446   1.00 97.40 21 A 1 
ATOM 181 C CB  . THR A 1 21 ? -9.809  3.511   10.520  1.00 97.19 21 A 1 
ATOM 182 O OG1 . THR A 1 21 ? -10.942 4.138   9.905   1.00 90.13 21 A 1 
ATOM 183 C CG2 . THR A 1 21 ? -8.972  4.569   11.217  1.00 89.21 21 A 1 
ATOM 184 N N   . ASP A 1 22 ? -10.173 1.922   7.518   1.00 98.44 22 A 1 
ATOM 185 C CA  . ASP A 1 22 ? -11.030 0.983   6.799   1.00 98.41 22 A 1 
ATOM 186 C C   . ASP A 1 22 ? -10.439 0.562   5.452   1.00 98.59 22 A 1 
ATOM 187 O O   . ASP A 1 22 ? -9.610  1.270   4.882   1.00 98.19 22 A 1 
ATOM 188 C CB  . ASP A 1 22 ? -12.412 1.604   6.567   1.00 97.79 22 A 1 
ATOM 189 C CG  . ASP A 1 22 ? -12.349 2.794   5.641   1.00 97.22 22 A 1 
ATOM 190 O OD1 . ASP A 1 22 ? -11.664 3.782   5.979   1.00 95.69 22 A 1 
ATOM 191 O OD2 . ASP A 1 22 ? -12.979 2.743   4.569   1.00 94.77 22 A 1 
ATOM 192 N N   . LEU A 1 23 ? -10.874 -0.597  4.962   1.00 98.56 23 A 1 
ATOM 193 C CA  . LEU A 1 23 ? -10.373 -1.130  3.696   1.00 98.51 23 A 1 
ATOM 194 C C   . LEU A 1 23 ? -10.773 -0.309  2.478   1.00 98.51 23 A 1 
ATOM 195 O O   . LEU A 1 23 ? -10.115 -0.392  1.436   1.00 98.16 23 A 1 
ATOM 196 C CB  . LEU A 1 23 ? -10.860 -2.567  3.520   1.00 98.21 23 A 1 
ATOM 197 C CG  . LEU A 1 23 ? -10.273 -3.586  4.499   1.00 96.99 23 A 1 
ATOM 198 C CD1 . LEU A 1 23 ? -11.042 -4.893  4.428   1.00 96.22 23 A 1 
ATOM 199 C CD2 . LEU A 1 23 ? -8.802  -3.817  4.166   1.00 96.00 23 A 1 
ATOM 200 N N   . GLU A 1 24 ? -11.825 0.485   2.601   1.00 98.41 24 A 1 
ATOM 201 C CA  . GLU A 1 24 ? -12.291 1.297   1.484   1.00 98.42 24 A 1 
ATOM 202 C C   . GLU A 1 24 ? -11.613 2.668   1.407   1.00 98.41 24 A 1 
ATOM 203 O O   . GLU A 1 24 ? -11.888 3.456   0.503   1.00 98.04 24 A 1 
ATOM 204 C CB  . GLU A 1 24 ? -13.807 1.488   1.554   1.00 98.19 24 A 1 
ATOM 205 C CG  . GLU A 1 24 ? -14.609 0.194   1.723   1.00 96.79 24 A 1 
ATOM 206 C CD  . GLU A 1 24 ? -14.248 -0.862  0.694   1.00 95.24 24 A 1 
ATOM 207 O OE1 . GLU A 1 24 ? -14.086 -0.509  -0.493  1.00 91.61 24 A 1 
ATOM 208 O OE2 . GLU A 1 24 ? -14.120 -2.038  1.078   1.00 91.95 24 A 1 
ATOM 209 N N   . PHE A 1 25 ? -10.727 2.951   2.361   1.00 98.39 25 A 1 
ATOM 210 C CA  . PHE A 1 25 ? -10.017 4.225   2.430   1.00 98.35 25 A 1 
ATOM 211 C C   . PHE A 1 25 ? -10.972 5.421   2.504   1.00 98.28 25 A 1 
ATOM 212 O O   . PHE A 1 25 ? -10.713 6.482   1.928   1.00 97.50 25 A 1 
ATOM 213 C CB  . PHE A 1 25 ? -9.073  4.401   1.224   1.00 98.08 25 A 1 
ATOM 214 C CG  . PHE A 1 25 ? -7.824  3.561   1.301   1.00 98.02 25 A 1 
ATOM 215 C CD1 . PHE A 1 25 ? -7.579  2.704   2.361   1.00 97.46 25 A 1 
ATOM 216 C CD2 . PHE A 1 25 ? -6.864  3.642   0.285   1.00 97.29 25 A 1 
ATOM 217 C CE1 . PHE A 1 25 ? -6.416  1.940   2.430   1.00 96.75 25 A 1 
ATOM 218 C CE2 . PHE A 1 25 ? -5.704  2.890   0.344   1.00 96.78 25 A 1 
ATOM 219 C CZ  . PHE A 1 25 ? -5.474  2.036   1.412   1.00 96.93 25 A 1 
ATOM 220 N N   . LYS A 1 26 ? -12.094 5.257   3.223   1.00 98.29 26 A 1 
ATOM 221 C CA  . LYS A 1 26 ? -13.065 6.332   3.387   1.00 98.09 26 A 1 
ATOM 222 C C   . LYS A 1 26 ? -12.768 7.163   4.628   1.00 98.05 26 A 1 
ATOM 223 O O   . LYS A 1 26 ? -13.136 8.333   4.700   1.00 97.02 26 A 1 
ATOM 224 C CB  . LYS A 1 26 ? -14.476 5.750   3.489   1.00 97.41 26 A 1 
ATOM 225 C CG  . LYS A 1 26 ? -14.941 5.031   2.228   1.00 91.65 26 A 1 
ATOM 226 C CD  . LYS A 1 26 ? -16.318 4.416   2.400   1.00 84.31 26 A 1 
ATOM 227 C CE  . LYS A 1 26 ? -17.392 5.479   2.602   1.00 76.22 26 A 1 
ATOM 228 N NZ  . LYS A 1 26 ? -18.744 4.886   2.714   1.00 65.11 26 A 1 
ATOM 229 N N   . THR A 1 27 ? -12.097 6.555   5.603   1.00 98.02 27 A 1 
ATOM 230 C CA  . THR A 1 27 ? -11.792 7.236   6.855   1.00 97.91 27 A 1 
ATOM 231 C C   . THR A 1 27 ? -10.282 7.369   7.059   1.00 98.05 27 A 1 
ATOM 232 O O   . THR A 1 27 ? -9.622  6.411   7.469   1.00 97.40 27 A 1 
ATOM 233 C CB  . THR A 1 27 ? -12.398 6.478   8.048   1.00 97.04 27 A 1 
ATOM 234 O OG1 . THR A 1 27 ? -13.779 6.215   7.785   1.00 91.69 27 A 1 
ATOM 235 C CG2 . THR A 1 27 ? -12.272 7.297   9.325   1.00 90.43 27 A 1 
ATOM 236 N N   . PRO A 1 28 ? -9.733  8.551   6.763   1.00 97.94 28 A 1 
ATOM 237 C CA  . PRO A 1 28 ? -8.296  8.761   6.914   1.00 97.65 28 A 1 
ATOM 238 C C   . PRO A 1 28 ? -7.850  8.781   8.367   1.00 97.66 28 A 1 
ATOM 239 O O   . PRO A 1 28 ? -8.595  9.211   9.253   1.00 96.33 28 A 1 
ATOM 240 C CB  . PRO A 1 28 ? -8.076  10.111  6.231   1.00 96.08 28 A 1 
ATOM 241 C CG  . PRO A 1 28 ? -9.365  10.831  6.458   1.00 92.44 28 A 1 
ATOM 242 C CD  . PRO A 1 28 ? -10.404 9.752   6.235   1.00 96.48 28 A 1 
ATOM 243 N N   . GLY A 1 29 ? -6.637  8.292   8.598   1.00 97.77 29 A 1 
ATOM 244 C CA  . GLY A 1 29 ? -6.085  8.276   9.934   1.00 97.21 29 A 1 
ATOM 245 C C   . GLY A 1 29 ? -4.864  9.169   9.993   1.00 97.65 29 A 1 
ATOM 246 O O   . GLY A 1 29 ? -4.879  10.279  9.469   1.00 96.86 29 A 1 
ATOM 247 N N   . SER A 1 30 ? -3.801  8.697   10.623  1.00 97.82 30 A 1 
ATOM 248 C CA  . SER A 1 30 ? -2.590  9.489   10.761  1.00 97.85 30 A 1 
ATOM 249 C C   . SER A 1 30 ? -1.787  9.570   9.469   1.00 98.38 30 A 1 
ATOM 250 O O   . SER A 1 30 ? -1.775  8.634   8.673   1.00 98.08 30 A 1 
ATOM 251 C CB  . SER A 1 30 ? -1.698  8.892   11.851  1.00 96.61 30 A 1 
ATOM 252 O OG  . SER A 1 30 ? -2.372  8.868   13.091  1.00 84.24 30 A 1 
ATOM 253 N N   . PRO A 1 31 ? -1.120  10.709  9.250   1.00 98.37 31 A 1 
ATOM 254 C CA  . PRO A 1 31 ? -0.303  10.852  8.049   1.00 98.38 31 A 1 
ATOM 255 C C   . PRO A 1 31 ? 0.977   10.035  8.204   1.00 98.47 31 A 1 
ATOM 256 O O   . PRO A 1 31 ? 1.415   9.755   9.325   1.00 98.22 31 A 1 
ATOM 257 C CB  . PRO A 1 31 ? -0.018  12.350  8.007   1.00 97.73 31 A 1 
ATOM 258 C CG  . PRO A 1 31 ? 0.014   12.731  9.452   1.00 95.20 31 A 1 
ATOM 259 C CD  . PRO A 1 31 ? -1.140  11.956  10.039  1.00 97.68 31 A 1 
ATOM 260 N N   . VAL A 1 32 ? 1.568   9.632   7.078   1.00 98.57 32 A 1 
ATOM 261 C CA  . VAL A 1 32 ? 2.821   8.895   7.107   1.00 98.57 32 A 1 
ATOM 262 C C   . VAL A 1 32 ? 3.728   9.552   6.063   1.00 98.60 32 A 1 
ATOM 263 O O   . VAL A 1 32 ? 3.312   9.801   4.933   1.00 98.39 32 A 1 
ATOM 264 C CB  . VAL A 1 32 ? 2.610   7.388   6.799   1.00 97.91 32 A 1 
ATOM 265 C CG1 . VAL A 1 32 ? 1.960   7.181   5.439   1.00 94.97 32 A 1 
ATOM 266 C CG2 . VAL A 1 32 ? 3.942   6.653   6.886   1.00 95.60 32 A 1 
ATOM 267 N N   . LYS A 1 33 ? 4.937   9.876   6.460   1.00 98.61 33 A 1 
ATOM 268 C CA  . LYS A 1 33 ? 5.871   10.563  5.586   1.00 98.65 33 A 1 
ATOM 269 C C   . LYS A 1 33 ? 6.692   9.666   4.671   1.00 98.77 33 A 1 
ATOM 270 O O   . LYS A 1 33 ? 6.944   8.499   4.970   1.00 98.54 33 A 1 
ATOM 271 C CB  . LYS A 1 33 ? 6.831   11.423  6.408   1.00 98.27 33 A 1 
ATOM 272 C CG  . LYS A 1 33 ? 6.169   12.560  7.152   1.00 90.32 33 A 1 
ATOM 273 C CD  . LYS A 1 33 ? 7.208   13.416  7.872   1.00 83.21 33 A 1 
ATOM 274 C CE  . LYS A 1 33 ? 6.573   14.594  8.584   1.00 73.67 33 A 1 
ATOM 275 N NZ  . LYS A 1 33 ? 7.595   15.445  9.266   1.00 62.06 33 A 1 
ATOM 276 N N   . LYS A 1 34 ? 7.108   10.249  3.559   1.00 98.81 34 A 1 
ATOM 277 C CA  . LYS A 1 34 ? 7.974   9.573   2.612   1.00 98.85 34 A 1 
ATOM 278 C C   . LYS A 1 34 ? 9.233   9.141   3.349   1.00 98.81 34 A 1 
ATOM 279 O O   . LYS A 1 34 ? 9.767   9.892   4.171   1.00 98.67 34 A 1 
ATOM 280 C CB  . LYS A 1 34 ? 8.350   10.539  1.486   1.00 98.71 34 A 1 
ATOM 281 C CG  . LYS A 1 34 ? 9.380   10.018  0.495   1.00 97.46 34 A 1 
ATOM 282 C CD  . LYS A 1 34 ? 9.692   11.062  -0.563  1.00 96.05 34 A 1 
ATOM 283 C CE  . LYS A 1 34 ? 10.733  10.570  -1.542  1.00 87.68 34 A 1 
ATOM 284 N NZ  . LYS A 1 34 ? 11.036  11.599  -2.588  1.00 79.64 34 A 1 
ATOM 285 N N   . GLY A 1 35 ? 9.690   7.919   3.076   1.00 98.70 35 A 1 
ATOM 286 C CA  . GLY A 1 35 ? 10.894  7.422   3.719   1.00 98.66 35 A 1 
ATOM 287 C C   . GLY A 1 35 ? 10.649  6.602   4.974   1.00 98.60 35 A 1 
ATOM 288 O O   . GLY A 1 35 ? 11.571  5.967   5.485   1.00 98.37 35 A 1 
ATOM 289 N N   . THR A 1 36 ? 9.415   6.603   5.461   1.00 98.71 36 A 1 
ATOM 290 C CA  . THR A 1 36 ? 9.077   5.843   6.660   1.00 98.69 36 A 1 
ATOM 291 C C   . THR A 1 36 ? 9.020   4.349   6.355   1.00 98.77 36 A 1 
ATOM 292 O O   . THR A 1 36 ? 8.411   3.941   5.368   1.00 98.64 36 A 1 
ATOM 293 C CB  . THR A 1 36 ? 7.704   6.269   7.217   1.00 98.42 36 A 1 
ATOM 294 O OG1 . THR A 1 36 ? 7.720   7.669   7.518   1.00 97.11 36 A 1 
ATOM 295 C CG2 . THR A 1 36 ? 7.369   5.496   8.475   1.00 97.40 36 A 1 
ATOM 296 N N   . THR A 1 37 ? 9.664   3.537   7.194   1.00 98.76 37 A 1 
ATOM 297 C CA  . THR A 1 37 ? 9.620   2.092   7.011   1.00 98.64 37 A 1 
ATOM 298 C C   . THR A 1 37 ? 8.502   1.555   7.894   1.00 98.62 37 A 1 
ATOM 299 O O   . THR A 1 37 ? 8.308   2.018   9.021   1.00 98.30 37 A 1 
ATOM 300 C CB  . THR A 1 37 ? 10.952  1.414   7.396   1.00 98.26 37 A 1 
ATOM 301 O OG1 . THR A 1 37 ? 11.309  1.777   8.725   1.00 88.63 37 A 1 
ATOM 302 C CG2 . THR A 1 37 ? 12.056  1.836   6.440   1.00 85.79 37 A 1 
ATOM 303 N N   . ILE A 1 38 ? 7.749   0.599   7.369   1.00 98.78 38 A 1 
ATOM 304 C CA  . ILE A 1 38 ? 6.597   0.048   8.075   1.00 98.72 38 A 1 
ATOM 305 C C   . ILE A 1 38 ? 6.544   -1.468  7.979   1.00 98.85 38 A 1 
ATOM 306 O O   . ILE A 1 38 ? 6.736   -2.038  6.912   1.00 98.69 38 A 1 
ATOM 307 C CB  . ILE A 1 38 ? 5.284   0.610   7.484   1.00 98.58 38 A 1 
ATOM 308 C CG1 . ILE A 1 38 ? 5.296   2.136   7.496   1.00 97.72 38 A 1 
ATOM 309 C CG2 . ILE A 1 38 ? 4.083   0.076   8.256   1.00 97.63 38 A 1 
ATOM 310 C CD1 . ILE A 1 38 ? 4.140   2.764   6.743   1.00 96.20 38 A 1 
ATOM 311 N N   . ARG A 1 39 ? 6.283   -2.129  9.116   1.00 98.65 39 A 1 
ATOM 312 C CA  . ARG A 1 39 ? 6.139   -3.575  9.122   1.00 98.51 39 A 1 
ATOM 313 C C   . ARG A 1 39 ? 4.700   -3.899  8.748   1.00 98.67 39 A 1 
ATOM 314 O O   . ARG A 1 39 ? 3.759   -3.334  9.307   1.00 98.22 39 A 1 
ATOM 315 C CB  . ARG A 1 39 ? 6.471   -4.153  10.500  1.00 98.05 39 A 1 
ATOM 316 C CG  . ARG A 1 39 ? 6.332   -5.670  10.559  1.00 89.00 39 A 1 
ATOM 317 C CD  . ARG A 1 39 ? 6.913   -6.244  11.854  1.00 82.93 39 A 1 
ATOM 318 N NE  . ARG A 1 39 ? 8.358   -6.059  11.934  1.00 73.34 39 A 1 
ATOM 319 C CZ  . ARG A 1 39 ? 9.251   -6.784  11.271  1.00 63.26 39 A 1 
ATOM 320 N NH1 . ARG A 1 39 ? 8.865   -7.763  10.469  1.00 55.68 39 A 1 
ATOM 321 N NH2 . ARG A 1 39 ? 10.549  -6.527  11.408  1.00 57.97 39 A 1 
ATOM 322 N N   . VAL A 1 40 ? 4.534   -4.797  7.787   1.00 98.86 40 A 1 
ATOM 323 C CA  . VAL A 1 40 ? 3.218   -5.188  7.307   1.00 98.84 40 A 1 
ATOM 324 C C   . VAL A 1 40 ? 2.768   -6.497  7.944   1.00 98.84 40 A 1 
ATOM 325 O O   . VAL A 1 40 ? 3.478   -7.498  7.889   1.00 98.57 40 A 1 
ATOM 326 C CB  . VAL A 1 40 ? 3.226   -5.344  5.771   1.00 98.67 40 A 1 
ATOM 327 C CG1 . VAL A 1 40 ? 1.837   -5.711  5.264   1.00 98.29 40 A 1 
ATOM 328 C CG2 . VAL A 1 40 ? 3.702   -4.055  5.120   1.00 98.35 40 A 1 
ATOM 329 N N   . GLN A 1 41 ? 1.592   -6.481  8.561   1.00 98.72 41 A 1 
ATOM 330 C CA  . GLN A 1 41 ? 1.050   -7.654  9.227   1.00 98.72 41 A 1 
ATOM 331 C C   . GLN A 1 41 ? 0.371   -8.616  8.267   1.00 98.65 41 A 1 
ATOM 332 O O   . GLN A 1 41 ? 0.323   -9.825  8.499   1.00 98.07 41 A 1 
ATOM 333 C CB  . GLN A 1 41 ? 0.061   -7.230  10.314  1.00 98.53 41 A 1 
ATOM 334 C CG  . GLN A 1 41 ? 0.660   -6.302  11.363  1.00 97.07 41 A 1 
ATOM 335 C CD  . GLN A 1 41 ? -0.355  -5.858  12.392  1.00 95.17 41 A 1 
ATOM 336 O OE1 . GLN A 1 41 ? -1.554  -5.784  12.115  1.00 90.29 41 A 1 
ATOM 337 N NE2 . GLN A 1 41 ? 0.120   -5.532  13.592  1.00 88.27 41 A 1 
ATOM 338 N N   . GLY A 1 42 ? -0.159  -8.080  7.175   1.00 98.56 42 A 1 
ATOM 339 C CA  . GLY A 1 42 ? -0.841  -8.914  6.210   1.00 98.40 42 A 1 
ATOM 340 C C   . GLY A 1 42 ? -1.515  -8.100  5.128   1.00 98.69 42 A 1 
ATOM 341 O O   . GLY A 1 42 ? -1.372  -6.878  5.079   1.00 98.32 42 A 1 
ATOM 342 N N   . ILE A 1 43 ? -2.264  -8.779  4.258   1.00 98.67 43 A 1 
ATOM 343 C CA  . ILE A 1 43 ? -2.979  -8.116  3.177   1.00 98.52 43 A 1 
ATOM 344 C C   . ILE A 1 43 ? -4.466  -8.448  3.273   1.00 98.56 43 A 1 
ATOM 345 O O   . ILE A 1 43 ? -4.839  -9.604  3.496   1.00 98.01 43 A 1 
ATOM 346 C CB  . ILE A 1 43 ? -2.443  -8.555  1.798   1.00 97.88 43 A 1 
ATOM 347 C CG1 . ILE A 1 43 ? -1.020  -8.023  1.620   1.00 93.72 43 A 1 
ATOM 348 C CG2 . ILE A 1 43 ? -3.353  -8.052  0.678   1.00 93.54 43 A 1 
ATOM 349 C CD1 . ILE A 1 43 ? -0.393  -8.358  0.286   1.00 86.58 43 A 1 
ATOM 350 N N   . GLU A 1 44 ? -5.295  -7.428  3.121   1.00 98.61 44 A 1 
ATOM 351 C CA  . GLU A 1 44 ? -6.742  -7.600  3.123   1.00 98.65 44 A 1 
ATOM 352 C C   . GLU A 1 44 ? -7.260  -6.861  1.900   1.00 98.66 44 A 1 
ATOM 353 O O   . GLU A 1 44 ? -6.615  -5.938  1.408   1.00 98.51 44 A 1 
ATOM 354 C CB  . GLU A 1 44 ? -7.356  -7.047  4.413   1.00 98.38 44 A 1 
ATOM 355 C CG  . GLU A 1 44 ? -7.024  -7.904  5.632   1.00 95.77 44 A 1 
ATOM 356 C CD  . GLU A 1 44 ? -7.685  -7.419  6.913   1.00 93.99 44 A 1 
ATOM 357 O OE1 . GLU A 1 44 ? -8.738  -6.763  6.826   1.00 89.41 44 A 1 
ATOM 358 O OE2 . GLU A 1 44 ? -7.144  -7.711  8.002   1.00 89.03 44 A 1 
ATOM 359 N N   . TYR A 1 45 ? -8.419  -7.272  1.390   1.00 98.46 45 A 1 
ATOM 360 C CA  . TYR A 1 45 ? -8.961  -6.683  0.172   1.00 98.49 45 A 1 
ATOM 361 C C   . TYR A 1 45 ? -10.206 -5.835  0.376   1.00 98.40 45 A 1 
ATOM 362 O O   . TYR A 1 45 ? -11.057 -6.135  1.213   1.00 98.07 45 A 1 
ATOM 363 C CB  . TYR A 1 45 ? -9.273  -7.777  -0.851  1.00 98.21 45 A 1 
ATOM 364 C CG  . TYR A 1 45 ? -8.041  -8.469  -1.382  1.00 97.98 45 A 1 
ATOM 365 C CD1 . TYR A 1 45 ? -7.383  -9.453  -0.645  1.00 96.87 45 A 1 
ATOM 366 C CD2 . TYR A 1 45 ? -7.515  -8.120  -2.619  1.00 96.86 45 A 1 
ATOM 367 C CE1 . TYR A 1 45 ? -6.239  -10.062 -1.128  1.00 95.99 45 A 1 
ATOM 368 C CE2 . TYR A 1 45 ? -6.369  -8.727  -3.122  1.00 95.87 45 A 1 
ATOM 369 C CZ  . TYR A 1 45 ? -5.732  -9.697  -2.368  1.00 96.05 45 A 1 
ATOM 370 O OH  . TYR A 1 45 ? -4.588  -10.299 -2.856  1.00 94.18 45 A 1 
ATOM 371 N N   . SER A 1 46 ? -10.309 -4.759  -0.414  1.00 98.43 46 A 1 
ATOM 372 C CA  . SER A 1 46 ? -11.472 -3.896  -0.380  1.00 98.36 46 A 1 
ATOM 373 C C   . SER A 1 46 ? -12.604 -4.613  -1.105  1.00 98.32 46 A 1 
ATOM 374 O O   . SER A 1 46 ? -12.387 -5.635  -1.755  1.00 98.04 46 A 1 
ATOM 375 C CB  . SER A 1 46 ? -11.176 -2.570  -1.092  1.00 97.79 46 A 1 
ATOM 376 O OG  . SER A 1 46 ? -11.033 -2.765  -2.483  1.00 95.79 46 A 1 
ATOM 377 N N   . LYS A 1 47 ? -13.813 -4.063  -1.018  1.00 98.34 47 A 1 
ATOM 378 C CA  . LYS A 1 47 ? -14.966 -4.662  -1.687  1.00 98.26 47 A 1 
ATOM 379 C C   . LYS A 1 47 ? -14.780 -4.719  -3.200  1.00 98.19 47 A 1 
ATOM 380 O O   . LYS A 1 47 ? -15.319 -5.597  -3.863  1.00 97.19 47 A 1 
ATOM 381 C CB  . LYS A 1 47 ? -16.234 -3.879  -1.355  1.00 97.57 47 A 1 
ATOM 382 C CG  . LYS A 1 47 ? -16.652 -3.973  0.102   1.00 85.79 47 A 1 
ATOM 383 C CD  . LYS A 1 47 ? -17.921 -3.173  0.372   1.00 83.51 47 A 1 
ATOM 384 C CE  . LYS A 1 47 ? -18.339 -3.282  1.821   1.00 71.67 47 A 1 
ATOM 385 N NZ  . LYS A 1 47 ? -19.567 -2.476  2.107   1.00 61.65 47 A 1 
ATOM 386 N N   . ASN A 1 48 ? -14.002 -3.774  -3.744  1.00 97.53 48 A 1 
ATOM 387 C CA  . ASN A 1 48 ? -13.759 -3.734  -5.177  1.00 96.84 48 A 1 
ATOM 388 C C   . ASN A 1 48 ? -12.527 -4.526  -5.607  1.00 97.03 48 A 1 
ATOM 389 O O   . ASN A 1 48 ? -12.129 -4.489  -6.774  1.00 95.41 48 A 1 
ATOM 390 C CB  . ASN A 1 48 ? -13.651 -2.288  -5.659  1.00 95.23 48 A 1 
ATOM 391 C CG  . ASN A 1 48 ? -14.959 -1.532  -5.542  1.00 86.40 48 A 1 
ATOM 392 O OD1 . ASN A 1 48 ? -16.037 -2.108  -5.716  1.00 77.66 48 A 1 
ATOM 393 N ND2 . ASN A 1 48 ? -14.875 -0.245  -5.248  1.00 77.84 48 A 1 
ATOM 394 N N   . GLY A 1 49 ? -11.926 -5.249  -4.662  1.00 97.11 49 A 1 
ATOM 395 C CA  . GLY A 1 49 ? -10.799 -6.101  -4.984  1.00 96.70 49 A 1 
ATOM 396 C C   . GLY A 1 49 ? -9.401  -5.525  -4.894  1.00 97.10 49 A 1 
ATOM 397 O O   . GLY A 1 49 ? -8.444  -6.161  -5.345  1.00 96.41 49 A 1 
ATOM 398 N N   . TYR A 1 50 ? -9.267  -4.330  -4.325  1.00 97.79 50 A 1 
ATOM 399 C CA  . TYR A 1 50 ? -7.949  -3.734  -4.187  1.00 97.61 50 A 1 
ATOM 400 C C   . TYR A 1 50 ? -7.254  -4.215  -2.921  1.00 98.04 50 A 1 
ATOM 401 O O   . TYR A 1 50 ? -7.846  -4.167  -1.836  1.00 97.62 50 A 1 
ATOM 402 C CB  . TYR A 1 50 ? -8.033  -2.209  -4.153  1.00 96.87 50 A 1 
ATOM 403 C CG  . TYR A 1 50 ? -8.473  -1.592  -5.455  1.00 95.32 50 A 1 
ATOM 404 C CD1 . TYR A 1 50 ? -9.815  -1.330  -5.715  1.00 92.10 50 A 1 
ATOM 405 C CD2 . TYR A 1 50 ? -7.544  -1.289  -6.448  1.00 91.70 50 A 1 
ATOM 406 C CE1 . TYR A 1 50 ? -10.228 -0.777  -6.915  1.00 89.95 50 A 1 
ATOM 407 C CE2 . TYR A 1 50 ? -7.943  -0.738  -7.663  1.00 89.63 50 A 1 
ATOM 408 C CZ  . TYR A 1 50 ? -9.287  -0.479  -7.892  1.00 89.70 50 A 1 
ATOM 409 O OH  . TYR A 1 50 ? -9.683  0.060   -9.088  1.00 87.20 50 A 1 
ATOM 410 N N   . PRO A 1 51 ? -6.014  -4.681  -3.032  1.00 98.44 51 A 1 
ATOM 411 C CA  . PRO A 1 51 ? -5.297  -5.145  -1.851  1.00 98.44 51 A 1 
ATOM 412 C C   . PRO A 1 51 ? -4.815  -3.963  -1.002  1.00 98.56 51 A 1 
ATOM 413 O O   . PRO A 1 51 ? -4.371  -2.943  -1.531  1.00 98.19 51 A 1 
ATOM 414 C CB  . PRO A 1 51 ? -4.134  -5.943  -2.443  1.00 98.13 51 A 1 
ATOM 415 C CG  . PRO A 1 51 ? -3.870  -5.247  -3.737  1.00 96.75 51 A 1 
ATOM 416 C CD  . PRO A 1 51 ? -5.252  -4.933  -4.268  1.00 98.19 51 A 1 
ATOM 417 N N   . ARG A 1 52 ? -4.931  -4.096  0.316   1.00 98.85 52 A 1 
ATOM 418 C CA  . ARG A 1 52 ? -4.494  -3.076  1.253   1.00 98.81 52 A 1 
ATOM 419 C C   . ARG A 1 52 ? -3.499  -3.725  2.207   1.00 98.84 52 A 1 
ATOM 420 O O   . ARG A 1 52 ? -3.673  -4.879  2.592   1.00 98.71 52 A 1 
ATOM 421 C CB  . ARG A 1 52 ? -5.663  -2.535  2.072   1.00 98.70 52 A 1 
ATOM 422 C CG  . ARG A 1 52 ? -6.896  -2.121  1.276   1.00 97.62 52 A 1 
ATOM 423 C CD  . ARG A 1 52 ? -6.602  -1.029  0.267   1.00 96.34 52 A 1 
ATOM 424 N NE  . ARG A 1 52 ? -7.829  -0.422  -0.219  1.00 94.49 52 A 1 
ATOM 425 C CZ  . ARG A 1 52 ? -7.925  0.346   -1.303  1.00 95.15 52 A 1 
ATOM 426 N NH1 . ARG A 1 52 ? -6.855  0.586   -2.035  1.00 91.02 52 A 1 
ATOM 427 N NH2 . ARG A 1 52 ? -9.096  0.857   -1.644  1.00 92.47 52 A 1 
ATOM 428 N N   . LEU A 1 53 ? -2.476  -2.980  2.604   1.00 98.85 53 A 1 
ATOM 429 C CA  . LEU A 1 53 ? -1.491  -3.502  3.543   1.00 98.88 53 A 1 
ATOM 430 C C   . LEU A 1 53 ? -1.963  -3.194  4.955   1.00 98.88 53 A 1 
ATOM 431 O O   . LEU A 1 53 ? -2.213  -2.042  5.296   1.00 98.70 53 A 1 
ATOM 432 C CB  . LEU A 1 53 ? -0.122  -2.854  3.302   1.00 98.77 53 A 1 
ATOM 433 C CG  . LEU A 1 53 ? 0.477   -3.032  1.902   1.00 97.96 53 A 1 
ATOM 434 C CD1 . LEU A 1 53 ? 1.841   -2.364  1.829   1.00 97.26 53 A 1 
ATOM 435 C CD2 . LEU A 1 53 ? 0.590   -4.516  1.566   1.00 96.99 53 A 1 
ATOM 436 N N   . LYS A 1 54 ? -2.097  -4.233  5.770   1.00 98.85 54 A 1 
ATOM 437 C CA  . LYS A 1 54 ? -2.535  -4.076  7.152   1.00 98.79 54 A 1 
ATOM 438 C C   . LYS A 1 54 ? -1.330  -3.836  8.043   1.00 98.76 54 A 1 
ATOM 439 O O   . LYS A 1 54 ? -0.352  -4.583  7.992   1.00 98.61 54 A 1 
ATOM 440 C CB  . LYS A 1 54 ? -3.279  -5.331  7.604   1.00 98.53 54 A 1 
ATOM 441 C CG  . LYS A 1 54 ? -3.830  -5.250  9.021   1.00 96.30 54 A 1 
ATOM 442 C CD  . LYS A 1 54 ? -4.550  -6.537  9.397   1.00 91.99 54 A 1 
ATOM 443 C CE  . LYS A 1 54 ? -5.154  -6.452  10.788  1.00 84.98 54 A 1 
ATOM 444 N NZ  . LYS A 1 54 ? -5.873  -7.700  11.144  1.00 75.46 54 A 1 
ATOM 445 N N   . THR A 1 55 ? -1.392  -2.790  8.861   1.00 98.74 55 A 1 
ATOM 446 C CA  . THR A 1 55 ? -0.307  -2.455  9.770   1.00 98.72 55 A 1 
ATOM 447 C C   . THR A 1 55 ? -0.877  -2.184  11.154  1.00 98.63 55 A 1 
ATOM 448 O O   . THR A 1 55 ? -2.096  -2.150  11.334  1.00 98.18 55 A 1 
ATOM 449 C CB  . THR A 1 55 ? 0.456   -1.189  9.318   1.00 98.54 55 A 1 
ATOM 450 O OG1 . THR A 1 55 ? -0.313  -0.024  9.631   1.00 97.65 55 A 1 
ATOM 451 C CG2 . THR A 1 55 ? 0.730   -1.231  7.820   1.00 97.84 55 A 1 
ATOM 452 N N   . SER A 1 56 ? -0.003  -1.965  12.122  1.00 98.39 56 A 1 
ATOM 453 C CA  . SER A 1 56 ? -0.436  -1.696  13.484  1.00 98.01 56 A 1 
ATOM 454 C C   . SER A 1 56 ? -1.128  -0.329  13.593  1.00 98.04 56 A 1 
ATOM 455 O O   . SER A 1 56 ? -1.845  -0.070  14.560  1.00 96.78 56 A 1 
ATOM 456 C CB  . SER A 1 56 ? 0.761   -1.735  14.443  1.00 97.41 56 A 1 
ATOM 457 O OG  . SER A 1 56 ? 1.706   -0.753  14.109  1.00 91.98 56 A 1 
ATOM 458 N N   . GLN A 1 57 ? -0.914  0.527   12.603  1.00 98.11 57 A 1 
ATOM 459 C CA  . GLN A 1 57 ? -1.496  1.872   12.593  1.00 97.86 57 A 1 
ATOM 460 C C   . GLN A 1 57 ? -2.743  1.991   11.724  1.00 97.87 57 A 1 
ATOM 461 O O   . GLN A 1 57 ? -3.413  3.023   11.732  1.00 96.37 57 A 1 
ATOM 462 C CB  . GLN A 1 57 ? -0.464  2.894   12.113  1.00 96.81 57 A 1 
ATOM 463 C CG  . GLN A 1 57 ? 0.792   2.968   12.967  1.00 92.65 57 A 1 
ATOM 464 C CD  . GLN A 1 57 ? 0.504   3.428   14.380  1.00 84.73 57 A 1 
ATOM 465 O OE1 . GLN A 1 57 ? -0.218  4.403   14.598  1.00 75.47 57 A 1 
ATOM 466 N NE2 . GLN A 1 57 ? 1.061   2.719   15.353  1.00 72.48 57 A 1 
ATOM 467 N N   . GLY A 1 58 ? -3.041  0.955   10.972  1.00 98.24 58 A 1 
ATOM 468 C CA  . GLY A 1 58 ? -4.180  0.993   10.077  1.00 98.26 58 A 1 
ATOM 469 C C   . GLY A 1 58 ? -3.807  0.420   8.723   1.00 98.52 58 A 1 
ATOM 470 O O   . GLY A 1 58 ? -2.816  -0.293  8.597   1.00 98.24 58 A 1 
ATOM 471 N N   . TYR A 1 59 ? -4.595  0.738   7.705   1.00 98.72 59 A 1 
ATOM 472 C CA  . TYR A 1 59 ? -4.351  0.231   6.362   1.00 98.79 59 A 1 
ATOM 473 C C   . TYR A 1 59 ? -3.681  1.268   5.466   1.00 98.74 59 A 1 
ATOM 474 O O   . TYR A 1 59 ? -3.952  2.461   5.576   1.00 98.50 59 A 1 
ATOM 475 C CB  . TYR A 1 59 ? -5.669  -0.198  5.726   1.00 98.69 59 A 1 
ATOM 476 C CG  . TYR A 1 59 ? -6.370  -1.311  6.465   1.00 98.63 59 A 1 
ATOM 477 C CD1 . TYR A 1 59 ? -5.947  -2.625  6.329   1.00 98.30 59 A 1 
ATOM 478 C CD2 . TYR A 1 59 ? -7.441  -1.036  7.308   1.00 98.25 59 A 1 
ATOM 479 C CE1 . TYR A 1 59 ? -6.579  -3.660  7.014   1.00 97.80 59 A 1 
ATOM 480 C CE2 . TYR A 1 59 ? -8.073  -2.054  8.004   1.00 97.85 59 A 1 
ATOM 481 C CZ  . TYR A 1 59 ? -7.644  -3.360  7.854   1.00 97.84 59 A 1 
ATOM 482 O OH  . TYR A 1 59 ? -8.264  -4.375  8.533   1.00 96.82 59 A 1 
ATOM 483 N N   . ILE A 1 60 ? -2.819  0.794   4.572   1.00 98.71 60 A 1 
ATOM 484 C CA  . ILE A 1 60 ? -2.171  1.671   3.601   1.00 98.61 60 A 1 
ATOM 485 C C   . ILE A 1 60 ? -2.229  0.990   2.243   1.00 98.68 60 A 1 
ATOM 486 O O   . ILE A 1 60 ? -2.488  -0.211  2.138   1.00 98.37 60 A 1 
ATOM 487 C CB  . ILE A 1 60 ? -0.692  1.970   3.960   1.00 97.65 60 A 1 
ATOM 488 C CG1 . ILE A 1 60 ? 0.107   0.672   4.088   1.00 86.46 60 A 1 
ATOM 489 C CG2 . ILE A 1 60 ? -0.621  2.784   5.246   1.00 83.97 60 A 1 
ATOM 490 C CD1 . ILE A 1 60 ? 1.591   0.898   4.331   1.00 84.61 60 A 1 
ATOM 491 N N   . THR A 1 61 ? -1.985  1.762   1.186   1.00 98.39 61 A 1 
ATOM 492 C CA  . THR A 1 61 ? -2.020  1.232   -0.169  1.00 98.21 61 A 1 
ATOM 493 C C   . THR A 1 61 ? -0.914  0.206   -0.412  1.00 98.39 61 A 1 
ATOM 494 O O   . THR A 1 61 ? 0.144   0.261   0.217   1.00 98.00 61 A 1 
ATOM 495 C CB  . THR A 1 61 ? -1.880  2.361   -1.203  1.00 97.38 61 A 1 
ATOM 496 O OG1 . THR A 1 61 ? -1.942  1.807   -2.519  1.00 94.00 61 A 1 
ATOM 497 C CG2 . THR A 1 61 ? -0.542  3.079   -1.033  1.00 94.77 61 A 1 
ATOM 498 N N   . SER A 1 62 ? -1.173  -0.734  -1.310  1.00 98.42 62 A 1 
ATOM 499 C CA  . SER A 1 62 ? -0.174  -1.728  -1.678  1.00 98.44 62 A 1 
ATOM 500 C C   . SER A 1 62 ? 0.350   -1.411  -3.077  1.00 98.57 62 A 1 
ATOM 501 O O   . SER A 1 62 ? 1.096   -2.190  -3.660  1.00 97.98 62 A 1 
ATOM 502 C CB  . SER A 1 62 ? -0.780  -3.142  -1.652  1.00 97.53 62 A 1 
ATOM 503 O OG  . SER A 1 62 ? -1.740  -3.281  -2.675  1.00 90.28 62 A 1 
ATOM 504 N N   . ASN A 1 63 ? -0.052  -0.253  -3.610  1.00 98.45 63 A 1 
ATOM 505 C CA  . ASN A 1 63 ? 0.366   0.193   -4.932  1.00 98.42 63 A 1 
ATOM 506 C C   . ASN A 1 63 ? 1.874   0.452   -4.918  1.00 98.55 63 A 1 
ATOM 507 O O   . ASN A 1 63 ? 2.370   1.211   -4.092  1.00 98.25 63 A 1 
ATOM 508 C CB  . ASN A 1 63 ? -0.383  1.481   -5.306  1.00 97.89 63 A 1 
ATOM 509 C CG  . ASN A 1 63 ? -0.212  1.856   -6.761  1.00 96.26 63 A 1 
ATOM 510 O OD1 . ASN A 1 63 ? 0.881   1.783   -7.312  1.00 92.24 63 A 1 
ATOM 511 N ND2 . ASN A 1 63 ? -1.301  2.285   -7.390  1.00 89.45 63 A 1 
ATOM 512 N N   . LYS A 1 64 ? 2.585   -0.181  -5.836  1.00 98.49 64 A 1 
ATOM 513 C CA  . LYS A 1 64 ? 4.039   -0.063  -5.880  1.00 98.53 64 A 1 
ATOM 514 C C   . LYS A 1 64 ? 4.574   1.325   -6.240  1.00 98.50 64 A 1 
ATOM 515 O O   . LYS A 1 64 ? 5.770   1.569   -6.128  1.00 98.34 64 A 1 
ATOM 516 C CB  . LYS A 1 64 ? 4.619   -1.121  -6.818  1.00 98.44 64 A 1 
ATOM 517 C CG  . LYS A 1 64 ? 4.398   -2.538  -6.306  1.00 98.01 64 A 1 
ATOM 518 C CD  . LYS A 1 64 ? 4.942   -3.590  -7.253  1.00 97.05 64 A 1 
ATOM 519 C CE  . LYS A 1 64 ? 4.694   -4.983  -6.708  1.00 94.93 64 A 1 
ATOM 520 N NZ  . LYS A 1 64 ? 5.182   -6.044  -7.626  1.00 90.46 64 A 1 
ATOM 521 N N   . ARG A 1 65 ? 3.678   2.226   -6.650  1.00 98.07 65 A 1 
ATOM 522 C CA  . ARG A 1 65 ? 4.091   3.605   -6.923  1.00 97.73 65 A 1 
ATOM 523 C C   . ARG A 1 65 ? 4.249   4.341   -5.595  1.00 97.84 65 A 1 
ATOM 524 O O   . ARG A 1 65 ? 4.951   5.351   -5.519  1.00 97.06 65 A 1 
ATOM 525 C CB  . ARG A 1 65 ? 3.053   4.337   -7.775  1.00 96.67 65 A 1 
ATOM 526 C CG  . ARG A 1 65 ? 3.049   3.949   -9.246  1.00 86.35 65 A 1 
ATOM 527 C CD  . ARG A 1 65 ? 1.991   4.743   -10.007 1.00 82.75 65 A 1 
ATOM 528 N NE  . ARG A 1 65 ? 2.228   6.188   -9.955  1.00 72.67 65 A 1 
ATOM 529 C CZ  . ARG A 1 65 ? 3.020   6.855   -10.791 1.00 63.75 65 A 1 
ATOM 530 N NH1 . ARG A 1 65 ? 3.660   6.220   -11.767 1.00 57.90 65 A 1 
ATOM 531 N NH2 . ARG A 1 65 ? 3.174   8.164   -10.653 1.00 56.14 65 A 1 
ATOM 532 N N   . TYR A 1 66 ? 3.583   3.834   -4.553  1.00 98.15 66 A 1 
ATOM 533 C CA  . TYR A 1 66 ? 3.594   4.462   -3.236  1.00 98.14 66 A 1 
ATOM 534 C C   . TYR A 1 66 ? 4.480   3.775   -2.207  1.00 98.47 66 A 1 
ATOM 535 O O   . TYR A 1 66 ? 4.984   4.428   -1.292  1.00 98.19 66 A 1 
ATOM 536 C CB  . TYR A 1 66 ? 2.170   4.527   -2.680  1.00 97.54 66 A 1 
ATOM 537 C CG  . TYR A 1 66 ? 1.238   5.429   -3.453  1.00 96.23 66 A 1 
ATOM 538 C CD1 . TYR A 1 66 ? 1.246   6.804   -3.239  1.00 92.51 66 A 1 
ATOM 539 C CD2 . TYR A 1 66 ? 0.351   4.909   -4.379  1.00 91.34 66 A 1 
ATOM 540 C CE1 . TYR A 1 66 ? 0.387   7.637   -3.942  1.00 89.04 66 A 1 
ATOM 541 C CE2 . TYR A 1 66 ? -0.505  5.738   -5.095  1.00 89.42 66 A 1 
ATOM 542 C CZ  . TYR A 1 66 ? -0.484  7.099   -4.868  1.00 89.39 66 A 1 
ATOM 543 O OH  . TYR A 1 66 ? -1.331  7.925   -5.566  1.00 85.79 66 A 1 
ATOM 544 N N   . VAL A 1 67 ? 4.644   2.467   -2.330  1.00 98.62 67 A 1 
ATOM 545 C CA  . VAL A 1 67 ? 5.443   1.720   -1.366  1.00 98.70 67 A 1 
ATOM 546 C C   . VAL A 1 67 ? 6.392   0.754   -2.055  1.00 98.74 67 A 1 
ATOM 547 O O   . VAL A 1 67 ? 6.132   0.293   -3.166  1.00 98.65 67 A 1 
ATOM 548 C CB  . VAL A 1 67 ? 4.545   0.920   -0.381  1.00 98.52 67 A 1 
ATOM 549 C CG1 . VAL A 1 67 ? 3.590   1.861   0.341   1.00 97.77 67 A 1 
ATOM 550 C CG2 . VAL A 1 67 ? 3.761   -0.152  -1.129  1.00 97.76 67 A 1 
ATOM 551 N N   . GLN A 1 68 ? 7.500   0.443   -1.383  1.00 98.73 68 A 1 
ATOM 552 C CA  . GLN A 1 68 ? 8.489   -0.463  -1.937  1.00 98.67 68 A 1 
ATOM 553 C C   . GLN A 1 68 ? 8.939   -1.461  -0.874  1.00 98.70 68 A 1 
ATOM 554 O O   . GLN A 1 68 ? 9.266   -1.079  0.245   1.00 98.59 68 A 1 
ATOM 555 C CB  . GLN A 1 68 ? 9.698   0.323   -2.448  1.00 98.29 68 A 1 
ATOM 556 C CG  . GLN A 1 68 ? 10.770  -0.540  -3.098  1.00 94.80 68 A 1 
ATOM 557 C CD  . GLN A 1 68 ? 11.927  0.291   -3.630  1.00 90.26 68 A 1 
ATOM 558 O OE1 . GLN A 1 68 ? 11.717  1.278   -4.326  1.00 82.50 68 A 1 
ATOM 559 N NE2 . GLN A 1 68 ? 13.143  -0.113  -3.292  1.00 76.92 68 A 1 
ATOM 560 N N   . LYS A 1 69 ? 8.950   -2.736  -1.239  1.00 98.58 69 A 1 
ATOM 561 C CA  . LYS A 1 69 ? 9.377   -3.781  -0.316  1.00 98.44 69 A 1 
ATOM 562 C C   . LYS A 1 69 ? 10.861  -3.635  -0.013  1.00 98.33 69 A 1 
ATOM 563 O O   . LYS A 1 69 ? 11.662  -3.335  -0.901  1.00 97.83 69 A 1 
ATOM 564 C CB  . LYS A 1 69 ? 9.114   -5.156  -0.925  1.00 98.19 69 A 1 
ATOM 565 C CG  . LYS A 1 69 ? 9.579   -6.315  -0.053  1.00 97.01 69 A 1 
ATOM 566 C CD  . LYS A 1 69 ? 9.296   -7.654  -0.714  1.00 95.28 69 A 1 
ATOM 567 C CE  . LYS A 1 69 ? 9.772   -8.801  0.159   1.00 88.99 69 A 1 
ATOM 568 N NZ  . LYS A 1 69 ? 9.477   -10.132 -0.447  1.00 82.04 69 A 1 
ATOM 569 N N   . VAL A 1 70 ? 11.222  -3.836  1.259   1.00 97.99 70 A 1 
ATOM 570 C CA  . VAL A 1 70 ? 12.620  -3.786  1.678   1.00 97.29 70 A 1 
ATOM 571 C C   . VAL A 1 70 ? 12.919  -5.019  2.526   1.00 96.20 70 A 1 
ATOM 572 O O   . VAL A 1 70 ? 12.041  -5.541  3.212   1.00 88.14 70 A 1 
ATOM 573 C CB  . VAL A 1 70 ? 12.937  -2.507  2.499   1.00 94.80 70 A 1 
ATOM 574 C CG1 . VAL A 1 70 ? 12.778  -1.282  1.619   1.00 84.43 70 A 1 
ATOM 575 C CG2 . VAL A 1 70 ? 12.033  -2.405  3.715   1.00 87.12 70 A 1 
ATOM 576 N N   . ASN A 1 71 ? 14.166  -5.488  2.444   1.00 88.79 71 A 1 
ATOM 577 C CA  . ASN A 1 71 ? 14.578  -6.661  3.209   1.00 84.92 71 A 1 
ATOM 578 C C   . ASN A 1 71 ? 15.340  -6.283  4.475   1.00 80.20 71 A 1 
ATOM 579 O O   . ASN A 1 71 ? 15.183  -6.982  5.497   1.00 72.63 71 A 1 
ATOM 580 C CB  . ASN A 1 71 ? 15.435  -7.584  2.349   1.00 76.72 71 A 1 
ATOM 581 C CG  . ASN A 1 71 ? 14.654  -8.246  1.239   1.00 70.32 71 A 1 
ATOM 582 O OD1 . ASN A 1 71 ? 13.522  -8.691  1.441   1.00 62.52 71 A 1 
ATOM 583 N ND2 . ASN A 1 71 ? 15.256  -8.325  0.066   1.00 64.88 71 A 1 
ATOM 584 O OXT . ASN A 1 71 ? 16.123  -5.321  4.421   1.00 62.52 71 A 1 
#
