# Supplementary material for: Enterococcal cell wall remodelling underpins pathogenesis via the release of the Enteroccocal Polysaccharide Antigen (EPA)
Source: PLoS Pathog. 2025 Jun 23;21(6):e1012771. doi: 10.1371/journal.ppat.1012771 (PMC12208459; doi:10.1371/journal.ppat.1012771)
Supplement: S1 File — Zipped raw data used to make figures 1–10 are provided in individual folders for each figure. (ZIP) [file ppat.1012771.s013.zip › Data Smith et al/Fig. 5/Fig. 5 (OG1RF PG digestion by AtlE for MSMS).xlsx]

## Sheet: Sheet1
CHROMATOGRAM
OT_210308_OG1RF_11718_1-10.raw
Data points: 2570
Time	Intensity	140270320
0.005175	2.39304e+06	1.70602
0.0164283	2.4698e+06	1.76074
0.0272617	2.45841e+06	1.75262
0.0380933	2.47593e+06	1.76511
0.0489283	2.46712e+06	1.75883
0.0597567	2.46903e+06	1.7602
0.07059	2.54637e+06	1.81533
0.0814233	2.50573e+06	1.78636
0.0922583	2.52209e+06	1.79802
0.10309	2.51236e+06	1.79109
0.113925	2.51435e+06	1.79251
0.124757	2553246	1.82023
0.13559	2554785	1.82133
0.146423	2.57287e+06	1.83422
0.157258	2.6361e+06	1.8793
0.168092	2.5326e+06	1.80551
0.179092	2.53735e+06	1.8089
0.189925	2.51606e+06	1.79372
0.200757	2544680	1.81413
0.21159	2604545	1.8568
0.222423	2.60023e+06	1.85373
0.233257	2.55033e+06	1.81815
0.244092	2517464	1.79472
0.254923	2.53318e+06	1.80593
0.265757	2.59698e+06	1.85141
0.27659	2.57571e+06	1.83625
0.287423	2512675	1.79131
0.298257	2.56227e+06	1.82666
0.30909	2.6113e+06	1.86162
0.319923	2551937	1.8193
0.330758	2.53882e+06	1.80995
0.34159	2566940	1.83
0.35259	2.58065e+06	1.83977
0.363427	2609774	1.86053
0.374258	2.61963e+06	1.86756
0.385092	2.61582e+06	1.86484
0.395923	2.67575e+06	1.90757
0.406758	2.663e+06	1.89847
0.416778	2.6969e+06	1.92264
0.42759	2.76707e+06	1.97267
0.438428	2.71081e+06	1.93256
0.449592	2665376	1.90017
0.460425	2.71382e+06	1.9347
0.471258	2783325	1.98426
0.48209	2.78364e+06	1.98448
0.492923	2.80546e+06	2.00004
0.503757	2782083	1.98337
0.51459	2.73804e+06	1.95197
0.524447	2.81042e+06	2.00358
0.535257	2.87808e+06	2.05181
0.544808	2.78544e+06	1.98576
0.554608	2.79684e+06	1.99389
0.565423	2.77573e+06	1.97884
0.576257	2.75873e+06	1.96673
0.58709	2.82865e+06	2.01657
0.597937	2858021	2.03751
0.608757	2851245	2.03268
0.61959	3016890	2.15077
0.63009	2.84921e+06	2.03123
0.640923	2.8929e+06	2.06238
0.651758	2.88753e+06	2.05855
0.662592	2934948	2.09235
0.673427	2.9521e+06	2.10458
0.684093	2.87596e+06	2.0503
0.693808	2.79816e+06	1.99483
0.704423	2.67336e+06	1.90587
0.715263	2.62145e+06	1.86886
0.72609	2.75515e+06	1.96417
0.73659	2.63743e+06	1.88025
0.7463	2.7556e+06	1.96449
0.756923	2.77105e+06	1.9755
0.76647	2864866	2.04239
0.776757	2650163	1.88933
0.78759	2.93612e+06	2.09319
0.796798	2.75363e+06	1.96309
0.806313	2.92578e+06	2.08581
0.817423	2.65183e+06	1.89051
0.828257	2932829	2.09084
0.837455	2.69946e+06	1.92447
0.84809	2.99722e+06	2.13674
0.85826	2606996	1.85855
0.868108	2.81372e+06	2.00593
0.87859	2679743	1.91041
0.889257	2946103	2.1003
0.89831	2.72242e+06	1.94084
0.90909	2833818	2.02025
0.919423	2.72106e+06	1.93987
0.93009	2.81637e+06	2.00781
0.94059	2.69266e+06	1.91962
0.951257	2.71791e+06	1.93762
0.961923	2.74459e+06	1.95664
0.97259	2777408	1.98004
0.98309	2.94133e+06	2.0969
0.993423	2.79557e+06	1.99299
1.00392	2.65791e+06	1.89485
1.01359	2.73024e+06	1.94641
1.02312	2698525	1.9238
1.03279	2.76734e+06	1.97286
1.04245	2715223	1.93571
1.0521	2.72976e+06	1.94607
1.06276	2.75739e+06	1.96577
1.07342	2.73326e+06	1.94857
1.08409	2.69041e+06	1.91801
1.09492	2.92381e+06	2.08441
1.10509	2.8198e+06	2.01026
1.11559	2.87478e+06	2.04945
1.12609	2.75646e+06	1.96511
1.1358	2.63908e+06	1.88142
1.14659	2.82497e+06	2.01395
1.15614	2.91634e+06	2.07909
1.16642	2.976e+06	2.12162
1.17676	2.72639e+06	1.94367
1.18645	2.71724e+06	1.93714
1.19612	2.70681e+06	1.92971
1.20676	2.80903e+06	2.00258
1.21776	2770483	1.9751
1.22731	2.73762e+06	1.95167
1.23696	2.84658e+06	2.02935
1.24759	2.73033e+06	1.94647
1.25727	2.66398e+06	1.89917
1.26809	2.75495e+06	1.96403
1.27892	2.71442e+06	1.93513
1.28859	2.7269e+06	1.94403
1.29942	2.69914e+06	1.92424
1.31026	2.79772e+06	1.99452
1.31978	2.78417e+06	1.98486
1.33042	2.7403e+06	1.95359
1.34126	2.69681e+06	1.92258
1.35209	2.8661e+06	2.04327
1.3616	2.73836e+06	1.9522
1.37243	2831150	2.01835
1.38359	2.85906e+06	2.03825
1.39294	2.7713e+06	1.97568
1.40261	3028525	2.15906
1.41292	2.73565e+06	1.95027
1.42376	2.84747e+06	2.02999
1.43326	2.89889e+06	2.06664
1.44277	2.87134e+06	2.047
1.45228	2.82393e+06	2.0132
1.46193	3.03576e+06	2.16422
1.47226	2.90799e+06	2.07313
1.50501	3.00118e+06	2.13957
1.51559	3.24108e+06	2.31059
1.52559	3.07253e+06	2.19043
1.53609	3.18297e+06	2.26917
1.54529	3110829	2.21774
1.55576	3100638	2.21047
1.56609	3.34338e+06	2.38353
1.57626	3064660	2.18482
1.58676	3.49699e+06	2.49304
1.59562	3.1508e+06	2.24623
1.60592	3190269	2.27437
1.61626	3.24258e+06	2.31166
1.62546	3540975	2.52439
1.6343	3.94981e+06	2.81586
1.64281	3.61459e+06	2.57688
1.65276	3.54215e+06	2.52523
1.66276	3.5364e+06	2.52113
1.67177	3.59449e+06	2.56254
1.68176	3.48285e+06	2.48296
1.69176	3.8585e+06	2.75076
1.70142	3.71949e+06	2.65166
1.71126	3.75609e+06	2.67775
1.72109	3.64756e+06	2.60038
1.73109	3641568	2.59611
1.74109	3.57768e+06	2.55056
1.75028	3717517	2.65025
1.75914	3.58445e+06	2.55539
1.76909	3682658	2.6254
1.7791	3.99202e+06	2.84595
1.78859	3.59327e+06	2.56168
1.79859	3.67568e+06	2.62042
1.80842	3.52192e+06	2.51081
1.81842	3651432	2.60314
1.82826	3.73195e+06	2.66054
1.83809	3.52865e+06	2.51561
1.84809	3.38799e+06	2.41533
1.85826	3601735	2.56771
1.86809	3550139	2.53093
1.87809	3561923	2.53933
1.88809	3356604	2.39295
1.89842	3.38757e+06	2.41503
1.90745	3.60325e+06	2.56879
1.91742	3.4133e+06	2.43337
1.92644	3.25144e+06	2.31798
1.93579	3.67364e+06	2.61897
1.94559	3278075	2.33697
1.95576	3.19353e+06	2.2767
1.96592	3.33454e+06	2.37723
1.97609	3.46788e+06	2.47228
1.98512	3.39727e+06	2.42195
1.99409	3248546	2.31592
2.00426	3.52111e+06	2.51023
2.01426	3.36269e+06	2.39729
2.02442	3.44266e+06	2.45431
2.03442	3.47749e+06	2.47913
2.04444	3.13305e+06	2.23358
2.05476	3.42434e+06	2.44124
2.06493	3.47535e+06	2.47761
2.07492	3.32771e+06	2.37236
2.08509	3.4724e+06	2.4755
2.09414	3.36229e+06	2.39701
2.10426	3.19202e+06	2.27562
2.11343	3.11426e+06	2.22018
2.12392	3531964	2.51797
2.13392	3.43231e+06	2.44692
2.14392	3.61545e+06	2.57748
2.15376	3.43537e+06	2.44911
2.16376	3.49101e+06	2.48877
2.17392	3.5152e+06	2.50602
2.18392	3511593	2.50345
2.19298	3.50195e+06	2.49657
2.20196	3626504	2.58537
2.21193	3640682	2.59548
2.2208	3.48728e+06	2.48611
2.23092	3.74047e+06	2.66662
2.23976	3.63413e+06	2.59081
2.24976	3.7567e+06	2.67819
2.25845	3529141	2.51596
2.26842	3.80912e+06	2.71556
2.27826	3.68093e+06	2.62417
2.28826	3.82309e+06	2.72551
2.29697	3.74152e+06	2.66737
2.30692	3.78776e+06	2.70033
2.31676	3.85318e+06	2.74697
2.32659	3788113	2.70058
2.33642	3.69161e+06	2.63179
2.34529	4274903	3.04762
2.35476	3982539	2.83919
2.36345	3870250	2.75914
2.37326	4.03008e+06	2.87308
2.38178	3.81326e+06	2.71851
2.39159	3.88732e+06	2.77131
2.40028	4.01543e+06	2.86264
2.41009	4376985	3.12039
2.41942	3.96113e+06	2.82393
2.42909	4.39249e+06	3.13145
2.43745	4413910	3.14672
2.44692	4.16328e+06	2.96804
2.45544	4.42283e+06	3.15308
2.46492	4.12e+06	2.93718
2.47459	4800737	3.42249
2.48279	4.36627e+06	3.11276
2.49226	4.54429e+06	3.23967
2.50176	4.63294e+06	3.30286
2.51109	4.72121e+06	3.36579
2.52042	4.94015e+06	3.52188
2.52976	4609816	3.28638
2.53926	4633184	3.30304
2.54859	4577125	3.26307
2.55792	5055600	3.60418
2.58746	4716781	3.36264
2.59676	4475923	3.19093
2.60609	4648622	3.31405
2.61427	5.01818e+06	3.57751
2.62343	4955408	3.53276
2.63259	4.88488e+06	3.48248
2.64176	4457670	3.17791
2.65143	4709802	3.35766
2.66076	4941615	3.52292
2.66992	5.01571e+06	3.57574
2.67892	5002633	3.56642
2.68792	5.48908e+06	3.91322
2.69692	5231687	3.72972
2.70592	5.95926e+06	4.24841
2.71476	5075225	3.61817
2.74493	5.77766e+06	4.11894
2.75376	6449712	4.59806
2.76242	5176004	3.69002
2.77142	5.77442e+06	4.11664
2.78026	5493793	3.91658
2.78909	5337363	3.80506
2.79695	5099362	3.63538
2.80497	5.56719e+06	3.9689
2.81392	5.55207e+06	3.95812
2.82161	4794101	3.41776
2.83076	5.52685e+06	3.94014
2.83959	5.08981e+06	3.62857
2.84859	5570331	3.97114
2.85726	5974192	4.25906
2.86481	4.16933e+06	2.97235
2.87344	5.57187e+06	3.97224
2.88131	4.18348e+06	2.98244
2.89092	5196146	3.70438
2.89976	5.69344e+06	4.0589
2.90728	3.79021e+06	2.70208
2.91726	5559003	3.96306
2.9261	4389640	3.12941
2.93542	4.09674e+06	2.9206
2.94509	5.0227e+06	3.58073
2.95409	3835929	2.73467
2.96392	4777581	3.40598
2.97178	3.76078e+06	2.68109
2.98176	3.96902e+06	2.82955
2.99142	5226178	3.72579
2.9991	3.53906e+06	2.52303
3.00909	5194897	3.70349
3.0168	4278058	3.04987
3.02609	4.75311e+06	3.38854
3.03509	5.17319e+06	3.68802
3.0428	4.13014e+06	2.94441
3.05226	3.84571e+06	2.74164
3.0824	4.802e+06	3.42339
3.09126	4.30956e+06	3.07233
3.09929	4.55948e+06	3.25049
3.10744	5049766	3.60002
3.11626	5.00594e+06	3.56878
3.12492	6191725	4.41414
3.13245	6.55507e+06	4.67317
3.14092	6.45174e+06	4.5995
3.14829	6.56678e+06	4.68152
3.15562	6.39121e+06	4.55636
3.18526	6252352	4.45736
3.19376	6367794	4.53966
3.20226	6056791	4.31794
3.23343	6.17084e+06	4.39925
3.24248	6.46796e+06	4.61107
3.25131	6787527	4.83889
3.2611	5.95635e+06	4.24633
3.27109	6211725	4.4284
3.30467	6.05179e+06	4.31438
3.3146	6655908	4.74506
3.32443	5917356	4.21854
3.33332	5859180	4.17706
3.34343	6.15626e+06	4.38885
3.35343	6.02977e+06	4.29868
3.36326	5.84937e+06	4.17007
3.3731	5865493	4.18156
3.38343	6.15299e+06	4.38652
3.39343	5.8106e+06	4.14243
3.40229	6.45033e+06	4.5985
3.43628	6.09601e+06	4.3459
3.44626	5.73232e+06	4.08662
3.45643	5.71491e+06	4.07421
3.46643	6276156	4.47433
3.47626	5.86763e+06	4.18309
3.48626	5.67316e+06	4.04445
3.49626	6113902	4.35866
3.5051	6.302e+06	4.49275
3.51396	5703958	4.0664
3.52278	6139548	4.37694
3.53164	5.63654e+06	4.01834
3.54177	5896186	4.20345
3.55081	5437490	3.87644
3.56109	6.22744e+06	4.4396
3.5711	6173202	4.40093
3.58013	6007461	4.28277
3.59026	6.18385e+06	4.40853
3.60026	6.6267e+06	4.72423
3.61026	6.61023e+06	4.71249
3.61913	6.39599e+06	4.55976
3.62827	6385602	4.55235
3.66228	5.89168e+06	4.20024
3.67276	6.05725e+06	4.31827
3.68277	4.87768e+06	3.47735
3.69176	3.99397e+06	2.84734
3.70028	3.98014e+06	2.83748
3.70878	3.18472e+06	2.27042
3.71926	3903917	2.78314
3.72892	3442351	2.45408
3.73909	3.14267e+06	2.24044
3.74976	4.28451e+06	3.05447
3.75812	3.92956e+06	2.80142
3.76777	3.15204e+06	2.24712
3.77743	3.04795e+06	2.17291
3.78826	3.43328e+06	2.44761
3.79764	4.17923e+06	2.97941
3.80595	3.99782e+06	2.85008
3.81559	4.06745e+06	2.89972
3.82526	4.25496e+06	3.0334
3.83459	3974799	2.83367
3.84442	3994668	2.84784
3.85409	4.33811e+06	3.09268
3.86262	4.24004e+06	3.02276
3.87114	4796459	3.41944
3.87947	5658582	4.03406
3.88744	5.6552e+06	4.03164
3.89642	5827607	4.15455
3.90426	5818936	4.14837
3.91193	5367454	3.82651
3.91977	5413450	3.8593
3.92859	5268750	3.75614
3.93743	5368888	3.82753
3.94531	4785038	3.4113
3.95343	4.7468e+06	3.38403
3.96162	4688618	3.34256
3.96992	4.6316e+06	3.30191
3.97926	4.22806e+06	3.01422
3.98859	4182403	2.98167
3.99809	4103375	2.92533
4.00759	3.97489e+06	2.83374
4.01726	3.8211e+06	2.7241
4.02594	3820940	2.72398
4.03462	3.70262e+06	2.63963
4.04459	3.72058e+06	2.65243
4.05459	3629995	2.58786
4.06344	3.66329e+06	2.61159
4.07309	3.3847e+06	2.41298
4.08324	3.1817e+06	2.26826
4.09261	3315629	2.36374
4.10292	3214859	2.2919
4.11326	3.26714e+06	2.32918
4.12229	3137297	2.23661
4.13277	2820375	2.01067
4.14359	3124098	2.2272
4.15392	2.92643e+06	2.08628
4.16346	2.94348e+06	2.09844
4.17312	2.85231e+06	2.03344
4.18409	2767107	1.9727
4.19492	2.85421e+06	2.03479
4.2046	2.85233e+06	2.03345
4.21526	2.83556e+06	2.02149
4.22592	2.75101e+06	1.96122
4.25844	2.70675e+06	1.92967
4.26926	2682655	1.91249
4.28009	2.68666e+06	1.91534
4.29092	2.63042e+06	1.87525
4.30176	2.60969e+06	1.86048
4.31163	2.65411e+06	1.89214
4.32242	2.74656e+06	1.95805
4.33309	2700994	1.92556
4.34392	2593924	1.84923
4.35476	2655572	1.89318
4.38581	2.72756e+06	1.9445
4.48143	2.86025e+06	2.0391
4.53345	2.84793e+06	2.03032
4.5853	2.7629e+06	1.9697
4.6536	3.21624e+06	2.29289
4.74781	4.1781e+06	2.9786
4.93445	7775106	5.54294
5.04428	6.01375e+06	4.28726
5.2363	22663940	16.1573
5.31968	6.39191e+06	4.55685
5.52261	7.02888e+06	5.01096
5.70634	46752456	33.3303
5.78734	33395830	23.8082
5.96611	20641780	14.7157
6.03811	27367276	19.5104
6.11128	7.12621e+06	5.08034
6.25864	23616952	16.8367
6.36254	48945448	34.8937
6.42044	108018584	77.0074
6.54161	5.58851e+06	3.9841
6.75178	8403150	5.99068
6.89812	9012996	6.42545
7.00328	6.2446e+06	4.45184
7.17594	6.39363e+06	4.55808
7.33611	6776936	4.83134
7.48595	4864583	3.46801
7.65446	6872430	4.89942
7.8573	16344467	11.6521
7.9448	5.02164e+06	3.57997
8.13961	4.74919e+06	3.38574
8.32145	10670813	7.60732
8.41246	35290692	25.1591
8.46444	140270320	100
8.53345	33697044	24.0229
8.61311	29249006	20.8519
8.68764	30124754	21.4762
8.75528	17562240	12.5203
8.85778	42893724	30.5793
8.91863	128207408	91.4002
9.0013	25671098	18.3012
9.07478	26661688	19.0074
9.21311	19473088	13.8825
9.29444	15523425	11.0668
9.37911	14358836	10.2365
9.49595	11721106	8.35608
9.62084	14150685	10.0882
9.77561	13984135	9.96942
9.85944	37303436	26.594
9.92811	45392040	32.3604
10.0437	21527090	15.3469
10.1193	16038135	11.4337
10.2661	33892776	24.1625
10.3289	18743066	13.3621
10.423	12554689	8.95035
10.5101	8358460	5.95882
10.6722	10120631	7.21509
10.8771	12325072	8.78666
11.0501	28353590	20.2135
11.2331	6.17042e+06	4.39895
11.4271	7437854	5.30251
11.6176	7845055	5.59281
11.831	5.79625e+06	4.1322
12.0198	3.63706e+06	2.59289
12.2448	3081823	2.19706
12.4171	3.03259e+06	2.16196
12.5438	2.78113e+06	1.98269
12.6094	2.63311e+06	1.87717
12.7001	2580163	1.83942
12.7568	2.58226e+06	1.84091
12.8133	2.51033e+06	1.78964
12.8489	2.32482e+06	1.65739
12.9258	2.0151e+06	1.43658
12.9379	2.41515e+06	1.72178
12.9738	2.35207e+06	1.67681
13.0096	1.96373e+06	1.39996
13.066	2.04952e+06	1.46112
13.1234	2.17989e+06	1.55407
13.1806	2403543	1.71351
13.1914	2611737	1.86193
13.2029	2.84678e+06	2.02949
13.2593	2.22726e+06	1.58784
13.2701	2.47611e+06	1.76524
13.3056	2.21782e+06	1.5811
13.3176	2.15263e+06	1.53463
13.3294	2282928	1.62752
13.3855	2195684	1.56532
13.3963	2.14523e+06	1.52935
13.4079	2.16479e+06	1.5433
13.4186	2.22559e+06	1.58665
13.4293	2199959	1.56837
13.4409	2.21301e+06	1.57768
13.4528	2.03739e+06	1.45248
13.4638	2.0675e+06	1.47394
13.4988	2.01373e+06	1.43561
13.5098	2.24922e+06	1.60349
13.5214	2.08815e+06	1.48866
13.5565	2.30814e+06	1.6455
13.5683	2.19595e+06	1.56551
13.5801	2.40184e+06	1.71229
13.6147	1.93856e+06	1.38202
13.6256	1913731	1.36432
13.6354	2104792	1.50053
13.6459	2.06101e+06	1.46932
13.6566	2027815	1.44565
13.6674	2.03095e+06	1.44788
13.6769	2.07521e+06	1.47943
13.6876	2187685	1.55962
13.6981	2.01922e+06	1.43952
13.7299	2.02012e+06	1.44016
13.7408	2.13635e+06	1.52303
13.7713	1.97279e+06	1.40642
13.7823	1.97287e+06	1.40647
13.7931	1909653	1.36141
13.8039	1.90729e+06	1.35973
13.8148	2.10567e+06	1.50115
13.8254	2.08077e+06	1.4834
13.8361	2.02668e+06	1.44484
13.8468	2068911	1.47495
13.8574	1.97161e+06	1.40558
13.8683	1900240	1.3547
13.8793	1.96028e+06	1.3975
13.9111	1.9243e+06	1.37185
13.9421	1.95875e+06	1.39641
13.9743	2109364	1.50378
14.0051	2.07884e+06	1.48202
14.0148	1.9595e+06	1.39695
14.0258	1.98034e+06	1.41181
14.0356	1.93584e+06	1.38008
14.0456	2.00504e+06	1.42941
14.0765	1.94022e+06	1.3832
14.0876	1.8973e+06	1.35261
14.0986	1.93494e+06	1.37944
14.1085	2.10932e+06	1.50375
14.1403	1.92776e+06	1.37432
14.1513	1.93489e+06	1.3794
14.1623	1.97843e+06	1.41044
14.1721	1.97089e+06	1.40506
14.1823	2.00259e+06	1.42766
14.1921	2.00659e+06	1.43052
14.2031	1.97422e+06	1.40744
14.2143	2.00744e+06	1.43112
14.2241	2.0792e+06	1.48228
14.2491	2008797	1.43209
14.2601	2.00901e+06	1.43224
14.2709	1.98344e+06	1.41401
14.2819	2.10694e+06	1.50206
14.2918	2.19647e+06	1.56588
14.3028	2.44566e+06	1.74353
14.3123	2.50436e+06	1.78538
14.3228	2.40267e+06	1.71289
14.3323	2.25073e+06	1.60456
14.3419	2318118	1.65261
14.3524	2167363	1.54513
14.3623	2.0511e+06	1.46225
14.3721	2149057	1.53208
14.3829	2.01789e+06	1.43857
14.3928	1.9522e+06	1.39174
14.4026	1.95477e+06	1.39357
14.4124	1.97817e+06	1.41026
14.4223	1966120	1.40167
14.4321	1.97949e+06	1.4112
14.442	1.9617e+06	1.39852
14.4528	2.02106e+06	1.44083
14.4636	1.9804e+06	1.41185
14.4734	1.96085e+06	1.39791
14.4833	2.03775e+06	1.45273
14.4929	2.00639e+06	1.43037
14.5039	1.95077e+06	1.39072
14.5148	1.99998e+06	1.4258
14.5258	1.99312e+06	1.42091
14.5366	1975182	1.40813
14.5474	1.96655e+06	1.40197
14.5584	1.90491e+06	1.35803
14.5694	2.01354e+06	1.43547
14.5803	1.95748e+06	1.3955
14.5911	1.98e+06	1.41156
14.6019	1.96901e+06	1.40372
14.6118	1.97571e+06	1.4085
14.6216	1.94765e+06	1.3885
14.6315	1.92287e+06	1.37083
14.6424	1.92253e+06	1.37059
14.6523	1875055	1.33674
14.6633	1.92215e+06	1.37032
14.6741	1909581	1.36136
14.6851	1.91852e+06	1.36773
14.695	1.97713e+06	1.40952
14.7059	1.96259e+06	1.39915
14.7171	2.00123e+06	1.42669
14.7281	1.9756e+06	1.40842
14.7391	1.94307e+06	1.38523
14.7493	1.97653e+06	1.40909
14.7601	1.94452e+06	1.38627
14.7709	2.08081e+06	1.48343
14.7821	1.96672e+06	1.4021
14.7929	1.96758e+06	1.4027
14.8038	1.99659e+06	1.42339
14.8146	1.99904e+06	1.42513
14.8466	1.978e+06	1.41013
14.8576	1.98341e+06	1.41399
14.8684	2.06687e+06	1.47349
14.8793	1.99734e+06	1.42392
14.8901	1.97638e+06	1.40898
14.9011	2.03743e+06	1.4525
14.9108	2.02827e+06	1.44597
14.9216	1.97407e+06	1.40733
14.9324	2.08646e+06	1.48745
14.9431	2.03376e+06	1.44989
14.9539	2182489	1.55592
14.9646	1.99145e+06	1.41972
14.9754	2.07685e+06	1.4806
14.9853	1985355	1.41538
15.0173	2.03977e+06	1.45417
15.0283	2.0095e+06	1.43259
15.0391	1.99159e+06	1.41982
15.0503	2.01052e+06	1.43332
15.0601	1.97763e+06	1.40987
15.0711	2.02965e+06	1.44695
15.0819	2.01825e+06	1.43883
15.0928	2.027e+06	1.44507
15.1036	2.02584e+06	1.44424
15.1144	1.95891e+06	1.39652
15.1253	2026636	1.44481
15.1361	2.00817e+06	1.43164
15.146	1.97342e+06	1.40687
15.1569	1.97362e+06	1.40701
15.1678	2017021	1.43795
15.1786	2.06693e+06	1.47353
15.2094	1.98102e+06	1.41229
15.2204	2.13652e+06	1.52315
15.2309	2.00006e+06	1.42586
15.2419	1.9538e+06	1.39288
15.2528	2.06241e+06	1.47031
15.2636	2.15675e+06	1.53757
15.2943	2.41985e+06	1.72514
15.3048	2243109	1.59913
15.3156	2360736	1.68299
15.3473	2.30336e+06	1.64209
15.3579	2.26061e+06	1.61161
15.3888	2135712	1.52257
15.3998	2.04977e+06	1.4613
15.4319	2.23018e+06	1.58992
15.4426	2190310	1.56149
15.4533	2.06926e+06	1.47519
15.4643	2126777	1.5162
15.4751	2.15713e+06	1.53783
15.4861	2.09088e+06	1.49061
15.4971	2.20561e+06	1.5724
15.5078	2.0588e+06	1.46774
15.5398	2.00841e+06	1.43181
15.5509	1.97351e+06	1.40693
15.5608	2.21124e+06	1.57641
15.5714	2.1191e+06	1.51072
15.5823	2.09585e+06	1.49415
15.5919	2.14937e+06	1.53231
15.6024	2.04798e+06	1.46003
15.6133	2.08187e+06	1.48418
15.6241	2.0129e+06	1.43501
15.6349	1.97087e+06	1.40505
15.6458	2.04569e+06	1.45839
15.6566	2063452	1.47105
15.6674	1964754	1.40069
15.6783	1.92163e+06	1.36995
15.6891	2.03049e+06	1.44756
15.6999	1.96112e+06	1.3981
15.7098	2.04798e+06	1.46003
15.7196	1.97377e+06	1.40712
15.7294	2.01829e+06	1.43886
15.7403	2.13883e+06	1.52479
15.7499	2.03541e+06	1.45106
15.7608	2.04654e+06	1.459
15.7716	2.09261e+06	1.49184
15.7824	2.08054e+06	1.48324
15.7933	2.04453e+06	1.45756
15.8041	1.92902e+06	1.37522
15.8152	2.21238e+06	1.57722
15.8258	2.16166e+06	1.54107
15.8366	2.25265e+06	1.60593
15.8473	2143599	1.52819
15.8581	2303210	1.64198
15.8676	2.26586e+06	1.61535
15.8773	2.30622e+06	1.64413
15.8879	2198865	1.56759
15.8988	2.33493e+06	1.6646
15.9093	2.19514e+06	1.56494
15.9203	2244288	1.59997
15.9311	2.37006e+06	1.68964
15.9416	2189826	1.56115
15.9523	2122795	1.51336
15.9633	2.20527e+06	1.57215
15.9942	2142453	1.52737
16.0051	2.09605e+06	1.49429
16.0159	2.21361e+06	1.5781
16.0266	2.13338e+06	1.52091
16.0374	2232803	1.59179
16.0481	2.02897e+06	1.44647
16.0589	2.24365e+06	1.59952
16.0696	2.08303e+06	1.48501
16.0804	2180569	1.55455
16.0914	2.172e+06	1.54844
16.1023	2.21194e+06	1.57691
16.1129	2.14688e+06	1.53053
16.1226	2253633	1.60664
16.1333	2142485	1.5274
16.1441	2137150	1.52359
16.1549	2.16427e+06	1.54293
16.1646	2.4072e+06	1.71611
16.1954	2244854	1.60038
16.2063	2.25315e+06	1.60629
16.2161	2.25901e+06	1.61047
16.2258	2335346	1.66489
16.2364	2.24609e+06	1.60126
16.2684	2.0798e+06	1.48271
16.2794	2.17411e+06	1.54994
16.2903	2.13354e+06	1.52102
16.3011	2192804	1.56327
16.3108	2121314	1.5123
16.3216	2.09632e+06	1.49449
16.3324	2.00145e+06	1.42685
16.3433	2.09178e+06	1.49125
16.3541	2.05672e+06	1.46625
16.3861	1.96678e+06	1.40213
16.3971	2.08001e+06	1.48286
16.4079	2.05083e+06	1.46206
16.439	2.14006e+06	1.52567
16.4702	2.2422e+06	1.59849
16.4809	2.05965e+06	1.46834
16.4918	2.10965e+06	1.50399
16.5026	2200633	1.56885
16.5343	2210792	1.57609
16.5449	2267386	1.61644
16.5556	2.31931e+06	1.65346
16.5651	2.13806e+06	1.52424
16.575	2.18388e+06	1.55691
16.5858	2.19895e+06	1.56765
16.5966	2248769	1.60317
16.6073	2.30016e+06	1.63981
16.6179	2.45278e+06	1.74861
16.6273	2.35003e+06	1.67536
16.6368	2.36397e+06	1.68529
16.6463	2.24587e+06	1.6011
16.656	2169421	1.5466
16.6668	2.12826e+06	1.51726
16.6776	2.15391e+06	1.53554
16.6883	2359361	1.68201
16.6986	2.28827e+06	1.63133
16.7091	2053769	1.46415
16.7199	2.24339e+06	1.59933
16.7293	2.093e+06	1.49212
16.7401	2.07665e+06	1.48047
16.7501	2.07849e+06	1.48177
16.7609	2.18381e+06	1.55686
16.7706	2.11516e+06	1.50792
16.7816	2.23167e+06	1.59098
16.7921	2.14114e+06	1.52644
16.8018	2.07776e+06	1.48125
16.8126	2.01971e+06	1.43987
16.8236	2.32543e+06	1.65782
16.8547	2.06575e+06	1.47269
16.8646	2.09385e+06	1.49273
16.8754	2.12126e+06	1.51227
16.8851	2.03316e+06	1.44946
16.8959	2.06568e+06	1.47264
16.9069	2.11422e+06	1.50725
16.9166	2.01411e+06	1.43588
16.9264	2.02007e+06	1.44013
16.9373	2.06409e+06	1.47151
16.9471	2.08381e+06	1.48557
16.9579	2.06954e+06	1.47539
16.9688	2.06441e+06	1.47174
16.9796	2.11749e+06	1.50958
16.9904	2215798	1.57966
17.0009	2.16979e+06	1.54687
17.0116	2.18158e+06	1.55527
17.0224	2.22544e+06	1.58653
17.0333	2.27231e+06	1.61995
17.0428	2.17645e+06	1.55161
17.0536	2186146	1.55852
17.0644	2236664	1.59454
17.0751	2194173	1.56425
17.0848	2.08151e+06	1.48393
17.0956	2.06941e+06	1.4753
17.1064	2.06306e+06	1.47077
17.1174	2.14422e+06	1.52864
17.1281	2.02445e+06	1.44325
17.1389	2.05079e+06	1.46203
17.1489	2144724	1.52899
17.1586	2.08334e+06	1.48523
17.1694	2.09253e+06	1.49178
17.2014	2181659	1.55532
17.2113	2170199	1.54715
17.2221	2.30863e+06	1.64584
17.2546	2.53396e+06	1.80649
17.2654	2885943	2.05742
17.2758	2.71042e+06	1.93228
17.2864	3.24403e+06	2.3127
17.3176	2.99313e+06	2.13383
17.3268	2.95132e+06	2.10402
17.336	2.61701e+06	1.86569
17.3466	2995815	2.13574
17.3566	2.49153e+06	1.77623
17.3673	2.40575e+06	1.71508
17.3781	2.204e+06	1.57125
17.3889	2113712	1.50688
17.3998	2.29751e+06	1.63792
17.4103	2.44398e+06	1.74233
17.4206	2.1731e+06	1.54923
17.4313	2079386	1.48241
17.4421	2.05857e+06	1.46758
17.452	2.19845e+06	1.56729
17.4626	2.08246e+06	1.4846
17.4734	2.10838e+06	1.50308
17.4833	2.04706e+06	1.45937
17.4941	2.1524e+06	1.53446
17.5049	2.08098e+06	1.48355
17.5158	1.96907e+06	1.40377
17.5266	2.08961e+06	1.4897
17.5374	2.07344e+06	1.47817
17.5473	2.07116e+06	1.47655
17.5581	2.02412e+06	1.44302
17.5689	2.10291e+06	1.49918
17.5798	2.05514e+06	1.46513
17.5906	2.16389e+06	1.54265
17.6216	2133023	1.52065
17.6326	2.18063e+06	1.55459
17.6633	2.11082e+06	1.50483
17.6743	2.25286e+06	1.60608
17.6848	2.11078e+06	1.50479
17.6956	2.21432e+06	1.57861
17.7063	2.14183e+06	1.52693
17.7171	2.35409e+06	1.67826
17.7276	2247147	1.60201
17.7381	2.41124e+06	1.719
17.7484	2.26217e+06	1.61272
17.7794	2.63052e+06	1.87532
17.7898	2.54822e+06	1.81665
17.8214	2.54075e+06	1.81133
17.8319	2.52556e+06	1.80049
17.8423	2.49317e+06	1.77741
17.8526	2450969	1.74732
17.8629	2352524	1.67714
17.8736	2.24325e+06	1.59923
17.8846	2561684	1.82625
17.8948	2.23102e+06	1.59051
17.9044	2317874	1.65243
17.9138	2233414	1.59222
17.9244	2322028	1.6554
17.9336	2.29904e+06	1.63901
17.9441	2360012	1.68247
17.9546	2285644	1.62946
17.9653	2201789	1.56968
17.9758	2246810	1.60177
17.9853	2.28434e+06	1.62853
17.9948	2.30906e+06	1.64615
18.0043	2.2291e+06	1.58915
18.0151	2231631	1.59095
18.0245	2.09826e+06	1.49587
18.0351	2149148	1.53215
18.0446	2281480	1.62649
18.0751	2.3675e+06	1.68781
18.0844	2.24211e+06	1.59842
18.0939	2.16248e+06	1.54165
18.1048	2421317	1.72618
18.1153	2487932	1.77367
18.1258	2.5833e+06	1.84166
18.1363	2.78935e+06	1.98856
18.1673	2552259	1.81953
18.1778	2.7202e+06	1.93925
18.1879	2621553	1.86893
18.2188	2.61643e+06	1.86528
18.2291	2.39256e+06	1.70568
18.2817	2.53552e+06	1.8076
18.3337	2.33221e+06	1.66265
18.3444	2181005	1.55486
18.3553	2283663	1.62804
18.3658	2.168e+06	1.54559
18.3764	2.17333e+06	1.54939
18.3871	2146451	1.53022
18.3969	2.32213e+06	1.65546
18.4073	2.15862e+06	1.5389
18.4179	2.16779e+06	1.54543
18.4286	2.19133e+06	1.56222
18.4383	2150350	1.533
18.4479	2.0863e+06	1.48734
18.4792	2.32386e+06	1.6567
18.4898	2.09573e+06	1.49406
18.5006	2.22791e+06	1.5883
18.5103	2.09605e+06	1.4943
18.5201	2.20563e+06	1.57241
18.5306	2118896	1.51058
18.5414	2.07683e+06	1.48059
18.5523	2.08026e+06	1.48304
18.5631	2.12255e+06	1.51319
18.5739	2104167	1.50008
18.5846	2.20588e+06	1.57259
18.5941	2.13372e+06	1.52115
18.604	2.09141e+06	1.49098
18.6149	2.09285e+06	1.49201
18.6258	2.23303e+06	1.59195
18.6364	2.32292e+06	1.65603
18.6458	2184147	1.5571
18.6555	2.23211e+06	1.59129
18.6659	2.06497e+06	1.47213
18.6768	2.18559e+06	1.55812
18.6863	2.08855e+06	1.48895
18.6971	2.33795e+06	1.66675
18.7074	2.12835e+06	1.51732
18.7181	2.08995e+06	1.48994
18.7289	2.14303e+06	1.52779
18.7398	2230881	1.59042
18.7493	2078135	1.48152
18.7601	2.28404e+06	1.62831
18.7704	2.10478e+06	1.50052
18.7813	2103164	1.49936
18.7919	2.11331e+06	1.5066
18.8028	2.09098e+06	1.49068
18.8348	2.209e+06	1.57482
18.8454	2.14515e+06	1.5293
18.8563	2.25664e+06	1.60878
18.8668	2.04491e+06	1.45784
18.8776	2.28345e+06	1.6279
18.8879	2.17925e+06	1.5536
18.8976	2.23393e+06	1.59259
18.9081	2.13327e+06	1.52083
18.9188	2.12015e+06	1.51147
18.971	2.18039e+06	1.55442
19.0033	2.45575e+06	1.75073
19.0139	2.47788e+06	1.7665
19.0233	2.39646e+06	1.70846
19.0339	2342634	1.67009
19.0436	2540424	1.81109
19.0541	2.39001e+06	1.70386
19.0636	2.41777e+06	1.72365
19.0731	2.61499e+06	1.86425
19.0834	2.31562e+06	1.65083
19.1143	2.38888e+06	1.70305
19.1451	2156389	1.53731
19.1561	2.20686e+06	1.57329
19.1658	2.23683e+06	1.59466
19.1753	2.38814e+06	1.70253
19.1856	2146828	1.53049
19.1964	2.3438e+06	1.67092
19.2068	2.21958e+06	1.58236
19.2166	2224019	1.58552
19.2261	2360105	1.68254
19.2355	2.32054e+06	1.65434
19.245	2.35127e+06	1.67624
19.2554	2.46066e+06	1.75422
19.2658	2.37206e+06	1.69106
19.2763	2400757	1.71152
19.2868	2.39206e+06	1.70532
19.2973	2.54106e+06	1.81154
19.3076	2.43116e+06	1.73319
19.3181	2.61405e+06	1.86358
19.3274	2.41824e+06	1.72398
19.3379	2.43873e+06	1.7386
19.3486	2.34759e+06	1.67362
19.3581	2330945	1.66175
19.3676	2330049	1.66111
19.3771	2169327	1.54653
19.3879	2146814	1.53048
19.3988	2121905	1.51273
19.4096	2181211	1.55501
19.4203	2.29792e+06	1.63821
19.4308	2.08398e+06	1.48569
19.4416	2.12593e+06	1.51559
19.4523	2.16279e+06	1.54187
19.4629	2.0499e+06	1.46139
19.4738	2173639	1.54961
19.4844	2.11523e+06	1.50797
19.4943	2.19403e+06	1.56414
19.5048	2.09649e+06	1.4946
19.5156	2.14409e+06	1.52854
19.5263	2255067	1.60766
19.5369	2.26655e+06	1.61584
19.5474	2068555	1.47469
19.5583	2.18376e+06	1.55682
19.5679	2.35916e+06	1.68187
19.5784	2209366	1.57508
19.5891	2485229	1.77174
19.5993	2.27217e+06	1.61985
19.6098	2.22165e+06	1.58383
19.6204	2.20637e+06	1.57294
19.6311	2363829	1.6852
19.6414	2.38819e+06	1.70256
19.6518	2.2316e+06	1.59092
19.6624	2353401	1.67776
19.6728	2.04222e+06	1.45592
19.6836	2.15437e+06	1.53587
19.6944	2369451	1.6892
19.7049	2.25331e+06	1.6064
19.7358	2.2036e+06	1.57096
19.7466	2.17561e+06	1.55101
19.7561	2.03625e+06	1.45166
19.7669	2130683	1.51898
19.7778	2.33537e+06	1.6649
19.7883	2.07877e+06	1.48197
19.7979	2192055	1.56274
19.8074	2136992	1.52348
19.8183	2.1925e+06	1.56305
19.8289	2053168	1.46372
19.8398	2.1727e+06	1.54894
19.8504	2.10263e+06	1.49899
19.8613	2.11428e+06	1.50729
19.8719	2.14677e+06	1.53045
19.8826	2102619	1.49898
19.8933	2.17477e+06	1.55041
19.9039	2.25974e+06	1.61099
19.9144	2.07665e+06	1.48046
19.9253	2039704	1.45412
19.9361	2.11474e+06	1.50761
19.9469	2121102	1.51215
19.9576	2186871	1.55904
19.9681	2.18703e+06	1.55915
19.9788	2.17672e+06	1.55181
19.9885	2.21645e+06	1.58013
19.9993	2190441	1.56159
20.0088	2.2695e+06	1.61795
20.0194	2.29351e+06	1.63506
20.029	2.26736e+06	1.61642
20.0396	2.41446e+06	1.72129
20.0499	2394085	1.70677
20.0601	2461559	1.75487
20.0703	2276951	1.62326
20.0809	2.4348e+06	1.73579
20.0913	2.33944e+06	1.66781
20.1016	2247638	1.60236
20.1121	2249270	1.60353
20.1218	2329266	1.66056
20.1323	2.21396e+06	1.57836
20.1429	2.20129e+06	1.56932
20.1536	2.25584e+06	1.60821
20.1643	2.29385e+06	1.63531
20.1738	2.17309e+06	1.54922
20.1838	2.10987e+06	1.50414
20.1946	2.05202e+06	1.4629
20.2054	2.1357e+06	1.52256
20.2163	2.32878e+06	1.66021
20.2268	2341732	1.66944
20.2373	2.16787e+06	1.54549
20.2481	2.14854e+06	1.53171
20.2588	2.12578e+06	1.51549
20.2696	2305440	1.64357
20.2801	2.24101e+06	1.59764
20.2908	2.21669e+06	1.5803
20.3003	2.2342e+06	1.59278
20.3108	2.06147e+06	1.46964
20.3216	2.26135e+06	1.61214
20.3311	2308543	1.64578
20.3408	2.23878e+06	1.59605
20.3514	2.20943e+06	1.57512
20.3623	2.38486e+06	1.70019
20.3928	2.22441e+06	1.5858
20.4036	2.04536e+06	1.45816
20.4144	2.10259e+06	1.49896
20.4253	2.31695e+06	1.65178
20.4356	2153326	1.53513
20.4453	2.29334e+06	1.63494
20.4559	2.08712e+06	1.48793
20.4668	2.08805e+06	1.48859
20.4776	2.19442e+06	1.56442
20.5094	2.32692e+06	1.65889
20.5198	2.20476e+06	1.57179
20.5293	2.13597e+06	1.52275
20.5401	2.32735e+06	1.65919
20.5509	2.31143e+06	1.64784
20.5614	2.28698e+06	1.63041
20.5708	2.21067e+06	1.57601
20.5805	2.2475e+06	1.60226
20.5911	2.2528e+06	1.60604
20.6016	2.32043e+06	1.65425
20.6119	2268114	1.61696
20.6226	2260326	1.61141
20.6321	2217287	1.58072
20.6418	2.14323e+06	1.52793
20.6526	2.19827e+06	1.56717
20.6633	2.37183e+06	1.6909
20.6738	2.07005e+06	1.47576
20.6836	2.25819e+06	1.60988
20.6931	2127140	1.51646
20.7039	2.2542e+06	1.60704
20.7146	2225023	1.58624
20.7253	2.36376e+06	1.68515
20.7356	2.24989e+06	1.60396
20.7463	2.2935e+06	1.63506
20.7568	2.28806e+06	1.63118
20.7661	2.28837e+06	1.6314
20.7766	2.25738e+06	1.60931
20.7873	2267949	1.61684
20.7978	2.27681e+06	1.62316
20.8083	2.19574e+06	1.56537
20.8189	2396394	1.70841
20.8283	2.42848e+06	1.73128
20.8375	2.26959e+06	1.61801
20.8469	2.26674e+06	1.61598
20.8574	2.16124e+06	1.54077
20.8671	2.42838e+06	1.73121
20.8763	2.26481e+06	1.6146
20.8868	2.17989e+06	1.55407
20.8974	2.13537e+06	1.52233
20.9083	2.26736e+06	1.61642
20.9178	2.20555e+06	1.57236
20.9273	2.30474e+06	1.64307
20.9378	2.19628e+06	1.56575
20.9484	2.27093e+06	1.61897
20.9589	2.32599e+06	1.65822
20.9693	2302167	1.64124
20.9786	2.29465e+06	1.63588
20.9891	2.26249e+06	1.61295
20.9994	2318473	1.65286
21.0088	2.23249e+06	1.59156
21.0194	2.26565e+06	1.6152
21.0289	2.20024e+06	1.56857
21.0396	2.2446e+06	1.6002
21.0504	2.31404e+06	1.6497
21.0598	2.08987e+06	1.48989
21.0704	2.19321e+06	1.56356
21.08	2.11009e+06	1.5043
21.0908	2.17482e+06	1.55045
21.1003	2.07619e+06	1.48013
21.1111	2.21804e+06	1.58126
21.1218	2.30604e+06	1.644
21.1311	2270795	1.61887
21.1414	2.34735e+06	1.67344
21.1516	2138959	1.52488
21.1623	2.0661e+06	1.47294
21.1731	2176607	1.55172
21.1828	2.11781e+06	1.50981
21.1924	2.24943e+06	1.60364
21.2031	2.32153e+06	1.65504
21.2134	2.30031e+06	1.63991
21.2239	2.21528e+06	1.5793
21.2336	2.22464e+06	1.58597
21.2443	2.05348e+06	1.46395
21.2551	2.2091e+06	1.57489
21.2658	2.42444e+06	1.72841
21.2761	2.30073e+06	1.64021
21.2856	2.24424e+06	1.59994
21.2953	2.40174e+06	1.71222
21.3058	2529771	1.8035
21.3161	2.54626e+06	1.81525
21.3254	2.76249e+06	1.9694
21.3358	2.56365e+06	1.82765
21.3453	2.54741e+06	1.81607
21.3556	2.76019e+06	1.96776
21.3648	2.74047e+06	1.9537
21.3753	2.67705e+06	1.90849
21.3845	2.60162e+06	1.85472
21.3938	2.6689e+06	1.90268
21.4041	2715373	1.93581
21.4143	2.46275e+06	1.75572
21.4248	2.50262e+06	1.78414
21.4351	2.38462e+06	1.70002
21.4456	2396994	1.70884
21.4561	2.23872e+06	1.59601
21.4669	2.32295e+06	1.65605
21.4774	2308997	1.64611
21.4879	2.27053e+06	1.61868
21.4986	2.14027e+06	1.52582
21.5094	2.21464e+06	1.57883
21.5201	2.27887e+06	1.62463
21.5308	2.46797e+06	1.75944
21.5398	2263293	1.61352
21.5506	2.11277e+06	1.50621
21.5614	2.36626e+06	1.68693
21.5718	2.23418e+06	1.59277
21.5824	2.23837e+06	1.59575
21.5929	2124203	1.51436
21.6038	2.14132e+06	1.52657
21.6146	2.17046e+06	1.54734
21.6253	2.18255e+06	1.55596
21.6361	2.04875e+06	1.46057
21.6469	2.12666e+06	1.51611
21.6578	2.27014e+06	1.6184
21.6671	2.0965e+06	1.49462
21.6779	2175461	1.55091
21.6876	2.12714e+06	1.51646
21.6984	2.10252e+06	1.49891
21.7093	2.23165e+06	1.59096
21.7189	2.09171e+06	1.4912
21.7298	2.21117e+06	1.57636
21.7404	2.10926e+06	1.50371
21.7503	2.30667e+06	1.64444
21.7606	2248822	1.60321
21.7711	2488987	1.77442
21.7811	2.25677e+06	1.60887
21.7906	2.37496e+06	1.69313
21.8008	2.20153e+06	1.56949
21.8114	2137664	1.52396
21.8211	2145871	1.52981
21.8319	2.30867e+06	1.64587
21.8424	2.22265e+06	1.58455
21.8529	2.4469e+06	1.74442
21.8634	2.22976e+06	1.58962
21.8739	2.1318e+06	1.51978
21.8848	2.20136e+06	1.56937
21.8956	2.39237e+06	1.70554
21.9049	2.36431e+06	1.68554
21.9143	2.5356e+06	1.80765
21.9235	2.39904e+06	1.7103
21.9341	2.33309e+06	1.66328
21.9446	2258515	1.61012
21.9541	2446382	1.74405
21.9635	2.41186e+06	1.71944
21.9739	2433086	1.73457
21.9836	2.46227e+06	1.75538
21.9938	2.34833e+06	1.67414
22.0041	2251288	1.60496
22.0148	2.46468e+06	1.75709
22.024	2.30426e+06	1.64273
22.0346	2.41261e+06	1.71998
22.0438	2261352	1.61214
22.0544	2364545	1.68571
22.0648	2225622	1.58667
22.0743	2.3006e+06	1.64012
22.0848	2283767	1.62812
22.0941	2255142	1.60771
22.1048	2305866	1.64387
22.1151	2206925	1.57334
22.1258	2229493	1.58943
22.1363	2.38449e+06	1.69993
22.1464	2.02942e+06	1.4468
22.1573	2.15108e+06	1.53352
22.1678	2.1531e+06	1.53496
22.1784	2.26312e+06	1.6134
22.1889	2.21697e+06	1.5805
22.1994	2.41342e+06	1.72055
22.2098	2.19109e+06	1.56205
22.2204	2.2594e+06	1.61075
22.23	2.28004e+06	1.62546
22.2404	2.31659e+06	1.65152
22.2501	2.26402e+06	1.61404
22.2596	2287167	1.63054
22.2701	2.31258e+06	1.64866
22.2806	2.32584e+06	1.65811
22.2911	2.39018e+06	1.70398
22.3014	2.4865e+06	1.77265
22.3105	2.21715e+06	1.58063
22.3211	2.16657e+06	1.54457
22.3318	2151643	1.53393
22.3426	2.46254e+06	1.75557
22.3518	2.22534e+06	1.58646
22.3624	2.31468e+06	1.65015
22.3729	2.14501e+06	1.52919
22.3839	2.108e+06	1.50281
22.3936	2112259	1.50585
22.4035	2.28423e+06	1.62845
22.4141	2.09125e+06	1.49087
22.4238	2.15827e+06	1.53865
22.4346	2.39008e+06	1.70391
22.4448	2.32155e+06	1.65506
22.4551	2.41142e+06	1.71912
22.4654	2.36912e+06	1.68897
22.4758	2.26003e+06	1.6112
22.4863	2.17848e+06	1.55306
22.4969	2.25134e+06	1.605
22.5074	2.33944e+06	1.66781
22.5168	2443327	1.74187
22.5268	2.13023e+06	1.51866
22.5376	2.21679e+06	1.58037
22.5484	2.37372e+06	1.69224
22.5588	2368783	1.68873
22.568	2.26193e+06	1.61255
22.5774	2.32407e+06	1.65685
22.5878	2.18421e+06	1.55715
22.5986	2.06052e+06	1.46896
22.6094	2.31176e+06	1.64808
22.6188	2336153	1.66546
22.6279	2.28599e+06	1.6297
22.6375	2.22846e+06	1.58869
22.647	2.09176e+06	1.49124
22.6578	2.06279e+06	1.47058
22.6686	2.21088e+06	1.57616
22.6793	2210059	1.57557
22.6898	2.32829e+06	1.65986
22.6991	2131550	1.5196
22.7099	2.22625e+06	1.58711
22.7204	2.19503e+06	1.56486
22.7311	2338023	1.6668
22.7414	2.2838e+06	1.62814
22.7521	2148380	1.5316
22.7629	2.27374e+06	1.62097
22.7723	2441669	1.74069
22.7827	2239370	1.59647
22.7933	2305412	1.64355
22.8026	2185671	1.55818
22.8133	2.15903e+06	1.53919
22.8239	2.3429e+06	1.67028
22.8343	2.25866e+06	1.61022
22.8448	2.38668e+06	1.70149
22.854	2.41571e+06	1.72218
22.8643	2.25572e+06	1.60812
22.8738	2.09359e+06	1.49254
22.8838	2.08987e+06	1.48988
22.8946	2.37243e+06	1.69133
22.9049	2303050	1.64187
22.9143	2.33231e+06	1.66273
22.9248	2.23173e+06	1.59102
22.9353	2.49286e+06	1.77718
22.9666	2.51592e+06	1.79362
22.9768	2.31412e+06	1.64976
22.9873	2125357	1.51519
22.9981	2.3347e+06	1.66443
23.0074	2.29612e+06	1.63693
23.0169	2.37336e+06	1.69199
23.0261	2.40178e+06	1.71225
23.0364	2375348	1.69341
23.0458	2.40936e+06	1.71766
23.0559	2291029	1.6333
23.0664	2.48851e+06	1.77408
23.0768	2.34762e+06	1.67364
23.0873	2.53572e+06	1.80774
23.0974	2.3626e+06	1.68432
23.1079	2.33441e+06	1.66422
23.1184	2.234e+06	1.59264
23.1279	2.519e+06	1.79582
23.1581	2.50021e+06	1.78242
23.1686	2.50314e+06	1.78451
23.1788	2315923	1.65104
23.1893	2.43881e+06	1.73865
23.1984	2.50339e+06	1.78469
23.2076	2.5188e+06	1.79568
23.2166	2.34098e+06	1.66891
23.2271	2.41415e+06	1.72107
23.2364	2.38631e+06	1.70122
23.2468	2.40634e+06	1.7155
23.2571	2414698	1.72146
23.2674	2.5081e+06	1.78805
23.2778	2.21458e+06	1.57879
23.2886	2.45057e+06	1.74703
23.2988	2496369	1.77968
23.3089	2.50337e+06	1.78468
23.3191	2.29962e+06	1.63942
23.3296	2.41816e+06	1.72393
23.339	2.43841e+06	1.73836
23.3496	2466855	1.75864
23.3599	2316187	1.65123
23.3706	2.51015e+06	1.78951
23.3806	2.71947e+06	1.93874
23.3894	2.59811e+06	1.85222
23.3996	2552460	1.81967
23.4099	2.67461e+06	1.90676
23.4191	2.65646e+06	1.89381
23.4293	2589395	1.846
23.4603	2615860	1.86487
23.4706	2.40515e+06	1.71465
23.4811	2.79545e+06	1.9929
23.49	2631962	1.87635
23.5004	2.75566e+06	1.96454
23.5094	2.56704e+06	1.83006
23.5198	2.43061e+06	1.7328
23.5301	2.51321e+06	1.79169
23.5404	2.44734e+06	1.74473
23.5511	2.2014e+06	1.5694
23.5619	2.38979e+06	1.7037
23.5724	2499055	1.7816
23.5831	2385402	1.70058
23.5936	2.53476e+06	1.80705
23.6039	2.34088e+06	1.66884
23.6146	2.3772e+06	1.69472
23.6253	2487741	1.77353
23.6356	2.31891e+06	1.65317
23.6463	2550733	1.81844
23.6553	2.50158e+06	1.7834
23.6656	2.43744e+06	1.73768
23.6749	2495435	1.77902
23.6851	2.41877e+06	1.72436
23.6956	2.45093e+06	1.74729
23.7271	2.33536e+06	1.6649
23.7378	2176888	1.55192
23.7476	2.42892e+06	1.7316
23.7579	2.51301e+06	1.79155
23.767	2349761	1.67517
23.7776	2.26511e+06	1.61482
23.7883	2.43196e+06	1.73377
23.7986	2.3323e+06	1.66272
23.8091	2.30997e+06	1.6468
23.8196	2.54826e+06	1.81667
23.829	2328508	1.66001
23.8396	2.72794e+06	1.94477
23.8484	2.27258e+06	1.62014
23.8589	2.77271e+06	1.97669
23.8689	2.57833e+06	1.83812
23.878	2.44628e+06	1.74398
23.8883	2.26791e+06	1.61681
23.8989	2.51439e+06	1.79253
23.9091	2.44963e+06	1.74636
23.9194	2349619	1.67506
23.9299	2281329	1.62638
23.9406	2.66101e+06	1.89706
23.9508	2249907	1.60398
23.9614	2.49254e+06	1.77695
23.9716	2425596	1.72923
23.9809	2.31213e+06	1.64834
23.9904	2.29112e+06	1.63336
24.0011	2.42933e+06	1.73189
24.0114	2.50468e+06	1.78561
24.0206	2.35026e+06	1.67552
24.0311	2436439	1.73696
24.0414	2.32853e+06	1.66003
24.0519	2545252	1.81453
24.0609	2241412	1.59792
24.0716	2.48318e+06	1.77029
24.0806	2.27857e+06	1.62441
24.0913	2.12909e+06	1.51785
24.1021	2254588	1.60732
24.1128	2.18342e+06	1.55658
24.1234	2432306	1.73401
24.1339	2.49233e+06	1.7768
24.1441	2.33632e+06	1.66559
24.1546	2.43823e+06	1.73823
24.1638	2.4213e+06	1.72617
24.1731	2.59695e+06	1.85139
24.1831	2.47413e+06	1.76383
24.1924	2334409	1.66422
24.2018	2.42763e+06	1.73068
24.2123	2.29864e+06	1.63872
24.2216	2466356	1.75829
24.2319	2.35591e+06	1.67955
24.2424	2.55856e+06	1.82402
24.2514	2.20898e+06	1.5748
24.2621	2.2888e+06	1.63171
24.2726	2336803	1.66593
24.2833	2.48033e+06	1.76825
24.2934	2.38121e+06	1.69759
24.3039	2.36859e+06	1.68859
24.3133	2.39132e+06	1.70479
24.3238	2.43277e+06	1.73435
24.3341	2.1775e+06	1.55236
24.3449	2.28219e+06	1.62699
24.3553	2461889	1.7551
24.3654	2.44548e+06	1.74341
24.3748	2.30587e+06	1.64388
24.3853	2343423	1.67065
24.3956	2.12236e+06	1.51305
24.4063	2.40227e+06	1.7126
24.4168	2.37724e+06	1.69476
24.4273	2.53756e+06	1.80905
24.4374	2.26304e+06	1.61334
24.4481	2423211	1.72753
24.4583	2184661	1.55746
24.468	2.53242e+06	1.80539
24.4781	2422565	1.72707
24.4884	2253350	1.60643
24.4989	2459646	1.7535
24.5083	2554004	1.82077
24.5184	2460391	1.75404
24.5288	2515582	1.79338
24.5391	2.22026e+06	1.58285
24.5491	2.75045e+06	1.96082
24.5581	2539097	1.81015
24.5684	2.1662e+06	1.5443
24.5793	2.3452e+06	1.67191
24.5899	2.61866e+06	1.86687
24.6001	2293992	1.63541
24.6098	2.18492e+06	1.55765
24.6206	2.33017e+06	1.6612
24.6313	2546470	1.8154
24.6414	2.35577e+06	1.67945
24.6521	2318015	1.65253
24.6626	2.27948e+06	1.62506
24.6719	2.3876e+06	1.70214
24.6824	2227859	1.58826
24.6933	2259457	1.61079
24.7039	2372871	1.69164
24.7144	2.25335e+06	1.60644
24.7239	2.16636e+06	1.54442
24.7336	2.38502e+06	1.7003
24.7441	2.12352e+06	1.51387
24.7549	2.30253e+06	1.64149
24.7654	2293673	1.63518
24.7759	2.17763e+06	1.55245
24.7856	2.15516e+06	1.53643
24.7953	2.27549e+06	1.62222
24.8059	2.28209e+06	1.62693
24.8156	2290573	1.63297
24.8249	2.31233e+06	1.64848
24.8356	2.25582e+06	1.6082
24.8464	2.25076e+06	1.60459
24.8571	2.1556e+06	1.53675
24.8668	2230095	1.58986
24.8774	2.43138e+06	1.73336
24.8876	2.18742e+06	1.55943
24.8984	2.27798e+06	1.62399
24.9089	2181813	1.55543
24.9198	2.20491e+06	1.5719
24.9303	2.34455e+06	1.67145
24.9406	2.57883e+06	1.83847
24.9508	2.32032e+06	1.65418
24.9611	2.15706e+06	1.53779
24.9708	2282655	1.62733
24.9813	2.38263e+06	1.6986
24.9916	2.25595e+06	1.60829
