# Supplementary material for: Enterococcal cell wall remodelling underpins pathogenesis via the release of the Enteroccocal Polysaccharide Antigen (EPA)
Source: PLoS Pathog. 2025 Jun 23;21(6):e1012771. doi: 10.1371/journal.ppat.1012771 (PMC12208459; doi:10.1371/journal.ppat.1012771)
Supplement: S1 File — Zipped raw data used to make figures 1–10 are provided in individual folders for each figure. (ZIP) [file ppat.1012771.s013.zip › Data Smith et al/Fig. 6/Fig. 6 (Final HPLC experiment 11718).xlsx]

## Sheet: Sheet1
	OG1+Mut (pH 5.5)		OG1+11718 (pH 5.5)		OG1+11718 (pH 8.5)		JH2-2+Mut (pH 5.5)		JH2-2+11718 (pH 5.5)		JH2-2+11718 (pH 8.5)		D11720+11718 (pH 8.5)		D11720 CPL + 11718 (pH 8.5)
Time (min)	A202 (mAU)
0	-0.26874	1399.73	-0.23191	499.768	-0.25215	1499.75	-0.21929	399.781	-0.21384		-0.21294		-0.19094		-0.21833	149.782
0.006667	-0.26876	1399.73	-0.23197	499.768	-0.25236	1499.75	-0.21977	399.78	-0.21386		-0.21318		-0.19106		-0.21854	149.781
0.013333	-0.26932	1399.73	-0.23295	499.767	-0.25469	1499.75	-0.22442	399.776	-0.21469		-0.21562		-0.19218		-0.22079	149.779
0.02	-0.27202	1399.73	-0.23548	499.765	-0.25707	1499.74	-0.227	399.773	-0.21896		-0.21759		-0.19218		-0.22348	149.777
0.026667	-0.27577	1399.72	-0.23839	499.762	-0.25864	1499.74	-0.23087	399.769	-0.22293		-0.22032		-0.19141		-0.2262	149.774
0.033333	-0.27794	1399.72	-0.24059	499.759	-0.2609	1499.74	-0.23506	399.765	-0.22472		-0.22224		-0.19112		-0.22996	149.77
0.04	-0.28033	1399.72	-0.24151	499.758	-0.26291	1499.74	-0.23714	399.763	-0.22835		-0.22544		-0.19218		-0.23309	149.767
0.046667	-0.28361	1399.72	-0.24394	499.756	-0.26428	1499.74	-0.24073	399.759	-0.23127		-0.22813		-0.19141		-0.23564	149.764
0.053333	-0.2871	1399.71	-0.24657	499.753	-0.26758	1499.73	-0.24253	399.757	-0.23188		-0.23108		-0.18933		-0.23807	149.762
0.06	-0.28889	1399.71	-0.2488	499.751	-0.27141	1499.73	-0.24388	399.756	-0.23239		-0.23293		-0.18832		-0.24216	149.758
0.066667	-0.29046	1399.71	-0.25055	499.749	-0.27401	1499.73	-0.24551	399.754	-0.23488		-0.23541		-0.18903		-0.24429	149.756
0.073333	-0.29218	1399.71	-0.25374	499.746	-0.27623	1499.72	-0.24856	399.751	-0.23375		-0.23611		-0.18841		-0.24495	149.755
0.08	-0.29297	1399.71	-0.25366	499.746	-0.27811	1499.72	-0.25013	399.75	-0.23592		-0.23827		-0.18781		-0.2451	149.755
0.086667	-0.2968	1399.7	-0.25575	499.744	-0.27916	1499.72	-0.25079	399.749	-0.23862		-0.23996		-0.18559		-0.24814	149.752
0.093333	-0.30043	1399.7	-0.25835	499.742	-0.27999	1499.72	-0.25567	399.744	-0.24021		-0.24339		-0.18568		-0.25282	149.747
0.1	-0.3035	1399.7	-0.26075	499.739	-0.28258	1499.72	-0.25683	399.743	-0.24362		-0.2463		-0.18389		-0.25724	149.743
0.106667	-0.30427	1399.7	-0.26271	499.737	-0.28521	1499.71	-0.25859	399.741	-0.24788		-0.24984		-0.18171		-0.26027	149.74
0.113333	-0.30663	1399.69	-0.26619	499.734	-0.28933	1499.71	-0.2618	399.738	-0.25089		-0.25379		-0.1819		-0.26414	149.736
0.12	-0.30891	1399.69	-0.26982	499.73	-0.29177	1499.71	-0.26333	399.737	-0.2541		-0.25712		-0.18286		-0.26779	149.732
0.126667	-0.31332	1399.69	-0.27452	499.725	-0.29332	1499.71	-0.26738	399.733	-0.2588		-0.26077		-0.18309		-0.27063	149.729
0.133333	-0.31672	1399.68	-0.27807	499.722	-0.29798	1499.7	-0.27389	399.726	-0.26306		-0.2638		-0.18131		-0.27333	149.727
0.14	-0.32225	1399.68	-0.28138	499.719	-0.30302	1499.7	-0.28011	399.72	-0.26643		-0.26865		-0.18154		-0.2776	149.722
0.146667	-0.32696	1399.67	-0.28459	499.715	-0.30832	1499.69	-0.28361	399.716	-0.27014		-0.27374		-0.18163		-0.28256	149.717
0.153333	-0.33057	1399.67	-0.28903	499.711	-0.30977	1499.69	-0.28791	399.712	-0.27448		-0.2798		-0.18169		-0.28463	149.715
0.16	-0.33516	1399.66	-0.2916	499.708	-0.31429	1499.69	-0.29181	399.708	-0.27973		-0.28257		-0.18124		-0.288	149.712
0.166667	-0.33961	1399.66	-0.29823	499.702	-0.31778	1499.68	-0.29604	399.704	-0.28511		-0.28621		-0.18259		-0.29224	149.708
0.173333	-0.34595	1399.65	-0.30341	499.697	-0.32229	1499.68	-0.30092	399.699	-0.29042		-0.29044		-0.18202		-0.29756	149.702
0.18	-0.35103	1399.65	-0.30785	499.692	-0.32799	1499.67	-0.30523	399.695	-0.29676		-0.29583		-0.1805		-0.30396	149.696
0.186667	-0.35554	1399.64	-0.31089	499.689	-0.33264	1499.67	-0.30965	399.69	-0.30013		-0.30018		-0.18099		-0.30997	149.69
0.193333	-0.36068	1399.64	-0.31656	499.683	-0.33962	1499.66	-0.31467	399.685	-0.30465		-0.30474		-0.18399		-0.31563	149.684
0.2	-0.36558	1399.63	-0.32274	499.677	-0.34417	1499.66	-0.32079	399.679	-0.30996		-0.30992		-0.18548		-0.31851	149.681
0.206667	-0.37139	1399.63	-0.32772	499.672	-0.3483	1499.65	-0.32597	399.674	-0.31719		-0.31233		-0.18802		-0.32221	149.678
0.213333	-0.37844	1399.62	-0.33275	499.667	-0.35454	1499.65	-0.32999	399.67	-0.32268		-0.31608		-0.19018		-0.32801	149.672
0.22	-0.38308	1399.62	-0.33802	499.662	-0.36102	1499.64	-0.3346	399.665	-0.32634		-0.3219		-0.19295		-0.33387	149.666
0.226667	-0.38548	1399.61	-0.34212	499.658	-0.3662	1499.63	-0.33915	399.661	-0.33031		-0.32763		-0.19364		-0.33903	149.661
0.233333	-0.38904	1399.61	-0.34644	499.654	-0.37051	1499.63	-0.34491	399.655	-0.33395		-0.33245		-0.19454		-0.34406	149.656
0.24	-0.39374	1399.61	-0.35225	499.648	-0.37552	1499.62	-0.34808	399.652	-0.3387		-0.33593		-0.19626		-0.34821	149.652
0.246667	-0.39797	1399.6	-0.3556	499.644	-0.37927	1499.62	-0.35297	399.647	-0.34218		-0.33949		-0.19833		-0.35255	149.647
0.253333	-0.40096	1399.6	-0.36035	499.64	-0.38347	1499.62	-0.35804	399.642	-0.34659		-0.34437		-0.20214		-0.35686	149.643
0.26	-0.40571	1399.59	-0.36489	499.635	-0.38779	1499.61	-0.3623	399.638	-0.35332		-0.35043		-0.20418		-0.3606	149.639
0.266667	-0.41176	1399.59	-0.36978	499.63	-0.39235	1499.61	-0.36594	399.634	-0.36021		-0.35436		-0.20398		-0.36548	149.635
0.273333	-0.41654	1399.58	-0.37635	499.624	-0.39716	1499.6	-0.3699	399.63	-0.36566		-0.36099		-0.20469		-0.36889	149.631
0.28	-0.42262	1399.58	-0.38041	499.62	-0.40186	1499.6	-0.37646	399.624	-0.36874		-0.36565		-0.20568		-0.37443	149.626
0.286667	-0.42679	1399.57	-0.38295	499.617	-0.40588	1499.59	-0.38121	399.619	-0.37341		-0.36878		-0.20892		-0.37828	149.622
0.293333	-0.43188	1399.57	-0.38757	499.612	-0.41057	1499.59	-0.38389	399.616	-0.37774		-0.3745		-0.21303		-0.38064	149.619
0.3	-0.43734	1399.56	-0.39285	499.607	-0.4167	1499.58	-0.38887	399.611	-0.38198		-0.37952		-0.21561		-0.38301	149.617
0.306667	-0.44146	1399.56	-0.39793	499.602	-0.42303	1499.58	-0.39362	399.606	-0.38485		-0.38405		-0.2207		-0.38745	149.613
0.313333	-0.4459	1399.55	-0.40372	499.596	-0.42794	1499.57	-0.39554	399.604	-0.38827		-0.38633		-0.22407		-0.39173	149.608
0.32	-0.45161	1399.55	-0.40875	499.591	-0.43075	1499.57	-0.39897	399.601	-0.39279		-0.39034		-0.22671		-0.39563	149.604
0.326667	-0.45503	1399.54	-0.41241	499.588	-0.43512	1499.56	-0.4036	399.596	-0.39658		-0.39543		-0.22954		-0.40202	149.598
0.333333	-0.45916	1399.54	-0.41546	499.585	-0.44065	1499.56	-0.40739	399.593	-0.39974		-0.39994		-0.23173		-0.40676	149.593
0.34	-0.46339	1399.54	-0.41979	499.58	-0.44662	1499.55	-0.41174	399.588	-0.40399		-0.40447		-0.23505		-0.41068	149.589
0.346667	-0.46768	1399.53	-0.42497	499.575	-0.449	1499.55	-0.41817	399.582	-0.40721		-0.40818		-0.23969		-0.4133	149.587
0.353333	-0.47119	1399.53	-0.42991	499.57	-0.45149	1499.55	-0.42188	399.578	-0.41248		-0.41117		-0.24298		-0.41887	149.581
0.36	-0.47533	1399.52	-0.43268	499.567	-0.45783	1499.54	-0.42633	399.574	-0.4163		-0.41549		-0.24763		-0.42244	149.578
0.366667	-0.4818	1399.52	-0.43516	499.565	-0.46319	1499.54	-0.43068	399.569	-0.4195		-0.41889		-0.25445		-0.42788	149.572
0.373333	-0.48515	1399.51	-0.43849	499.562	-0.46725	1499.53	-0.43365	399.566	-0.42499		-0.42158		-0.26039		-0.43062	149.569
0.38	-0.48615	1399.51	-0.44038	499.56	-0.46965	1499.53	-0.43659	399.563	-0.42737		-0.42472		-0.26455		-0.43316	149.567
0.386667	-0.48864	1399.51	-0.44227	499.558	-0.47313	1499.53	-0.43908	399.561	-0.4324		-0.4276		-0.26776		-0.43512	149.565
0.393333	-0.4935	1399.51	-0.44621	499.554	-0.47658	1499.52	-0.44428	399.556	-0.43536		-0.4313		-0.27116		-0.44007	149.56
0.4	-0.49522	1399.5	-0.44839	499.552	-0.48137	1499.52	-0.44771	399.552	-0.43775		-0.43682		-0.27536		-0.44501	149.555
0.406667	-0.49741	1399.5	-0.451	499.549	-0.4873	1499.51	-0.45032	399.55	-0.44135		-0.43944		-0.28096		-0.44803	149.552
0.413333	-0.50286	1399.5	-0.45592	499.544	-0.49073	1499.51	-0.45481	399.545	-0.44453		-0.44317		-0.28541		-0.45005	149.55
0.42	-0.50793	1399.49	-0.46073	499.539	-0.49372	1499.51	-0.45753	399.542	-0.44651		-0.44718		-0.28883		-0.45256	149.547
0.426667	-0.514	1399.49	-0.4655	499.534	-0.49908	1499.5	-0.46136	399.539	-0.45093		-0.45062		-0.29549		-0.4562	149.544
0.433333	-0.5155	1399.48	-0.4681	499.532	-0.50527	1499.49	-0.46573	399.534	-0.45695		-0.45293		-0.30105		-0.45983	149.54
0.44	-0.5188	1399.48	-0.47133	499.529	-0.50823	1499.49	-0.47031	399.53	-0.46		-0.45755		-0.30538		-0.46265	149.537
0.446667	-0.52097	1399.48	-0.47524	499.525	-0.50922	1499.49	-0.47374	399.526	-0.4611		-0.46031		-0.30816		-0.46568	149.534
0.453333	-0.52493	1399.48	-0.47879	499.521	-0.51209	1499.49	-0.47849	399.522	-0.46447		-0.4618		-0.31228		-0.46849	149.532
0.46	-0.52898	1399.47	-0.48123	499.519	-0.51734	1499.48	-0.48221	399.518	-0.46819		-0.46634		-0.31632		-0.47001	149.53
0.466667	-0.53205	1399.47	-0.48364	499.516	-0.52041	1499.48	-0.48648	399.514	-0.47006		-0.47205		-0.32025		-0.47423	149.526
0.473333	-0.53343	1399.47	-0.48668	499.513	-0.52389	1499.48	-0.4892	399.511	-0.4731		-0.47618		-0.32479		-0.47653	149.523
0.48	-0.53779	1399.46	-0.48963	499.51	-0.52782	1499.47	-0.49455	399.505	-0.47644		-0.47867		-0.32941		-0.48011	149.52
0.486667	-0.54227	1399.46	-0.49443	499.506	-0.53	1499.47	-0.49719	399.503	-0.48006		-0.48111		-0.33416		-0.48462	149.515
0.493333	-0.5456	1399.45	-0.49668	499.503	-0.53279	1499.47	-0.49857	399.501	-0.48276		-0.48359		-0.34005		-0.48689	149.513
0.5	-0.54857	1399.45	-0.49828	499.502	-0.53603	1499.46	-0.50139	399.499	-0.48554		-0.48722		-0.34298		-0.48889	149.511
0.506667	-0.54895	1399.45	-0.50066	499.499	-0.54002	1499.46	-0.50431	399.496	-0.48974		-0.48983		-0.34746		-0.49166	149.508
0.513333	-0.55108	1399.45	-0.50394	499.496	-0.54199	1499.46	-0.50667	399.493	-0.49283		-0.49232		-0.35171		-0.49477	149.505
0.52	-0.55365	1399.45	-0.50583	499.494	-0.54459	1499.46	-0.51028	399.49	-0.49579		-0.49326		-0.35745		-0.4986	149.501
0.526667	-0.55727	1399.44	-0.50834	499.492	-0.54728	1499.45	-0.51322	399.487	-0.49691		-0.49535		-0.36104		-0.50032	149.5
0.533333	-0.5603	1399.44	-0.51258	499.487	-0.54784	1499.45	-0.51695	399.483	-0.49966		-0.49865		-0.36308		-0.50376	149.496
0.54	-0.56463	1399.44	-0.517	499.483	-0.54857	1499.45	-0.52024	399.48	-0.50323		-0.49896		-0.36833		-0.50652	149.493
0.546667	-0.56797	1399.43	-0.52045	499.48	-0.55306	1499.45	-0.52047	399.48	-0.50586		-0.50028		-0.37283		-0.50795	149.492
0.553333	-0.57217	1399.43	-0.52344	499.477	-0.55797	1499.44	-0.52114	399.479	-0.50835		-0.50592		-0.37723		-0.50971	149.49
0.56	-0.57621	1399.42	-0.5256	499.474	-0.56025	1499.44	-0.52518	399.475	-0.51174		-0.50899		-0.38163		-0.51282	149.487
0.566667	-0.57911	1399.42	-0.52881	499.471	-0.56441	1499.44	-0.52887	399.471	-0.51572		-0.51163		-0.38572		-0.51563	149.484
0.573333	-0.58174	1399.42	-0.53264	499.467	-0.56901	1499.43	-0.53207	399.468	-0.51706		-0.51409		-0.38972		-0.51887	149.481
0.58	-0.58569	1399.41	-0.5359	499.464	-0.57344	1499.43	-0.53531	399.465	-0.51863		-0.51799		-0.3946		-0.52107	149.479
0.586667	-0.58959	1399.41	-0.53928	499.461	-0.5765	1499.42	-0.53946	399.461	-0.52368		-0.52301		-0.39939		-0.523	149.477
0.593333	-0.5926	1399.41	-0.54097	499.459	-0.58043	1499.42	-0.54266	399.457	-0.52787		-0.52733		-0.40191		-0.52681	149.473
0.6	-0.59451	1399.41	-0.54415	499.456	-0.58318	1499.42	-0.54535	399.455	-0.53213		-0.5289		-0.40671		-0.53039	149.47
0.606667	-0.59677	1399.4	-0.54932	499.451	-0.58736	1499.41	-0.54739	399.453	-0.5349		-0.5318		-0.41142		-0.53264	149.467
0.613333	-0.59956	1399.4	-0.55282	499.447	-0.59104	1499.41	-0.54975	399.45	-0.53806		-0.53383		-0.41438		-0.5356	149.464
0.62	-0.60364	1399.4	-0.55464	499.445	-0.59325	1499.41	-0.55154	399.448	-0.54091		-0.5367		-0.41804		-0.53976	149.46
0.626667	-0.60514	1399.39	-0.55613	499.444	-0.59528	1499.4	-0.55448	399.446	-0.54408		-0.54123		-0.42353		-0.54292	149.457
0.633333	-0.60816	1399.39	-0.55884	499.441	-0.59783	1499.4	-0.55661	399.443	-0.54572		-0.54566		-0.42828		-0.54466	149.455
0.64	-0.61049	1399.39	-0.56134	499.439	-0.60048	1499.4	-0.56105	399.439	-0.54756		-0.54905		-0.43164		-0.54682	149.453
0.646667	-0.61311	1399.39	-0.56198	499.438	-0.60518	1499.39	-0.56572	399.434	-0.55334		-0.55204		-0.43459		-0.55023	149.45
0.653333	-0.61468	1399.39	-0.56343	499.437	-0.60989	1499.39	-0.56976	399.43	-0.5574		-0.55787		-0.43982		-0.55642	149.444
0.66	-0.61689	1399.38	-0.57027	499.43	-0.61379	1499.39	-0.57584	399.424	-0.56377		-0.56885		-0.4436		-0.56978	149.43
0.666667	-0.62436	1399.38	-0.58417	499.416	-0.61613	1499.38	-0.58625	399.414	-0.57706		-0.59082		-0.44538		-0.5925	149.407
0.673333	-0.63985	1399.36	-0.60511	499.395	-0.62267	1499.38	-0.60527	399.395	-0.59771		-0.62461		-0.44868		-0.6311	149.369
0.68	-0.66086	1399.34	-0.63756	499.362	-0.63355	1499.37	-0.63581	399.364	-0.63256		-0.67657		-0.45286		-0.68728	149.313
0.686667	-0.69602	1399.3	-0.68881	499.311	-0.65342	1499.35	-0.68319	399.317	-0.68454		-0.74348		-0.45586		-0.75785	149.242
0.693333	-0.75034	1399.25	-0.75613	499.244	-0.68664	1499.31	-0.74599	399.254	-0.75305		-0.82395		-0.45985		-0.83697	149.163
0.7	-0.8174	1399.18	-0.83759	499.162	-0.73714	1499.26	-0.82218	399.178	-0.83414		-0.91253		-0.46376		-0.92413	149.076
0.706667	-0.89753	1399.1	-0.92285	499.077	-0.80546	1499.19	-0.90741	399.093	-0.92012		-0.99747		-0.46608		-1.01084	148.989
0.713333	-0.98384	1399.02	-1.01093	498.989	-0.88485	1499.12	-0.99593	399.004	-1.00622		-1.07795		-0.46801		-1.08858	148.911
0.72	-1.0708	1398.93	-1.0918	498.908	-0.96784	1499.03	-1.07894	398.921	-1.08735		-1.15074		-0.47159		-1.15632	148.844
0.726667	-1.15087	1398.85	-1.16202	498.838	-1.05308	1498.95	-1.1538	398.846	-1.15711		-1.21104		-0.47518		-1.2135	148.786
0.733333	-1.21988	1398.78	-1.22244	498.778	-1.13548	1498.86	-1.21746	398.783	-1.21642		-1.25859		-0.47793		-1.26096	148.739
0.74	-1.27802	1398.72	-1.271	498.729	-1.20829	1498.79	-1.26816	398.732	-1.26471		-1.29685		-0.48148		-1.29842	148.702
0.746667	-1.32718	1398.67	-1.30941	498.691	-1.2705	1498.73	-1.31111	398.689	-1.30028		-1.32653		-0.48587		-1.32557	148.674
0.753333	-1.36588	1398.63	-1.33994	498.66	-1.31877	1498.68	-1.34455	398.655	-1.32909		-1.34936		-0.48818		-1.35074	148.649
0.76	-1.39356	1398.61	-1.36458	498.635	-1.3576	1498.64	-1.36929	398.631	-1.35283		-1.36813		-0.49224		-1.36745	148.633
0.766667	-1.41903	1398.58	-1.38558	498.614	-1.39104	1498.61	-1.3882	398.612	-1.37342		-1.38308		-0.49431		-1.38139	148.619
0.773333	-1.43947	1398.56	-1.40052	498.599	-1.41534	1498.58	-1.40337	398.597	-1.38695		-1.39384		-0.49621		-1.39204	148.608
0.78	-1.45507	1398.54	-1.41211	498.588	-1.43529	1498.56	-1.41744	398.583	-1.39892		-1.40417		-0.49836		-1.40195	148.598
0.786667	-1.46598	1398.53	-1.42169	498.578	-1.45343	1498.55	-1.42899	398.571	-1.409		-1.41388		-0.50094		-1.40902	148.591
0.793333	-1.47482	1398.53	-1.42977	498.57	-1.46554	1498.53	-1.43716	398.563	-1.41494		-1.42073		-0.5049		-1.4146	148.585
0.8	-1.48248	1398.52	-1.43741	498.563	-1.47461	1498.53	-1.44392	398.556	-1.4209		-1.42527		-0.51027		-1.41966	148.58
0.806667	-1.48946	1398.51	-1.44295	498.557	-1.48355	1498.52	-1.45035	398.55	-1.42746		-1.42853		-0.51335		-1.42334	148.577
0.813333	-1.49823	1398.5	-1.44882	498.551	-1.48969	1498.51	-1.45645	398.544	-1.43521		-1.43304		-0.51716		-1.4271	148.573
0.82	-1.5052	1398.49	-1.45335	498.547	-1.49469	1498.51	-1.4615	398.538	-1.4397		-1.43896		-0.51906		-1.43075	148.569
0.826667	-1.50993	1398.49	-1.45833	498.542	-1.50321	1498.5	-1.46646	398.534	-1.44428		-1.44428		-0.52108		-1.43351	148.566
0.833333	-1.51479	1398.49	-1.4636	498.536	-1.50889	1498.49	-1.47089	398.529	-1.44882		-1.44621		-0.52528		-1.43652	148.563
0.84	-1.51854	1398.48	-1.46435	498.536	-1.51198	1498.49	-1.4742	398.526	-1.45348		-1.44649		-0.52757		-1.43928	148.561
0.846667	-1.52371	1398.48	-1.46583	498.534	-1.51648	1498.48	-1.47746	398.523	-1.45611		-1.45083		-0.53205		-1.44107	148.559
0.853333	-1.52673	1398.47	-1.46812	498.532	-1.52016	1498.48	-1.47968	398.52	-1.45862		-1.45599		-0.5373		-1.4447	148.555
0.86	-1.52922	1398.47	-1.47176	498.528	-1.52311	1498.48	-1.48235	398.518	-1.46031		-1.45825		-0.53974		-1.44838	148.552
0.866667	-1.53222	1398.47	-1.47565	498.524	-1.52719	1498.47	-1.48876	398.511	-1.4621		-1.46086		-0.54039		-1.45147	148.549
0.873333	-1.53502	1398.46	-1.47892	498.521	-1.52894	1498.47	-1.49136	398.509	-1.46591		-1.46131		-0.54389		-1.45484	148.545
0.88	-1.53891	1398.46	-1.48227	498.518	-1.53097	1498.47	-1.49189	398.508	-1.46856		-1.46142		-0.54789		-1.45672	148.543
0.886667	-1.54281	1398.46	-1.48368	498.516	-1.53062	1498.47	-1.49347	398.507	-1.47131		-1.46289		-0.55268		-1.45788	148.542
0.893333	-1.54418	1398.46	-1.48562	498.514	-1.52809	1498.47	-1.49566	398.504	-1.47262		-1.4687		-0.55608		-1.45709	148.543
0.9	-1.54375	1398.46	-1.48889	498.511	-1.52608	1498.47	-1.49827	398.502	-1.4748		-1.47091		-0.56257		-1.45473	148.545
0.906667	-1.54528	1398.45	-1.48914	498.511	-1.52176	1498.48	-1.50229	398.498	-1.47664		-1.46983		-0.57731		-1.44809	148.552
0.913333	-1.54717	1398.45	-1.48948	498.511	-1.51941	1498.48	-1.50466	398.495	-1.47851		-1.47253		-0.60109		-1.4381	148.562
0.92	-1.54977	1398.45	-1.4927	498.507	-1.51522	1498.48	-1.50641	398.494	-1.4803		-1.47393		-0.64083		-1.42578	148.574
0.926667	-1.55189	1398.45	-1.49637	498.504	-1.51342	1498.49	-1.5076	398.492	-1.48265		-1.47525		-0.69923		-1.41076	148.589
0.933333	-1.55449	1398.45	-1.49844	498.502	-1.51198	1498.49	-1.50907	398.491	-1.48244		-1.4781		-0.77078		-1.39598	148.604
0.94	-1.55677	1398.44	-1.50145	498.499	-1.51355	1498.49	-1.51068	398.489	-1.48243		-1.48061		-0.85437		-1.38693	148.613
0.946667	-1.55959	1398.44	-1.50206	498.498	-1.51607	1498.48	-1.51216	398.488	-1.48329		-1.48418		-0.94268		-1.38495	148.615
0.953333	-1.56062	1398.44	-1.50262	498.497	-1.52059	1498.48	-1.51412	398.486	-1.48604		-1.48386		-1.02779		-1.38923	148.611
0.96	-1.56309	1398.44	-1.50374	498.496	-1.52756	1498.47	-1.51673	398.483	-1.48992		-1.48656		-1.10757		-1.40042	148.6
0.966667	-1.56633	1398.43	-1.5057	498.494	-1.53309	1498.47	-1.5196	398.48	-1.49136		-1.48743		-1.17724		-1.40975	148.59
0.973333	-1.56788	1398.43	-1.50738	498.493	-1.53739	1498.46	-1.52335	398.477	-1.49274		-1.49014		-1.23398		-1.41982	148.58
0.98	-1.57133	1398.43	-1.50911	498.491	-1.54306	1498.46	-1.52622	398.474	-1.49654		-1.4943		-1.27926		-1.43342	148.567
0.986667	-1.57352	1398.43	-1.51497	498.485	-1.54944	1498.45	-1.53094	398.469	-1.49994		-1.49975		-1.31362		-1.44716	148.553
0.993333	-1.5781	1398.42	-1.52315	498.477	-1.55634	1498.44	-1.53346	398.467	-1.50519		-1.50609		-1.34274		-1.46037	148.54
1	-1.58527	1398.41	-1.52953	498.47	-1.56207	1498.44	-1.54016	398.46	-1.51061		-1.51564		-1.3634		-1.47343	148.527
1.00667	-1.59373	1398.41	-1.53906	498.461	-1.56918	1498.43	-1.54697	398.453	-1.51895		-1.52271		-1.37697		-1.48591	148.514
1.01333	-1.60335	1398.4	-1.54766	498.452	-1.57612	1498.42	-1.55599	398.444	-1.52725		-1.5322		-1.38265		-1.49937	148.501
1.02	-1.6145	1398.39	-1.55857	498.441	-1.58325	1498.42	-1.56494	398.435	-1.53779		-1.54286		-1.38032		-1.5133	148.487
1.02667	-1.6225	1398.38	-1.56868	498.431	-1.59539	1498.4	-1.57473	398.425	-1.54812		-1.55414		-1.37106		-1.52499	148.475
1.03333	-1.63258	1398.37	-1.57607	498.424	-1.60586	1498.39	-1.58371	398.416	-1.55987		-1.56525		-1.35231		-1.53868	148.461
1.04	-1.64278	1398.36	-1.58591	498.414	-1.61749	1498.38	-1.59553	398.404	-1.57017		-1.57602		-1.32461		-1.5505	148.45
1.04667	-1.65595	1398.34	-1.59394	498.406	-1.62963	1498.37	-1.60625	398.394	-1.57573		-1.58556		-1.29108		-1.55607	148.444
1.05333	-1.666	1398.33	-1.6049	498.395	-1.64067	1498.36	-1.61669	398.383	-1.58314		-1.59229		-1.24904		-1.56357	148.436
1.06	-1.6726	1398.33	-1.61513	498.385	-1.6519	1498.35	-1.62516	398.375	-1.59224		-1.60064		-1.20503		-1.56868	148.431
1.06667	-1.68101	1398.32	-1.62267	498.377	-1.66137	1498.34	-1.6315	398.368	-1.5992		-1.60782		-1.15591		-1.57372	148.426
1.07333	-1.68814	1398.31	-1.6282	498.372	-1.668	1498.33	-1.63824	398.362	-1.60559		-1.61204		-1.10144		-1.57659	148.423
1.08	-1.69304	1398.31	-1.63462	498.365	-1.67409	1498.33	-1.64299	398.357	-1.61218		-1.61601		-1.0471		-1.57722	148.423
1.08667	-1.69765	1398.3	-1.64171	498.358	-1.68049	1498.32	-1.64626	398.354	-1.61622		-1.621		-0.98692		-1.57666	148.423
1.09333	-1.70015	1398.3	-1.64318	498.357	-1.68353	1498.32	-1.64719	398.353	-1.61906		-1.62311		-0.92507		-1.57247	148.428
1.1	-1.70341	1398.3	-1.64336	498.357	-1.68824	1498.31	-1.64663	398.353	-1.62152		-1.62581		-0.86201		-1.56666	148.433
1.10667	-1.70369	1398.3	-1.64179	498.358	-1.69093	1498.31	-1.64266	398.357	-1.62119		-1.62643		-0.79707		-1.56053	148.439
1.11333	-1.70087	1398.3	-1.63633	498.364	-1.68895	1498.31	-1.63077	398.369	-1.62057		-1.62339		-0.73161		-1.55021	148.45
1.12	-1.69439	1398.31	-1.6267	498.373	-1.68388	1498.32	-1.6057	398.394	-1.61788		-1.61763		-0.6603		-1.5376	148.462
1.12667	-1.68173	1398.32	-1.6105	498.389	-1.67545	1498.32	-1.56599	398.434	-1.60955		-1.60673		-0.59003		-1.52171	148.478
1.13333	-1.66401	1398.34	-1.58927	498.411	-1.66393	1498.34	-1.50539	398.495	-1.59591		-1.58961		-0.51742		-1.50175	148.498
1.14	-1.63797	1398.36	-1.55869	498.441	-1.64528	1498.35	-1.40971	398.59	-1.57662		-1.5678		-0.44201		-1.47499	148.525
1.14667	-1.60184	1398.4	-1.51972	498.48	-1.61596	1498.38	-1.27615	398.724	-1.55214		-1.53951		-0.36618		-1.43879	148.561
1.15333	-1.56159	1398.44	-1.47711	498.523	-1.5803	1498.42	-1.09133	398.909	-1.52116		-1.50312		-0.29018		-1.39638	148.604
1.16	-1.51913	1398.48	-1.43214	498.568	-1.53649	1498.46	-0.84601	399.154	-1.48342		-1.46186		-0.21376		-1.35046	148.65
1.16667	-1.47272	1398.53	-1.3867	498.613	-1.48493	1498.52	-0.53018	399.47	-1.44044		-1.41895		-0.13481		-1.29953	148.7
1.17333	-1.4254	1398.57	-1.33942	498.661	-1.4294	1498.57	-0.1277	399.872	-1.39588		-1.37562		-0.05369		-1.24496	148.755
1.18	-1.38062	1398.62	-1.29251	498.707	-1.37178	1498.63	0.36494	400.365	-1.35135		-1.33148		0.02961		-1.19187	148.808
1.18667	-1.33903	1398.66	-1.2457	498.754	-1.3127	1498.69	0.94852	400.949	-1.30817		-1.28839		0.1129		-1.13902	148.861
1.19333	-1.29805	1398.7	-1.20582	498.794	-1.25547	1498.74	1.62438	401.624	-1.2657		-1.24971		0.19712		-1.08656	148.913
1.2	-1.2622	1398.74	-1.17143	498.829	-1.19976	1498.8	2.39609	402.396	-1.22841		-1.21475		0.28262		-1.0389	148.961
1.20667	-1.23053	1398.77	-1.13922	498.861	-1.1518	1498.85	3.26944	403.269	-1.19442		-1.18422		0.36631		-0.99504	149.005
1.21333	-1.20375	1398.8	-1.11335	498.887	-1.11007	1498.89	4.23244	404.232	-1.16629		-1.15874		0.44882		-0.95655	149.043
1.22	-1.18036	1398.82	-1.08991	498.91	-1.07115	1498.93	5.25256	405.253	-1.14179		-1.13709		0.53038		-0.92382	149.076
1.22667	-1.16061	1398.84	-1.07167	498.928	-1.03986	1498.96	6.30737	406.307	-1.12171		-1.1193		0.6075		-0.89575	149.104
1.23333	-1.14739	1398.85	-1.05615	498.944	-1.01286	1498.99	7.39776	407.398	-1.10561		-1.10585		0.68451		-0.8741	149.126
1.24	-1.13828	1398.86	-1.04361	498.956	-0.99385	1499.01	8.52877	408.529	-1.0906		-1.09349		0.75699		-0.8574	149.143
1.24667	-1.12912	1398.87	-1.03473	498.965	-0.98063	1499.02	9.68772	409.688	-1.08027		-1.08514		0.82418		-0.84556	149.154
1.25333	-1.12173	1398.88	-1.02944	498.971	-0.9716	1499.03	10.8365	410.836	-1.06998		-1.07739		0.89175		-0.83754	149.162
1.26	-1.11638	1398.88	-1.02463	498.975	-0.96764	1499.03	11.9292	411.929	-1.06267		-1.07038		0.95778		-0.83357	149.166
1.26667	-1.11285	1398.89	-1.01901	498.981	-0.96618	1499.03	12.9439	412.944	-1.05407		-1.06668		1.02295		-0.83316	149.167
1.27333	-1.11129	1398.89	-1.0146	498.985	-0.9665	1499.03	13.9004	413.9	-1.04912		-1.06487		1.09054		-0.83232	149.168
1.28	-1.10946	1398.89	-1.01124	498.989	-0.97093	1499.03	14.832	414.832	-1.04504		-1.06113		1.15758		-0.83152	149.168
1.28667	-1.10886	1398.89	-1.01031	498.99	-0.97619	1499.02	15.751	415.751	-1.04072		-1.05912		1.22659		-0.83425	149.166
1.29333	-1.11101	1398.89	-1.01422	498.986	-0.98197	1499.02	16.6336	416.634	-1.03983		-1.05933		1.29501		-0.84119	149.159
1.3	-1.11423	1398.89	-1.02094	498.979	-0.99103	1499.01	17.4335	417.434	-1.03971		-1.06081		1.36626		-0.85083	149.149
1.30667	-1.11813	1398.88	-1.02516	498.975	-0.99959	1499	18.1092	418.109	-1.03978		-1.06242		1.43613		-0.86076	149.139
1.31333	-1.12262	1398.88	-1.03025	498.97	-1.01183	1498.99	18.6565	418.656	-1.04216		-1.06514		1.50549		-0.87118	149.129
1.32	-1.12833	1398.87	-1.03556	498.964	-1.02364	1498.98	19.1142	419.114	-1.04471		-1.06689		1.573		-0.88451	149.115
1.32667	-1.13278	1398.87	-1.04051	498.959	-1.0363	1498.96	19.5367	419.537	-1.04832		-1.06813		1.63719		-0.89882	149.101
1.33333	-1.13645	1398.86	-1.04492	498.955	-1.04929	1498.95	19.9674	419.967	-1.05208		-1.07264		1.69665		-0.90718	149.093
1.34	-1.14059	1398.86	-1.04644	498.954	-1.06165	1498.94	20.4062	420.406	-1.05822		-1.07825		1.75195		-0.9171	149.083
1.34667	-1.14149	1398.86	-1.05028	498.95	-1.07311	1498.93	20.8217	420.822	-1.0637		-1.08428		1.80471		-0.92627	149.074
1.35333	-1.14474	1398.86	-1.05327	498.947	-1.08657	1498.91	21.172	421.172	-1.06617		-1.08844		1.85504		-0.93692	149.063
1.36	-1.14753	1398.85	-1.05686	498.943	-1.09543	1498.9	21.4134	421.413	-1.06976		-1.09239		1.89814		-0.94822	149.052
1.36667	-1.14951	1398.85	-1.06285	498.937	-1.10379	1498.9	21.5387	421.539	-1.07252		-1.09758		1.93795		-0.96203	149.038
1.37333	-1.14885	1398.85	-1.06926	498.931	-1.11151	1498.89	21.5626	421.563	-1.07757		-1.10119		1.9757		-0.97635	149.024
1.38	-1.14598	1398.85	-1.07396	498.926	-1.12105	1498.88	21.5193	421.519	-1.08172		-1.10365		2.01024		-0.98843	149.012
1.38667	-1.13852	1398.86	-1.07383	498.926	-1.1311	1498.87	21.4537	421.454	-1.08647		-1.10536		2.04474		-1.00149	148.999
1.39333	-1.12697	1398.87	-1.07446	498.926	-1.13957	1498.86	21.4045	421.405	-1.09305		-1.10671		2.08043		-1.01342	148.987
1.4	-1.11289	1398.89	-1.07215	498.928	-1.14507	1498.85	21.3939	421.394	-1.09809		-1.10607		2.12078		-1.02385	148.976
1.40667	-1.09492	1398.91	-1.06649	498.934	-1.15058	1498.85	21.4064	421.406	-1.10011		-1.10399		2.16488		-1.03616	148.964
1.41333	-1.07553	1398.92	-1.05705	498.943	-1.15478	1498.85	21.4186	421.419	-1.10441		-1.10247		2.21347		-1.04529	148.955
1.42	-1.05387	1398.95	-1.04443	498.956	-1.15902	1498.84	21.3962	421.396	-1.10791		-1.10052		2.26244		-1.05362	148.946
1.42667	-1.03039	1398.97	-1.02931	498.971	-1.16349	1498.84	21.314	421.314	-1.11164		-1.09937		2.31377		-1.06306	148.937
1.43333	-1.0052	1398.99	-1.01071	498.989	-1.16537	1498.83	21.1596	421.16	-1.11523		-1.09923		2.36595		-1.07202	148.928
1.44	-0.98165	1399.02	-0.99534	499.005	-1.16507	1498.83	20.9308	420.931	-1.12093		-1.0951		2.41652		-1.07844	148.922
1.44667	-0.95816	1399.04	-0.9764	499.024	-1.15439	1498.85	20.6358	420.636	-1.12476		-1.09032		2.46194		-1.08238	148.918
1.45333	-0.93505	1399.06	-0.95483	499.045	-1.12646	1498.87	20.2865	420.286	-1.12573		-1.07839		2.50424		-1.08265	148.917
1.46	-0.90347	1399.1	-0.92758	499.072	-1.05844	1498.94	19.9007	419.901	-1.12146		-1.05132		2.54692		-1.07387	148.926
1.46667	-0.8622	1399.14	-0.88424	499.116	-0.91695	1499.08	19.5019	419.502	-1.10839		-1.00025		2.59211		-1.05311	148.947
1.47333	-0.7994	1399.2	-0.81918	499.181	-0.65737	1499.34	19.1145	419.115	-1.08015		-0.90811		2.64581		-1.01005	148.99
1.48	-0.70341	1399.3	-0.7175	499.283	-0.23086	1499.77	18.7641	418.764	-1.02892		-0.7616		2.7126		-0.93285	149.067
1.48667	-0.56604	1399.43	-0.56591	499.434	0.4041	1500.4	18.4635	418.463	-0.94279		-0.54666		2.80007		-0.80523	149.195
1.49333	-0.38252	1399.62	-0.35694	499.643	1.27257	1501.27	18.2163	418.216	-0.81161		-0.25401		2.91742		-0.61799	149.382
1.5	-0.14534	1399.85	-0.08673	499.913	2.37687	1502.38	18.0192	418.019	-0.63068		0.11469		3.07162		-0.36386	149.636
1.50667	0.17142	1400.17	0.2461	500.246	3.69375	1503.69	17.8772	417.877	-0.39691		0.55853		3.27007		-0.04691	149.953
1.51333	0.67152	1400.67	0.6391	500.639	5.18256	1505.18	17.828	417.828	-0.11697		1.06181		3.51884		0.33297	150.333
1.52	1.51617	1401.52	1.08503	501.085	6.80073	1506.8	17.9375	417.938	0.20196		1.60645		3.82081		0.76516	150.765
1.52667	2.81778	1402.82	1.56967	501.57	8.49395	1508.49	18.256	418.256	0.54591		2.17844		4.18413		1.23146	151.231
1.53333	4.49361	1404.49	2.0848	502.085	10.2158	1510.22	18.7438	418.744	0.90323		2.75469		4.60609		1.71888	151.719
1.54	6.26728	1406.27	2.61468	502.615	11.9279	1511.93	19.2844	419.284	1.26528		3.32254		5.08993		2.21134	152.211
1.54667	7.81365	1407.81	3.15213	503.152	13.5941	1513.59	19.7326	419.733	1.62371		3.86566		5.63811		2.69682	152.697
1.55333	8.91022	1408.91	3.68567	503.686	15.1889	1515.19	19.9959	419.996	1.97047		4.37514		6.24496		3.16321	153.163
1.56	9.50263	1409.5	4.2074	504.207	16.6905	1516.69	20.0483	420.048	2.29554		4.84497		6.91375		3.60148	153.601
1.56667	9.67498	1409.67	4.71161	504.712	18.0824	1518.08	19.9205	419.921	2.59022		5.26692		7.64434		4.00138	154.001
1.57333	9.58541	1409.59	5.18991	505.19	19.3503	1519.35	19.6797	419.68	2.84612		5.64057		8.43847		4.34724	154.347
1.58	9.41028	1409.41	5.64413	505.644	20.4897	1520.49	19.3953	419.395	3.06036		5.96806		9.30163		4.63359	154.634
1.58667	9.30829	1409.31	6.09958	506.1	21.5044	1521.5	19.152	419.152	3.25269		6.27221		10.2559		4.85925	154.859
1.59333	9.4968	1409.5	6.67829	506.678	22.4926	1522.49	19.0879	419.088	3.51436		6.68694		11.3702		5.08373	155.084
1.6	10.7562	1410.76	7.86555	507.866	23.8989	1523.9	19.5904	419.59	4.2311		7.90262		12.8861		5.55375	155.554
1.60667	15.9883	1415.99	11.5261	511.526	27.4105	1527.41	21.9441	421.944	6.75165		12.7113		15.4897		7.14002	157.14
1.61333	31.6949	1431.69	22.9887	522.989	37.9805	1537.98	29.7063	429.706	14.7337		28.0909		20.7834		12.2521	162.252
1.62	64.4984	1464.5	50.852	550.852	64.9377	1564.94	49.2807	449.281	34.7497		61.6502		31.7255		25.8103	175.81
1.62667	113.626	1513.63	99.3939	599.394	116.323	1616.32	85.5243	485.524	73.0805		111.524		52.4206		54.1002	204.1
1.63333	166.664	1566.66	160.89	660.89	189.355	1689.36	134.792	534.792	128.945		162.748		86.3164		99.9274	249.927
1.64	205.366	1605.37	217.087	717.087	269.277	1769.28	183.434	583.434	191.836		198.904		133.356		157.736	307.736
1.64667	219.545	1619.55	251.743	751.743	337.447	1837.45	214.907	614.907	246.962		215.52		188.365		215.68	365.68
1.65333	212.359	1612.36	261.936	761.936	380.3	1880.3	222.23	622.23	282.208		219.448		241.314		262.199	412.199
1.66	195.553	1595.55	257.009	757.009	396.241	1896.24	210.441	610.441	293.953		221.092		286.038		290.93	440.93
1.66667	179.159	1579.16	250.031	750.031	395.739	1895.74	191.135	591.135	289.65		225.174		324.546		304.086	454.086
1.67333	166.771	1566.77	248.276	748.276	392.512	1892.51	173.105	573.105	282.131		231.596		360.639		311.059	461.059
1.68	158.956	1558.96	253.452	753.452	395.17	1895.17	159.598	559.598	281.289		239.258		395.321		321.126	471.126
1.68667	156.178	1556.18	265.004	765.004	404.85	1904.85	151.488	551.488	290.034		247.322		426.296		337.91	487.91
1.69333	158.31	1558.31	280.566	780.566	417.681	1917.68	148.111	548.111	305.821		255.082		450.893		359.756	509.756
1.7	163.344	1563.34	296.125	796.125	429.673	1929.67	147.563	547.563	324.831		262.239		467.698		383.238	533.238
1.70667	168.481	1568.48	308.234	808.234	438.503	1938.5	148.087	548.087	344.209		268.884		476.633		405.488	555.488
1.71333	172.018	1572.02	315.369	815.369	443.03	1943.03	148.706	548.706	362.052		275.215		478.392		424.666	574.666
1.72	173.844	1573.84	317.894	817.894	443.029	1943.03	149.166	549.166	377.001		281.24		473.846		439.457	589.457
1.72667	175.192	1575.19	317.445	817.445	439.147	1939.15	149.609	549.609	387.96		286.734		463.656		448.575	598.575
1.73333	177.87	1577.87	315.994	815.994	432.705	1932.71	150.362	550.362	394.023		291.348		448.285		450.845	600.845
1.74	183.7	1583.7	315.196	815.196	425.253	1925.25	151.818	551.818	394.505		294.841		428.173		445.609	595.609
1.74667	194.54	1594.54	316.026	816.026	418.048	1918.05	154.273	554.273	389.288		297.176		403.958		433.181	583.181
1.75333	212.32	1612.32	318.597	818.597	411.82	1911.82	157.847	557.847	378.721		298.546		376.555		414.615	564.615
1.76	238.693	1638.69	322.358	822.358	406.919	1906.92	162.426	562.426	363.345		299.208		347.099		391.297	541.297
1.76667	274.47	1674.47	326.627	826.627	403.327	1903.33	167.733	567.733	343.828		299.371		316.753		364.727	514.727
1.77333	319.224	1719.22	331.064	831.064	400.421	1900.42	173.398	573.398	321.052		299.126		286.621		336.671	486.671
1.78	371.405	1771.41	335.967	835.967	396.86	1896.86	179.111	579.111	296.173		298.511		257.518		309.36	459.36
1.78667	428.998	1829	342.292	842.292	390.41	1890.41	184.978	584.978	270.476		297.591		230.029		285.294	435.294
1.79333	490.662	1890.66	350.511	850.511	378.452	1878.45	191.646	591.646	245.298		296.472		204.621		266.837	416.837
1.8	556.838	1956.84	359.593	859.593	359.964	1859.96	199.65	599.65	221.836		295.38		181.644		255.527	405.527
1.80667	630.027	2030.03	366.628	866.628	336.007	1836.01	208.668	608.668	200.936		294.604		161.291		251.236	401.236
1.81333	712.335	2112.34	367.803	867.803	309.124	1809.12	219.899	619.899	182.961		294.221		143.614		251.878	401.878
1.82	803.483	2203.48	361.743	861.743	282.106	1782.11	238.463	638.463	167.789		293.832		128.615		254.036	404.036
1.82667	902.689	2302.69	349.676	849.676	257.118	1757.12	272.535	672.535	154.954		292.868		116.382		254.252	404.252
1.83333	1010.65	2410.65	334.39	834.39	235.339	1735.34	330.971	730.971	143.867		291.101		107.032		250.213	400.213
1.84	1130.16	2530.16	318.713	818.713	217.083	1717.08	419.724	819.724	134.033		288.161		100.347		241.279	391.279
1.84667	1265.04	2665.04	304.246	804.246	202.168	1702.17	540.293	940.293	125.21		283.445		95.5306		228.263	378.263
1.85333	1414.69	2814.69	291.076	791.076	190.249	1690.25	690.235	1090.23	117.442		276.869		91.3904		212.816	362.816
1.86	1567.31	2967.31	278.278	778.278	181.014	1681.01	863.345	1263.34	111.002		268.619		86.8068		196.789	346.789
1.86667	1694.81	3094.81	264.628	764.628	174.258	1674.26	1045.8	1445.8	106.279		258.751		81.1493		181.832	331.832
1.87333	1759.65	3159.65	249.293	749.293	169.873	1669.87	1210.92	1610.92	103.679		247.37		74.4454		169.212	319.212
1.88	1736.93	3136.93	232.274	732.274	167.839	1667.84	1323.15	1723.15	103.553		234.754		67.2671		159.863	309.863
1.88667	1630.27	3030.27	214.382	714.382	168.216	1668.22	1354.77	1754.77	106.168		221.43		60.4824		154.557	304.557
1.89333	1465.63	2865.63	196.884	696.884	171.185	1671.19	1302.1	1702.1	111.711		208.206		55.0329		154.197	304.197
1.9	1275.62	2675.62	181.136	681.136	177.147	1677.15	1185.41	1585.41	120.288		196.091		51.7932		160.142	310.142
1.90667	1087.51	2487.51	168.318	668.318	186.995	1687	1035.68	1435.68	131.914		186.094		51.505		174.299	324.299
1.91333	918.775	2318.78	159.352	659.352	202.568	1702.57	881.109	1281.11	146.464		179.119		54.7571		198.568	348.568
1.92	777.831	2177.83	154.906	654.906	226.88	1726.88	740.742	1140.74	163.589		175.907		61.9343		233.582	383.582
1.92667	666.846	2066.85	155.449	655.449	263.531	1763.53	624.213	1024.21	182.592		177.032		73.1846		277.325	427.325
1.93333	584.477	1984.48	161.371	661.371	314.81	1814.81	534.386	934.386	202.345		182.905		88.4051		324.57	474.57
1.94	527.644	1927.64	173.607	673.607	379.094	1879.09	470.079	870.079	221.328		193.71		107.314		367.784	517.784
1.94667	492.555	1892.55	195.48	695.48	449.293	1949.29	427.946	827.946	237.825		209.291		129.319		399.202	549.202
1.95333	475.255	1875.26	234.485	734.485	513.98	2013.98	403.564	803.564	250.156		229.064		153.035		412.946	562.946
1.96	471.572	1871.57	298.937	798.937	560.982	2060.98	392.043	792.043	256.324		251.917		175.948		406.572	556.572
1.96667	476.693	1876.69	389.199	889.199	581.24	2081.24	388.477	788.477	254.225		276.018		194.633		381.699	531.699
1.97333	485.184	1885.18	492.444	992.444	571.624	2071.62	388.297	788.297	242.818		298.689		205.439		343.171	493.171
1.98	491.11	1891.11	586.385	1086.38	535.505	2035.51	387.314	787.314	222.978		316.487		205.753		297.217	447.217
1.98667	488.262	1888.26	648.694	1148.69	480.811	1980.81	381.362	781.362	197.316		325.463		195.196		249.644	399.644
1.99333	472.332	1872.33	667.142	1167.14	416.909	1916.91	367.022	767.022	169.162		322.169		175.761		204.764	354.764
2	442.851	1842.85	643.667	1143.67	351.997	1852	343.045	743.045	141.475		305.313		150.91		165.177	315.177
2.00667	402.995	1803	590.356	1090.36	291.793	1791.79	310.864	710.864	116.228		276.649		124.307		132.068	282.068
2.01333	357.721	1757.72	521.914	1021.91	239.439	1739.44	273.797	673.797	94.3633		240.306		98.8626		105.637	255.637
2.02	311.804	1711.8	450.191	950.191	196.025	1696.03	235.652	635.652	76.0756		201.189		76.3689		85.4181	235.418
2.02667	268.738	1668.74	382.511	882.511	161.252	1661.25	199.583	599.583	61.1499		163.483		57.5771		70.5037	220.504
2.03333	230.516	1630.52	322.474	822.474	134.005	1634	167.594	567.594	49.212		129.894		42.5053		59.786	209.786
2.04	197.877	1597.88	271.363	771.363	112.811	1612.81	140.542	540.542	39.8263		101.639		30.7678		52.2013	202.201
2.04667	170.738	1570.74	229.239	729.239	96.2044	1596.2	118.415	518.415	32.5386		78.8226		21.8029		46.8993	196.899
2.05333	148.567	1548.57	195.593	695.593	83.004	1583	100.664	500.664	26.9068		60.9065		15.0301		43.2999	193.3
2.06	130.617	1530.62	169.609	669.61	72.4613	1572.46	86.5006	486.501	22.5422		47.0803		9.92873		41.0487	191.049
2.06667	116.04	1516.04	150.169	650.169	64.2462	1564.25	75.1143	475.114	19.1341		36.4975		6.06609		39.9254	189.925
2.07333	104.005	1504.01	135.835	635.835	58.2368	1558.24	65.7954	465.795	16.499		28.3964		3.13016		39.7451	189.745
2.08	93.7992	1493.8	124.951	624.951	54.2245	1554.22	57.9907	457.991	14.6404		22.1611		0.93743		40.2675	190.268
2.08667	84.9218	1484.92	115.998	615.998	51.746	1551.75	51.312	451.312	13.8424		17.3207		-0.60027		41.1689	191.169
2.09333	77.0952	1477.1	107.986	607.986	50.1489	1550.15	45.5185	445.518	14.669		13.5362		-1.52552		42.0724	192.072
2.1	70.2153	1470.22	100.704	600.704	48.829	1548.83	40.4623	440.462	17.7645		10.5591		-1.8922		42.6541	192.654
2.10667	64.2401	1464.24	94.6142	594.614	47.4351	1547.44	36.0467	436.047	23.404		8.1952		-1.78471		42.744	192.744
2.11333	59.0966	1459.1	90.3542	590.354	45.8995	1545.9	32.2008	432.201	30.9534		6.28346		-1.2962		42.3791	192.379
2.12	54.6445	1454.64	88.1356	588.136	44.2971	1544.3	28.8494	428.849	38.8063		4.71019		-0.47203		41.7675	191.767
2.12667	50.7409	1450.74	87.5107	587.511	42.6953	1542.7	25.9312	425.931	45.0895		3.43243		0.69074		41.2247	191.225
2.13333	47.3429	1447.34	87.6447	587.645	41.0539	1541.05	23.4217	423.422	48.6003		2.45005		2.08069		41.0942	191.094
2.14	44.5798	1444.58	87.8438	587.844	39.2753	1539.28	21.3441	421.344	49.2941		1.74006		3.40328		41.6495	191.65
2.14667	42.6742	1442.67	87.9751	587.975	37.2962	1537.3	19.6949	419.695	48.0791		1.21616		4.29927		42.9977	192.998
2.15333	41.7399	1441.74	88.3995	588.399	35.2184	1535.22	18.4075	418.407	46.1843		0.7548		4.57267		44.9568	194.957
2.16	41.5718	1441.57	89.3513	589.351	33.326	1533.33	17.3347	417.335	44.4585		0.25153		4.39407		46.9202	196.92
2.16667	41.6652	1441.67	90.4482	590.448	31.9383	1531.94	16.3123	416.312	43.0346		-0.33776		4.3276		47.9483	197.948
2.17333	41.4216	1441.42	90.8273	590.827	31.196	1531.2	15.2246	415.225	41.4994		-0.9838		5.11787		47.1964	197.196
2.18	40.3918	1440.39	89.6398	589.64	30.9355	1530.94	14.0755	414.075	39.2983		-1.61497		7.29254		44.3491	194.349
2.18667	38.4366	1438.44	86.4772	586.477	30.767	1530.77	13.0237	413.024	36.0979		-2.16272		10.7079		39.7569	189.757
2.19333	35.7378	1435.74	81.4969	581.497	30.2634	1530.26	12.3579	412.358	31.9305		-2.62023		14.4732		34.2181	184.218
2.2	32.6922	1432.69	75.2689	575.269	29.1426	1529.14	12.3645	412.365	27.1075		-3.05857		17.3823		28.6124	178.612
2.20667	29.7757	1429.78	68.5426	568.543	27.3515	1527.35	13.1171	413.117	22.0643		-3.57945		18.5218		23.5688	173.569
2.21333	27.4587	1427.46	62.0516	562.052	25.0174	1525.02	14.3417	414.342	17.2089		-4.25777		17.6436		19.3302	169.33
2.22	26.1805	1426.18	56.4171	556.417	22.363	1522.36	15.5234	415.523	12.8732		-5.10342		15.1307		15.8306	165.831
2.22667	26.3675	1426.37	52.1521	552.152	19.6131	1519.61	16.1334	416.133	9.2978		-6.06436		11.715		12.867	162.867
2.23333	28.4179	1428.42	49.6678	549.668	16.9618	1516.96	15.8696	415.87	6.62227		-7.04744		8.14911		10.2712	160.271
2.24	32.6583	1432.66	49.2054	549.205	14.5533	1514.55	14.7464	414.746	4.86107		-7.95203		5.03063		7.99622	157.996
2.24667	39.2694	1439.27	50.7535	550.753	12.4849	1512.48	13.0249	413.025	3.90293		-8.69581		2.72737		6.10548	156.105
2.25333	48.2379	1448.24	54.0482	554.048	10.7978	1510.8	11.0616	411.062	3.54098		-9.22869		1.39842		4.70632	154.706
2.26	59.3074	1459.31	58.667	558.667	9.48142	1509.48	9.17098	409.171	3.53882		-9.54501		1.03409		3.85646	153.856
2.26667	71.9507	1471.95	64.146	564.146	8.49653	1508.5	7.54585	407.546	3.68674		-9.67202		1.50871		3.53579	153.536
2.27333	85.406	1485.41	70.0684	570.068	7.78141	1507.78	6.24462	406.245	3.84394		-9.65981		2.62073		3.64582	153.646
2.28	98.7742	1498.77	76.064	576.064	7.27395	1507.27	5.22565	405.226	3.96608		-9.5641		4.14553		4.04905	154.049
2.28667	111.207	1511.21	81.7975	581.798	6.92556	1506.93	4.41071	404.411	4.07979		-9.44021		5.87135		4.61669	154.617
2.29333	122.133	1522.13	86.9811	586.981	6.71747	1506.72	3.7283	403.728	4.2433		-9.32298		7.63802		5.26931	155.269
2.3	131.47	1531.47	91.4483	591.448	6.65107	1506.65	3.16204	403.162	4.51886		-9.22589		9.3389		5.99423	155.994
2.30667	139.655	1539.65	95.2124	595.212	6.76313	1506.76	2.75672	402.757	4.93468		-9.14681		10.9135		6.8461	156.846
2.31333	147.402	1547.4	98.4562	598.456	7.1227	1507.12	2.58165	402.582	5.47887		-9.06495		12.335		7.90333	157.903
2.32	155.301	1555.3	101.407	601.407	7.81266	1507.81	2.69623	402.696	6.11318		-8.95691		13.5802		9.22661	159.227
2.32667	163.471	1563.47	104.22	604.22	8.92484	1508.92	3.13025	403.13	6.79499		-8.8101		14.6134		10.8192	160.819
2.33333	171.48	1571.48	106.866	606.866	10.5324	1510.53	3.88062	403.881	7.49827		-8.61912		15.3964		12.6381	162.638
2.34	178.536	1578.54	109.126	609.126	12.6568	1512.66	4.94404	404.944	8.22727		-8.38596		15.9015		14.6073	164.607
2.34667	183.815	1583.82	110.666	610.666	15.2364	1515.24	6.35165	406.352	9.01787		-8.11795		16.1336		16.6395	166.64
2.35333	186.74	1586.74	111.143	611.143	18.1353	1518.14	8.18469	408.185	9.90139		-7.82178		16.1353		18.6393	168.639
2.36	187.133	1587.13	110.325	610.325	21.1714	1521.17	10.5523	410.552	10.8673		-7.48359		15.9962		20.4969	170.497
2.36667	185.176	1585.18	108.167	608.167	24.1538	1524.15	13.5385	413.539	11.8416		-7.07629		15.8289		22.0897	172.09
2.37333	181.293	1581.29	104.829	604.829	26.9213	1526.92	17.1214	417.121	12.7179		-6.57681		15.7335		23.2909	173.291
2.38	175.967	1575.97	100.626	600.626	29.3414	1529.34	21.1147	421.115	13.4095		-5.98432		15.7715		24.003	174.003
2.38667	169.622	1569.62	96.0033	596.003	31.3312	1531.33	25.1768	425.177	13.9428		-5.33136		15.9396		24.1808	174.181
2.39333	162.575	1562.57	91.4384	591.438	32.8618	1532.86	28.8969	428.897	14.684		-4.66259		16.2035		23.8684	173.868
2.4	155.019	1555.02	87.3934	587.393	33.9549	1533.95	31.8846	431.885	16.4483		-4.02779		16.5269		23.2161	173.216
2.40667	147.078	1547.08	84.2697	584.27	34.679	1534.68	33.855	433.855	19.9713		-3.44288		16.9108		22.4274	172.427
2.41333	138.83	1538.83	82.3281	582.328	35.1432	1535.14	34.7017	434.702	25.2792		-2.89194		17.4574		21.6835	171.684
2.42	130.361	1530.36	81.6436	581.644	35.5018	1535.5	34.4849	434.485	31.5651		-2.2673		18.4686		21.0688	171.069
2.42667	121.767	1521.77	82.1047	582.105	35.9473	1535.95	33.3966	433.397	37.5688		-1.34635		20.3541		20.5647	170.565
2.43333	113.17	1513.17	83.5188	583.519	36.7317	1536.73	31.7148	431.715	42.1575		0.0269		23.3021		20.1192	170.119
2.44	104.713	1504.71	85.8179	585.818	38.2007	1538.2	29.7446	429.745	44.7645		1.79836		27.1244		19.7646	169.765
2.44667	96.5632	1496.56	89.3075	589.307	40.8744	1540.87	27.7726	427.773	45.4532		3.70837		31.3785		19.7332	169.733
2.45333	88.9126	1488.91	94.8685	594.869	45.4859	1545.49	26.0369	426.037	44.7195		5.43016		35.5716		20.5214	170.521
2.46	81.96	1481.96	103.971	603.971	52.9922	1552.99	24.7188	424.719	43.2237		6.72054		39.2775		22.7726	172.773
2.46667	75.876	1475.88	118.392	618.392	64.4741	1564.47	23.944	423.944	41.5894		7.50465		42.1549		26.9662	176.966
2.47333	70.7614	1470.76	139.676	639.676	80.9306	1580.93	23.7954	423.795	40.3091		7.84539		43.9509		33.2122	183.212
2.48	66.6203	1466.62	168.51	668.51	103.183	1603.18	24.3241	424.324	39.7079		7.88202		44.5631		41.2572	191.257
2.48667	63.3139	1463.31	204.368	704.368	132.521	1632.52	25.5709	425.571	39.9211		7.76013		44.0724		50.5659	200.566
2.49333	60.5932	1460.59	245.513	745.513	170.019	1670.02	27.5611	427.561	40.8956		7.59877		42.7437		60.4741	210.474
2.5	58.1838	1458.18	289.423	789.423	214.047	1714.05	30.306	430.306	42.3968		7.4739		40.9354		70.3298	220.33
2.50667	55.9404	1455.94	333.409	833.409	259.976	1759.98	33.9583	433.958	44.0842		7.41809		38.9904		79.593	229.593
2.51333	54.1219	1454.12	375.184	875.184	301.809	1801.81	38.9188	438.919	45.5911		7.43241		37.1624		87.927	237.927
2.52	53.6142	1453.61	413.468	913.468	334.28	1834.28	45.2295	445.23	46.6161		7.48727		35.5929		95.3194	245.319
2.52667	55.3326	1455.33	448.741	948.741	354.408	1854.41	52.1161	452.116	47.0069		7.54575		34.336		102.063	252.063
2.53333	59.4091	1459.41	481.337	981.337	361.92	1861.92	58.2315	458.232	46.7691		7.57675		33.4147		108.421	258.421
2.54	64.9942	1464.99	509.185	1009.19	358.619	1858.62	62.266	462.266	46.0172		7.57745		32.8782		114.278	264.278
2.54667	70.6933	1470.69	528.349	1028.35	347.332	1847.33	63.4207	463.421	44.9038		7.57967		32.8283		119.148	269.148
2.55333	75.1892	1475.19	534.996	1035	330.923	1830.92	61.6167	461.617	43.5324		7.64974		33.3789		122.43	272.43
2.56	77.6538	1477.65	527.59	1027.59	311.664	1811.66	57.3981	457.398	41.9253		7.85696		34.5526		123.734	273.734
2.56667	78.0113	1478.01	507.699	1007.7	291.062	1791.06	51.6855	451.685	40.0491		8.23409		36.1638		123.057	273.057
2.57333	77.177	1477.18	479.209	979.209	269.953	1769.95	45.5032	445.503	37.8606		8.73661		37.7911		120.763	270.763
2.58	77.2541	1477.25	446.717	946.717	248.733	1748.73	39.7355	439.735	35.3605		9.24499		38.8934		117.426	267.426
2.58667	81.177	1481.18	413.891	913.891	227.57	1727.57	34.9569	434.957	32.6275		9.61396		39.0074		113.612	263.612
2.59333	91.3346	1491.33	382.575	882.575	206.585	1706.59	31.3543	431.354	29.7972		9.73798		37.9095		109.663	259.663
2.6	107.848	1507.85	352.882	852.882	185.973	1685.97	28.7694	428.769	27.0288		9.57472		35.6658		105.61	255.61
2.60667	127.882	1527.88	323.95	823.95	166.03	1666.03	26.8538	426.854	24.4639		9.15167		32.5527		101.223	251.223
2.61333	146.687	1546.69	294.855	794.855	147.126	1647.13	25.2319	425.232	22.2098		8.55469		28.9546		96.1896	246.19
2.62	159.643	1559.64	265.242	765.242	129.645	1629.65	23.6342	423.634	20.3254		7.88985		25.2512		90.2812	240.281
2.62667	164.029	1564.03	235.47	735.47	113.898	1613.9	21.9591	421.959	18.8182		7.25778		21.7396		83.4586	233.459
2.63333	159.649	1559.65	206.394	706.394	100.078	1600.08	20.2385	420.238	17.6521		6.74083		18.6083		75.9085	225.908
2.64	148.339	1548.34	179.018	679.018	88.2545	1588.25	18.5852	418.585	16.7583		6.38284		15.9459		67.9789	217.979
2.64667	132.874	1532.87	154.189	654.189	78.4032	1578.4	17.1403	417.14	16.0684		6.1945		13.7546		60.0775	210.078
2.65333	115.997	1516	132.441	632.441	70.4142	1570.41	16.0359	416.036	15.5165		6.14721		11.984		52.5689	202.569
2.66	99.8846	1499.88	114.03	614.03	64.1095	1564.11	15.3641	415.364	15.0598		6.18228		10.5622		45.7203	195.72
2.66667	85.9832	1485.98	99.0208	599.021	59.2387	1559.24	15.1552	415.155	14.6631		6.23527		9.40707		39.6825	189.683
2.67333	75.0474	1475.05	87.3452	587.345	55.5007	1555.5	15.3585	415.358	14.2981		6.25698		8.45465		34.5038	184.504
2.68	67.2485	1467.25	78.7852	578.785	52.5704	1552.57	15.8483	415.848	13.9512		6.2353		7.66675		30.1633	180.163
2.68667	62.326	1462.33	72.9321	572.932	50.1688	1550.17	16.4575	416.458	13.6361		6.19449		7.03916		26.5902	176.59
2.69333	59.7526	1459.75	69.1768	569.177	48.1044	1548.1	17.0306	417.031	13.4249		6.20706		6.6515		23.7161	173.716
2.7	58.9507	1458.95	66.803	566.803	46.2557	1546.26	17.4446	417.445	13.4091		6.35192		6.68909		21.469	171.469
2.70667	59.5139	1459.51	65.1836	565.184	44.5181	1544.52	17.6208	417.621	13.6209		6.64841		7.34373		19.826	169.826
2.71333	61.3677	1461.37	63.9562	563.956	42.8159	1542.82	17.5446	417.545	14.0081		7.0785		8.69381		18.8122	168.812
2.72	64.7786	1464.78	63.0964	563.096	41.1356	1541.14	17.2814	417.281	14.4664		7.60368		10.6475		18.5136	168.514
2.72667	70.1393	1470.14	62.7833	562.783	39.5483	1539.55	16.9425	416.943	14.9041		8.16984		12.9553		19.0124	169.012
2.73333	77.6218	1477.62	63.1693	563.169	38.1752	1538.18	16.6354	416.635	15.2677		8.72489		15.2713		20.3083	170.308
2.74	86.8992	1486.9	64.1873	564.187	37.1367	1537.14	16.4119	416.412	15.5457		9.20586		17.2376		22.2706	172.271
2.74667	97.127	1497.13	65.5097	565.51	36.5239	1536.52	16.2528	416.253	15.7447		9.55993		18.5919		24.6568	174.657
2.75333	107.169	1507.17	66.6491	566.649	36.3711	1536.37	16.1031	416.103	15.8969		9.75291		19.2067		27.1904	177.19
2.76	115.955	1515.95	67.1287	567.129	36.6507	1536.65	15.903	415.903	16.0417		9.78539		19.1071		29.6324	179.632
2.76667	122.762	1522.76	66.6303	566.63	37.2686	1537.27	15.6096	415.61	16.2039		9.67847		18.4364		31.852	181.852
2.77333	127.301	1527.3	65.0715	565.072	38.0712	1538.07	15.2116	415.212	16.3847		9.48		17.394		33.8365	183.837
2.78	129.602	1529.6	62.5834	562.583	38.8826	1538.88	14.7292	414.729	16.5419		9.2425		16.1766		35.6679	185.668
2.78667	129.821	1529.82	59.4515	559.452	39.5331	1539.53	14.2007	414.201	16.6061		9.01019		14.9328		37.4751	187.475
2.79333	128.088	1528.09	56.0318	556.032	39.8927	1539.89	13.6648	413.665	16.5104		8.81526		13.7559		39.3639	189.364
2.8	124.507	1524.51	52.667	552.667	39.8788	1539.88	13.1747	413.175	16.2255		8.67041		12.6807		41.3663	191.366
2.80667	119.215	1519.22	49.6426	549.643	39.471	1539.47	12.7828	412.783	15.7652		8.56404		11.7141		43.4043	193.404
2.81333	112.456	1512.46	47.1462	547.146	38.6947	1538.69	12.5589	412.559	15.1759		8.46797		10.8413		45.3071	195.307
2.82	104.596	1504.6	45.2825	545.283	37.6009	1537.6	12.5975	412.598	14.5175		8.35218		10.0493		46.8648	196.865
2.82667	96.0897	1496.09	44.1236	544.124	36.2688	1536.27	13.0187	413.019	13.8506		8.18988		9.34044		47.8795	197.88
2.83333	87.4131	1487.41	43.7971	543.797	34.7878	1534.79	13.963	413.963	13.2304		7.96212		8.7327		48.2138	198.214
2.84	79.0218	1479.02	44.5821	544.582	33.2489	1533.25	15.5951	415.595	12.7284		7.68011		8.24615		47.8073	197.807
2.84667	71.3381	1471.34	46.9925	546.993	31.7451	1531.75	18.0847	418.085	12.4974		7.35941		7.89942		46.6923	196.692
2.85333	64.7397	1464.74	51.7933	551.793	30.3659	1530.37	21.5902	421.59	12.8619		7.02342		7.69666		44.9698	194.97
2.86	59.5937	1459.59	59.9489	559.949	29.2165	1529.22	26.235	426.235	14.4779		6.69315		7.61592		42.8051	192.805
2.86667	56.248	1456.25	72.4741	572.474	28.424	1528.42	32.0724	432.072	18.5262		6.38952		7.62029		40.4393	190.439
2.87333	55.01	1455.01	90.2219	590.222	28.1496	1528.15	39.0657	439.066	26.7355		6.12884		7.67881		38.1637	188.164
2.88	56.1237	1456.12	113.712	613.712	28.594	1528.59	47.082	447.082	41.0903		5.91653		7.7754		36.3103	186.31
2.88667	59.7211	1459.72	142.995	642.995	29.944	1529.94	55.9066	455.907	63.1433		5.75888		7.93182		35.2002	185.2
2.89333	65.7953	1465.8	177.65	677.65	32.3102	1532.31	65.2703	465.27	93.1127		5.67465		8.21695		35.0678	185.068
2.9	74.1968	1474.2	216.878	716.878	35.6406	1535.64	74.8898	474.89	129.303		5.70406		8.78017		35.9778	185.978
2.90667	84.7034	1484.7	259.719	759.719	39.6786	1539.68	84.5123	484.512	168.233		5.9311		9.8712		37.7736	187.774
2.91333	97.1309	1497.13	305.239	805.239	44.0124	1544.01	93.9423	493.942	205.462		6.50107		11.8509		40.1197	190.12
2.92	111.478	1511.48	352.701	852.701	48.2038	1548.2	103.074	503.074	236.731		7.60947		15.1404		42.5762	192.576
2.92667	128.13	1528.13	401.686	901.686	51.9653	1551.97	111.867	511.867	258.944		9.45567		20.1047		44.7269	194.727
2.93333	148.281	1548.28	452.262	952.262	55.337	1555.34	120.333	520.333	270.661		12.1421		26.8968		46.3001	196.3
2.94	174.795	1574.79	505.333	1005.33	58.7615	1558.76	128.486	528.486	272.086		15.6068		35.332		47.2194	197.219
2.94667	213.367	1613.37	563.126	1063.13	63.024	1563.02	136.328	536.328	264.63		19.5928		44.8607		47.6187	197.619
2.95333	272.894	1672.89	629.378	1129.38	69.0254	1569.03	143.847	543.847	250.357		23.6972		54.6771		47.8152	197.815
2.96	363.511	1763.51	708.537	1208.54	77.4985	1577.5	151.049	551.049	231.479		27.4635		63.8408		48.2118	198.212
2.96667	492.314	1892.31	803.987	1303.99	88.7768	1588.78	157.96	557.96	210.022		30.503		71.4626		49.1965	199.197
2.97333	658.989	2058.99	915.922	1415.92	102.784	1602.78	164.602	564.602	187.678		32.559		76.8504		51.0461	201.046
2.98	853.973	2253.97	1040.06	1540.06	119.244	1619.24	170.957	570.957	165.779		33.5303		79.6048		53.8749	203.875
2.98667	1060.01	2460.01	1167.86	1667.86	138.036	1638.04	176.928	576.928	145.33		33.441		79.6718		57.655	207.655
2.99333	1255.8	2655.8	1288.08	1788.08	159.483	1659.48	182.34	582.34	127.031		32.4267		77.3171		62.3006	212.301
3	1420.17	2820.17	1389.4	1889.4	184.441	1684.44	186.988	586.988	111.304		30.6984		73.0419		67.7728	217.773
3.00667	1536.15	2936.15	1463.06	1963.06	214.129	1714.13	190.698	590.698	98.3158		28.5015		67.4709		74.1503	224.15
3.01333	1594.74	2994.74	1504.99	2004.99	249.806	1749.81	193.369	593.369	88.0108		26.0901		61.2378		81.6315	231.631
3.02	1596.38	2996.38	1516.61	2016.61	292.439	1792.44	194.969	594.969	80.1566		23.6823		54.9145		90.4924	240.492
3.02667	1549.32	2949.32	1503.85	2003.85	342.469	1842.47	195.506	595.506	74.4279		21.446		48.9587		100.991	250.991
3.03333	1465.94	2865.94	1475.16	1975.16	399.75	1899.75	194.976	594.976	70.4669		19.4842		43.701		113.301	263.301
3.04	1359.18	2759.18	1439.51	1939.51	463.589	1963.59	193.341	593.341	67.9405		17.8349		39.351		127.454	277.454
3.04667	1240.55	2640.55	1404.76	1904.76	532.776	2032.78	190.534	590.534	66.5613		16.4949		36.0078		143.339	293.339
3.05333	1119.15	2519.15	1376.78	1876.78	605.64	2105.64	186.486	586.486	66.1071		15.4279		33.6846		160.734	310.734
3.06	1001.6	2401.6	1359.21	1859.21	680.127	2180.13	181.178	581.178	66.4106		14.584		32.3196		179.399	329.399
3.06667	892.393	2292.39	1353.62	1853.62	753.979	2253.98	174.67	574.67	67.3622		13.9059		31.7906		199.224	349.224
3.07333	794.221	2194.22	1359.76	1859.76	824.988	2324.99	167.117	567.117	68.9047		13.3363		31.935		220.388	370.388
3.08	708.383	2108.38	1375.98	1875.98	891.34	2391.34	158.745	558.745	71.0194		12.8313		32.5779		243.424	393.424
3.08667	635.084	2035.08	1399.4	1899.4	951.83	2451.83	149.83	549.83	73.7199		12.3518		33.5484		269.151	419.151
3.09333	573.707	1973.71	1426.16	1926.16	1005.89	2505.89	140.662	540.662	77.0049		11.8801		34.6868		298.399	448.399
3.1	522.997	1923	1451.88	1951.88	1053.39	2553.39	131.514	531.514	80.8263		11.4067		35.8473		331.596	481.596
3.10667	481.31	1881.31	1472.09	1972.09	1094.22	2594.22	122.624	522.624	85.0326		10.9257		36.9048		368.377	518.377
3.11333	446.816	1846.82	1482.79	1982.79	1127.94	2627.94	114.164	514.164	89.3705		10.4388		37.7482		407.378	557.378
3.12	417.687	1817.69	1480.99	1980.99	1153.52	2653.52	106.247	506.247	93.4847		9.95016		38.2823		446.287	596.287
3.12667	392.286	1792.29	1464.99	1964.99	1169.51	2669.51	98.9158	498.916	96.9753		9.45672		38.4315		482.188	632.188
3.13333	369.265	1769.27	1434.53	1934.53	1174.3	2674.3	92.1606	492.161	99.4595		8.95909		38.1482		512.081	662.081
3.14	347.623	1747.62	1390.59	1890.59	1166.61	2666.61	85.9382	485.938	100.645		8.4547		37.4093		533.431	683.431
3.14667	326.72	1726.72	1335.03	1835.03	1145.82	2645.82	80.1886	480.189	100.367		7.94577		36.2407		544.572	694.572
3.15333	306.223	1706.22	1270.27	1770.27	1112.23	2612.23	74.8509	474.851	98.602		7.43897		34.6929		544.92	694.92
3.16	286.042	1686.04	1198.89	1698.89	1067.09	2567.09	69.8737	469.874	95.4715		6.94138		32.8467		534.95	684.95
3.16667	266.245	1666.24	1123.3	1623.3	1012.31	2512.31	65.2208	465.221	91.1971		6.46144		30.7951		515.947	665.947
3.17333	246.996	1647	1045.69	1545.69	950.286	2450.29	60.8632	460.863	86.0586		6.01348		28.6294		489.723	639.723
3.18	228.482	1628.48	967.872	1467.87	883.501	2383.5	56.7808	456.781	80.3513		5.60271		26.4279		458.283	608.283
3.18667	210.882	1610.88	891.265	1391.27	814.324	2314.32	52.9618	452.962	74.3569		5.23385		24.2525		423.584	573.584
3.19333	194.32	1594.32	816.956	1316.96	744.82	2244.82	49.3804	449.38	68.3128		4.9109		22.1507		387.343	537.343
3.2	178.864	1578.86	745.695	1245.69	676.667	2176.67	46.0123	446.012	62.4045		4.63121		20.1564		350.963	500.963
3.20667	164.513	1564.51	677.993	1177.99	611.115	2111.12	42.8359	442.836	56.7535		4.39124		18.2874		315.511	465.511
3.21333	151.239	1551.24	614.163	1114.16	549.041	2049.04	39.8315	439.831	51.4363		4.18526		16.56		281.74	431.74
3.22	138.978	1538.98	554.369	1054.37	491.004	1991	36.9911	436.991	46.4865		4.01149		14.9771		250.148	400.148
3.22667	127.658	1527.66	498.687	998.687	437.295	1937.3	34.3211	434.321	41.9162		3.86353		13.5398		221.019	371.019
3.23333	117.213	1517.21	447.114	947.114	388.044	1888.04	31.8244	431.824	37.7279		3.74195		12.2487		194.484	344.484
3.24	107.579	1507.58	399.601	899.601	343.244	1843.24	29.5149	429.515	33.9183		3.64079		11.0932		170.562	320.562
3.24667	98.7095	1498.71	356.074	856.074	302.802	1802.8	27.3996	427.4	30.4799		3.55395		10.0639		149.187	299.187
3.25333	90.56	1490.56	316.432	816.432	266.585	1766.58	25.4783	425.478	27.4091		3.48089		9.15699		130.243	280.243
3.26	83.1119	1483.11	280.566	780.566	234.43	1734.43	23.7542	423.754	24.6974		3.4158		8.36367		113.59	263.59
3.26667	76.358	1476.36	248.37	748.37	206.181	1706.18	22.2166	422.217	22.332		3.35658		7.69669		99.0669	249.067
3.27333	70.3197	1470.32	219.748	719.748	181.719	1681.72	20.8554	420.855	20.2963		3.30051		7.19382		86.5111	236.511
3.28	65.0449	1465.04	194.635	694.635	161.037	1661.04	19.6665	419.667	18.5694		3.24484		6.92421		75.7885	225.788
3.28667	60.6346	1460.63	173.03	673.03	144.316	1644.32	18.6482	418.648	17.133		3.19766		7.0057		66.8063	216.806
3.29333	57.2667	1457.27	155.037	655.037	132.033	1632.03	17.8022	417.802	15.9677		3.16493		7.60949		59.5358	209.536
3.3	55.2417	1455.24	140.94	640.94	125.035	1625.04	17.1358	417.136	15.0599		3.15792		8.95092		54.0393	204.039
3.30667	55.0337	1455.03	131.235	631.235	124.466	1624.47	16.6666	416.667	14.3957		3.19229		11.2565		50.4786	200.479
3.31333	57.3497	1457.35	126.69	626.69	131.503	1631.5	16.4127	416.413	13.9549		3.28606		14.7064		49.0982	199.098
3.32	63.1665	1463.17	128.356	628.356	146.914	1646.91	16.4016	416.402	13.7153		3.45225		19.3723		50.1681	200.168
3.32667	73.8005	1473.8	137.516	637.516	170.582	1670.58	16.6641	416.664	13.6501		3.69355		25.1507		53.8907	203.891
3.33333	90.9069	1490.91	155.517	655.517	201.223	1701.22	17.218	417.218	13.7259		4.00036		31.7365		60.2885	210.289
3.34	116.325	1516.33	183.404	683.404	236.373	1736.37	18.0659	418.066	13.8995		4.35819		38.6512		69.1129	219.113
3.34667	151.687	1551.69	221.418	721.418	272.696	1772.7	19.1729	419.173	14.1272		4.73043		45.2999		79.7843	229.784
3.35333	197.754	1597.75	268.517	768.517	306.512	1806.51	20.4636	420.464	14.3687		5.07754		51.086		91.437	241.437
3.36	253.708	1653.71	322.123	822.123	334.372	1834.37	21.8243	421.824	14.6071		5.36356		55.5052		103.031	253.031
3.36667	316.727	1716.73	378.26	878.26	353.581	1853.58	23.1151	423.115	14.8574		5.55715		58.2389		113.498	263.498
3.37333	382.076	1782.08	432.012	932.012	362.576	1862.58	24.1898	424.19	15.1885		5.64181		59.184		121.916	271.916
3.38	443.766	1843.77	478.266	978.266	361.055	1861.05	24.918	424.918	15.7227		5.6202		58.434		127.638	277.638
3.38667	495.637	1895.64	512.546	1012.55	349.865	1849.86	25.2071	425.207	16.6112		5.50839		56.2479		130.348	280.348
3.39333	532.497	1932.5	531.733	1031.73	330.729	1830.73	25.0229	425.023	17.9903		5.3377		52.9687		130.07	280.07
3.4	551.075	1951.07	534.532	1034.53	305.839	1805.84	24.3814	424.381	19.9276		5.14113		48.9631		127.1	277.1
3.40667	550.513	1950.51	521.566	1021.57	277.503	1777.5	23.3468	423.347	22.3594		4.9535		44.5754		121.917	271.917
3.41333	532.282	1932.28	495.093	995.093	247.819	1747.82	22.0142	422.014	25.0685		4.80738		40.0962		115.088	265.088
3.42	499.623	1899.62	458.425	958.425	218.486	1718.49	20.499	420.499	27.7196		4.72143		35.7455		107.179	257.179
3.42667	456.789	1856.79	415.279	915.279	190.74	1690.74	18.9067	418.907	29.9285		4.70993		31.6679		98.6934	248.693
3.43333	408.228	1808.23	369.209	869.209	165.356	1665.36	17.3333	417.333	31.3577		4.77223		27.9463		90.04	240.04
3.44	357.977	1757.98	323.214	823.214	142.732	1642.73	15.8573	415.857	31.803		4.89493		24.6273		81.5344	231.534
3.44667	309.305	1709.3	279.537	779.537	122.962	1622.96	14.5308	414.531	31.2385		5.06532		21.7325		73.3949	223.395
3.45333	264.591	1664.59	239.634	739.634	105.948	1605.95	13.3838	413.384	29.8058		5.26201		19.2788		65.7749	215.775
3.46	225.38	1625.38	204.279	704.279	91.4621	1591.46	12.4352	412.435	27.7686		5.46749		17.3		58.7799	208.78
3.46667	192.503	1592.5	173.705	673.705	79.2224	1579.22	11.6934	411.693	25.439		5.67099		15.8588		52.4708	202.471
3.47333	166.204	1566.2	147.763	647.763	68.9418	1568.94	11.1551	411.155	23.1155		5.87308		15.0427		46.8785	196.879
3.48	146.26	1546.26	126.074	626.074	60.3443	1560.34	10.8207	410.821	21.037		6.07863		14.9558		42.0109	192.011
3.48667	132.054	1532.05	108.15	608.15	53.1811	1553.18	10.6811	410.681	19.3625		6.29457		15.6826		37.8466	187.847
3.49333	122.667	1522.67	93.4562	593.456	47.2415	1547.24	10.7258	410.726	18.1596		6.52678		17.2564		34.3384	184.338
3.5	116.962	1516.96	81.4838	581.484	42.348	1542.35	10.9312	410.931	17.4147		6.78036		19.6221		31.422	181.422
3.50667	113.721	1513.72	71.7714	571.771	38.3476	1538.35	11.2707	411.271	17.0492		7.05215		22.6117		29.0242	179.024
3.51333	111.775	1511.78	63.923	563.923	35.113	1535.11	11.7057	411.706	16.942		7.33628		25.9515		27.0683	177.068
3.52	110.147	1510.15	57.602	557.602	32.5412	1532.54	12.1898	412.19	16.9497		7.63078		29.3008		25.4805	175.481
3.52667	108.123	1508.12	52.526	552.526	30.5491	1530.55	12.6786	412.679	16.9412		7.94916		32.3004		24.1898	174.19
3.53333	105.288	1505.29	48.4596	548.46	29.0549	1529.05	13.1257	413.126	16.8108		8.30733		34.6419		23.1325	173.132
3.54	101.501	1501.5	45.1953	545.195	27.9855	1527.99	13.5022	413.502	16.5001		8.72536		36.1107		22.2403	172.24
3.54667	96.8413	1496.84	42.5615	542.562	27.2602	1527.26	13.7939	413.794	16.0002		9.21035		36.6127		21.4502	171.45
3.55333	91.5198	1491.52	40.415	540.415	26.8053	1526.81	14.0078	414.008	15.3429		9.74487		36.169		20.7186	170.719
3.56	85.8145	1485.81	38.6324	538.632	26.5474	1526.55	14.1724	414.172	14.5998		10.2908		34.9008		20.0045	170.004
3.56667	80.0099	1480.01	37.1299	537.13	26.4309	1526.43	14.3189	414.319	13.8534		10.7799		33.0009		19.2948	169.295
3.57333	74.3543	1474.35	35.8554	535.855	26.4474	1526.45	14.4786	414.479	13.1854		11.138		30.7036		18.591	168.591
3.58	69.0392	1469.04	34.794	534.794	26.6292	1526.63	14.6681	414.668	12.6648		11.2958		28.2518		17.9112	167.911
3.58667	64.1819	1464.18	33.9876	533.988	27.0655	1527.07	14.8795	414.88	12.3472		11.2111		25.8686		17.2792	167.279
3.59333	59.8445	1459.84	33.5407	533.541	27.8946	1527.89	15.0899	415.09	12.2723		10.8799		23.7299		16.7309	166.731
3.6	56.0634	1456.06	33.6341	533.634	29.2618	1529.26	15.2669	415.267	12.4853		10.3501		21.9433		16.2958	166.296
3.60667	52.876	1452.88	34.5269	534.527	31.2832	1531.28	15.3783	415.378	13.0535		9.69299		20.545		15.9995	166
3.61333	50.3501	1450.35	36.5105	536.511	33.9825	1533.98	15.4069	415.407	14.0706		8.9969		19.4996		15.8544	165.854
3.62	48.5904	1448.59	39.8482	539.848	37.2596	1537.26	15.3441	415.344	15.6557		8.34073		18.7288		15.8536	165.854
3.62667	47.7284	1447.73	44.684	544.684	40.8828	1540.88	15.2006	415.201	17.9078		7.78494		18.1267		15.9754	165.975
3.63333	47.8644	1447.86	50.9421	550.942	44.5161	1544.52	15.0012	415.001	20.8504		7.35102		17.6077		16.1783	166.178
3.64	49.0156	1449.02	58.2883	558.288	47.7912	1547.79	14.7714	414.771	24.37		7.03874		17.1089		16.4093	166.409
3.64667	51.0511	1451.05	66.1534	566.153	50.3776	1550.38	14.532	414.532	28.1952		6.81898		16.6003		16.6143	166.614
3.65333	53.681	1453.68	73.8027	573.803	52.0352	1552.04	14.2962	414.296	31.9262		6.64976		16.081		16.743	166.743
3.66	56.4968	1456.5	80.4773	580.477	52.6523	1552.65	14.0653	414.065	35.0964		6.49086		15.5631		16.7622	166.762
3.66667	59.0235	1459.02	85.5404	585.54	52.2493	1552.25	13.841	413.841	37.278		6.30568		15.0466		16.6543	166.654
3.67333	60.8333	1460.83	88.5999	588.6	50.9647	1550.96	13.617	413.617	38.1826		6.0768		14.523		16.4072	166.407
3.68	61.6257	1461.63	89.5869	589.587	49.0119	1549.01	13.3823	413.382	37.7118		5.79884		13.9646		16.0307	166.031
3.68667	61.271	1461.27	88.7374	588.737	46.641	1546.64	13.1261	413.126	35.9717		5.47455		13.3361		15.5426	165.543
3.69333	59.819	1459.82	86.5143	586.514	44.1051	1544.11	12.8369	412.837	33.2244		5.1123		12.6085		14.9655	164.965
3.7	57.476	1457.48	83.4849	583.485	41.6379	1541.64	12.5	412.5	29.8226		4.72969		11.7752		14.3274	164.327
3.70667	54.5381	1454.54	80.1788	580.179	39.4528	1539.45	12.1069	412.107	26.1363		4.3442		10.8574		13.6608	163.661
3.71333	51.3318	1451.33	77.0131	577.013	37.7527	1537.75	11.6522	411.652	22.4792		3.97031		9.90072		12.9975	162.997
3.72	48.1671	1448.17	74.2576	574.258	36.7598	1536.76	11.1431	411.143	19.0938		3.62092		8.97017		12.3571	162.357
3.72667	45.3132	1445.31	72.0519	572.052	36.7397	1536.74	10.6008	410.601	16.125		3.30621		8.13497		11.7603	161.76
3.73333	42.9933	1442.99	70.4637	570.464	37.9892	1537.99	10.0526	410.053	13.6324		3.03034		7.45932		11.2234	161.223
3.74	41.4147	1441.41	69.5587	569.559	40.8039	1540.8	9.5317	409.532	11.6145		2.79904		6.98393		10.7584	160.758
3.74667	40.8189	1440.82	69.4818	569.482	45.3879	1545.39	9.07242	409.072	10.0291		2.61295		6.7244		10.3733	160.373
3.75333	41.5406	1441.54	70.4935	570.493	51.7579	1551.76	8.7059	408.706	8.81822		2.46597		6.66103		10.0724	160.072
3.76	44.038	1444.04	72.9445	572.945	59.6756	1559.68	8.45154	408.452	7.92028		2.35747		6.74671		9.85412	159.854
3.76667	48.8602	1448.86	77.1847	577.185	68.623	1568.62	8.31948	408.319	7.28449		2.2774		6.91156		9.70825	159.708
3.77333	56.5238	1456.52	83.4095	583.409	77.863	1577.86	8.30133	408.301	6.86826		2.21809		7.08342		9.61693	159.617
3.78	67.3156	1467.32	91.5265	591.527	86.5471	1586.55	8.3745	408.375	6.64327		2.17145		7.18902		9.55946	159.559
3.78667	81.0972	1481.1	101.068	601.068	93.8564	1593.86	8.50354	408.504	6.58449		2.12602		7.17833		9.50519	159.505
3.79333	97.1822	1497.18	111.218	611.218	99.1426	1599.14	8.64455	408.645	6.65646		2.07504		7.02455		9.43145	159.431
3.8	114.348	1514.35	120.924	620.924	102.01	1602.01	8.75924	408.759	6.82177		2.016		6.71973		9.31919	159.319
3.80667	131.006	1531.01	129.073	629.073	102.363	1602.36	8.8168	408.817	7.02694		1.94472		6.28523		9.15071	159.151
3.81333	145.466	1545.47	134.707	634.707	100.395	1600.39	8.79802	408.798	7.21445		1.86564		5.76085		8.92157	158.922
3.82	156.27	1556.27	137.173	637.173	96.5182	1596.52	8.70198	408.702	7.32839		1.78018		5.18385		8.63143	158.631
3.82667	162.424	1562.42	136.235	636.235	91.2746	1591.27	8.54007	408.54	7.3285		1.69244		4.59489		8.29021	158.29
3.83333	163.564	1563.56	132.085	632.085	85.2432	1585.24	8.33492	408.335	7.1962		1.60907		4.02562		7.91238	157.912
3.84	159.962	1559.96	125.258	625.258	78.9474	1578.95	8.10852	408.109	6.93393		1.53056		3.50201		7.51817	157.518
3.84667	152.406	1552.41	116.518	616.518	72.7925	1572.79	7.88583	407.886	6.55933		1.45428		3.03978		7.12319	157.123
3.85333	142.011	1542.01	106.708	606.708	67.0465	1567.05	7.68114	407.681	6.11395		1.38482		2.64809		6.73948	156.739
3.86	129.998	1530	96.6065	596.607	61.8364	1561.84	7.49643	407.496	5.63952		1.31897		2.32568		6.3832	156.383
3.86667	117.509	1517.51	86.8414	586.841	57.1822	1557.18	7.33479	407.335	5.17879		1.25873		2.06981		6.06435	156.064
3.87333	105.463	1505.46	77.8466	577.847	53.0241	1553.02	7.19202	407.192	4.76307		1.20246		1.87412		5.7904	155.79
3.88	94.4851	1494.49	69.8538	569.854	49.2696	1549.27	7.07258	407.073	4.41965		1.15172		1.73692		5.56332	155.563
3.88667	84.9038	1484.9	62.9306	562.931	45.8247	1545.82	6.98156	406.982	4.16347		1.10954		1.65596		5.38699	155.387
3.89333	76.7861	1476.79	57.0279	557.028	42.6147	1542.61	6.93155	406.932	4.00035		1.08068		1.63251		5.26198	155.262
3.9	70.0104	1470.01	52.0355	552.035	39.5949	1539.59	6.93667	406.937	3.92446		1.06877		1.66978		5.18836	155.188
3.90667	64.3553	1464.36	47.8243	547.824	36.7694	1536.77	7.00625	407.006	3.92851		1.07314		1.77427		5.16482	155.165
3.91333	59.56	1459.56	44.2805	544.28	34.1757	1534.18	7.15985	407.16	4.00352		1.10405		1.96006		5.19218	155.192
3.92	55.3934	1455.39	41.3327	541.333	31.886	1531.89	7.40097	407.401	4.13352		1.16361		2.23883		5.27054	155.271
3.92667	51.677	1451.68	38.9584	538.958	29.992	1529.99	7.73104	407.731	4.30728		1.25414		2.61957		5.40243	155.402
3.93333	48.3156	1448.32	37.1787	537.179	28.6092	1528.61	8.15095	408.151	4.51639		1.37343		3.10697		5.59928	155.599
3.94	45.2895	1445.29	36.0624	536.062	27.8488	1527.85	8.65871	408.659	4.76154		1.51477		3.69096		5.86125	155.861
3.94667	42.6383	1442.64	35.7048	535.705	27.8009	1527.8	9.25434	409.254	5.04449		1.67065		4.35322		6.19327	156.193
3.95333	40.4503	1440.45	36.2112	536.211	28.53	1528.53	9.94786	409.948	5.36817		1.82967		5.05599		6.59715	156.597
3.96	38.8349	1438.83	37.651	537.651	30.0639	1530.06	10.7541	410.754	5.72687		1.97833		5.75894		7.07507	157.075
3.96667	37.9017	1437.9	40.0444	540.044	32.4	1532.4	11.6998	411.7	6.10924		2.10363		6.41366		7.61845	157.618
3.97333	37.725	1437.72	43.3334	543.333	35.5066	1535.51	12.8109	412.811	6.49332		2.19961		6.98135		8.21448	158.214
3.98	38.3404	1438.34	47.3808	547.381	39.3362	1539.34	14.1056	414.106	6.84523		2.25802		7.42542		8.84966	158.85
3.98667	39.7252	1439.73	51.9848	551.985	43.8293	1543.83	15.5823	415.582	7.13506		2.28041		7.72836		9.50305	159.503
3.99333	41.8016	1441.8	56.9203	556.92	48.9311	1548.93	17.2221	417.222	7.33007		2.27095		7.88487		10.154	160.154
4	44.4557	1444.46	61.9743	561.974	54.5659	1554.57	18.9802	418.98	7.40692		2.23516		7.90457		10.7801	160.78
4.00667	47.5757	1447.58	66.9887	566.989	60.641	1560.64	20.7815	420.781	7.3586		2.18116		7.80199		11.3652	161.365
4.01333	51.0777	1451.08	71.8855	571.886	67.0281	1567.03	22.5287	422.529	7.19317		2.11184		7.59729		11.8897	161.89
4.02	54.9332	1454.93	76.6675	576.667	73.5412	1573.54	24.1191	424.119	6.92922		2.03496		7.30537		12.341	162.341
4.02667	59.1747	1459.17	81.3946	581.395	79.9489	1579.95	25.4604	425.46	6.59265		1.95326		6.94301		12.7086	162.709
4.03333	63.8925	1463.89	86.157	586.157	85.9801	1585.98	26.4683	426.468	6.21491		1.86696		6.52899		12.9868	162.987
4.04	69.1958	1469.2	91.0128	591.013	91.34	1591.34	27.0884	427.088	5.82634		1.77753		6.07295		13.1744	163.174
4.04667	75.1731	1475.17	95.9567	595.957	95.7512	1595.75	27.2992	427.299	5.4497		1.68323		5.58376		13.2699	163.27
4.05333	81.8399	1481.84	100.903	600.903	98.9725	1598.97	27.1019	427.102	5.1007		1.58301		5.07788		13.2763	163.276
4.06	89.0903	1489.09	105.676	605.676	100.825	1600.82	26.5245	426.524	4.78988		1.48209		4.56807		13.2028	163.203
4.06667	96.673	1496.67	110.026	610.026	101.212	1601.21	25.6185	425.619	4.52142		1.38322		4.06571		13.0549	163.055
4.07333	104.198	1504.2	113.664	613.664	100.128	1600.13	24.4471	424.447	4.28909		1.28581		3.58213		12.8414	162.841
4.08	111.158	1511.16	116.298	616.298	97.6313	1597.63	23.0853	423.085	4.09392		1.19374		3.12723		12.5694	162.569
4.08667	116.998	1517	117.665	617.665	93.8661	1593.87	21.6065	421.606	3.93125		1.11254		2.71232		12.2483	162.248
4.09333	121.198	1521.2	117.575	617.575	89.0286	1589.03	20.0868	420.087	3.80041		1.04191		2.3408		11.8903	161.89
4.1	123.344	1523.34	115.938	615.938	83.3485	1583.35	18.5918	418.592	3.69941		0.98106		2.01552		11.5114	161.511
4.10667	123.187	1523.19	112.764	612.764	77.0767	1577.08	17.1775	417.178	3.63031		0.93118		1.73742		11.1238	161.124
4.11333	120.683	1520.68	108.163	608.163	70.4769	1570.48	15.8914	415.891	3.59371		0.88789		1.50272		10.7359	160.736
4.12	115.967	1515.97	102.336	602.336	63.7953	1563.8	14.7618	414.762	3.59278		0.85528		1.30354		10.3579	160.358
4.12667	109.349	1509.35	95.5562	595.556	57.2529	1557.25	13.7989	413.799	3.62709		0.82479		1.13939		9.99914	159.999
4.13333	101.265	1501.26	88.1379	588.138	51.0322	1551.03	13.0022	413.002	3.69198		0.79975		1.0074		9.66782	159.668
4.14	92.2247	1492.22	80.399	580.399	45.2648	1545.26	12.3641	412.364	3.77615		0.78188		0.90181		9.36868	159.369
4.14667	82.7473	1482.75	72.6393	572.639	40.034	1540.03	11.8628	411.863	3.86579		0.76942		0.82008		9.1042	159.104
4.15333	73.3133	1473.31	65.1181	565.118	35.3791	1535.38	11.4754	411.475	3.94513		0.76356		0.76107		8.869	158.869
4.16	64.3116	1464.31	58.03	558.03	31.308	1531.31	11.1753	411.175	3.99951		0.76734		0.72454		8.66341	158.663
4.16667	56.0381	1456.04	51.5156	551.516	27.8015	1527.8	10.9369	410.937	4.02013		0.7826		0.70967		8.48702	158.487
4.17333	48.6735	1448.67	45.659	545.659	24.8269	1524.83	10.7389	410.739	4.00626		0.80732		0.7159		8.33099	158.331
4.18	42.3019	1442.3	40.4966	540.497	22.3452	1522.35	10.5575	410.558	3.95852		0.84289		0.74108		8.19113	158.191
4.18667	36.9283	1436.93	36.0371	536.037	20.3168	1520.32	10.3783	410.378	3.88396		0.8849		0.78365		8.06579	158.066
4.19333	32.4986	1432.5	32.2578	532.258	18.6962	1518.7	10.1938	410.194	3.79516		0.93301		0.83595		7.95443	157.954
4.2	28.9229	1428.92	29.1144	529.114	17.4394	1517.44	9.99137	409.991	3.70784		0.98171		0.89503		7.85425	157.854
4.20667	26.0977	1426.1	26.5599	526.56	16.496	1516.5	9.77035	409.77	3.63738		1.03025		0.9574		7.76254	157.763
4.21333	23.9102	1423.91	24.5333	524.533	15.8153	1515.82	9.52898	409.529	3.5991		1.07262		1.01552		7.68056	157.681
4.22	22.2544	1422.25	22.9689	522.969	15.3408	1515.34	9.2676	409.268	3.60046		1.11022		1.06889		7.60422	157.604
4.22667	21.0328	1421.03	21.7949	521.795	15.0179	1515.02	8.98804	408.988	3.64357		1.13733		1.10909		7.52973	157.53
4.23333	20.1536	1420.15	20.9343	520.934	14.8019	1514.8	8.69299	408.693	3.72826		1.15135		1.14084		7.45093	157.451
4.24	19.5357	1419.54	20.3151	520.315	14.6479	1514.65	8.3876	408.388	3.84973		1.1567		1.16346		7.36324	157.363
4.24667	19.1039	1419.1	19.8638	519.864	14.5313	1514.53	8.0729	408.073	3.99499		1.15421		1.18265		7.26646	157.266
4.25333	18.7889	1418.79	19.5134	519.513	14.4383	1514.44	7.75147	407.751	4.14982		1.13894		1.20381		7.15181	157.152
4.26	18.5313	1418.53	19.2157	519.216	14.377	1514.38	7.43083	407.431	4.29938		1.11617		1.22907		7.01814	157.018
4.26667	18.2811	1418.28	18.936	518.936	14.3649	1514.36	7.11306	407.113	4.42785		1.08856		1.26379		6.86524	156.865
4.27333	18.0094	1418.01	18.6627	518.663	14.4354	1514.44	6.80369	406.804	4.51968		1.05571		1.30696		6.69081	156.691
4.28	17.6938	1417.69	18.4015	518.401	14.6299	1514.63	6.50519	406.505	4.56704		1.01961		1.36109		6.49769	156.498
4.28667	17.3389	1417.34	18.1792	518.179	14.9887	1514.99	6.22337	406.223	4.56504		0.98155		1.42737		6.28873	156.289
4.29333	16.959	1416.96	18.0325	518.033	15.5453	1515.55	5.96529	405.965	4.51648		0.94263		1.50046		6.07184	156.072
4.3	16.5826	1416.58	18.0093	518.009	16.3226	1516.32	5.73286	405.733	4.42455		0.9025		1.57779		5.84908	155.849
4.30667	16.2475	1416.25	18.1557	518.156	17.3329	1517.33	5.52811	405.528	4.29685		0.86379		1.6545		5.62459	155.625
4.31333	15.9902	1415.99	18.5183	518.518	18.5721	1518.57	5.35268	405.353	4.14637		0.83016		1.72973		5.40479	155.405
4.32	15.8513	1415.85	19.1353	519.135	20.0353	1520.04	5.21002	405.21	3.98293		0.80173		1.79661		5.1973	155.197
4.32667	15.8708	1415.87	20.0342	520.034	21.7119	1521.71	5.0999	405.1	3.81821		0.77885		1.85875		5.00632	155.006
4.33333	16.0826	1416.08	21.2386	521.239	23.6205	1523.62	5.01953	405.02	3.66616		0.7595		1.91859		4.83753	154.838
4.34	16.5199	1416.52	22.7661	522.766	25.8226	1525.82	4.96716	404.967	3.53616		0.74589		1.97459		4.70332	154.703
4.34667	17.2252	1417.23	24.6513	524.651	28.4568	1528.46	4.94454	404.945	3.43668		0.73961		2.03221		4.6164	154.616
4.35333	18.2643	1418.26	26.9554	526.955	31.7659	1531.77	4.9521	404.952	3.37605		0.73779		2.0979		4.59235	154.592
4.36	19.7501	1419.75	29.8117	529.812	36.1018	1536.1	4.98754	404.988	3.36735		0.74146		2.17898		4.64882	154.649
4.36667	21.8827	1421.88	33.4455	533.446	41.912	1541.91	5.05069	405.051	3.41314		0.75066		2.28724		4.81314	154.813
4.37333	24.9972	1425	38.2135	538.214	49.6503	1549.65	5.14473	405.145	3.51329		0.76482		2.43843		5.10942	155.109
4.38	29.6377	1429.64	44.6064	544.606	59.6416	1559.64	5.27214	405.272	3.67339		0.78762		2.65379		5.55545	155.555
4.38667	36.5717	1436.57	53.1944	553.194	71.9412	1571.94	5.43744	405.437	3.88917		0.82089		2.9545		6.16652	156.167
4.39333	46.7114	1446.71	64.4779	564.478	86.2102	1586.21	5.6488	405.649	4.15925		0.86322		3.35906		6.94384	156.944
4.4	60.8946	1460.89	78.7066	578.707	101.706	1601.71	5.91071	405.911	4.47845		0.91917		3.88499		7.86289	157.863
4.40667	79.54	1479.54	95.6957	595.696	117.379	1617.38	6.22864	406.229	4.83174		0.9899		4.53498		8.88586	158.886
4.41333	102.336	1502.34	114.735	614.735	132.031	1632.03	6.61077	406.611	5.20606		1.07766		5.30262		9.95136	159.951
4.42	128.092	1528.09	134.633	634.633	144.532	1644.53	7.065	407.065	5.57953		1.18154		6.16587		10.996	160.996
4.42667	154.885	1554.88	153.901	653.901	153.982	1653.98	7.58928	407.589	5.931		1.29638		7.08585		11.9482	161.948
4.43333	180.426	1580.43	171.03	671.03	159.855	1659.86	8.17243	408.172	6.23084		1.42076		8.01318		12.7559	162.756
4.44	202.522	1602.52	184.753	684.753	162.011	1662.01	8.80013	408.8	6.45451		1.54844		8.89393		13.3757	163.376
4.44667	219.496	1619.5	194.253	694.253	160.659	1660.66	9.44409	409.444	6.58108		1.6729		9.67246		13.7953	163.795
4.45333	230.388	1630.39	199.232	699.232	156.272	1656.27	10.074	410.074	6.59974		1.78877		10.3098		14.0224	164.022
4.46	235.006	1635.01	199.871	699.871	149.48	1649.48	10.6571	410.657	6.50365		1.89009		10.7703		14.0868	164.087
4.46667	233.789	1633.79	196.723	696.723	140.962	1640.96	11.1563	411.156	6.3035		1.97405		11.0306		14.0285	164.029
4.47333	227.624	1627.62	190.553	690.553	131.365	1631.36	11.5467	411.547	6.01779		2.0356		11.0854		13.896	163.896
4.48	217.625	1617.63	182.188	682.188	121.246	1621.25	11.8116	411.812	5.67272		2.07605		10.9411		13.7336	163.734
4.48667	204.942	1604.94	172.402	672.402	111.05	1611.05	11.9459	411.946	5.29564		2.0947		10.6177		13.5761	163.576
4.49333	190.636	1590.64	161.837	661.837	101.099	1601.1	11.9519	411.952	4.90981		2.09284		10.1464		13.4459	163.446
4.5	175.598	1575.6	150.971	650.971	91.6046	1591.6	11.8375	411.837	4.54117		2.07799		9.56144		13.3533	163.353
4.50667	160.507	1560.51	140.124	640.124	82.698	1582.7	11.6186	411.619	4.20429		2.04937		8.89922		13.2994	163.299
4.51333	145.823	1545.82	129.484	629.484	74.4351	1574.44	11.3102	411.31	3.91355		2.01359		8.21073		13.2684	163.268
4.52	131.835	1531.84	119.149	619.149	66.8407	1566.84	10.9262	410.926	3.67809		1.97169		7.53726		13.2433	163.243
4.52667	118.695	1518.7	109.17	609.17	59.9138	1559.91	10.4828	410.483	3.5046		1.93072		6.9183		13.1994	163.199
4.53333	106.456	1506.46	99.5839	599.584	53.6456	1553.65	9.99737	409.997	3.40106		1.88981		6.38618		13.116	163.116
4.54	95.1218	1495.12	90.4395	590.439	48.0328	1548.03	9.48867	409.489	3.37286		1.85714		5.97489		12.974	162.974
4.54667	84.6749	1484.67	81.8047	581.805	43.0677	1543.07	8.97349	408.973	3.42753		1.83256		5.70417		12.7605	162.761
4.55333	75.0984	1475.1	73.7619	573.762	38.7455	1538.75	8.47075	408.471	3.5742		1.81592		5.59044		12.4745	162.475
4.56	66.3832	1466.38	66.3948	566.395	35.0618	1535.06	7.99764	407.998	3.8213		1.80878		5.64304		12.122	162.122
4.56667	58.5207	1458.52	59.7811	559.781	31.9979	1532	7.57178	407.572	4.1728		1.81111		5.86323		11.7157	161.716
4.57333	51.5096	1451.51	53.9619	553.962	29.5235	1529.52	7.20235	407.202	4.6225		1.82106		6.23673		11.2771	161.277
4.58	45.3389	1445.34	48.953	548.953	27.5931	1527.59	6.89575	406.896	5.16168		1.83943		6.74379		10.8292	160.829
4.58667	39.9853	1439.99	44.7288	544.729	26.1404	1526.14	6.65683	406.657	5.77149		1.86244		7.35083		10.3915	160.391
4.59333	35.4098	1435.41	41.2251	541.225	25.0865	1525.09	6.48387	406.484	6.4208		1.89037		8.01866		9.98361	159.984
4.6	31.5513	1431.55	38.3511	538.351	24.3451	1524.35	6.36952	406.37	7.07495		1.92017		8.70861		9.61881	159.619
4.60667	28.3352	1428.34	35.9971	535.997	23.8204	1523.82	6.30712	406.307	7.69612		1.94548		9.38441		9.30602	159.306
4.61333	25.6844	1425.68	34.0531	534.053	23.4302	1523.43	6.28991	406.29	8.25396		1.97177		10.0216		9.0421	159.042
4.62	23.5087	1423.51	32.4121	532.412	23.1011	1523.1	6.31203	406.312	8.71783		1.99157		10.6028		8.82512	158.825
4.62667	21.7289	1421.73	30.989	530.989	22.7714	1522.77	6.37184	406.372	9.07196		2.00993		11.1297		8.649	158.649
4.63333	20.278	1420.28	29.7178	529.718	22.4103	1522.41	6.47271	406.473	9.30603		2.0269		11.6093		8.50641	158.506
4.64	19.0956	1419.1	28.5543	528.554	21.9969	1522	6.61522	406.615	9.42513		2.04467		12.0544		8.38656	158.387
4.64667	18.138	1418.14	27.4743	527.474	21.5293	1521.53	6.7981	406.798	9.43924		2.07103		12.4784		8.27851	158.279
4.65333	17.3825	1417.38	26.4732	526.473	21.0204	1521.02	7.01986	407.02	9.36462		2.11361		12.8874		8.17639	158.176
4.66	16.8064	1416.81	25.555	525.555	20.4909	1520.49	7.27371	407.274	9.21767		2.17348		13.2778		8.07538	158.075
4.66667	16.4017	1416.4	24.7268	524.727	19.9646	1519.96	7.55086	407.551	9.01774		2.25742		13.6287		7.97233	157.972
4.67333	16.16	1416.16	24.0049	524.005	19.4646	1519.46	7.83391	407.834	8.78092		2.37165		13.9102		7.86583	157.866
4.68	16.0818	1416.08	23.4045	523.405	19.0092	1519.01	8.10536	408.105	8.51914		2.5174		14.0927		7.75817	157.758
4.68667	16.1693	1416.17	22.9568	522.957	18.612	1518.61	8.35148	408.351	8.24322		2.69034		14.1433		7.65115	157.651
4.69333	16.4433	1416.44	22.7118	522.712	18.2812	1518.28	8.56193	408.562	7.95715		2.8849		14.0474		7.55517	157.555
4.7	16.9576	1416.96	22.7493	522.749	18.0104	1518.01	8.72909	408.729	7.66336		3.09617		13.8033		7.47003	157.47
4.70667	17.8181	1417.82	23.2171	523.217	17.7949	1517.79	8.85562	408.856	7.36775		3.3134		13.4296		7.40105	157.401
4.71333	19.2275	1419.23	24.3506	524.351	17.6256	1517.63	8.94205	408.942	7.07663		3.52326		12.9628		7.35178	157.352
4.72	21.5504	1421.55	26.514	526.514	17.5021	1517.5	9.00015	409	6.79954		3.71238		12.4545		7.32715	157.327
4.72667	25.3926	1425.39	30.2338	530.234	17.4346	1517.43	9.04287	409.043	6.54362		3.87354		11.9748		7.32969	157.33
4.73333	31.6853	1431.69	36.195	536.195	17.4469	1517.45	9.08579	409.086	6.32245		4.00121		11.5908		7.36311	157.363
4.74	41.729	1441.73	45.1721	545.172	17.5901	1517.59	9.1491	409.149	6.1534		4.09311		11.3638		7.43117	157.431
4.74667	57.0759	1457.08	57.9049	557.905	17.9426	1517.94	9.2528	409.253	6.04808		4.15614		11.3408		7.54278	157.543
4.75333	79.189	1479.19	74.8742	574.874	18.604	1518.6	9.41508	409.415	6.01868		4.19763		11.5454		7.71339	157.713
4.76	108.903	1508.9	96.0665	596.066	19.6928	1519.69	9.65266	409.653	6.06701		4.22981		11.9784		7.95707	157.957
4.76667	145.902	1545.9	120.825	620.825	21.3316	1521.33	9.97695	409.977	6.1972		4.26286		12.608		8.28945	158.289
4.77333	188.49	1588.49	147.858	647.858	23.6359	1523.64	10.3858	410.386	6.39785		4.30664		13.3733		8.72346	158.723
4.78	233.783	1633.78	175.405	675.405	26.6747	1526.67	10.8733	410.873	6.65322		4.36291		14.1991		9.26252	159.263
4.78667	278.271	1678.27	201.528	701.528	30.4559	1530.46	11.4147	411.415	6.93661		4.43357		14.9997		9.90055	159.901
4.79333	318.507	1718.51	224.436	724.436	34.9057	1534.91	11.9808	411.981	7.21311		4.50971		15.6898		10.6108	160.611
4.8	351.729	1751.73	242.749	742.749	39.878	1539.88	12.5326	412.533	7.45742		4.57919		16.202		11.3582	161.358
4.80667	376.194	1776.19	255.647	755.647	45.149	1545.15	13.0274	413.027	7.64276		4.63747		16.4841		12.0888	162.089
4.81333	391.251	1791.25	262.898	762.898	50.4486	1550.45	13.4327	413.433	7.75106		4.66865		16.511		12.7465	162.746
4.82	397.185	1797.19	264.766	764.766	55.4871	1555.49	13.7186	413.719	7.77291		4.66081		16.2843		13.2803	163.28
4.82667	394.968	1794.97	261.892	761.892	59.988	1559.99	13.8669	413.867	7.71472		4.61577		15.8247		13.6435	163.643
4.83333	385.972	1785.97	255.103	755.103	63.7179	1563.72	13.8719	413.872	7.58477		4.53352		15.1695		13.8105	163.81
4.84	371.72	1771.72	245.316	745.316	66.5085	1566.51	13.7387	413.739	7.4017		4.41359		14.3648		13.7718	163.772
4.84667	353.713	1753.71	233.394	733.394	68.2587	1568.26	13.4785	413.479	7.18572		4.26228		13.4615		13.5356	163.536
4.85333	333.305	1733.3	220.107	720.107	68.9461	1568.95	13.1158	413.116	6.96253		4.09226		12.5047		13.1286	163.129
4.86	311.652	1711.65	206.087	706.087	68.6043	1568.6	12.6726	412.673	6.75705		3.91213		11.5396		12.5843	162.584
4.86667	289.671	1689.67	191.814	691.814	67.3241	1567.32	12.1722	412.172	6.58393		3.72908		10.6053		11.943	161.943
4.87333	268.042	1668.04	177.649	677.649	65.2454	1565.25	11.6383	411.638	6.46421		3.54933		9.7323		11.2446	161.245
4.88	247.236	1647.24	163.835	663.835	62.5282	1562.53	11.0962	411.096	6.40933		3.38222		8.94002		10.5282	160.528
4.88667	227.527	1627.53	150.538	650.538	59.3457	1559.35	10.5626	410.563	6.4322		3.23421		8.24029		9.82771	159.828
4.89333	209.029	1609.03	137.858	637.858	55.8716	1555.87	10.0556	410.056	6.53378		3.10682		7.63977		9.16548	159.165
4.9	191.749	1591.75	125.877	625.877	52.2667	1552.27	9.58896	409.589	6.70905		3.0045		7.13664		8.55742	158.557
4.90667	175.616	1575.62	114.649	614.649	48.6715	1548.67	9.17155	409.172	6.9424		2.92503		6.72465		8.01113	158.011
4.91333	160.528	1560.53	104.23	604.23	45.1983	1545.2	8.80813	408.808	7.21462		2.86669		6.39227		7.53297	157.533
4.92	146.386	1546.39	94.6673	594.667	41.9306	1541.93	8.50581	408.506	7.49961		2.82938		6.12896		7.12231	157.122
4.92667	133.107	1533.11	86.0179	586.018	38.919	1538.92	8.26664	408.267	7.77741		2.80992		5.9232		6.77297	156.773
4.93333	120.64	1520.64	78.3218	578.322	36.1961	1536.2	8.09001	408.09	8.02337		2.80309		5.76566		6.48009	156.48
4.94	108.964	1508.96	71.6125	571.613	33.774	1533.77	7.97725	407.977	8.21566		2.81259		5.65371		6.23587	156.236
4.94667	98.0849	1498.08	65.9027	565.903	31.6511	1531.65	7.92682	407.927	8.33635		2.8377		5.58245		6.0323	156.032
4.95333	88.0298	1488.03	61.1654	561.165	29.8204	1529.82	7.94645	407.946	8.3699		2.87682		5.54784		5.86753	155.868
4.96	78.8361	1478.84	57.3524	557.352	28.2731	1528.27	8.03351	408.034	8.31545		2.93236		5.55225		5.73287	155.733
4.96667	70.5337	1470.53	54.3792	554.379	26.9916	1526.99	8.20082	408.201	8.18816		3.00344		5.59562		5.62664	155.627
4.97333	63.1531	1463.15	52.1427	552.143	25.9545	1525.95	8.4539	408.454	8.01468		3.09181		5.6696		5.54893	155.549
4.98	56.7007	1456.7	50.5175	550.518	25.1394	1525.14	8.79799	408.798	7.82239		3.19798		5.77247		5.50026	155.5
4.98667	51.1701	1451.17	49.376	549.376	24.5198	1524.52	9.24384	409.244	7.63627		3.31993		5.89537		5.48244	155.482
4.99333	46.5414	1446.54	48.5951	548.595	24.0676	1524.07	9.79808	409.798	7.47251		3.45726		6.02767		5.49574	155.496
5	42.7658	1442.77	48.0517	548.052	23.7481	1523.75	10.4718	410.472	7.32925		3.60539		6.15755		5.54289	155.543
5.00667	39.7788	1439.78	47.6446	547.645	23.5285	1523.53	11.2627	411.263	7.20506		3.76146		6.27256		5.62462	155.625
5.01333	37.5105	1437.51	47.2932	547.293	23.373	1523.37	12.174	412.174	7.08752		3.91571		6.36016		5.74182	155.742
5.02	35.882	1435.88	46.9462	546.946	23.2537	1523.25	13.2077	413.208	6.97034		4.06642		6.41202		5.89294	155.893
5.02667	34.8005	1434.8	46.5863	546.586	23.1377	1523.14	14.3662	414.366	6.84722		4.20227		6.42025		6.07345	156.073
5.03333	34.1772	1434.18	46.2086	546.209	23.0045	1523	15.6416	415.642	6.71557		4.31894		6.38279		6.27899	156.279
5.04	33.9326	1433.93	45.8287	545.829	22.8398	1522.84	17.0331	417.033	6.5748		4.41057		6.30357		6.50184	156.502
5.04667	33.9876	1433.99	45.4683	545.468	22.6342	1522.63	18.5446	418.545	6.42789		4.475		6.1859		6.73487	156.735
5.05333	34.2756	1434.28	45.1631	545.163	22.3889	1522.39	20.167	420.167	6.28226		4.51013		6.04112		6.97002	156.97
5.06	34.745	1434.74	44.9463	544.946	22.114	1522.11	21.8969	421.897	6.14426		4.51728		5.8791		7.20058	157.201
5.06667	35.3553	1435.36	44.8562	544.856	21.8229	1521.82	23.7294	423.729	6.01951		4.49496		5.71333		7.42297	157.423
5.07333	36.0842	1436.08	44.9301	544.93	21.5363	1521.54	25.6602	425.66	5.90945		4.4512		5.56301		7.63883	157.639
5.08	36.9246	1436.92	45.21	545.21	21.277	1521.28	27.6718	427.672	5.82308		4.39277		5.43658		7.84942	157.849
5.08667	37.8793	1437.88	45.7475	545.747	21.0714	1521.07	29.7543	429.754	5.7637		4.32669		5.34642		8.06157	158.062
5.09333	38.9661	1438.97	46.5959	546.596	20.9567	1520.96	31.8888	431.889	5.73306		4.25674		5.30405		8.2808	158.281
5.1	40.214	1440.21	47.8093	547.809	20.9608	1520.96	34.0536	434.054	5.73981		4.18874		5.31538		8.51583	158.516
5.10667	41.6606	1441.66	49.4293	549.429	21.1155	1521.12	36.2191	436.219	5.7838		4.12723		5.38471		8.77389	158.774
5.11333	43.349	1443.35	51.4746	551.475	21.4421	1521.44	38.3592	438.359	5.86759		4.07569		5.50497		9.05503	159.055
5.12	45.3119	1445.31	53.9168	553.917	21.9438	1521.94	40.4528	440.453	5.9956		4.03177		5.66577		9.35624	159.356
5.12667	47.5787	1447.58	56.6826	556.683	22.6107	1522.61	42.4813	442.481	6.16858		3.99987		5.85846		9.67181	159.672
5.13333	50.1511	1450.15	59.6393	559.639	23.4072	1523.41	44.4301	444.43	6.38705		3.9791		6.06451		9.98728	159.987
5.14	52.9956	1453	62.6215	562.621	24.2811	1524.28	46.2937	446.294	6.64718		3.97197		6.26551		10.2828	160.283
5.14667	56.0425	1456.04	65.4429	565.443	25.1719	1525.17	48.0695	448.069	6.94238		3.97763		6.44108		10.5368	160.537
5.15333	59.195	1459.2	67.9298	567.93	26.0124	1526.01	49.758	449.758	7.26176		3.99747		6.57905		10.7363	160.736
5.16	62.3353	1462.34	69.9506	569.951	26.7531	1526.75	51.367	451.367	7.58864		4.03627		6.67246		10.8672	160.867
5.16667	65.3467	1465.35	71.4334	571.433	27.3691	1527.37	52.9006	452.901	7.90574		4.09196		6.71806		10.9248	160.925
5.17333	68.1259	1468.13	72.3779	572.378	27.8578	1527.86	54.3664	454.366	8.19536		4.16691		6.72307		10.916	160.916
5.18	70.6103	1470.61	72.8574	572.857	28.263	1528.26	55.7676	455.768	8.44043		4.26114		6.7001		10.8493	160.849
5.18667	72.7959	1472.8	73.0107	573.011	28.6692	1528.67	57.1137	457.114	8.62789		4.37485		6.66825		10.7465	160.747
5.19333	74.728	1474.73	73.0261	573.026	29.1921	1529.19	58.4146	458.415	8.75716		4.50698		6.64626		10.6298	160.63
5.2	76.5112	1476.51	73.1281	573.128	29.9737	1529.97	59.6757	459.676	8.82352		4.65578		6.65394		10.5241	160.524
5.20667	78.3107	1478.31	73.5596	573.56	31.1592	1531.16	60.9054	460.905	8.8295		4.81809		6.71194		10.4562	160.456
5.21333	80.3374	1480.34	74.5626	574.563	32.8728	1532.87	62.1131	462.113	8.78251		4.99025		6.83206		10.4428	160.443
5.22	82.8478	1482.85	76.343	576.343	35.1892	1535.19	63.3095	463.31	8.69293		5.16097		7.01937		10.4942	160.494
5.22667	86.1099	1486.11	79.0347	579.035	38.1118	1538.11	64.5046	464.505	8.56726		5.32608		7.27595		10.6168	160.617
5.23333	90.367	1490.37	82.6777	582.678	41.546	1541.55	65.7021	465.702	8.41485		5.48273		7.59243		10.8028	160.803
5.24	95.7887	1495.79	87.1834	587.183	45.317	1545.32	66.9131	466.913	8.2445		5.62385		7.95307		11.0463	161.046
5.24667	102.401	1502.4	92.3342	592.334	49.1647	1549.16	68.1354	468.135	8.06099		5.74295		8.33528		11.3257	161.326
5.25333	110.051	1510.05	97.811	597.811	52.7973	1552.8	69.3722	469.372	7.87324		5.83824		8.71152		11.616	161.616
5.26	118.4	1518.4	103.232	603.232	55.9183	1555.92	70.6255	470.625	7.6832		5.91131		9.05741		11.892	161.892
5.26667	126.965	1526.97	108.197	608.197	58.2716	1558.27	71.8938	471.894	7.49114		5.96098		9.3474		12.1325	162.133
5.27333	135.17	1535.17	112.361	612.361	59.6698	1559.67	73.1703	473.17	7.30425		5.99102		9.56676		12.3175	162.317
5.28	142.458	1542.46	115.482	615.482	60.0188	1560.02	74.4494	474.449	7.1264		6.00381		9.70877		12.4361	162.436
5.28667	148.373	1548.37	117.431	617.431	59.3131	1559.31	75.7221	475.722	6.95811		6.00333		9.77413		12.4842	162.484
5.29333	152.629	1552.63	118.229	618.229	57.633	1557.63	76.9852	476.985	6.80183		5.99553		9.77932		12.4663	162.466
5.3	155.138	1555.14	118.021	618.021	55.1266	1555.13	78.2369	478.237	6.66258		5.98087		9.74536		12.3947	162.395
5.30667	156.01	1556.01	117.055	617.055	51.9832	1551.98	79.4787	479.479	6.54261		5.96883		9.69767		12.2858	162.286
5.31333	155.528	1555.53	115.645	615.645	48.4094	1548.41	80.7149	480.715	6.44464		5.9645		9.66884		12.1517	162.152
5.32	154.11	1554.11	114.136	614.136	44.6107	1544.61	81.9493	481.949	6.36668		5.97348		9.69169		12.0107	162.011
5.32667	152.268	1552.27	112.868	612.868	40.77	1540.77	83.192	483.192	6.31104		5.99923		9.79624		11.8772	161.877
5.33333	150.563	1550.56	112.146	612.146	37.043	1537.04	84.4465	484.447	6.28036		6.04561		9.99968		11.7642	161.764
5.34	149.552	1549.55	112.218	612.218	33.5464	1533.55	85.7227	485.723	6.2768		6.11852		10.3226		11.6792	161.679
5.34667	149.771	1549.77	113.261	613.261	30.3632	1530.36	87.0263	487.026	6.30051		6.22193		10.776		11.6248	161.625
5.35333	151.681	1551.68	115.381	615.381	27.5378	1527.54	88.3602	488.36	6.35256		6.35814		11.3615		11.606	161.606
5.36	155.65	1555.65	118.609	618.609	25.0849	1525.08	89.7266	489.727	6.43709		6.52737		12.0801		11.6173	161.617
5.36667	161.933	1561.93	122.909	622.909	23.0008	1523	91.1304	491.13	6.55154		6.73038		12.9255		11.6555	161.655
5.37333	170.637	1570.64	128.191	628.191	21.2687	1521.27	92.5743	492.574	6.6972		6.97089		13.8882		11.7179	161.718
5.38	181.715	1581.71	134.308	634.308	19.8546	1519.85	94.0627	494.063	6.87502		7.24831		14.9543		11.8	161.8
5.38667	194.962	1594.96	141.08	641.08	18.7249	1518.72	95.5959	495.596	7.08912		7.55711		16.106		11.9021	161.902
5.39333	210.032	1610.03	148.302	648.302	17.8407	1517.84	97.1776	497.178	7.34399		7.89546		17.3275		12.0185	162.018
5.4	226.458	1626.46	155.748	655.748	17.172	1517.17	98.811	498.811	7.64677		8.26127		18.5977		12.1529	162.153
5.40667	243.687	1643.69	163.189	663.189	16.687	1516.69	100.503	500.503	8.00482		8.64991		19.9009		12.312	162.312
5.41333	261.126	1661.13	170.399	670.399	16.3635	1516.36	102.255	502.255	8.42894		9.05481		21.2142		12.5045	162.505
5.42	278.186	1678.19	177.164	677.164	16.1841	1516.18	104.064	504.064	8.93441		9.46832		22.5174		12.7438	162.744
5.42667	294.32	1694.32	183.299	683.299	16.1416	1516.14	105.942	505.942	9.53411		9.88816		23.7878		13.0511	163.051
5.43333	309.061	1709.06	188.662	688.662	16.2373	1516.24	107.9	507.9	10.2463		10.3049		25.0049		13.4513	163.451
5.44	322.036	1722.04	193.147	693.147	16.4827	1516.48	109.958	509.958	11.0771		10.7139		26.1453		13.9781	163.978
5.44667	332.99	1732.99	196.698	696.698	16.8904	1516.89	112.141	512.141	12.035		11.1116		27.1947		14.6712	164.671
5.45333	341.765	1741.76	199.309	699.309	17.4887	1517.49	114.486	514.486	13.1181		11.5		28.1365		15.5887	165.589
5.46	348.313	1748.31	201.016	701.016	18.3159	1518.32	117.033	517.033	14.3214		11.8792		28.9586		16.7902	166.79
5.46667	352.683	1752.68	201.902	701.902	19.4033	1519.4	119.82	519.82	15.6303		12.2573		29.6578		18.3596	168.36
5.47333	354.992	1754.99	202.076	702.076	20.7955	1520.8	122.875	522.875	17.0209		12.6522		30.2284		20.4024	170.402
5.48	355.421	1755.42	201.687	701.687	22.5377	1522.54	126.208	526.208	18.4719		13.0769		30.675		23.0515	173.052
5.48667	354.187	1754.19	200.887	700.887	24.6787	1524.68	129.805	529.805	19.9519		13.5556		31.0044		26.462	176.462
5.49333	351.539	1751.54	199.844	699.844	27.2708	1527.27	133.622	533.622	21.4311		14.1187		31.2273		30.8072	180.807
5.5	347.734	1747.73	198.73	698.73	30.3699	1530.37	137.577	537.577	22.8808		14.7921		31.3579		36.2598	186.26
5.50667	343.034	1743.03	197.708	697.708	34.0389	1534.04	141.564	541.564	24.2696		15.6021		31.4154		42.9698	192.97
5.51333	337.691	1737.69	196.936	696.936	38.3431	1538.34	145.434	545.434	25.5713		16.5709		31.4108		51.0211	201.021
5.52	331.949	1731.95	196.549	696.549	43.3408	1543.34	149.026	549.026	26.7596		17.7062		31.3564		60.4	210.4
5.52667	326.042	1726.04	196.668	696.668	49.075	1549.07	152.169	552.169	27.812		18.9919		31.2637		70.9519	220.952
5.53333	320.196	1720.2	197.38	697.38	55.5415	1555.54	154.697	554.697	28.6992		20.3961		31.1401		82.3794	232.379
5.54	314.631	1714.63	198.726	698.726	62.681	1562.68	156.461	556.461	29.4021		21.8624		30.9958		94.2302	244.23
5.54667	309.573	1709.57	200.695	700.695	70.3649	1570.36	157.347	557.347	29.9021		23.3181		30.838		105.949	255.949
5.55333	305.246	1705.25	203.207	703.207	78.3836	1578.38	157.289	557.289	30.1877		24.6821		30.6713		116.922	266.922
5.56	301.855	1701.86	206.113	706.113	86.4643	1586.46	156.268	556.268	30.2557		25.8765		30.5064		126.547	276.547
5.56667	299.559	1699.56	209.201	709.201	94.2951	1594.3	154.31	554.31	30.1099		26.8241		30.3573		134.31	284.31
5.57333	298.435	1698.44	212.201	712.201	101.566	1601.57	151.495	551.495	29.761		27.4708		30.2311		139.844	289.844
5.58	298.453	1698.45	214.824	714.824	107.998	1608	147.944	547.944	29.2394		27.7858		30.143		142.959	292.959
5.58667	299.428	1699.43	216.792	716.792	113.387	1613.39	143.809	543.809	28.574		27.7629		30.1023		143.662	293.662
5.59333	301.048	1701.05	217.879	717.879	117.623	1617.62	139.256	539.256	27.799		27.4271		30.1216		142.132	292.132
5.6	302.875	1702.87	217.931	717.931	120.705	1620.7	134.454	534.454	26.9536		26.8201		30.1952		138.674	288.674
5.60667	304.42	1704.42	216.89	716.89	122.724	1622.72	129.565	529.565	26.072		25.9958		30.3054		133.679	283.679
5.61333	305.197	1705.2	214.797	714.797	123.84	1623.84	124.731	524.731	25.1858		25.0114		30.4331		127.57	277.57
5.62	304.799	1704.8	211.778	711.778	124.26	1624.26	120.076	520.076	24.3268		23.9302		30.5449		120.752	270.752
5.62667	302.954	1702.95	208.036	708.036	124.183	1624.18	115.686	515.686	23.5144		22.806		30.6048		113.59	263.59
5.63333	299.557	1699.56	203.796	703.796	123.779	1623.78	111.613	511.613	22.7635		21.6823		30.5764		106.386	256.386
5.64	294.689	1694.69	199.289	699.289	123.152	1623.15	107.883	507.883	22.0832		20.5927		30.4274		99.3693	249.369
5.64667	288.589	1688.59	194.704	694.704	122.349	1622.35	104.496	504.496	21.4763		19.5635		30.1419		92.7016	242.702
5.65333	281.609	1681.61	190.176	690.176	121.352	1621.35	101.429	501.429	20.9446		18.6103		29.7085		86.4884	236.488
5.66	274.155	1674.15	185.773	685.773	120.093	1620.09	98.6465	498.646	20.4837		17.7413		29.131		80.7829	230.783
5.66667	266.62	1666.62	181.49	681.49	118.481	1618.48	96.1023	496.102	20.0865		16.9561		28.4268		75.5951	225.595
5.67333	259.311	1659.31	177.269	677.269	116.427	1616.43	93.7556	493.756	19.7472		16.2574		27.6221		70.9141	220.914
5.68	252.422	1652.42	173.019	673.019	113.852	1613.85	91.5657	491.566	19.4553		15.6426		26.7475		66.7177	216.718
5.68667	246.014	1646.01	168.635	668.635	110.725	1610.73	89.5015	489.502	19.2079		15.1063		25.8364		62.9717	212.972
5.69333	240.008	1640.01	164.025	664.025	107.056	1607.06	87.5374	487.537	18.9961		14.6479		24.9265		59.6384	209.638
5.7	234.234	1634.23	159.121	659.121	102.895	1602.89	85.6593	485.659	18.8146		14.2644		24.0548		56.6862	206.686
5.70667	228.458	1628.46	153.905	653.905	98.3322	1598.33	83.8564	483.856	18.6586		13.9509		23.251		54.0825	204.082
5.71333	222.435	1622.43	148.408	648.408	93.4929	1593.49	82.1319	482.132	18.5278		13.7045		22.5465		51.799	201.799
5.72	215.956	1615.96	142.716	642.716	88.5145	1588.51	80.4846	480.485	18.4205		13.5229		21.9576		49.8143	199.814
5.72667	208.888	1608.89	136.953	636.953	83.5378	1583.54	78.9214	478.921	18.3398		13.3996		21.5066		48.1061	198.106
5.73333	201.191	1601.19	131.279	631.279	78.6987	1578.7	77.4484	477.448	18.2895		13.3293		21.2072		46.6564	196.656
5.74	192.932	1592.93	125.857	625.857	74.1115	1574.11	76.0707	476.071	18.2767		13.3007		21.0667		45.4501	195.45
5.74667	184.261	1584.26	120.825	620.825	69.8666	1569.87	74.7931	474.793	18.3062		13.3101		21.0849		44.4746	194.475
5.75333	175.405	1575.41	116.284	616.284	66.0262	1566.03	73.6231	473.623	18.3822		13.3506		21.2468		43.7125	193.712
5.76	166.627	1566.63	112.285	612.285	62.6142	1562.61	72.5724	472.572	18.5017		13.4183		21.5282		43.1568	193.157
5.76667	158.195	1558.2	108.813	608.813	59.6236	1559.62	71.6432	471.643	18.6572		13.5103		21.9011		42.7964	192.796
5.77333	150.35	1550.35	105.803	605.803	57.0128	1557.01	70.8354	470.835	18.8324		13.6329		22.3282		42.6348	192.635
5.78	143.283	1543.28	103.159	603.159	54.7173	1554.72	70.1452	470.145	19.0094		13.7969		22.7729		42.7006	192.701
5.78667	137.138	1537.14	100.763	600.763	52.6667	1552.67	69.5591	469.559	19.1711		14.0244		23.1938		43.0362	193.036
5.79333	132.022	1532.02	98.5211	598.521	50.7934	1550.79	69.0576	469.058	19.3102		14.3366		23.561		43.7265	193.726
5.8	128.004	1528	96.3645	596.365	49.0369	1549.04	68.605	468.605	19.4234		14.7672		23.8555		44.9024	194.902
5.80667	125.166	1525.17	94.259	594.259	47.3576	1547.36	68.1629	468.163	19.523		15.3546		24.0721		46.7504	196.75
5.81333	123.595	1523.59	92.2134	592.213	45.7423	1545.74	67.6913	467.691	19.6329		16.141		24.2148		49.5052	199.505
5.82	123.39	1523.39	90.2628	590.263	44.2	1544.2	67.1526	467.153	19.7812		17.1584		24.3062		53.451	203.451
5.82667	124.639	1524.64	88.4504	588.45	42.7541	1542.75	66.5174	466.517	20.0023		18.4289		24.3677		58.8877	208.888
5.83333	127.391	1527.39	86.8229	586.823	41.4432	1541.44	65.766	465.766	20.3246		19.9547		24.4234		66.0878	216.088
5.84	131.607	1531.61	85.4093	585.409	40.3107	1540.31	64.8929	464.893	20.7618		21.7147		24.4924		75.2322	225.232
5.84667	137.13	1537.13	84.2207	584.221	39.3971	1539.4	63.9054	463.905	21.3162		23.6595		24.583		86.3438	236.344
5.85333	143.66	1543.66	83.2467	583.247	38.7391	1538.74	62.8223	462.822	21.9753		25.7114		24.6922		99.2405	249.24
5.86	150.769	1550.77	82.466	582.466	38.354	1538.35	61.671	461.671	22.7059		27.7678		24.8098		113.498	263.498
5.86667	157.934	1557.93	81.841	581.841	38.2451	1538.25	60.4755	460.475	23.463		29.721		24.9162		128.456	278.456
5.87333	164.589	1564.59	81.329	581.329	38.3833	1538.38	59.2667	459.267	24.1898		31.4602		24.9907		143.283	293.283
5.88	170.188	1570.19	80.8913	580.891	38.739	1538.74	58.069	458.069	24.8365		32.8898		25.0131		157.052	307.052
5.88667	174.29	1574.29	80.4762	580.476	39.2502	1539.25	56.9061	456.906	25.3597		33.942		24.9637		168.856	318.856
5.89333	176.571	1576.57	80.0373	580.037	39.8497	1539.85	55.7931	455.793	25.7225		34.5736		24.8279		177.929	327.929
5.9	176.88	1576.88	79.5261	579.526	40.4704	1540.47	54.7398	454.74	25.908		34.773		24.6007		183.745	333.745
5.90667	175.23	1575.23	78.8983	578.898	41.0517	1541.05	53.7553	453.755	25.9178		34.5645		24.2842		186.059	336.059
5.91333	171.774	1571.77	78.1199	578.12	41.5491	1541.55	52.8374	452.837	25.7642		33.9967		23.8895		184.919	334.919
5.92	166.769	1566.77	77.1694	577.169	41.9396	1541.94	51.9871	451.987	25.4733		33.129		23.427		180.638	330.638
5.92667	160.535	1560.53	76.0359	576.036	42.2257	1542.23	51.1951	451.195	25.0756		32.0345		22.9126		173.718	323.718
5.93333	153.412	1553.41	74.73	574.73	42.4282	1542.43	50.4562	450.456	24.6023		30.7843		22.3677		164.772	314.772
5.94	145.733	1545.73	73.2881	573.288	42.5792	1542.58	49.7608	449.761	24.0876		29.447		21.8084		154.455	304.455
5.94667	137.796	1537.8	71.7604	571.76	42.73	1542.73	49.0994	449.099	23.5569		28.0747		21.2534		143.378	293.378
5.95333	129.859	1529.86	70.2172	570.217	42.9331	1542.93	48.4632	448.463	23.0301		26.7219		20.7172		132.07	282.07
5.96	122.136	1522.14	68.7306	568.731	43.2414	1543.24	47.8471	447.847	22.5255		25.4224		20.2118		120.965	270.965
5.96667	114.796	1514.8	67.3773	567.377	43.6952	1543.7	47.2462	447.246	22.0524		24.2065		19.7463		110.383	260.383
5.97333	107.97	1507.97	66.2228	566.223	44.325	1544.33	46.6632	446.663	21.6145		23.0912		19.3279		100.541	250.541
5.98	101.753	1501.75	65.3206	565.321	45.1449	1545.14	46.0935	446.094	21.2181		22.0826		18.9573		91.5686	241.569
5.98667	96.2102	1496.21	64.7015	564.702	46.1585	1546.16	45.5416	445.542	20.863		21.1885		18.64		83.5173	233.517
5.99333	91.3821	1491.38	64.3762	564.376	47.3515	1547.35	45.0095	445.009	20.5527		20.412		18.3734		76.39	226.39
6	87.2835	1487.28	64.3263	564.326	48.7015	1548.7	44.5032	444.503	20.2858		19.7505		18.16		70.1471	220.147
6.00667	83.9072	1483.91	64.5106	564.511	50.1816	1550.18	44.0246	444.025	20.0601		19.1972		17.9977		64.7274	214.727
6.01333	81.2288	1481.23	64.8577	564.858	51.7473	1551.75	43.5813	443.581	19.8786		18.7456		17.8864		60.0486	210.049
6.02	79.2059	1479.21	65.2801	565.28	53.3455	1553.35	43.1788	443.179	19.7408		18.3887		17.8222		56.0289	206.029
6.02667	77.786	1477.79	65.6738	565.674	54.9031	1554.9	42.819	442.819	19.6477		18.1148		17.8065		52.5867	202.587
6.03333	76.9074	1476.91	65.9506	565.951	56.333	1556.33	42.508	442.508	19.6025		17.9157		17.8376		49.6422	199.642
6.04	76.4924	1476.49	66.067	566.067	57.5534	1557.55	42.2531	442.253	19.6172		17.7797		17.9118		47.1363	197.136
6.04667	76.443	1476.44	66.0368	566.037	58.5131	1558.51	42.0654	442.065	19.71		17.6941		18.0192		45.0092	195.009
6.05333	76.6289	1476.63	65.9296	565.93	59.2114	1559.21	41.9552	441.955	19.9167		17.6473		18.1509		43.2195	193.219
6.06	76.8971	1476.9	65.8415	565.842	59.6815	1559.68	41.9336	441.934	20.2869		17.6282		18.2962		41.7388	191.739
6.06667	77.0931	1477.09	65.8693	565.869	59.97	1559.97	42.0055	442.006	20.9052		17.6345		18.444		40.5435	190.544
6.07333	77.0947	1477.09	66.0822	566.082	60.1136	1560.11	42.1734	442.173	21.8866		17.6563		18.5903		39.617	189.617
6.08	76.8425	1476.84	66.506	566.506	60.1287	1560.13	42.4359	442.436	23.3772		17.6965		18.7308		38.9534	188.953
6.08667	76.3483	1476.35	67.099	567.099	60.0164	1560.02	42.7748	442.775	25.5558		17.7611		18.8736		38.546	188.546
6.09333	75.6846	1475.68	67.778	567.778	59.7776	1559.78	43.1645	443.164	28.6169		17.8599		19.0352		38.3904	188.39
6.1	74.9633	1474.96	68.4382	568.438	59.4211	1559.42	43.574	443.574	32.7461		18.0068		19.2344		38.4763	188.476
6.10667	74.3054	1474.31	68.977	568.977	58.9722	1558.97	43.971	443.971	38.0807		18.2272		19.5051		38.7902	188.79
6.11333	73.8267	1473.83	69.3314	569.331	58.4702	1558.47	44.334	444.334	44.6734		18.5463		19.8813		39.3079	189.308
6.12	73.6133	1473.61	69.486	569.486	57.9674	1557.97	44.6471	444.647	52.4526		18.9905		20.3947		39.9921	189.992
6.12667	73.7355	1473.74	69.4752	569.475	57.514	1557.51	44.9148	444.915	61.1914		19.5917		21.0736		40.7865	190.787
6.13333	74.2514	1474.25	69.3648	569.365	57.1408	1557.14	45.1571	445.157	70.5072		20.3702		21.9345		41.6227	191.623
6.14	75.2	1475.2	69.2153	569.215	56.8316	1556.83	45.4013	445.401	79.8747		21.3428		22.9687		42.4248	192.425
6.14667	76.5923	1476.59	69.0707	569.071	56.5326	1556.53	45.6739	445.674	88.6925		22.5039		24.1541		43.117	193.117
6.15333	78.3845	1478.38	68.9417	568.942	56.156	1556.16	45.9978	445.998	96.3544		23.8169		25.4449		43.6321	193.632
6.16	80.4557	1480.46	68.8216	568.822	55.6118	1555.61	46.3672	446.367	102.33		25.2254		26.7681		43.9276	193.928
6.16667	82.5875	1482.59	68.6887	568.689	54.8424	1554.84	46.7645	446.764	106.236		26.6515		28.0396		43.975	193.975
6.17333	84.4929	1484.49	68.5346	568.535	53.8372	1553.84	47.1532	447.153	107.886		28.0034		29.1744		43.7786	193.779
6.18	85.8686	1485.87	68.371	568.371	52.6253	1552.63	47.4796	447.48	107.301		29.1835		30.0983		43.3618	193.362
6.18667	86.475	1486.47	68.2507	568.251	51.2864	1551.29	47.6885	447.689	104.688		30.1093		30.7589		42.7742	192.774
6.19333	86.2047	1486.2	68.2678	568.268	49.9399	1549.94	47.7338	447.734	100.395		30.7192		31.137		42.081	192.081
6.2	85.1051	1485.11	68.5521	568.552	48.7296	1548.73	47.5855	447.585	94.8529		30.9909		31.2417		41.3487	191.349
6.20667	83.3665	1483.37	69.247	569.247	47.8077	1547.81	47.2371	447.237	88.5103		30.9382		31.1131		40.6431	190.643
6.21333	81.2801	1481.28	70.4736	570.474	47.3077	1547.31	46.7027	446.703	81.7831		30.6016		30.8006		40.0232	190.023
6.22	79.1609	1479.16	72.2735	572.273	47.3139	1547.31	46.0148	446.015	75.031		30.0467		30.3594		39.534	189.534
6.22667	77.3015	1477.3	74.5735	574.574	47.8389	1547.84	45.2118	445.212	68.5363		29.3496		29.841		39.1982	189.198
6.23333	75.9036	1475.9	77.1726	577.173	48.8123	1548.81	44.338	444.338	62.4956		28.5766		29.2925		39.0142	189.014
6.24	75.0423	1475.04	79.7722	579.772	50.1023	1550.1	43.4304	443.43	57.0389		27.7814		28.7531		38.9718	188.972
6.24667	74.6546	1474.65	82.0423	582.042	51.5443	1551.54	42.5202	442.52	52.2415		27.0065		28.2544		39.0555	189.055
6.25333	74.5591	1474.56	83.722	583.722	52.9937	1552.99	41.6463	441.646	48.1245		26.2815		27.8346		39.2553	189.255
6.26	74.5166	1474.52	84.696	584.696	54.357	1554.36	40.842	440.842	44.6875		25.6257		27.5285		39.5785	189.579
6.26667	74.3043	1474.3	85.0168	585.017	55.6015	1555.6	40.1394	440.139	41.903		25.0582		27.3593		40.0512	190.051
6.27333	73.791	1473.79	84.8709	584.871	56.7472	1556.75	39.5684	439.568	39.7253		24.5864		27.3408		40.7136	190.714
6.28	72.9703	1472.97	84.5014	584.501	57.8194	1557.82	39.1529	439.153	38.0804		24.2175		27.4715		41.5909	191.591
6.28667	71.9271	1471.93	84.1155	584.116	58.8179	1558.82	38.8973	438.897	36.8723		23.9525		27.7249		42.6854	192.685
6.29333	70.8008	1470.8	83.8227	583.823	59.7	1559.7	38.7876	438.788	35.9943		23.7861		28.0601		43.957	193.957
6.3	69.7101	1469.71	83.6184	583.618	60.3855	1560.39	38.8017	438.802	35.3247		23.6976		28.4305		45.3181	195.318
6.30667	68.713	1468.71	83.4204	583.42	60.7897	1560.79	38.901	438.901	34.7633		23.6646		28.7918		46.6445	196.644
6.31333	67.802	1467.8	83.1235	583.123	60.8476	1560.85	39.062	439.062	34.2249		23.6589		29.1019		47.799	197.799
6.32	66.9401	1466.94	82.6329	582.633	60.5374	1560.54	39.2697	439.27	33.6552		23.6604		29.3243		48.653	198.653
6.32667	66.0833	1466.08	81.8892	581.889	59.8807	1559.88	39.5219	439.522	33.0346		23.6497		29.424		49.1236	199.124
6.33333	65.2053	1465.21	80.8602	580.86	58.9299	1558.93	39.8224	439.822	32.3612		23.6124		29.3753		49.1796	199.18
6.34	64.2997	1464.3	79.5305	579.53	57.7527	1557.75	40.1609	440.161	31.6526		23.5481		29.1612		48.8437	198.844
6.34667	63.3586	1463.36	77.8888	577.889	56.4178	1556.42	40.5162	440.516	30.9403		23.4538		28.7868		48.1836	198.184
6.35333	62.3563	1462.36	75.9353	575.935	54.9862	1554.99	40.8472	440.847	30.2544		23.3396		28.2764		47.2894	197.289
6.36	61.2528	1461.25	73.6976	573.698	53.5106	1553.51	41.1014	441.101	29.6269		23.2136		27.6716		46.2527	196.253
6.36667	60.0094	1460.01	71.2368	571.237	52.0378	1552.04	41.231	441.231	29.086		23.0896		27.022		45.15	195.15
6.37333	58.6005	1458.6	68.6606	568.661	50.6163	1550.62	41.1901	441.19	28.656		22.978		26.3821		44.0359	194.036
6.38	57.041	1457.04	66.1117	566.112	49.3226	1549.32	40.9573	440.957	28.3516		22.8863		25.7986		42.9504	192.95
6.38667	55.3947	1455.39	63.7637	563.764	48.2756	1548.28	40.5396	440.54	28.1826		22.8217		25.3084		41.9196	191.92
6.39333	53.7796	1453.78	61.8516	561.852	47.666	1547.67	39.9604	439.96	28.135		22.7938		24.9377		40.9738	190.974
6.4	52.4118	1452.41	60.7163	560.716	47.8021	1547.8	39.2611	439.261	28.1852		22.8044		24.6971		40.1368	190.137
6.40667	51.6525	1451.65	60.8622	560.862	49.145	1549.15	38.4973	438.497	28.2976		22.8508		24.5935		39.4403	189.44
6.41333	52.1069	1452.11	62.9635	562.963	52.2789	1552.28	37.7278	437.728	28.4324		22.9284		24.623		38.9234	188.923
6.42	54.677	1454.68	67.7288	567.729	57.7904	1557.79	37.0098	437.01	28.5631		23.0374		24.7773		38.62	188.62
6.42667	60.4786	1460.48	75.6501	575.65	66.0121	1566.01	36.3934	436.393	28.675		23.166		25.0462		38.5487	188.549
6.43333	70.4714	1470.47	86.7024	586.702	76.7497	1576.75	35.9216	435.922	28.7759		23.3036		25.4169		38.703	188.703
6.44	84.9185	1484.92	100.198	600.198	89.1276	1589.13	35.6313	435.631	28.8715		23.4397		25.8715		39.0574	189.057
6.44667	103.022	1503.02	114.907	614.907	101.688	1601.69	35.5482	435.548	28.9596		23.5736		26.4041		39.5787	189.579
6.45333	122.976	1522.98	129.414	629.414	112.741	1612.74	35.6827	435.683	29.0324		23.7035		27.0174		40.258	190.258
6.46	142.526	1542.53	142.483	642.483	120.81	1620.81	36.0327	436.033	29.073		23.8256		27.7213		41.1384	191.138
6.46667	159.688	1559.69	153.291	653.291	125.027	1625.03	36.5741	436.574	29.0719		23.9457		28.5257		42.2988	192.299
6.47333	173.243	1573.24	161.422	661.422	125.285	1625.28	37.2529	437.253	29.0292		24.0725		29.4304		43.8254	193.825
6.48	182.804	1582.8	166.743	666.743	122.169	1622.17	37.996	437.996	28.9542		24.2123		30.4123		45.7575	195.758
6.48667	188.54	1588.54	169.278	669.278	116.678	1616.68	38.713	438.713	28.8647		24.3638		31.4217		48.0344	198.034
6.49333	190.818	1590.82	169.151	669.151	109.919	1609.92	39.3187	439.319	28.7733		24.5257		32.3968		50.4815	200.481
6.5	189.983	1589.98	166.61	666.61	102.85	1602.85	39.7463	439.746	28.6866		24.6912		33.2578		52.8446	202.845
6.50667	186.321	1586.32	162.05	662.05	96.1544	1596.15	39.9635	439.963	28.6071		24.8553		33.9311		54.8505	204.85
6.51333	180.162	1580.16	156.012	656.012	90.2446	1590.24	39.9742	439.974	28.5373		25.0024		34.3528		56.2762	206.276
6.52	171.983	1571.98	149.129	649.129	85.3557	1585.36	39.8054	439.805	28.4761		25.13		34.4811		56.9862	206.986
6.52667	162.481	1562.48	142.075	642.075	81.6593	1581.66	39.488	439.488	28.4304		25.2324		34.3215		56.955	206.955
6.53333	152.571	1552.57	135.523	635.523	79.3622	1579.36	39.0633	439.063	28.4165		25.3121		33.9157		56.2618	206.262
6.54	143.292	1543.29	130.014	630.014	78.662	1578.66	38.5746	438.575	28.4628		25.3749		33.3407		55.0585	205.058
6.54667	135.57	1535.57	125.823	625.823	79.6043	1579.6	38.0634	438.063	28.595		25.4311		32.6829		53.5243	203.524
6.55333	129.897	1529.9	122.852	622.852	81.9282	1581.93	37.5696	437.57	28.836		25.4933		32.0211		51.8438	201.844
6.56	126.086	1526.09	120.667	620.667	85.0237	1585.02	37.1297	437.13	29.1895		25.5663		31.4142		50.174	200.174
6.56667	123.318	1523.32	118.665	618.665	88.0786	1588.08	36.7594	436.759	29.6342		25.6503		30.8962		48.6421	198.642
6.57333	120.516	1520.52	116.331	616.331	90.3328	1590.33	36.4648	436.465	30.1413		25.7494		30.4909		47.3338	197.334
6.58	116.812	1516.81	113.412	613.412	91.3034	1591.3	36.2402	436.24	30.6626		25.8583		30.2228		46.31	196.31
6.58667	111.867	1511.87	109.984	609.984	90.8598	1590.86	36.0897	436.09	31.152		25.972		30.1256		45.6073	195.607
6.59333	105.913	1505.91	106.39	606.39	89.1958	1589.2	36.0389	436.039	31.5708		26.0872		30.2587		45.2551	195.255
6.6	99.5662	1499.57	103.099	603.099	86.6999	1586.7	36.1344	436.134	31.892		26.2103		30.6906		45.2882	195.288
6.60667	93.5419	1493.54	100.587	600.587	83.8517	1583.85	36.4471	436.447	32.1105		26.3576		31.4835		45.7665	195.767
6.61333	88.4389	1488.44	99.2114	599.211	81.151	1581.15	37.0456	437.046	32.2339		26.5373		32.6567		46.734	196.734
6.62	84.6156	1484.62	99.1564	599.156	79.0455	1579.05	37.9576	437.958	32.2726		26.7589		34.1465		48.1701	198.17
6.62667	82.1775	1482.18	100.358	600.358	77.8655	1577.87	39.1496	439.15	32.24		27.0176		35.7928		49.9459	199.946
6.63333	81.0002	1481	102.442	602.442	77.7264	1577.73	40.511	440.511	32.1416		27.2869		37.365		51.8319	201.832
6.64	80.7468	1480.75	104.732	604.732	78.4374	1578.44	41.8587	441.859	31.9805		27.5404		38.62		53.5443	203.544
6.64667	80.9309	1480.93	106.418	606.418	79.5296	1579.53	42.9923	442.992	31.7605		27.7448		39.3809		54.8409	204.841
6.65333	81.0001	1481	106.814	606.814	80.4249	1580.42	43.7412	443.741	31.4904		27.8784		39.5874		55.5904	205.59
6.66	80.5161	1480.52	105.633	605.633	80.6654	1580.67	44.0206	444.021	31.1909		27.9395		39.3033		55.7954	205.795
6.66667	79.2986	1479.3	103.114	603.114	80.106	1580.11	43.8414	443.841	30.8953		27.9445		38.68		55.5698	205.57
6.67333	77.5174	1477.52	99.9246	599.925	78.9612	1578.96	43.3028	443.303	30.638		27.9153		37.92		55.0733	205.073
6.68	75.6504	1475.65	96.9497	596.95	77.709	1577.71	42.5552	442.555	30.4512		27.8758		37.2416		54.4743	204.474
6.68667	74.3572	1474.36	95.0369	595.037	76.9097	1576.91	41.7798	441.78	30.3528		27.8452		36.8539		53.9223	203.922
6.69333	74.2891	1474.29	94.8195	594.819	77.0217	1577.02	41.1502	441.15	30.3525		27.8521		36.9573		53.547	203.547
6.7	75.9486	1475.95	96.6699	596.67	78.2972	1578.3	40.8295	440.83	30.4344		27.916		37.7082		53.444	203.444
6.70667	79.6542	1479.65	100.803	600.803	80.7746	1580.77	40.9604	440.96	30.5852		28.0514		39.1461		53.6703	203.67
6.71333	85.693	1485.69	107.413	607.413	84.4423	1584.44	41.6313	441.631	30.7779		28.2617		41.1358		54.2239	204.224
6.72	94.508	1494.51	116.697	616.697	89.4293	1589.43	42.8328	442.833	31.001		28.5408		43.3676		55.0668	205.067
6.72667	106.707	1506.71	128.747	628.747	96.1083	1596.11	44.4413	444.441	31.257		28.8685		45.4419		56.1452	206.145
6.73333	122.815	1522.82	143.43	643.43	104.987	1604.99	46.232	446.232	31.5745		29.218		47.0209		57.4399	207.44
6.74	143.004	1543	160.336	660.336	116.498	1616.5	47.946	447.946	31.9985		29.5611		47.9281		58.9622	208.962
6.74667	166.923	1566.92	178.729	678.729	130.738	1630.74	49.374	449.374	32.5756		29.8783		48.1772		60.724	210.724
6.75333	193.412	1593.41	197.345	697.345	147.184	1647.18	50.4143	450.414	33.3177		30.1578		47.9207		62.6801	212.68
6.76	220.174	1620.17	214.255	714.255	164.378	1664.38	51.0667	451.067	34.1773		30.3901		47.3508		64.6926	214.693
6.76667	243.855	1643.85	227.112	727.112	179.97	1679.97	51.3986	451.399	35.0472		30.5634		46.6212		66.5317	216.532
6.77333	260.833	1660.83	233.816	733.816	191.276	1691.28	51.4798	451.48	35.797		30.6727		45.8185		67.9401	217.94
6.78	268.404	1668.4	233.242	733.242	196.209	1696.21	51.3484	451.348	36.3116		30.7136		44.967		68.7119	218.712
6.78667	265.74	1665.74	225.654	725.654	193.983	1693.98	51.021	451.021	36.5398		30.6889		44.0741		68.7323	218.732
6.79333	254.011	1654.01	212.537	712.537	185.31	1685.31	50.5097	450.51	36.4842		30.6128		43.1733		68.0174	218.017
6.8	235.782	1635.78	196.061	696.061	171.972	1671.97	49.8404	449.84	36.2027		30.5082		42.3567		66.7106	216.711
6.80667	214.065	1614.07	178.44	678.44	156.166	1656.17	49.0652	449.065	35.7717		30.4028		41.7793		65.0427	215.043
6.81333	191.554	1591.55	161.446	661.446	139.896	1639.9	48.2714	448.271	35.2819		30.3176		41.6472		63.2695	213.27
6.82	170.181	1570.18	146.204	646.204	124.652	1624.65	47.5579	447.558	34.8175		30.2769		42.1579		61.596	211.596
6.82667	151.071	1551.07	133.233	633.233	111.316	1611.32	47.0513	447.051	34.4715		30.2927		43.4373		60.136	210.136
6.83333	134.733	1534.73	122.662	622.662	100.296	1600.3	46.9041	446.904	34.3329		30.3755		45.44		58.9196	208.92
6.84	121.317	1521.32	114.419	614.419	91.6756	1591.68	47.3377	447.338	34.4961		30.5228		47.898		57.9316	207.932
6.84667	110.792	1510.79	108.337	608.337	85.3688	1585.37	48.6673	448.667	35.0741		30.7256		50.3631		57.1563	207.156
6.85333	102.992	1502.99	104.137	604.137	81.1856	1581.19	51.2836	451.284	36.1681		30.9705		52.3286		56.6028	206.603
6.86	97.5777	1497.58	101.415	601.415	78.8196	1578.82	55.5532	455.553	37.8508		31.2386		53.405		56.2952	206.295
6.86667	94.0017	1494	99.6581	599.658	77.8321	1577.83	61.6168	461.617	40.1027		31.5186		53.4305		56.2419	206.242
6.87333	91.5616	1491.56	98.3353	598.335	77.6982	1577.7	69.1967	469.197	42.7768		31.7957		52.5128		56.4194	206.419
6.88	89.5588	1489.56	97.032	597.032	77.8849	1577.88	77.5168	477.517	45.5855		32.055		50.9644		56.7642	206.764
6.88667	87.5231	1487.52	95.5542	595.554	77.9635	1577.96	85.4399	485.44	48.161		32.2794		49.2172		57.2315	207.231
6.89333	85.3666	1485.37	94.0256	594.026	77.6885	1577.69	91.7951	491.795	50.1508		32.4569		47.7253		57.8452	207.845
6.9	83.4143	1483.41	92.8843	592.884	77.0463	1577.05	95.7461	495.746	51.3212		32.5878		46.8714		58.7122	208.712
6.90667	82.289	1482.29	92.7875	592.787	76.2606	1576.26	97.0189	497.019	51.6088		32.68		46.8777		59.955	209.955
6.91333	82.6509	1482.65	94.3833	594.383	75.7081	1575.71	95.8926	495.893	51.1276		32.7496		47.7258		61.6057	211.606
6.92	84.8855	1484.89	98.0459	598.046	75.7826	1575.78	93.0122	493.012	50.1134		32.808		49.1506		63.5472	213.547
6.92667	88.948	1488.95	103.679	603.679	76.765	1576.76	89.1154	489.115	48.8367		32.8606		50.7269		65.5415	215.541
6.93333	94.418	1494.42	110.731	610.731	78.7737	1578.77	84.8405	484.84	47.5647		32.903		52.0053		67.3293	217.329
6.94	100.715	1500.72	118.39	618.39	81.7598	1581.76	80.649	480.649	46.5224		32.9337		52.672		68.7384	218.738
6.94667	107.373	1507.37	125.892	625.892	85.5561	1585.56	76.8725	476.872	45.9226		32.9504		52.6123		69.7071	219.707
6.95333	114.182	1514.18	132.721	632.721	89.9344	1589.93	73.7803	473.78	45.9682		32.9669		51.8862		70.2493	220.249
6.96	121.119	1521.12	138.6	638.6	94.6996	1594.7	71.586	471.586	46.8023		32.992		50.6507		70.3972	220.397
6.96667	128.025	1528.03	143.284	643.284	99.7346	1599.73	70.378	470.378	48.4029		33.0333		49.0815		70.1762	220.176
6.97333	134.32	1534.32	146.389	646.389	104.901	1604.9	70.0502	470.05	50.5002		33.0854		47.3282		69.6148	219.615
6.98	139.011	1539.01	147.415	647.415	109.831	1609.83	70.2705	470.27	52.6163		33.1324		45.5132		68.768	218.768
6.98667	141.073	1541.07	145.981	645.981	113.852	1613.85	70.5995	470.6	54.2222		33.1557		43.7382		67.7157	217.716
6.99333	139.933	1539.93	142.099	642.099	116.173	1616.17	70.6426	470.643	54.936		33.1472		42.0908		66.5575	216.558
7	135.745	1535.74	136.233	636.233	116.251	1616.25	70.16	470.16	54.6303		33.1146		40.6414		65.3916	215.392
7.00667	129.298	1529.3	129.17	629.17	114.042	1614.04	69.1109	469.111	53.4333		33.0737		39.4397		64.2945	214.295
7.01333	121.706	1521.71	121.791	621.791	110.008	1610.01	67.5965	467.596	51.6222		33.0513		38.5228		63.3287	213.329
7.02	114.148	1514.15	114.935	614.935	104.923	1604.92	65.793	465.793	49.5174		33.0711		37.9049		62.5605	212.56
7.02667	107.674	1507.67	109.329	609.329	99.6595	1599.66	63.913	463.913	47.3937		33.1469		37.5555		62.0698	212.07
7.03333	103.103	1503.1	105.538	605.538	95.0216	1595.02	62.1548	462.155	45.4371		33.2752		37.4149		61.9364	211.936
7.04	100.906	1500.91	103.883	603.883	91.6281	1591.63	60.7008	460.701	43.7463		33.43		37.3889		62.1947	212.195
7.04667	101.127	1501.13	104.368	604.368	89.8076	1589.81	59.6906	459.691	42.3452		33.5848		37.3895		62.7868	212.787
7.05333	103.439	1503.44	106.714	606.714	89.5324	1589.53	59.203	459.203	41.217		33.7089		37.3602		63.5723	213.572
7.06	107.318	1507.32	110.467	610.467	90.5258	1590.53	59.2199	459.22	40.3338		33.7829		37.2862		64.3811	214.381
7.06667	112.23	1512.23	115.127	615.127	92.437	1592.44	59.6078	459.608	39.6662		33.8074		37.193		65.0852	215.085
7.07333	117.68	1517.68	120.206	620.206	95.0261	1595.03	60.1354	460.135	39.1996		33.7904		37.1307		65.6449	215.645
7.08	123.139	1523.14	125.244	625.244	98.1657	1598.17	60.5365	460.537	38.9151		33.751		37.1521		66.1123	216.112
7.08667	128.033	1528.03	129.876	629.876	101.712	1601.71	60.5961	460.596	38.8038		33.7046		37.2983		66.5904	216.59
7.09333	131.939	1531.94	133.965	633.965	105.38	1605.38	60.2284	460.228	38.8613		33.6714		37.5989		67.1765	217.177
7.1	134.797	1534.8	137.617	637.617	108.856	1608.86	59.4989	459.499	39.0998		33.6683		38.0497		67.9132	217.913
7.10667	136.823	1536.82	141.013	641.013	111.965	1611.97	58.5669	458.567	39.5429		33.7093		38.6282		68.7687	218.769
7.11333	138.235	1538.23	144.165	644.165	114.725	1614.72	57.6186	457.619	40.2105		33.8055		39.2951		69.642	219.642
7.12	139.075	1539.08	146.841	646.841	117.191	1617.19	56.794	456.794	41.0864		33.963		40.0103		70.4169	220.417
7.12667	139.364	1539.36	148.769	648.769	119.315	1619.31	56.1469	456.147	42.1151		34.1805		40.7237		70.9994	220.999
7.13333	139.445	1539.44	149.925	649.925	120.975	1620.98	55.6557	455.656	43.193		34.4481		41.39		71.348	221.348
7.14	140.144	1540.14	150.716	650.716	122.248	1622.25	55.2585	455.259	44.2048		34.7519		41.967		71.4692	221.469
7.14667	142.43	1542.43	151.828	651.828	123.629	1623.63	54.8863	454.886	45.0657		35.0932		42.444		71.401	221.401
7.15333	146.655	1546.66	153.748	653.748	125.944	1625.94	54.4946	454.495	45.7388		35.4833		42.8215		71.2054	221.205
7.16	152.046	1552.05	156.348	656.348	129.831	1629.83	54.0801	454.08	46.2467		35.9535		43.1232		70.9763	220.976
7.16667	156.937	1556.94	158.831	658.831	135.161	1635.16	53.7038	453.704	46.6566		36.5556		43.389		70.809	220.809
7.17333	159.607	1559.61	160.157	660.157	140.871	1640.87	53.4571	453.457	47.0416		37.3478		43.6615		70.7704	220.77
7.18	159.169	1559.17	159.636	659.636	145.432	1645.43	53.4733	453.473	47.4709		38.3935		44.001		70.8954	220.895
7.18667	155.942	1555.94	157.336	657.336	147.643	1647.64	53.9192	453.919	47.9872		39.7314		44.4765		71.2323	221.232
7.19333	151.215	1551.22	154.076	654.076	147.241	1647.24	55.0246	455.025	48.6005		41.3798		45.1728		71.8801	221.88
7.2	146.657	1546.66	151.129	651.129	144.977	1644.98	57.1059	457.106	49.3014		43.3222		46.1902		73.0078	223.008
7.20667	143.788	1543.79	149.819	649.819	142.202	1642.2	60.5237	460.524	50.0462		45.5035		47.6235		74.7814	224.781
7.21333	143.837	1543.84	151.264	651.264	140.244	1640.24	65.547	465.547	50.7676		47.8272		49.5045		77.2487	227.249
7.22	147.958	1547.96	156.325	656.325	139.987	1639.99	72.1584	472.158	51.3865		50.1473		51.737		80.2491	230.249
7.22667	157.349	1557.35	165.53	665.53	141.845	1641.85	79.8983	479.898	51.8016		52.2827		54.0489		83.409	233.409
7.23333	172.716	1572.72	178.794	678.794	145.95	1645.95	87.8903	487.89	51.9277		54.043		56.0565		86.2396	236.24
7.24	193.214	1593.21	194.952	694.952	152.194	1652.19	95.0233	495.023	51.7105		55.2717		57.3715		88.3058	238.306
7.24667	215.762	1615.76	211.571	711.571	160.043	1660.04	100.281	500.281	51.1395		55.8609		57.7456		89.3767	239.377
7.25333	235.7	1635.7	225.484	725.484	168.281	1668.28	103.051	503.051	50.268		55.7836		57.1402		89.4605	239.46
7.26	248.56	1648.56	233.928	733.928	175.182	1675.18	103.305	503.305	49.1805		55.0852		55.7271		88.7563	238.756
7.26667	251.827	1651.83	235.59	735.59	179.152	1679.15	101.612	501.612	47.9909		53.8719		53.7942		87.5481	237.548
7.27333	245.648	1645.65	230.981	730.981	179.536	1679.54	98.9413	498.941	46.831		52.279		51.654		86.1216	236.122
7.28	232.273	1632.27	221.973	721.973	177.037	1677.04	96.303	496.303	45.8156		50.4586		49.5744		84.7375	234.737
7.28667	214.855	1614.86	210.845	710.845	173.415	1673.41	94.3425	494.342	45.0265		48.5514		47.7631		83.627	233.627
7.29333	196.345	1596.34	199.419	699.419	170.528	1670.53	93.1184	493.118	44.4927		46.6789		46.3919		82.9764	232.976
7.3	178.893	1578.89	188.71	688.71	169.285	1669.29	92.2065	492.206	44.1778		44.9336		45.6042		82.9061	232.906
7.30667	163.805	1563.8	179.141	679.141	169.197	1669.2	91.0162	491.016	43.9946		43.3854		45.4977		83.4432	233.443
7.31333	151.841	1551.84	170.985	670.985	168.869	1668.87	89.1375	489.137	43.8546		42.0755		46.0653		84.5073	234.507
7.32	143.52	1543.52	164.725	664.725	167.003	1667	86.5064	486.506	43.6894		41.0177		47.1522		85.9045	235.905
7.32667	139.247	1539.25	161.049	661.049	163.18	1663.18	83.356	483.356	43.4635		40.2008		48.4771		87.3708	237.371
7.33333	139.261	1539.26	160.576	660.576	157.973	1657.97	80.0352	480.035	43.1733		39.5964		49.7017		88.6406	238.641
7.34	143.483	1543.48	163.464	663.464	152.475	1652.48	76.8439	476.844	42.838		39.1671		50.5553		89.5213	239.521
7.34667	151.35	1551.35	169.184	669.184	147.668	1647.67	73.9423	473.942	42.4896		38.8689		50.9054		89.9186	239.919
7.35333	161.852	1561.85	176.656	676.656	144.019	1644.02	71.3776	471.378	42.1735		38.67		50.7698		89.8296	239.83
7.36	173.801	1573.8	184.684	684.684	141.48	1641.48	69.1325	469.133	41.9194		38.5339		50.2743		89.3008	239.301
7.36667	186.263	1586.26	192.459	692.459	139.729	1639.73	67.1893	467.189	41.7407		38.4302		49.5817		88.4241	238.424
7.37333	198.776	1598.78	199.755	699.755	138.441	1638.44	65.5708	465.571	41.6253		38.3297		48.8453		87.3148	237.315
7.38	211.169	1611.17	206.679	706.679	137.433	1637.43	64.3266	464.327	41.5333		38.2123		48.1674		86.1117	236.112
7.38667	223.171	1623.17	213.229	713.229	136.678	1636.68	63.4929	463.493	41.4297		38.0678		47.6022		84.9677	234.968
7.39333	234.226	1634.23	219.061	719.061	136.243	1636.24	63.0687	463.069	41.2958		37.8952		47.1717		84.0322	234.032
7.4	243.69	1643.69	223.658	723.658	136.27	1636.27	62.9786	462.979	41.1369		37.7074		46.8734		83.4233	233.423
7.40667	251.104	1651.1	226.672	726.672	137.017	1637.02	63.092	463.092	40.9914		37.5293		46.7027		83.1875	233.188
7.41333	256.203	1656.2	228.057	728.057	138.894	1638.89	63.2687	463.269	40.9186		37.3938		46.6322		83.2593	233.259
7.42	258.758	1658.76	227.929	727.929	142.305	1642.31	63.402	463.402	40.9951		37.3212		46.6103		83.4624	233.462
7.42667	258.628	1658.63	226.423	726.423	147.316	1647.32	63.4258	463.426	41.3128		37.3253		46.5734		83.5706	233.571
7.43333	255.923	1655.92	223.658	723.658	153.41	1653.41	63.3038	463.304	41.95		37.4029		46.4531		83.3812	233.381
7.44	251.057	1651.06	219.781	719.781	159.553	1659.55	63.0132	463.013	42.9147		37.5222		46.1976		82.7807	232.781
7.44667	244.572	1644.57	214.94	714.94	164.563	1664.56	62.5358	462.536	44.1078		37.6403		45.7866		81.7751	231.775
7.45333	236.858	1636.86	209.231	709.231	167.513	1667.51	61.8707	461.871	45.3411		37.7147		45.2368		80.4578	230.458
7.46	228.078	1628.08	202.696	702.696	167.957	1667.96	61.0411	461.041	46.4002		37.7281		44.6007		78.9722	228.972
7.46667	218.323	1618.32	195.401	695.401	165.916	1665.92	60.1185	460.118	47.1255		37.6809		43.9624		77.4714	227.471
7.47333	207.881	1607.88	187.569	687.569	161.762	1661.76	59.2333	459.233	47.4467		37.5962		43.4167		76.084	226.084
7.48	197.349	1597.35	179.612	679.612	156.117	1656.12	58.5661	458.566	47.3989		37.4937		43.0321		74.9074	224.907
7.48667	187.545	1587.55	172.071	672.071	149.744	1649.74	58.2959	458.296	47.0751		37.4039		42.8277		74.0097	224.01
7.49333	179.267	1579.27	165.464	665.464	143.479	1643.48	58.5432	458.543	46.5819		37.3355		42.7696		73.4458	223.446
7.5	173.02	1573.02	160.141	660.141	138.142	1638.14	59.2786	459.279	46.0152		37.2914		42.7901		73.2438	223.244
7.50667	168.842	1568.84	156.225	656.225	134.438	1634.44	60.3022	460.302	45.4387		37.2637		42.8205		73.4035	223.404
7.51333	166.359	1566.36	153.634	653.634	132.767	1632.77	61.3202	461.32	44.8851		37.2444		42.8136		73.8812	223.881
7.52	165.019	1565.02	152.184	652.184	133.032	1633.03	62.0616	462.062	44.3742		37.22		42.7576		74.599	224.599
7.52667	164.362	1564.36	151.726	651.726	134.608	1634.61	62.4073	462.407	43.9062		37.1941		42.6685		75.4554	225.455
7.53333	164.24	1564.24	152.217	652.217	136.54	1636.54	62.417	462.417	43.4815		37.1636		42.5761		76.3837	226.384
7.54	164.778	1564.78	153.718	653.718	137.94	1637.94	62.3088	462.309	43.1102		37.1359		42.521		77.3476	227.348
7.54667	166.238	1566.24	156.306	656.306	138.345	1638.35	62.4402	462.44	42.8153		37.1161		42.5377		78.3541	228.354
7.55333	168.893	1568.89	159.986	659.986	137.894	1637.89	63.3433	463.343	42.6428		37.1163		42.6675		79.4537	229.454
7.56	172.977	1572.98	164.674	664.674	137.195	1637.2	65.908	465.908	42.6967		37.1587		42.9597		80.7463	230.746
7.56667	178.641	1578.64	170.22	670.22	136.992	1636.99	71.6327	471.633	43.1844		37.2769		43.4722		82.3915	232.391
7.57333	185.788	1585.79	176.409	676.409	137.834	1637.83	82.7074	482.707	44.4569		37.5088		44.2756		84.5764	234.576
7.58	193.856	1593.86	182.876	682.876	139.85	1639.85	101.64	501.64	47.0016		37.884		45.4056		87.3996	237.4
7.58667	201.847	1601.85	189.098	689.098	142.757	1642.76	130.216	530.216	51.3431		38.4098		46.8455		90.7613	240.761
7.59333	208.742	1608.74	194.509	694.509	146.03	1646.03	168.116	568.116	57.7876		39.0517		48.4821		94.3022	244.302
7.6	214.083	1614.08	198.745	698.745	149.107	1649.11	212.034	612.034	66.1644		39.7384		50.1161		97.5168	247.517
7.60667	218.23	1618.23	201.814	701.814	151.615	1651.61	256.016	656.016	75.6615		40.3717		51.5012		99.9424	249.942
7.61333	222.105	1622.1	204.088	704.088	153.509	1653.51	293.094	693.094	84.9625		40.8548		52.4448		101.349	251.349
7.62	226.731	1626.73	206.181	706.181	155.203	1655.2	317.458	717.458	92.6412		41.1312		52.8701		101.815	251.815
7.62667	233.03	1633.03	208.904	708.904	157.669	1657.67	326.163	726.163	97.6026		41.1883		52.8529		101.659	251.659
7.63333	241.872	1641.87	213.272	713.272	162.572	1662.57	319.609	719.609	99.3633		41.0564		52.5735		101.276	251.276
7.64	253.858	1653.86	220.318	720.318	172.122	1672.12	300.855	700.855	98.0768		40.8006		52.2433		100.962	250.962
7.64667	268.676	1668.68	230.506	730.506	188.305	1688.3	274.304	674.304	94.3646		40.4867		52.0258		100.797	250.797
7.65333	284.504	1684.5	243.081	743.081	211.54	1711.54	244.398	644.398	89.0592		40.1737		51.9984		100.653	250.653
7.66	298.17	1698.17	255.926	755.926	239.651	1739.65	214.77	614.77	82.9853		39.8995		52.1383		100.311	250.311
7.66667	306.217	1706.22	266.16	766.16	268.002	1768	187.915	587.915	76.8276		39.6838		52.3578		99.606	249.606
7.67333	306.275	1706.28	271.23	771.23	290.957	1790.96	165.226	565.226	71.0793		39.5348		52.5501		98.5114	248.511
7.68	297.966	1697.97	269.874	769.874	303.93	1803.93	147.199	547.199	66.0535		39.4501		52.6439		97.1513	247.151
7.68667	282.878	1682.88	262.469	762.469	304.93	1804.93	133.635	533.635	61.8967		39.4209		52.616		95.7349	245.735
7.69333	263.796	1663.8	250.668	750.668	294.908	1794.91	123.842	523.842	58.6254		39.4283		52.4741		94.475	244.475
7.7	243.729	1643.73	236.661	736.661	277.031	1777.03	116.844	516.844	56.1692		39.4532		52.2295		93.5185	243.518
7.70667	225.169	1625.17	222.486	722.486	255.395	1755.39	111.625	511.625	54.3899		39.478		51.8821		92.9136	242.914
7.71333	209.737	1609.74	209.62	709.62	233.842	1733.84	107.323	507.323	53.1205		39.4848		51.4261		92.6025	242.602
7.72	198.117	1598.12	198.891	698.891	215.23	1715.23	103.34	503.34	52.1932		39.4668		50.8693		92.4449	242.445
7.72667	190.12	1590.12	190.566	690.566	201.136	1701.14	99.3674	499.367	51.4509		39.421		50.2572		92.2806	242.281
7.73333	184.901	1584.9	184.473	684.473	191.875	1691.87	95.3387	495.339	50.7654		39.3526		49.6541		91.9901	241.99
7.74	181.33	1581.33	180.136	680.136	186.654	1686.65	91.3508	491.351	50.0467		39.2685		49.1283		91.545	241.545
7.74667	178.451	1578.45	176.965	676.965	183.92	1683.92	87.5822	487.582	49.2557		39.1757		48.7247		91.01	241.01
7.75333	175.852	1575.85	174.478	674.478	181.887	1681.89	84.2085	484.209	48.3987		39.0821		48.4645		90.5175	240.517
7.76	173.753	1573.75	172.488	672.488	179.131	1679.13	81.3348	481.335	47.5144		38.9959		48.3537		90.2377	240.238
7.76667	172.815	1572.82	171.17	671.17	175.006	1675.01	78.9997	479	46.6542		38.9313		48.4079		90.354	240.354
7.77333	173.945	1573.95	170.993	670.993	169.714	1669.71	77.2121	477.212	45.8673		38.9046		48.6867		91.0754	241.075
7.78	178.124	1578.12	172.614	672.614	164.052	1664.05	76.0217	476.022	45.1999		38.9303		49.3013		92.6117	242.612
7.78667	186.313	1586.31	176.809	676.809	159.024	1659.02	75.5801	475.58	44.6874		39.0259		50.386		95.1055	245.106
7.79333	199.3	1599.3	184.312	684.312	155.51	1655.51	76.1581	476.158	44.3575		39.2133		52.0453		98.5345	248.534
7.8	217.485	1617.49	195.606	695.606	154.052	1654.05	78.079	478.079	44.2343		39.5142		54.2897		102.622	252.622
7.80667	240.626	1640.63	210.669	710.669	154.755	1654.75	81.5983	481.598	44.3216		39.9352		57.0138		106.857	256.857
7.81333	267.615	1667.62	228.776	728.776	157.303	1657.3	86.7196	486.72	44.6059		40.4628		60.0003		110.593	260.593
7.82	296.424	1696.42	248.465	748.465	161.059	1661.06	93.0712	493.071	45.0447		41.0633		62.978		113.225	263.225
7.82667	324.374	1724.37	267.748	767.748	165.227	1665.23	99.8984	499.898	45.5799		41.6885		65.6829		114.356	264.356
7.83333	348.733	1748.73	284.522	784.522	169.005	1669.01	106.201	506.201	46.1461		42.2921		67.9042		113.901	263.901
7.84	367.463	1767.46	297.081	797.081	171.722	1671.72	111.003	511.003	46.7043		42.8255		69.4885		112.083	262.083
7.84667	379.834	1779.83	304.551	804.551	172.977	1672.98	113.604	513.604	47.243		43.2558		70.3679		109.361	259.361
7.85333	386.696	1786.7	307.09	807.09	172.79	1672.79	113.733	513.733	47.7846		43.5617		70.557		106.294	256.294
7.86	390.234	1790.23	305.819	805.819	171.667	1671.67	111.579	511.579	48.3632		43.7442		70.1452		103.433	253.433
7.86667	393.253	1793.25	302.493	802.493	170.576	1670.58	107.673	507.673	49.035		43.8162		69.3024		101.23	251.23
7.87333	398.091	1798.09	299.038	799.038	170.813	1670.81	102.745	502.745	49.8511		43.8014		68.2585		100.01	250.01
7.88	405.56	1805.56	297.092	797.092	173.743	1673.74	97.568	497.568	50.8529		43.7351		67.2886		99.9938	249.994
7.88667	414.577	1814.58	297.657	797.657	180.4	1680.4	92.844	492.844	52.052		43.6615		66.6886		101.384	251.384
7.89333	422.778	1822.78	301.101	801.101	190.995	1690.99	89.1155	489.116	53.4343		43.6311		66.7287		104.4	254.4
7.9	427.834	1827.83	307.425	807.425	204.667	1704.67	86.7054	486.705	54.9634		43.7025		67.5848		109.232	259.232
7.90667	428.628	1828.63	316.512	816.512	219.733	1719.73	85.6834	485.683	56.6067		43.9226		69.2428		115.887	265.887
7.91333	425.532	1825.53	328.091	828.091	234.49	1734.49	85.8692	485.869	58.3353		44.3171		71.46		123.988	273.988
7.92	419.797	1819.8	341.422	841.422	248.023	1748.02	86.873	486.873	60.1125		44.861		73.7971		132.684	282.684
7.92667	412.649	1812.65	355.088	855.088	260.544	1760.54	88.1948	488.195	61.8831		45.4768		75.7423		140.804	290.804
7.93333	404.679	1804.68	367.129	867.129	272.928	1772.93	89.3088	489.309	63.5382		46.0554		76.887		147.186	297.186
7.94	395.763	1795.76	375.571	875.571	285.917	1785.92	89.7906	489.791	64.9344		46.4928		77.064		151.048	301.048
7.94667	385.398	1785.4	379.059	879.059	299.532	1799.53	89.3736	489.374	65.9167		46.7253		76.3937		152.206	302.206
7.95333	373.118	1773.12	377.252	877.252	313.062	1813.06	88.0135	488.013	66.381		46.7593		75.2128		151.045	301.045
7.96	358.858	1758.86	370.9	870.9	325.509	1825.51	85.8713	485.871	66.3003		46.6471		73.9703		148.343	298.343
7.96667	343.151	1743.15	361.623	861.623	336.003	1836	83.2475	483.248	65.7329		46.4749		73.0637		145.02	295.02
7.97333	327.14	1727.14	351.502	851.502	343.899	1843.9	80.4956	480.496	64.7823		46.325		72.7561		141.964	291.964
7.98	312.414	1712.41	342.628	842.628	348.705	1848.71	77.9239	477.924	63.5675		46.2456		73.1191		139.925	289.925
7.98667	300.774	1700.77	336.745	836.745	350.203	1850.2	75.7336	475.734	62.1951		46.2413		74.0298		139.38	289.38
7.99333	293.81	1693.81	334.98	834.98	348.906	1848.91	74.0025	474.003	60.7517		46.2886		75.2105		140.381	290.381
8	292.327	1692.33	337.606	837.606	346.373	1846.37	72.7077	472.708	59.3105		46.3451		76.2778		142.467	292.467
8.00667	295.771	1695.77	343.784	843.784	344.954	1844.95	71.7532	471.753	57.9353		46.3573		76.8347		144.761	294.761
8.01333	302.033	1702.03	351.494	851.494	346.783	1846.78	71.034	471.034	56.6734		46.2801		76.5679		146.257	296.257
8.02	307.976	1707.98	357.869	857.869	352.498	1852.5	70.4522	470.452	55.5637		46.0877		75.3412		146.201	296.201
8.02667	310.503	1710.5	359.987	859.987	360.503	1860.5	69.9204	469.92	54.6223		45.7854		73.2149		144.351	294.351
8.03333	307.699	1707.7	355.851	855.851	367.393	1867.39	69.3783	469.378	53.8381		45.4023		70.4145		141.013	291.013
8.04	299.359	1699.36	345.074	845.074	369.338	1869.34	68.7799	468.78	53.1972		44.9843		67.2658		136.84	286.84
8.04667	286.768	1686.77	328.885	828.885	363.689	1863.69	68.1148	468.115	52.6839		44.5764		64.0891		132.575	282.575
8.05333	271.951	1671.95	309.558	809.558	349.953	1849.95	67.4058	467.406	52.3054		44.2049		61.1548		128.785	278.785
8.06	256.984	1656.98	289.589	789.589	329.719	1829.72	66.6951	466.695	52.083		43.8826		58.6446		125.739	275.739
8.06667	243.642	1643.64	271.088	771.088	305.814	1805.81	66.019	466.019	52.0367		43.6013		56.6695		123.438	273.438
8.07333	233.323	1633.32	255.551	755.551	281.236	1781.24	65.3985	465.399	52.1814		43.3552		55.3031		121.713	271.713
8.08	226.998	1627	243.934	743.934	258.464	1758.46	64.8467	464.847	52.4971		43.1339		54.6092		120.344	270.344
8.08667	225.036	1625.04	236.762	736.762	239.241	1739.24	64.3956	464.396	52.9313		42.9425		54.651		119.131	269.131
8.09333	227.001	1627	234.09	734.09	224.703	1724.7	64.1105	464.11	53.3968		42.7921		55.4483		117.947	267.947
8.1	231.652	1631.65	235.377	735.377	215.481	1715.48	64.0967	464.097	53.7847		42.6934		56.9341		116.738	266.738
8.10667	237.229	1637.23	239.458	739.458	211.678	1711.68	64.4677	464.468	53.9847		42.6502		58.9183		115.507	265.507
8.11333	241.936	1641.94	244.709	744.709	212.724	1712.72	65.3028	465.303	53.9223		42.6595		61.0795		114.292	264.292
8.12	244.447	1644.45	249.44	749.44	217.305	1717.3	66.5969	466.597	53.5884		42.7017		63.0402		113.149	263.149
8.12667	244.275	1644.28	252.334	752.334	223.546	1723.55	68.2314	468.231	53.0325		42.7502		64.4454		112.124	262.124
8.13333	241.915	1641.92	252.783	752.783	229.429	1729.43	69.9843	469.984	52.3458		42.7846		65.0654		111.228	261.228
8.14	238.665	1638.67	251.03	751.03	233.437	1733.44	71.581	471.581	51.6216		42.794		64.84		110.442	260.442
8.14667	236.153	1636.15	247.988	747.988	235.08	1735.08	72.773	472.773	50.9368		42.7761		63.8655		109.705	259.705
8.15333	235.631	1635.63	244.818	744.818	235.115	1735.12	73.4067	473.407	50.3303		42.7336		62.3432		108.924	258.924
8.16	237.382	1637.38	242.396	742.396	235.179	1735.18	73.4646	473.465	49.8251		42.6694		60.5169		108.027	258.027
8.16667	240.527	1640.53	240.939	740.939	236.978	1736.98	73.0681	473.068	49.4225		42.5848		58.6047		106.996	256.996
8.17333	243.387	1643.39	239.951	739.951	241.362	1741.36	72.4631	472.463	49.1291		42.4877		56.7716		105.9	255.9
8.18	244.213	1644.21	238.537	738.537	247.738	1747.74	72.0061	472.006	48.9575		42.3956		55.1326		104.887	254.887
8.18667	241.899	1641.9	235.881	735.881	254.243	1754.24	72.1822	472.182	48.9617		42.3321		53.7469		104.157	254.157
8.19333	236.335	1636.34	231.631	731.631	258.537	1758.54	73.6159	473.616	49.2463		42.328		52.6427		103.899	253.899
8.2	228.289	1628.29	226.025	726.025	258.79	1758.79	77.0604	477.06	49.9845		42.4245		51.8187		104.222	254.222
8.20667	218.991	1618.99	219.721	719.721	254.342	1754.34	83.2532	483.253	51.4198		42.6493		51.2524		105.119	255.119
8.21333	209.662	1609.66	213.483	713.483	245.792	1745.79	92.6601	492.66	53.8268		43.0098		50.9019		106.457	256.457
8.22	201.23	1601.23	207.915	707.915	234.58	1734.58	105.125	505.125	57.3992		43.4865		50.7144		108.025	258.025
8.22667	194.277	1594.28	203.344	703.344	222.386	1722.39	119.63	519.63	62.1277		44.0299		50.6291		109.589	259.589
8.23333	189.147	1589.15	199.866	699.866	210.62	1710.62	134.37	534.37	67.6813		44.5739		50.6005		110.981	260.981
8.24	186.107	1586.11	197.486	697.486	200.191	1700.19	147.16	547.16	73.4116		45.0424		50.5963		112.11	262.11
8.24667	185.402	1585.4	196.212	696.212	191.508	1691.51	156.068	556.068	78.5018		45.3712		50.5924		112.982	262.982
8.25333	187.236	1587.24	196.121	696.121	184.612	1684.61	159.98	559.98	82.1945		45.5166		50.5732		113.682	263.682
8.26	191.73	1591.73	197.317	697.317	179.388	1679.39	158.868	558.868	84.0232		45.4705		50.534		114.393	264.393
8.26667	198.93	1598.93	199.919	699.919	175.719	1675.72	153.707	553.707	83.9058		45.2531		50.4769		115.376	265.376
8.27333	208.832	1608.83	204.092	704.092	173.57	1673.57	146.14	546.14	82.135		44.9059		50.4199		116.95	266.95
8.28	221.379	1621.38	210.101	710.101	173.013	1673.01	138.079	538.079	79.2257		44.4871		50.4025		119.436	269.436
8.28667	236.407	1636.41	218.354	718.354	174.207	1674.21	131.389	531.389	75.7399		44.0471		50.4775		123.073	273.073
8.29333	253.536	1653.54	229.311	729.311	177.377	1677.38	127.675	527.675	72.1436		43.6246		50.6944		127.897	277.897
8.3	272.017	1672.02	243.274	743.274	182.751	1682.75	128.119	528.119	68.7439		43.2569		51.0798		133.688	283.688
8.30667	290.641	1690.64	260.108	760.108	190.457	1690.46	133.306	533.306	65.6822		42.9545		51.6249		139.939	289.939
8.31333	307.821	1707.82	278.982	778.982	200.388	1700.39	143.049	543.049	63.0017		42.7221		52.2717		145.943	295.943
8.32	321.941	1721.94	298.335	798.335	212.063	1712.06	156.297	556.297	60.6969		42.558		52.9303		150.964	300.964
8.32667	332.059	1732.06	316.146	816.146	224.633	1724.63	171.234	571.234	58.7716		42.461		53.5048		154.453	304.453
8.33333	338.92	1738.92	330.525	830.525	237.219	1737.22	185.602	585.602	57.2334		42.4329		53.9285		156.199	306.199
8.34	345.997	1746	340.559	840.559	249.826	1749.83	197.171	597.171	56.0851		42.4824		54.1851		156.41	306.41
8.34667	359.515	1759.52	347.158	847.158	264.879	1764.88	204.254	604.254	55.2944		42.6361		54.3379		155.685	305.685
8.35333	386.318	1786.32	353.44	853.44	288.267	1788.27	206.05	606.05	54.7776		42.9177		54.5399		154.915	304.915
8.36	430.251	1830.25	364.049	864.049	327.721	1827.72	202.736	602.736	54.4197		43.3565		55.0047		155.148	305.148
8.36667	489.557	1889.56	383.237	883.237	388.535	1888.53	195.314	595.314	54.1126		43.9688		55.9921		157.367	307.367
8.37333	557.08	1957.08	412.642	912.642	469.775	1969.77	185.268	585.268	53.7903		44.7462		57.7489		162.184	312.184
8.38	622.94	2022.94	450.187	950.187	563.751	2063.75	174.192	574.192	53.4325		45.6464		60.408		169.53	319.53
8.38667	677.879	2077.88	490.697	990.697	658.821	2158.82	163.463	563.463	53.0788		46.5927		63.8897		178.546	328.546
8.39333	715.725	2115.73	527.826	1027.83	743.345	2243.35	154.003	554.003	52.7908		47.4983		67.859		187.775	337.775
8.4	734.474	2134.47	556.176	1056.18	808.727	2308.73	146.222	546.222	52.6457		48.2728		71.7784		195.66	345.66
8.40667	735.925	2135.92	572.792	1072.79	850.689	2350.69	140.069	540.069	52.725		48.8472		75.0929		201.075	351.075
8.41333	724.339	2124.34	577.612	1077.61	869.12	2369.12	135.205	535.205	53.1026		49.1896		77.3727		203.69	353.69
8.42	704.541	2104.54	572.891	1072.89	867.128	2367.13	131.208	531.208	53.8437		49.3052		78.4588		204.009	354.009
8.42667	680.355	2080.36	561.914	1061.91	849.689	2349.69	127.735	527.735	55.0185		49.239		78.4539		203.204	353.204
8.43333	654.044	2054.04	547.635	1047.63	822.174	2322.17	124.608	524.608	56.7161		49.0551		77.6307		202.944	352.944
8.44	626.792	2026.79	531.955	1031.95	788.965	2288.96	121.833	521.833	59.0638		48.8265		76.3128		205.314	355.314
8.44667	599.807	1999.81	515.869	1015.87	752.875	2252.87	119.611	519.611	62.2116		48.6157		74.7939		212.768	362.768
8.45333	575.13	1975.13	500.221	1000.22	715.377	2215.38	118.377	518.377	66.3205		48.472		73.2946		227.893	377.893
8.46	555.59	1955.59	486.478	986.478	677.515	2177.52	118.842	518.842	71.4968		48.4258		71.9771		252.761	402.761
8.46667	543.915	1943.92	476.924	976.924	640.803	2140.8	121.961	521.961	77.7362		48.4974		70.9297		287.995	437.995
8.47333	541.442	1941.44	474.089	974.089	607.554	2107.55	128.769	528.769	84.8684		48.6876		70.1682		331.907	481.907
8.48	547.144	1947.14	479.66	979.66	580.517	2080.52	140.012	540.012	92.5519		48.9858		69.631		380.236	530.236
8.48667	557.628	1957.63	493.436	993.436	562.001	2062	155.685	555.685	100.282		49.3644		69.1983		426.817	576.817
8.49333	568.061	1968.06	512.899	1012.9	552.929	2052.93	174.692	574.692	107.453		49.7817		68.736		465.011	615.011
8.5	573.655	1973.65	533.68	1033.68	552.231	2052.23	194.817	594.817	113.44		50.1792		68.14		489.399	639.399
8.50667	571.082	1971.08	550.813	1050.81	556.896	2056.9	213.165	613.165	117.689		50.4966		67.3807		497.112	647.112
8.51333	559.253	1959.25	560.238	1060.24	562.701	2062.7	226.865	626.865	119.805		50.6776		66.5116		488.367	638.367
8.52	539.306	1939.31	559.925	1059.93	565.397	2065.4	233.85	633.85	119.615		50.6889		65.6583		466.09	616.09
8.52667	513.927	1913.93	550.234	1050.23	561.845	2061.84	233.343	633.343	117.199		50.5258		64.9882		434.889	584.889
8.53333	486.359	1886.36	533.389	1033.39	550.714	2050.71	225.946	625.946	112.879		50.2131		64.6722		399.777	549.777
8.54	459.44	1859.44	512.426	1012.43	532.514	2032.51	213.305	613.305	107.15		49.802		64.8212		365.036	515.036
8.54667	434.981	1834.98	490.095	990.095	509.052	2009.05	197.583	597.583	100.585		49.3466		65.4336		333.53	483.53
8.55333	413.557	1813.56	468.183	968.183	482.655	1982.66	180.928	580.928	93.7463		48.8951		66.3843		306.531	456.531
8.56	394.685	1794.69	447.379	947.379	455.438	1955.44	165.061	565.061	87.0991		48.4736		67.4292		283.993	433.993
8.56667	377.254	1777.25	427.547	927.547	428.825	1928.83	151.075	551.075	80.9951		48.0899		68.2863		265.078	415.078
8.57333	360.09	1760.09	408.205	908.205	403.451	1903.45	139.416	539.416	75.6451		47.7312		68.7115		248.707	398.707
8.58	342.429	1742.43	388.928	888.928	379.292	1879.29	129.989	529.989	71.1354		47.375		68.5692		233.97	383.97
8.58667	324.129	1724.13	369.601	869.601	356.019	1856.02	122.364	522.364	67.4539		47.008		67.8529		220.326	370.326
8.59333	305.617	1705.62	350.453	850.453	333.325	1833.33	116.01	516.01	64.5223		46.6274		66.6719		207.594	357.594
8.6	287.656	1687.66	331.958	831.958	311.151	1811.15	110.463	510.463	62.2266		46.2416		65.1922		195.857	345.857
8.60667	271.064	1671.06	314.639	814.639	289.739	1789.74	105.431	505.431	60.4336		45.8627		63.5831		185.305	335.305
8.61333	256.535	1656.53	298.926	798.926	269.52	1769.52	100.8	500.8	59.0171		45.5024		61.9939		176.13	326.13
8.62	244.569	1644.57	285.078	785.078	250.986	1750.99	96.5774	496.577	57.8581		45.1847		60.5278		168.467	318.467
8.62667	235.483	1635.48	273.215	773.215	234.554	1734.55	92.8202	492.82	56.86		44.9176		59.2438		162.357	312.357
8.63333	229.414	1629.41	263.352	763.352	220.5	1720.5	89.586	489.586	55.9451		44.7081		58.1741		157.762	307.762
8.64	226.318	1626.32	255.449	755.449	208.949	1708.95	86.9156	486.916	55.0696		44.5617		57.3148		154.534	304.534
8.64667	225.965	1625.97	249.432	749.432	199.92	1699.92	84.8144	484.814	54.2225		44.475		56.6299		152.437	302.437
8.65333	227.939	1627.94	245.177	745.177	193.367	1693.37	83.2414	483.241	53.415		44.4468		56.0678		151.138	301.138
8.66	231.633	1631.63	242.492	742.492	189.236	1689.24	82.1223	482.122	52.681		44.4725		55.5715		150.281	300.281
8.66667	236.271	1636.27	241.068	741.068	187.461	1687.46	81.3427	481.343	52.066		44.5504		55.1001		149.531	299.531
8.67333	240.96	1640.96	240.499	740.499	187.907	1687.91	80.7741	480.774	51.6093		44.6781		54.6335		148.651	298.651
8.68	244.812	1644.81	240.324	740.324	190.267	1690.27	80.2916	480.292	51.3342		44.8528		54.1853		147.533	297.533
8.68667	247.12	1647.12	240.091	740.091	193.966	1693.97	79.799	479.799	51.2338		45.0732		53.7897		146.189	296.189
8.69333	247.516	1647.52	239.463	739.463	198.19	1698.19	79.2468	479.247	51.2722		45.3399		53.4924		144.729	294.729
8.7	246.035	1646.04	238.285	738.285	202.022	1702.02	78.6286	478.629	51.3925		45.6491		53.3281		143.31	293.31
8.70667	243.032	1643.03	236.607	736.607	204.698	1704.7	77.9713	477.971	51.5237		45.9917		53.3329		142.09	292.09
8.71333	239.011	1639.01	234.607	734.607	205.789	1705.79	77.3342	477.334	51.611		46.3434		53.5147		141.199	291.199
8.72	234.467	1634.47	232.505	732.505	205.247	1705.25	76.7826	476.783	51.6209		46.6744		53.8723		140.737	290.737
8.72667	229.793	1629.79	230.46	730.46	203.309	1703.31	76.3699	476.37	51.5521		46.9521		54.3843		140.784	290.784
8.73333	225.289	1625.29	228.553	728.553	200.304	1700.3	76.1291	476.129	51.4184		47.1554		55.0293		141.4	291.4
8.74	221.226	1621.23	226.816	726.816	196.522	1696.52	76.0631	476.063	51.2468		47.2712		55.7691		142.609	292.609
8.74667	217.896	1617.9	225.283	725.283	192.174	1692.17	76.1535	476.154	51.0539		47.2988		56.5807		144.368	294.368
8.75333	215.594	1615.59	224.033	724.033	187.423	1687.42	76.3726	476.373	50.8569		47.2571		57.4414		146.555	296.555
8.76	214.558	1614.56	223.184	723.184	182.435	1682.44	76.7032	476.703	50.6518		47.1692		58.3398		148.975	298.975
8.76667	214.876	1614.88	222.826	722.826	177.409	1677.41	77.1469	477.147	50.4388		47.0652		59.2566		151.383	301.383
8.77333	216.491	1616.49	222.982	722.982	172.589	1672.59	77.7277	477.728	50.2208		46.9641		60.1694		153.557	303.557
8.78	219.258	1619.26	223.604	723.604	168.229	1668.23	78.4618	478.462	50.0077		46.8828		61.0443		155.358	305.358
8.78667	222.994	1622.99	224.601	724.601	164.575	1664.58	79.3463	479.346	49.8132		46.8297		61.8415		156.761	306.761
8.79333	227.548	1627.55	225.916	725.916	161.854	1661.85	80.3362	480.336	49.6478		46.8112		62.5327		157.843	307.843
8.8	232.792	1632.79	227.56	727.56	160.255	1660.25	81.3579	481.358	49.5272		46.8254		63.1139		158.75	308.75
8.80667	238.576	1638.58	229.599	729.599	159.907	1659.91	82.3332	482.333	49.4632		46.8704		63.6001		159.649	309.649
8.81333	244.687	1644.69	232.093	732.093	160.885	1660.88	83.1886	483.189	49.4605		46.9362		64.0306		160.694	310.694
8.82	250.821	1650.82	235.022	735.022	163.177	1663.18	83.8823	483.882	49.525		47.0116		64.4446		162.01	312.01
8.82667	256.661	1656.66	238.276	738.276	166.688	1666.69	84.385	484.385	49.6663		47.0866		64.8695		163.707	313.707
8.83333	261.98	1661.98	241.685	741.685	171.233	1671.23	84.6811	484.681	49.891		47.156		65.3061		165.889	315.889
8.84	266.732	1666.73	245.126	745.126	176.561	1676.56	84.7588	484.759	50.2113		47.2162		65.7368		168.645	318.645
8.84667	271.063	1671.06	248.599	748.599	182.438	1682.44	84.6254	484.625	50.629		47.2743		66.1297		172.013	322.013
8.85333	275.186	1675.19	252.196	752.196	188.759	1688.76	84.3101	484.31	51.1518		47.3505		66.451		175.927	325.927
8.86	279.198	1679.2	255.989	755.989	195.581	1695.58	83.8701	483.87	51.7753		47.4676		66.6687		180.172	330.172
8.86667	282.909	1682.91	259.852	759.852	203.063	1703.06	83.3756	483.376	52.4928		47.6412		66.7504		184.404	334.404
8.87333	285.816	1685.82	263.36	763.36	211.259	1711.26	82.8981	482.898	53.2823		47.8757		66.6549		188.195	338.195
8.88	287.22	1687.22	265.876	765.876	219.839	1719.84	82.4788	482.479	54.1082		48.1531		66.3374		191.133	341.133
8.88667	286.512	1686.51	266.749	766.749	227.979	1727.98	82.1383	482.138	54.9201		48.4313		65.7631		192.931	342.931
8.89333	283.489	1683.49	265.62	765.62	234.48	1734.48	81.8794	481.879	55.6696		48.6583		64.9202		193.495	343.495
8.9	278.534	1678.53	262.662	762.662	238.173	1738.17	81.7135	481.714	56.3142		48.7939		63.8526		192.926	342.926
8.90667	272.589	1672.59	258.611	758.611	238.393	1738.39	81.678	481.678	56.8325		48.8218		62.65		191.481	341.481
8.91333	266.861	1666.86	254.574	754.574	235.312	1735.31	81.8334	481.833	57.2348		48.759		61.432		189.493	339.493
8.92	262.455	1662.46	251.713	751.713	229.937	1729.94	82.2381	482.238	57.5594		48.6477		60.325		187.319	337.319
8.92667	260.122	1660.12	250.896	750.896	223.784	1723.78	82.9147	482.915	57.8608		48.5352		59.4402		185.291	335.291
8.93333	260.196	1660.2	252.525	752.525	218.381	1718.38	83.8164	483.816	58.1842		48.4548		58.8626		183.701	333.701
8.94	262.736	1662.74	256.543	756.543	214.832	1714.83	84.8122	484.812	58.5426		48.4279		58.6446		182.792	332.792
8.94667	267.674	1667.67	262.62	762.62	213.668	1713.67	85.7393	485.739	58.9013		48.462		58.8301		182.711	332.711
8.95333	274.901	1674.9	270.351	770.351	214.948	1714.95	86.4473	486.447	59.1859		48.5598		59.4616		183.509	333.509
8.96	284.399	1684.4	279.431	779.431	218.457	1718.46	86.8695	486.87	59.318		48.7246		60.5883		185.174	335.174
8.96667	296.416	1696.42	289.768	789.768	223.821	1723.82	87.0415	487.041	59.2454		48.9588		62.2578		187.716	337.716
8.97333	311.553	1711.55	301.579	801.579	230.519	1730.52	87.0826	487.083	58.9573		49.2635		64.518		191.22	341.22
8.98	330.517	1730.52	315.29	815.29	237.934	1737.93	87.1622	487.162	58.4888		49.6286		67.3799		195.814	345.814
8.98667	353.419	1753.42	331.217	831.217	245.529	1745.53	87.4406	487.441	57.9033		50.0338		70.7878		201.556	351.556
8.99333	379.105	1779.1	349.126	849.126	253.12	1753.12	88.0254	488.025	57.2694		50.4464		74.6118		208.281	358.281
9	405.005	1805	367.916	867.916	261.042	1761.04	88.9459	488.946	56.6434		50.8289		78.6247		215.538	365.538
9.00667	427.738	1827.74	385.734	885.734	269.954	1769.95	90.1478	490.148	56.0673		51.1457		82.5385		222.625	372.625
9.01333	444.168	1844.17	400.474	900.474	280.361	1780.36	91.503	491.503	55.57		51.3697		86.0501		228.763	378.763
9.02	452.355	1852.35	410.434	910.434	292.147	1792.15	92.8417	492.842	55.1658		51.4868		88.906		233.285	383.285
9.02667	451.971	1851.97	414.753	914.753	304.393	1804.39	93.9782	493.978	54.8542		51.4967		90.931		235.768	385.768
9.03333	444.101	1844.1	413.472	913.472	315.608	1815.61	94.7596	494.76	54.6299		51.4159		92.0383		236.08	386.08
9.04	430.621	1830.62	407.322	907.322	324.229	1824.23	95.0939	495.094	54.4803		51.2614		92.2027		234.363	384.363
9.04667	413.516	1813.52	397.353	897.353	329.088	1829.09	94.9623	494.962	54.3954		51.0543		91.4438		230.956	380.956
9.05333	394.431	1794.43	384.653	884.653	329.637	1829.64	94.4146	494.415	54.3581		50.8102		89.8366		226.308	376.308
9.06	374.551	1774.55	370.212	870.212	325.938	1825.94	93.5581	493.558	54.3564		50.5533		87.5297		220.921	370.921
9.06667	354.757	1754.76	354.9	854.9	318.521	1818.52	92.5475	492.548	54.3777		50.2986		84.7322		215.312	365.312
9.07333	335.89	1735.89	339.538	839.538	308.18	1808.18	91.5769	491.577	54.4142		50.0588		81.695		210.037	360.037
9.08	319.001	1719	324.944	824.944	295.858	1795.86	90.8951	490.895	54.4611		49.8451		78.6791		205.714	355.714
9.08667	305.583	1705.58	312.044	812.044	282.55	1782.55	90.8405	490.841	54.5049		49.6703		75.9096		203.08	353.08
9.09333	297.782	1697.78	301.976	801.976	269.257	1769.26	91.9201	491.92	54.5293		49.5416		73.5656		203.05	353.05
9.1	298.621	1698.62	296.274	796.274	256.98	1756.98	94.928	494.928	54.5153		49.4696		71.765		206.79	356.79
9.10667	312.111	1712.11	297.1	797.1	246.795	1746.8	101.105	501.105	54.4525		49.4717		70.5614		215.817	365.817
9.11333	343.004	1743	307.457	807.457	240.018	1740.02	112.273	512.273	54.3478		49.5648		69.9302		232.075	382.075
9.12	395.84	1795.84	331.212	831.212	238.41	1738.41	130.868	530.868	54.2337		49.7597		69.757		257.834	407.834
9.12667	473.267	1873.27	372.594	872.594	244.406	1744.41	159.712	559.712	54.1633		50.0561		69.8611		295.235	445.235
9.13333	574.175	1974.17	435.058	935.058	261.173	1761.17	201.417	601.417	54.2077		50.4399		70.0231		345.437	495.437
9.14	692.6	2092.6	519.654	1019.65	292.335	1792.33	257.449	657.449	54.4336		50.8852		70.0439		407.609	557.609
9.14667	818.067	2218.07	623.525	1123.52	341.166	1841.17	327.113	727.113	54.8926		51.3605		69.7968		478.239	628.239
9.15333	937.323	2337.32	739.401	1239.4	409.28	1909.28	406.855	806.855	55.6003		51.829		69.2463		551.193	701.193
9.16	1036.89	2436.89	856.413	1356.41	495.243	1995.24	490.3	890.3	56.5446		52.2627		68.4541		618.671	768.671
9.16667	1105.69	2505.69	962.022	1462.02	593.764	2093.76	569.148	969.148	57.688		52.6404		67.5449		672.797	822.797
9.17333	1136.99	2536.99	1044.45	1544.45	696.04	2196.04	634.712	1034.71	58.9606		52.9547		66.6621		707.284	857.284
9.18	1129.59	2529.59	1094.92	1594.92	791.223	2291.22	679.671	1079.67	60.2651		53.1958		65.9188		718.732	868.732
9.18667	1087.68	2487.68	1109.34	1609.34	868.507	2368.51	699.556	1099.56	61.48		53.3533		65.3671		707.219	857.219
9.19333	1019.46	2419.46	1088.78	1588.78	919.272	2419.27	693.565	1093.57	62.4692		53.4135		64.9885		675.961	825.961
9.2	934.988	2334.99	1038.83	1538.83	938.726	2438.73	664.439	1064.44	63.113		53.3611		64.717		630.294	780.294
9.20667	844.043	2244.04	967.91	1467.91	926.675	2426.67	617.57	1017.57	63.3346		53.1897		64.4666		576.348	726.348
9.21333	754.589	2154.59	885.296	1385.3	887.23	2387.23	559.636	959.636	63.1317		52.9071		64.1643		519.818	669.818
9.22	672.022	2072.02	799.346	1299.35	827.522	2327.52	497.169	897.169	62.5693		52.5381		63.7754		465.176	615.176
9.22667	599.24	1999.24	716.491	1216.49	755.894	2255.89	435.523	835.523	61.7754		52.1192		63.302		415.355	565.355
9.23333	537.156	1937.16	640.9	1140.9	680.204	2180.2	378.428	778.428	60.9023		51.6886		62.7681		371.869	521.869
9.24	485.456	1885.46	574.703	1074.7	606.658	2106.66	327.955	727.955	60.1037		51.2788		62.2062		335.124	485.124
9.24667	443.191	1843.19	518.533	1018.53	539.331	2039.33	284.848	684.848	59.5039		50.9144		61.6411		304.812	454.812
9.25333	409.191	1809.19	472.03	972.03	480.356	1980.36	248.949	648.949	59.1857		50.6089		61.0906		280.254	430.254
9.26	382.236	1782.24	434.294	934.294	430.386	1930.39	219.578	619.578	59.183		50.3663		60.5705		260.646	410.646
9.26667	361.135	1761.13	404.179	904.179	389.147	1889.15	195.831	595.831	59.4976		50.1941		60.1035		245.229	395.229
9.27333	344.767	1744.77	380.496	880.496	355.833	1855.83	176.766	576.766	60.1168		50.1086		59.7256		233.363	383.363
9.28	332.162	1732.16	362.157	862.157	329.385	1829.38	161.519	561.519	61.028		50.1248		59.4942		224.546	374.546
9.28667	322.526	1722.53	348.213	848.213	308.64	1808.64	149.36	549.36	62.2322		50.266		59.4654		218.379	368.379
9.29333	315.256	1715.26	337.841	837.841	292.44	1792.44	139.702	539.702	63.7462		50.5423		59.6913		214.507	364.507
9.3	309.87	1709.87	330.288	830.288	279.737	1779.74	132.092	532.092	65.595		50.9465		60.1878		212.56	362.56
9.30667	305.881	1705.88	324.795	824.795	269.669	1769.67	126.159	526.159	67.7858		51.4567		60.9297		212.113	362.113
9.31333	302.719	1702.72	320.568	820.568	261.617	1761.62	121.566	521.566	70.295		52.0465		61.8481		212.695	362.695
9.32	299.729	1699.73	316.849	816.849	255.176	1755.18	117.988	517.988	73.0261		52.6928		62.8411		213.84	363.84
9.32667	296.287	1696.29	313.015	813.015	250.058	1750.06	115.098	515.098	75.8064		53.3867		63.8028		215.125	365.125
9.33333	291.961	1691.96	308.686	808.686	245.981	1745.98	112.621	512.621	78.3954		54.1259		64.639		216.201	366.201
9.34	286.642	1686.64	303.769	803.769	242.615	1742.62	110.349	510.349	80.5283		54.9083		65.2776		216.81	366.81
9.34667	280.548	1680.55	298.429	798.429	239.599	1739.6	108.176	508.176	81.975		55.6929		65.682		216.799	366.799
9.35333	274.145	1674.15	292.983	792.983	236.62	1736.62	106.078	506.078	82.5771		56.4019		65.8367		216.139	366.139
9.36	268.001	1668	287.776	787.776	233.486	1733.49	104.1	504.1	82.2898		56.9391		65.7566		214.91	364.91
9.36667	262.629	1662.63	283.1	783.1	230.161	1730.16	102.316	502.316	81.1743		57.2181		65.4776		213.276	363.276
9.37333	258.34	1658.34	279.134	779.134	226.755	1726.76	100.796	500.796	79.3781		57.2005		65.0469		211.463	361.463
9.38	255.188	1655.19	275.935	775.935	223.486	1723.49	99.6061	499.606	77.1025		56.9032		64.5139		209.68	359.68
9.38667	252.96	1652.96	273.426	773.426	220.598	1720.6	98.7879	498.788	74.5645		56.3921		63.9262		208.118	358.118
9.39333	251.247	1651.25	271.425	771.425	218.285	1718.29	98.3443	498.344	71.9644		55.7587		63.31		206.925	356.925
9.4	249.583	1649.58	269.68	769.68	216.606	1716.61	98.2418	498.242	69.4707		55.0928		62.6816		206.195	356.195
9.40667	247.589	1647.59	267.938	767.938	215.442	1715.44	98.4042	498.404	67.2038		54.4584		62.0534		205.962	355.962
9.41333	245.06	1645.06	265.997	765.997	214.527	1714.53	98.7225	498.722	65.2362		53.8924		61.4563		206.206	356.206
9.42	241.997	1642	263.758	763.758	213.521	1713.52	99.0667	499.067	63.5902		53.4088		60.9306		206.832	356.832
9.42667	238.559	1638.56	261.235	761.235	212.101	1712.1	99.3182	499.318	62.2491		53.0039		60.5251		207.69	357.69
9.43333	234.981	1634.98	258.53	758.53	210.044	1710.04	99.4	499.4	61.1667		52.6606		60.2691		208.605	358.605
9.44	231.503	1631.5	255.813	755.813	207.276	1707.28	99.282	499.282	60.2907		52.3634		60.163		209.412	359.412
9.44667	228.343	1628.34	253.259	753.259	203.88	1703.88	98.9932	498.993	59.5716		52.1023		60.1662		210.007	360.007
9.45333	225.7	1625.7	251.01	751.01	200.058	1700.06	98.6011	498.601	58.9659		51.8718		60.2103		210.371	360.371
9.46	223.776	1623.78	249.179	749.179	196.08	1696.08	98.2066	498.207	58.4532		51.6714		60.2268		210.6	360.6
9.46667	222.799	1622.8	247.866	747.866	192.23	1692.23	97.9255	497.925	58.0102		51.505		60.167		210.903	360.903
9.47333	223.007	1623.01	247.191	747.191	188.763	1688.76	97.8863	497.886	57.6249		51.3755		60.0196		211.58	361.58
9.48	224.597	1624.6	247.28	747.28	185.881	1685.88	98.2407	498.241	57.2882		51.2892		59.8042		212.964	362.964
9.48667	227.671	1627.67	248.256	748.256	183.735	1683.74	99.1464	499.146	56.9974		51.247		59.5656		215.329	365.329
9.49333	232.132	1632.13	250.174	750.174	182.43	1682.43	100.747	500.747	56.7597		51.2452		59.3445		218.779	368.779
9.5	237.63	1637.63	252.983	752.983	182.023	1682.02	103.118	503.118	56.587		51.2822		59.1702		223.167	373.167
9.50667	243.574	1643.57	256.467	756.467	182.528	1682.53	106.206	506.206	56.4988		51.3482		59.0484		228.081	378.081
9.51333	249.194	1649.19	260.261	760.261	183.896	1683.9	109.796	509.796	56.5196		51.4329		58.9701		232.923	382.923
9.52	253.736	1653.74	263.915	763.915	185.992	1685.99	113.521	513.521	56.6625		51.5318		58.9196		237.06	387.06
9.52667	256.634	1656.63	266.975	766.975	188.592	1688.59	116.939	516.939	56.9392		51.636		58.8864		240.019	390.019
9.53333	257.675	1657.67	269.115	769.115	191.381	1691.38	119.641	519.641	57.3499		51.7448		58.8579		241.618	391.618
9.54	257.048	1657.05	270.21	770.21	194.037	1694.04	121.368	521.368	57.8857		51.8674		58.824		242.034	392.034
9.54667	255.279	1655.28	270.358	770.358	196.293	1696.29	122.086	522.086	58.5223		52.0136		58.7823		241.753	391.753
9.55333	253.075	1653.08	269.849	769.849	198.018	1698.02	121.994	521.994	59.2174		52.1867		58.7228		241.42	391.42
9.56	251.137	1651.14	269.063	769.063	199.237	1699.24	121.455	521.455	59.9209		52.3869		58.6377		241.641	391.641
9.56667	250.019	1650.02	268.38	768.38	200.112	1700.11	120.886	520.886	60.5686		52.6016		58.5177		242.771	392.771
9.57333	250.045	1650.05	268.116	768.116	200.877	1700.88	120.661	520.661	61.1034		52.8203		58.3715		244.8	394.8
9.58	251.3	1651.3	268.466	768.466	201.767	1701.77	121.013	521.013	61.4821		53.03		58.2107		247.358	397.358
9.58667	253.678	1653.68	269.518	769.518	202.943	1702.94	122.01	522.01	61.6854		53.228		58.0553		249.865	399.865
9.59333	256.928	1656.93	271.276	771.276	204.44	1704.44	123.572	523.572	61.7163		53.4211		57.93		251.746	401.746
9.6	260.699	1660.7	273.698	773.698	206.182	1706.18	125.518	525.518	61.5951		53.6201		57.8502		252.628	402.628
9.60667	264.59	1664.59	276.685	776.685	208.034	1708.03	127.609	527.609	61.3562		53.832		57.8262		252.456	402.456
9.61333	268.194	1668.19	280.079	780.079	209.877	1709.88	129.609	529.609	61.0307		54.0654		57.8647		251.463	401.463
9.62	271.168	1671.17	283.668	783.668	211.681	1711.68	131.298	531.298	60.6515		54.3334		57.9748		250.079	400.079
9.62667	273.344	1673.34	287.222	787.222	213.498	1713.5	132.53	532.53	60.2448		54.6633		58.1737		248.743	398.743
9.63333	274.792	1674.79	290.595	790.595	215.406	1715.41	133.287	533.287	59.8432		55.094		58.4774		247.768	397.768
9.64	275.839	1675.84	293.813	793.813	217.431	1717.43	133.722	533.722	59.4754		55.6609		58.9058		247.271	397.271
9.64667	276.956	1676.96	297.113	797.113	219.51	1719.51	134.16	534.16	59.1669		56.3649		59.4623		247.153	397.153
9.65333	278.575	1678.58	300.863	800.863	221.513	1721.51	135.011	535.011	58.9452		57.1495		60.1239		247.164	397.164
9.66	280.869	1680.87	305.357	805.357	223.262	1723.26	136.616	536.616	58.8354		57.911		60.8422		247.015	397.015
9.66667	283.632	1683.63	310.588	810.588	224.583	1724.58	139.092	539.092	58.8658		58.5228		61.5595		246.482	396.482
9.67333	286.299	1686.3	316.128	816.128	225.316	1725.32	142.216	542.216	59.045		58.8863		62.2156		245.501	395.501
9.68	288.103	1688.1	321.18	821.18	225.324	1725.32	145.462	545.462	59.3873		58.963		62.7688		244.192	394.192
9.68667	288.354	1688.35	324.824	824.824	224.486	1724.49	148.141	548.141	59.889		58.7804		63.2062		242.835	392.835
9.69333	286.654	1686.65	326.279	826.279	222.74	1722.74	149.614	549.614	60.5345		58.4055		63.5339		241.773	391.773
9.7	283.019	1683.02	325.164	825.164	220.114	1720.11	149.472	549.472	61.29		57.9298		63.7921		241.287	391.287
9.70667	277.859	1677.86	321.557	821.557	216.755	1716.76	147.637	547.637	62.1159		57.4371		64.0269		241.516	391.516
9.71333	271.833	1671.83	315.931	815.931	212.913	1712.91	144.332	544.332	62.968		56.9823		64.2826		242.444	392.444
9.72	265.665	1665.67	308.982	808.982	208.89	1708.89	139.978	539.978	63.798		56.6019		64.5825		243.884	393.884
9.72667	259.989	1659.99	301.478	801.478	204.984	1704.98	135.065	535.065	64.555		56.3034		64.92		245.54	395.54
9.73333	255.272	1655.27	294.104	794.104	201.428	1701.43	130.029	530.029	65.2018		56.0697		65.2583		247.08	397.08
9.74	251.783	1651.78	287.391	787.391	198.384	1698.38	125.208	525.208	65.7012		55.8865		65.5507		248.182	398.182
9.74667	249.631	1649.63	281.681	781.681	195.928	1695.93	120.828	520.828	66.0354		55.7324		65.7413		248.601	398.601
9.75333	248.766	1648.77	277.116	777.116	194.082	1694.08	117.023	517.023	66.2069		55.5834		65.794		248.21	398.21
9.76	249.008	1649.01	273.664	773.664	192.838	1692.84	113.858	513.858	66.2478		55.4251		65.6889		247.043	397.043
9.76667	250.043	1650.04	271.17	771.17	192.144	1692.14	111.37	511.37	66.2166		55.2563		65.4372		245.286	395.286
9.77333	251.478	1651.48	269.425	769.425	191.896	1691.9	109.571	509.571	66.205		55.0806		65.0659		243.266	393.266
9.78	252.908	1652.91	268.256	768.256	191.959	1691.96	108.458	508.458	66.3225		54.9147		64.6153		241.418	391.418
9.78667	254.036	1654.04	267.611	767.611	192.206	1692.21	108.04	508.04	66.666		54.7829		64.1305		240.255	390.255
9.79333	254.743	1654.74	267.592	767.592	192.574	1692.57	108.315	508.315	67.2779		54.7056		63.6572		240.34	390.34
9.8	255.136	1655.14	268.451	768.451	193.152	1693.15	109.29	509.29	68.1199		54.7044		63.2345		242.264	392.264
9.80667	255.524	1655.52	270.51	770.51	194.218	1694.22	110.979	510.979	69.0649		54.8061		62.8879		246.66	396.66
9.81333	256.38	1656.38	274.085	774.085	196.213	1696.21	113.42	513.42	69.9322		55.0247		62.6297		254.224	404.224
9.82	258.305	1658.3	279.426	779.426	199.69	1699.69	116.694	516.694	70.5423		55.37		62.4622		265.76	415.76
9.82667	261.982	1661.98	286.727	786.727	205.192	1705.19	120.944	520.944	70.785		55.8339		62.3766		282.219	432.219
9.83333	268.127	1668.13	296.171	796.171	213.174	1713.17	126.403	526.403	70.6551		56.396		62.3675		304.663	454.663
9.84	277.323	1677.32	307.955	807.955	223.975	1723.97	133.406	533.406	70.2485		57.0198		62.4353		333.989	483.989
9.84667	289.796	1689.8	322.26	822.26	237.82	1737.82	142.322	542.322	69.742		57.6584		62.5791		370.437	520.437
9.85333	305.156	1705.16	339.088	839.088	254.851	1754.85	153.375	553.375	69.337		58.2528		62.8227		413.004	563.004
9.86	322.257	1722.26	358.02	858.02	275.065	1775.06	166.431	566.431	69.2202		58.7506		63.1912		459.052	609.052
9.86667	339.321	1739.32	378.018	878.018	298.157	1798.16	180.805	580.805	69.5072		59.1174		63.6984		504.416	654.416
9.87333	354.333	1754.33	397.426	897.426	323.289	1823.29	195.234	595.234	70.226		59.3363		64.3514		544.091	694.091
9.88	365.546	1765.55	414.216	914.216	348.931	1848.93	208.059	608.059	71.2901		59.4139		65.1273		573.367	723.367
9.88667	371.93	1771.93	426.457	926.457	372.945	1872.95	217.613	617.613	72.5222		59.3647		65.9832		588.982	738.982
9.89333	373.379	1773.38	432.802	932.802	392.972	1892.97	222.66	622.66	73.6906		59.2102		66.8637		589.902	739.902
9.9	370.625	1770.62	432.828	932.828	406.958	1906.96	222.702	622.702	74.5712		58.9752		67.7083		577.452	727.452
9.90667	364.922	1764.92	427.1	927.1	413.729	1913.73	218.062	618.062	75.006		58.6845		68.4604		554.805	704.805
9.91333	357.682	1757.68	416.963	916.963	413.293	1913.29	209.72	609.72	74.9338		58.3681		69.0923		526.049	676.049
9.92	350.119	1750.12	404.142	904.142	406.82	1906.82	199.011	599.011	74.3941		58.0447		69.5978		495.163	645.163
9.92667	343.073	1743.07	390.303	890.303	396.274	1896.27	187.287	587.287	73.4854		57.7305		69.9936		465.261	615.261
9.93333	336.917	1736.92	376.736	876.736	383.847	1883.85	175.67	575.67	72.3285		57.4434		70.327		438.252	588.252
9.94	331.613	1731.61	364.212	864.212	371.375	1871.38	164.93	564.93	71.0415		57.1894		70.6492		414.877	564.877
9.94667	326.853	1726.85	352.995	852.995	359.954	1859.95	155.501	555.501	69.7185		56.9764		70.9844		395.028	545.028
9.95333	322.223	1722.22	343.023	843.023	349.869	1849.87	147.529	547.529	68.4189		56.8006		71.3129		378.165	528.165
9.96	317.392	1717.39	334.102	834.102	340.794	1840.79	140.981	540.981	67.19		56.6598		71.5765		363.656	513.656
9.96667	312.241	1712.24	326.063	826.063	332.146	1832.15	135.725	535.725	66.0616		56.5435		71.6878		351.021	501.021
9.97333	306.891	1706.89	318.846	818.846	323.409	1823.41	131.608	531.608	65.0484		56.4387		71.571		340.03	490.03
9.98	301.668	1701.67	312.519	812.519	314.295	1814.3	128.497	528.497	64.1567		56.3381		71.1902		330.678	480.678
9.98667	297.028	1697.03	307.27	807.27	304.775	1804.78	126.331	526.331	63.3858		56.2403		70.5594		323.113	473.113
9.99333	293.48	1693.48	303.378	803.378	294.994	1794.99	125.141	525.141	62.7347		56.1535		69.7435		317.521	467.521
10	291.533	1691.53	301.212	801.212	285.224	1785.22	125.074	525.074	62.2001		56.0892		68.8385		313.994	463.994
10.0067	291.66	1691.66	301.182	801.182	275.845	1775.84	126.333	526.333	61.787		56.068		67.9424		312.409	462.409
10.0133	294.221	1694.22	303.639	803.639	267.315	1767.31	129.128	529.128	61.5029		56.1073		67.1546		312.412	462.412
10.02	299.387	1699.39	308.741	808.741	260.166	1760.17	133.56	533.56	61.3537		56.2191		66.5509		313.44	463.44
10.0267	306.984	1706.98	316.282	816.282	254.936	1754.94	139.514	539.514	61.337		56.4096		66.1678		314.83	464.83
10.0333	316.418	1716.42	325.579	825.579	252.07	1752.07	146.579	546.579	61.4435		56.673		65.9974		315.963	465.963
10.04	326.656	1726.66	335.498	835.498	251.77	1751.77	154.066	554.066	61.6416		56.9891		65.9981		316.394	466.394
10.0467	336.369	1736.37	344.653	844.653	253.863	1753.86	161.091	561.091	61.8962		57.3307		66.1002		315.933	465.933
10.0533	344.211	1744.21	351.726	851.726	257.735	1757.73	166.756	566.756	62.1686		57.6653		66.2204		314.648	464.648
10.06	349.115	1749.12	355.799	855.799	262.429	1762.43	170.33	570.33	62.4278		57.9651		66.2918		312.804	462.804
10.0667	350.573	1750.57	356.599	856.599	266.864	1766.86	171.414	571.414	62.653		58.2011		66.2727		310.756	460.756
10.0733	348.717	1748.72	354.518	854.518	270.114	1770.11	170	570	62.8265		58.3634		66.1571		308.848	458.848
10.08	344.261	1744.26	350.423	850.423	271.661	1771.66	166.433	566.433	62.9452		58.4522		65.97		307.335	457.335
10.0867	338.254	1738.25	345.363	845.363	271.478	1771.48	161.297	561.297	63.0138		58.4721		65.748		306.331	456.331
10.0933	331.778	1731.78	340.259	840.259	269.94	1769.94	155.266	555.266	63.0503		58.4458		65.54		305.821	455.821
10.1	325.685	1725.68	335.709	835.709	267.616	1767.62	148.974	548.974	63.0737		58.3969		65.3891		305.699	455.699
10.1067	320.45	1720.45	331.915	831.915	265.076	1765.08	142.918	542.918	63.1061		58.3507		65.3213		305.823	455.823
10.1133	316.154	1716.15	328.788	828.788	262.75	1762.75	137.423	537.423	63.1747		58.3332		65.3462		306.073	456.073
10.12	312.639	1712.64	326.108	826.108	260.915	1760.92	132.665	532.665	63.2874		58.3621		65.4593		306.401	456.401
10.1267	309.701	1709.7	323.703	823.703	259.774	1759.77	128.692	528.692	63.4453		58.4577		65.6388		306.849	456.849
10.1333	307.255	1707.26	321.533	821.533	259.528	1759.53	125.488	525.488	63.6478		58.6316		65.8591		307.528	457.528
10.14	305.37	1705.37	319.701	819.701	260.411	1760.41	122.991	522.991	63.8741		58.8956		66.1		308.515	458.515
10.1467	304.227	1704.23	318.376	818.376	262.629	1762.63	121.152	521.152	64.1006		59.2564		66.354		309.812	459.812
10.1533	303.983	1703.98	317.696	817.696	266.255	1766.25	119.927	519.927	64.3042		59.7133		66.6239		311.306	461.306
10.16	304.678	1704.68	317.704	817.704	271.173	1771.17	119.3	519.3	64.4716		60.2615		66.9224		312.8	462.8
10.1667	306.228	1706.23	318.359	818.359	277.155	1777.15	119.261	519.261	64.5968		60.8847		67.2669		314.096	464.096
10.1733	308.516	1708.52	319.613	819.613	284.148	1784.15	119.808	519.808	64.6905		61.5477		67.6704		315.104	465.104
10.18	311.59	1711.59	321.535	821.535	292.72	1792.72	120.957	520.957	64.7622		62.1919		68.142		315.883	465.883
10.1867	315.834	1715.83	324.441	824.441	304.379	1804.38	122.752	522.752	64.8213		62.7509		68.68		316.668	466.668
10.1933	322.061	1722.06	328.922	828.922	321.374	1821.37	125.269	525.269	64.8662		63.1629		69.2871		317.803	467.803
10.2	331.338	1731.34	335.708	835.708	345.73	1845.73	128.589	528.589	64.8849		63.3797		69.9591		319.609	469.609
10.2067	344.534	1744.53	345.351	845.351	377.927	1877.93	132.737	532.737	64.8697		63.3936		70.6885		322.279	472.279
10.2133	361.772	1761.77	357.856	857.856	416.085	1916.09	137.604	537.604	64.8113		63.2346		71.4691		325.761	475.761
10.22	382.034	1782.03	372.442	872.442	456.172	1956.17	142.907	542.907	64.7143		62.9587		72.2733		329.74	479.74
10.2267	403.232	1803.23	387.635	887.635	493.165	1993.17	148.169	548.169	64.5955		62.629		73.0568		333.718	483.718
10.2333	422.69	1822.69	401.608	901.608	522.426	2022.43	152.813	552.813	64.4698		62.3012		73.7534		337.141	487.141
10.24	437.855	1837.85	412.686	912.686	540.778	2040.78	156.288	556.288	64.3654		62.0117		74.2835		339.57	489.57
10.2467	446.923	1846.92	419.775	919.775	546.95	2046.95	158.185	558.185	64.3026		61.7683		74.5693		340.789	490.789
10.2533	449.214	1849.21	422.54	922.54	541.489	2041.49	158.338	558.338	64.2958		61.5587		74.5682		340.838	490.838
10.26	445.189	1845.19	421.352	921.352	526.354	2026.35	156.855	556.855	64.3572		61.3721		74.2813		339.983	489.983
10.2667	436.182	1836.18	417.072	917.072	504.36	2004.36	154.066	554.066	64.496		61.1994		73.7607		338.624	488.624
10.2733	424.002	1824	410.793	910.793	478.609	1978.61	150.464	550.464	64.7252		61.041		73.0983		337.207	487.207
10.28	410.504	1810.5	403.616	903.616	452.002	1952	146.612	546.612	65.0582		60.9137		72.4037		336.124	486.124
10.2867	397.323	1797.32	396.535	896.535	426.908	1926.91	143.069	543.069	65.5126		60.8372		71.7868		335.673	485.673
10.2933	385.724	1785.72	390.375	890.375	404.996	1905	140.337	540.337	66.1128		60.831		71.3339		336.033	486.033
10.3	376.579	1776.58	385.737	885.737	387.243	1887.24	138.798	538.798	66.8647		60.9021		71.1033		337.25	487.25
10.3067	370.37	1770.37	382.921	882.921	374.017	1874.02	138.682	538.682	67.7614		61.0392		71.1029		339.225	489.225
10.3133	367.179	1767.18	381.879	881.879	365.143	1865.14	140.017	540.017	68.7654		61.2217		71.3027		341.782	491.782
10.32	366.687	1766.69	382.25	882.25	359.996	1860	142.641	542.641	69.8261		61.4198		71.6436		344.72	494.72
10.3267	368.305	1768.3	383.52	883.52	357.576	1857.58	146.269	546.269	70.8622		61.6143		72.0422		347.9	497.9
10.3333	371.37	1771.37	385.277	885.277	356.664	1856.66	150.628	550.628	71.7763		61.7907		72.4265		351.328	501.328
10.34	375.386	1775.39	387.438	887.438	356.076	1856.08	155.622	555.622	72.4742		61.9506		72.7629		355.196	505.196
10.3467	380.205	1780.2	390.368	890.368	354.953	1854.95	161.418	561.418	72.8815		62.1041		73.0608		359.849	509.849
10.3533	385.994	1785.99	394.791	894.791	352.947	1852.95	168.425	568.425	72.9667		62.2585		73.3815		365.7	515.7
10.36	393.069	1793.07	401.598	901.598	350.266	1850.27	177.077	577.077	72.7586		62.4266		73.8252		373.068	523.068
10.3667	401.682	1801.68	411.585	911.585	347.505	1847.51	187.556	587.556	72.3328		62.618		74.5172		382.042	532.042
10.3733	411.924	1811.92	425.212	925.212	345.38	1845.38	199.549	599.549	71.7928		62.8571		75.5897		392.354	542.354
10.38	423.741	1823.74	442.397	942.397	344.446	1844.45	212.167	612.167	71.242		63.1621		77.1645		403.368	553.368
10.3867	436.97	1836.97	462.336	962.336	344.9	1844.9	224.061	624.061	70.7562		63.5623		79.339		414.164	564.164
10.3933	451.273	1851.27	483.451	983.451	346.543	1846.54	233.76	633.76	70.3777		64.0807		82.1343		423.765	573.765
10.4	465.984	1865.98	503.544	1003.54	348.891	1848.89	240.043	640.043	70.1066		64.7317		85.4708		431.338	581.338
10.4067	480.011	1880.01	520.199	1020.2	351.376	1851.38	242.248	642.248	69.9219		65.5114		89.1412		436.381	586.381
10.4133	491.929	1891.93	531.308	1031.31	353.474	1853.47	240.361	640.361	69.7852		66.3976		92.8205		438.765	588.765
10.42	500.26	1900.26	535.524	1035.52	354.801	1854.8	234.935	634.936	69.6608		67.3295		96.1242		438.674	588.674
10.4267	503.767	1903.77	532.479	1032.48	355.057	1855.06	226.866	626.866	69.5115		68.2269		98.6894		436.472	586.472
10.4333	501.72	1901.72	522.755	1022.75	353.979	1853.98	217.155	617.155	69.3136		69.0002		100.253		432.581	582.581
10.44	494.026	1894.03	507.66	1007.66	351.33	1851.33	206.721	606.721	69.055		69.5638		100.684		427.43	577.43
10.4467	481.245	1881.25	488.882	988.882	346.952	1846.95	196.296	596.296	68.7468		69.8538		99.9899		421.439	571.439
10.4533	464.476	1864.48	468.194	968.194	340.823	1840.82	186.401	586.401	68.4059		69.843		98.298		415.06	565.06
10.46	445.161	1845.16	447.188	947.188	333.111	1833.11	177.367	577.367	68.0537		69.5466		95.8138		408.796	558.796
10.4667	424.855	1824.86	427.13	927.13	324.162	1824.16	169.377	569.377	67.7106		69.0117		92.7931		403.157	553.157
10.4733	405.002	1805	408.882	908.882	314.427	1814.43	162.498	562.498	67.4033		68.3037		89.4959		398.641	548.641
10.48	386.785	1786.78	392.961	892.961	304.388	1804.39	156.738	556.738	67.158		67.4955		86.1603		395.737	545.737
10.4867	371.103	1771.1	379.645	879.645	294.54	1794.54	152.101	552.101	67.0072		66.6656		82.9879		394.949	544.949
10.4933	358.616	1758.62	369.125	869.125	285.344	1785.34	148.65	548.65	67.0009		65.8727		80.1202		396.906	546.906
10.5	349.866	1749.87	361.676	861.676	277.271	1777.27	146.556	546.556	67.198		65.175		77.6415		402.396	552.396
10.5067	345.366	1745.37	357.724	857.724	270.821	1770.82	146.144	546.144	67.6563		64.6222		75.5929		412.396	562.396
10.5133	345.574	1745.57	357.821	857.821	266.553	1766.55	147.878	547.878	68.4104		64.2512		73.9696		427.908	577.908
10.52	350.709	1750.71	362.423	862.423	265.089	1765.09	152.264	552.264	69.453		64.0815		72.7465		449.607	599.607
10.5267	360.49	1760.49	371.607	871.607	267.053	1767.05	159.685	559.685	70.7232		64.1113		71.8714		477.363	627.363
10.5333	373.893	1773.89	384.754	884.754	272.912	1772.91	170.15	570.15	72.1231		64.3056		71.2853		509.836	659.836
10.54	389.11	1789.11	400.407	900.407	282.776	1782.78	183.092	583.092	73.5315		64.5942		70.9251		544.364	694.364
10.5467	403.787	1803.79	416.419	916.419	296.17	1796.17	197.308	597.308	74.8415		64.8885		70.7233		577.249	727.249
10.5533	415.529	1815.53	430.343	930.343	311.915	1811.91	211.092	611.092	75.9598		65.1106		70.6175		604.513	754.513
10.56	422.452	1822.45	439.986	939.986	328.206	1828.21	222.596	622.596	76.823		65.2011		70.5517		622.783	772.783
10.5667	423.588	1823.59	443.889	943.889	342.934	1842.93	230.234	630.234	77.3834		65.1423		70.4855		630.068	780.068
10.5733	419.045	1819.05	441.617	941.617	354.117	1854.12	233.054	633.054	77.6019		64.9543		70.3803		626.13	776.13
10.58	409.827	1809.83	433.731	933.731	360.361	1860.36	230.923	630.923	77.4657		64.6775		70.2212		612.383	762.383
10.5867	397.452	1797.45	421.545	921.545	361.134	1861.13	224.47	624.47	76.9809		64.3632		70.0086		591.392	741.392
10.5933	383.527	1783.53	406.701	906.701	356.778	1856.78	214.846	614.846	76.1867		64.0581		69.7537		566.168	716.168
10.6	369.44	1769.44	390.831	890.831	348.323	1848.32	203.405	603.405	75.1518		63.7973		69.4783		539.566	689.566
10.6067	356.181	1756.18	375.292	875.292	337.11	1837.11	191.443	591.443	73.9637		63.5892		69.207		513.887	663.887
10.6133	344.327	1744.33	361.065	861.065	324.478	1824.48	179.999	579.999	72.7141		63.4314		68.963		490.712	640.712
10.62	334.157	1734.16	348.799	848.799	311.54	1811.54	169.796	569.796	71.495		63.3102		68.7618		470.942	620.942
10.6267	325.781	1725.78	338.9	838.9	299.122	1799.12	161.27	561.27	70.3723		63.2094		68.6239		454.942	604.942
10.6333	319.274	1719.27	331.643	831.643	287.815	1787.82	154.642	554.642	69.3992		63.1154		68.5763		442.749	592.749
10.64	314.768	1714.77	327.257	827.257	278.078	1778.08	150.025	550.025	68.6032		63.0289		68.6479		434.216	584.216
10.6467	312.466	1712.47	325.942	825.942	270.321	1770.32	147.471	547.471	68.0086		62.9676		68.873		429.133	579.133
10.6533	312.563	1712.56	327.833	827.833	264.941	1764.94	146.963	546.963	67.62		62.9533		69.2775		427.256	577.256
10.66	315.123	1715.12	332.879	832.879	262.286	1762.29	148.387	548.387	67.4293		63.0096		69.8653		428.359	578.359
10.6667	319.942	1719.94	340.732	840.732	262.559	1762.56	151.495	551.495	67.4184		63.1506		70.6053		432.202	582.202
10.6733	326.481	1726.48	350.69	850.69	265.715	1765.72	155.882	555.882	67.5482		63.3765		71.4282		438.528	588.528
10.68	333.924	1733.92	361.758	861.758	271.398	1771.4	161.07	561.07	67.7637		63.6683		72.2419		447.03	597.03
10.6867	341.384	1741.38	372.866	872.866	278.983	1778.98	166.656	566.656	68.006		63.9967		72.9564		457.299	607.299
10.6933	348.166	1748.17	383.157	883.157	287.683	1787.68	172.495	572.495	68.2187		64.3281		73.507		468.772	618.772
10.7	354.021	1754.02	392.254	892.254	296.76	1796.76	178.756	578.756	68.3647		64.6467		73.8863		480.732	630.732
10.7067	359.228	1759.23	400.383	900.383	305.687	1805.69	185.853	585.853	68.4291		64.944		74.1356		492.341	642.341
10.7133	364.522	1764.52	408.268	908.268	314.283	1814.28	194.174	594.174	68.418		65.2233		74.3341		502.754	652.754
10.72	370.833	1770.83	416.76	916.76	322.741	1822.74	203.759	603.759	68.3648		65.4915		74.5648		511.258	661.258
10.7267	378.957	1778.96	426.458	926.458	331.503	1831.5	214.113	614.113	68.3139		65.7569		74.8862		517.395	667.395
10.7333	389.303	1789.3	437.406	937.406	340.997	1841	224.287	624.287	68.305		66.0272		75.3172		521.107	671.107
10.74	401.884	1801.88	449.149	949.149	351.338	1851.34	233.26	633.26	68.3851		66.3129		75.8249		522.851	672.851
10.7467	416.65	1816.65	461.193	961.193	362.128	1862.13	240.469	640.469	68.5982		66.6422		76.3431		523.687	673.687
10.7533	434.176	1834.18	473.714	973.714	372.581	1872.58	246.357	646.357	68.9917		67.055		76.796		525.305	675.305
10.76	456.43	1856.43	488.345	988.345	381.927	1881.93	252.773	652.773	69.6091		67.5841		77.122		530.052	680.052
10.7667	487.199	1887.2	508.604	1008.6	390.036	1890.04	263.158	663.158	70.4982		68.2461		77.3043		540.951	690.951
10.7733	531.664	1931.66	539.623	1039.62	398.024	1898.02	282.403	682.403	71.683		69.0217		77.352		561.592	711.592
10.78	594.881	1994.88	586.913	1086.91	408.644	1908.64	316.188	716.188	73.1362		69.8461		77.3072		595.765	745.765
10.7867	679.458	2079.46	654.343	1154.34	426.193	1926.19	369.617	769.617	74.7675		70.6316		77.2288		646.56	796.56
10.7933	783.546	2183.55	742.121	1242.12	455.822	1955.82	445.344	845.344	76.4321		71.2766		77.1797		715.092	865.092
10.8	900.159	2300.16	845.677	1345.68	502.098	2002.1	541.869	941.869	77.966		71.7005		77.233		799.281	949.281
10.8067	1018.3	2418.3	956.108	1456.11	567.208	2067.21	652.842	1052.84	79.2515		71.8531		77.4705		893.317	1043.32
10.8133	1125.14	2525.14	1061.9	1561.9	649.485	2149.49	767.885	1167.89	80.2386		71.7384		77.9805		988.363	1138.36
10.82	1208.59	2608.59	1151.14	1651.14	742.948	2242.95	874.558	1274.56	80.9517		71.3958		78.8336		1074.13	1224.13
10.8267	1259.53	2659.53	1213.74	1713.74	838.197	2338.2	960.724	1360.72	81.4531		70.8928		80.0472		1140.9	1290.9
10.8333	1273.35	2673.35	1243.08	1743.08	924.298	2424.3	1016.74	1416.74	81.7899		70.3049		81.5638		1181.46	1331.46
10.84	1250.64	2650.64	1237.23	1737.23	991.022	2491.02	1037.16	1437.16	81.9669		69.706		83.2409		1192.43	1342.43
10.8467	1196.65	2596.65	1198.96	1698.96	1030.83	2530.83	1021.59	1421.59	81.9545		69.1359		84.8758		1174.68	1324.68
10.8533	1119.71	2519.71	1134.81	1634.81	1040.14	2540.14	974.386	1374.39	81.7113		68.6171		86.2601		1132.81	1282.81
10.86	1029.27	2429.27	1053.41	1553.41	1019.73	2519.73	903.389	1303.39	81.2006		68.1569		87.2295		1073.72	1223.72
10.8667	934.15	2334.15	963.624	1463.62	974.198	2474.2	817.986	1217.99	80.4255		67.7503		87.7055		1005.06	1155.06
10.8733	841.317	2241.32	873.057	1373.06	910.527	2410.53	727.24	1127.24	79.4302		67.3902		87.7011		933.711	1083.71
10.88	755.452	2155.45	787.319	1287.32	836.435	2336.43	638.47	1038.47	78.281		67.0722		87.3031		864.892	1014.89
10.8867	679.088	2079.09	709.848	1209.85	758.973	2258.97	556.651	956.651	77.0615		66.79		86.6271		801.892	951.892
10.8933	613.074	2013.07	642.207	1142.21	683.647	2183.65	484.483	884.483	75.8492		66.5464		85.7796		746.228	896.228
10.9	557.162	1957.16	584.591	1084.59	614.142	2114.14	422.839	822.839	74.711		66.3431		84.8236		698.139	848.139
10.9067	510.503	1910.5	536.355	1036.36	552.476	2052.48	371.374	771.374	73.6979		66.186		83.7888		657.117	807.117
10.9133	472.023	1872.02	496.456	996.456	499.4	1999.4	329.083	729.083	72.8482		66.0776		82.6745		622.375	772.375
10.92	440.616	1840.62	463.699	963.699	454.845	1954.84	294.687	694.687	72.1871		66.0373		81.4869		593.118	743.118
10.9267	415.244	1815.24	436.901	936.901	418.266	1918.27	266.879	666.879	71.7323		66.0932		80.2442		568.67	718.67
10.9333	394.973	1794.97	414.979	914.979	388.873	1888.87	244.445	644.445	71.4946		66.2769		78.9825		548.478	698.478
10.94	378.952	1778.95	397.001	897.001	365.744	1865.74	226.316	626.316	71.4608		66.6128		77.7572		532.066	682.066
10.9467	366.436	1766.44	382.201	882.201	347.866	1847.87	211.586	611.586	71.6053		67.1079		76.6186		518.991	668.991
10.9533	356.762	1756.76	369.99	869.99	334.184	1834.18	199.52	599.52	71.8853		67.7307		75.6002		508.847	658.847
10.96	349.336	1749.34	359.94	859.94	323.648	1823.65	189.54	589.54	72.245		68.4098		74.7159		501.278	651.278
10.9667	343.651	1743.65	351.762	851.762	315.308	1815.31	181.211	581.211	72.6205		69.0444		73.9659		495.987	645.987
10.9733	339.269	1739.27	345.261	845.261	308.393	1808.39	174.21	574.21	72.9664		69.5356		73.3454		492.722	642.722
10.98	335.814	1735.81	340.261	840.261	302.355	1802.36	168.292	568.292	73.2551		69.8116		72.8513		491.227	641.227
10.9867	332.951	1732.95	336.566	836.566	296.882	1796.88	163.273	563.273	73.4817		69.8484		72.4945		491.208	641.208
10.9933	330.395	1730.39	333.939	833.939	291.843	1791.84	159.006	559.006	73.6536		69.6706		72.2857		492.319	642.319
11	327.898	1727.9	332.079	832.079	287.195	1787.19	155.373	555.373	73.788		69.3475		72.2413		494.174	644.174
11.0067	325.283	1725.28	330.681	830.681	282.912	1782.91	152.269	552.269	73.8943		68.9517		72.3666		496.361	646.361
11.0133	322.458	1722.46	329.485	829.485	278.938	1778.94	149.618	549.618	73.971		68.5502		72.6504		498.528	648.528
11.02	319.441	1719.44	328.33	828.33	275.188	1775.19	147.358	547.358	74.0134		68.187		73.0553		500.404	650.404
11.0267	316.37	1716.37	327.167	827.167	271.612	1771.61	145.455	545.455	74.0161		67.8824		73.5213		501.837	651.837
11.0333	313.462	1713.46	326.059	826.059	268.259	1768.26	143.895	543.895	73.9715		67.631		73.9691		502.803	652.803
11.04	310.976	1710.98	325.137	825.137	265.303	1765.3	142.679	542.679	73.8771		67.4189		74.3227		503.384	653.384
11.0467	309.146	1709.15	324.529	824.529	263.034	1763.03	141.796	541.796	73.7331		67.2288		74.5208		503.723	653.723
11.0533	308.159	1708.16	324.323	824.323	261.783	1761.78	141.232	541.232	73.5507		67.0565		74.5374		503.981	653.981
11.06	308.134	1708.13	324.546	824.546	261.837	1761.84	140.951	540.951	73.344		66.9073		74.3842		504.299	654.299
11.0667	309.114	1709.11	325.153	825.153	263.355	1763.35	140.903	540.903	73.1204		66.7994		74.1017		504.752	654.752
11.0733	311.042	1711.04	326.014	826.014	266.338	1766.34	141.029	541.029	72.8944		66.7456		73.7491		505.36	655.36
11.08	313.742	1713.74	326.929	826.929	270.616	1770.62	141.263	541.263	72.6755		66.7537		73.3761		506.116	656.116
11.0867	316.91	1716.91	327.661	827.661	275.872	1775.87	141.534	541.534	72.4704		66.8204		73.0305		506.97	656.97
11.0933	320.16	1720.16	327.979	827.979	281.68	1781.68	141.763	541.763	72.2831		66.9284		72.7336		507.879	657.879
11.1	323.081	1723.08	327.712	827.712	287.542	1787.54	141.879	541.879	72.1094		67.0569		72.49		508.821	658.821
11.1067	325.345	1725.35	326.792	826.792	292.948	1792.95	141.828	541.828	71.9501		67.1825		72.2959		509.792	659.792
11.1133	326.781	1726.78	325.261	825.261	297.432	1797.43	141.597	541.597	71.8018		67.2872		72.1458		510.796	660.796
11.12	327.378	1727.38	323.26	823.26	300.625	1800.63	141.213	541.213	71.6529		67.3635		72.032		511.845	661.845
11.1267	327.243	1727.24	320.993	820.993	302.297	1802.3	140.767	540.767	71.497		67.4137		71.9529		512.943	662.943
11.1333	326.527	1726.53	318.677	818.677	302.374	1802.37	140.36	540.36	71.333		67.4416		71.9003		514.095	664.095
11.14	325.358	1725.36	316.507	816.507	300.945	1800.95	140.091	540.091	71.1577		67.4479		71.8702		515.323	665.323
11.1467	323.82	1723.82	314.627	814.627	298.283	1798.28	140.019	540.019	70.9725		67.4294		71.8485		516.659	666.659
11.1533	321.973	1721.97	313.124	813.124	294.821	1794.82	140.131	540.131	70.7847		67.3806		71.8194		518.122	668.122
11.16	319.879	1719.88	312.02	812.02	291.126	1791.13	140.355	540.355	70.5999		67.296		71.7719		519.712	669.712
11.1667	317.637	1717.64	311.297	811.297	287.818	1787.82	140.573	540.573	70.4283		67.1794		71.7092		521.414	671.414
11.1733	315.4	1715.4	310.936	810.936	285.505	1785.51	140.657	540.657	70.2867		67.0492		71.6406		523.206	673.206
11.18	313.379	1713.38	310.952	810.952	284.692	1784.69	140.508	540.508	70.1904		66.9377		71.5811		525.089	675.089
11.1867	311.853	1711.85	311.455	811.456	285.824	1785.82	140.085	540.085	70.1543		66.8786		71.5519		527.085	677.085
11.1933	311.151	1711.15	312.643	812.643	289.336	1789.34	139.425	539.425	70.1844		66.9005		71.574		529.235	679.235
11.2	311.657	1711.66	314.767	814.767	295.722	1795.72	138.647	538.647	70.2813		67.0112		71.6637		531.566	681.566
11.2067	313.75	1713.75	318.029	818.029	305.44	1805.44	137.94	537.94	70.433		67.2025		71.8358		534.051	684.051
11.2133	317.718	1717.72	322.467	822.467	318.626	1818.63	137.587	537.587	70.6121		67.442		72.0854		536.56	686.56
11.22	323.638	1723.64	327.91	827.91	334.76	1834.76	137.941	537.941	70.7954		67.679		72.4097		538.884	688.884
11.2267	331.286	1731.29	334.013	834.013	352.484	1852.48	139.403	539.403	70.9639		67.8684		72.7909		540.771	690.771
11.2333	340.134	1740.13	340.361	840.361	369.771	1869.77	142.349	542.349	71.1057		67.9836		73.1954		542.009	692.009
11.24	349.448	1749.45	346.581	846.581	384.361	1884.36	147.003	547.003	71.2224		68.0232		73.5762		542.504	692.504
11.2467	358.404	1758.4	352.389	852.389	394.316	1894.32	153.291	553.291	71.3321		68.0076		73.8772		542.322	692.322
11.2533	366.203	1766.2	357.55	857.55	398.48	1898.48	160.747	560.747	71.4513		67.9722		74.0499		541.677	691.677
11.26	372.184	1772.18	361.82	861.82	396.674	1896.67	168.536	568.536	71.5976		67.966		74.0647		540.898	690.898
11.2667	375.887	1775.89	364.887	864.887	389.643	1889.64	175.622	575.622	71.7843		68.038		73.9282		540.344	690.344
11.2733	377.09	1777.09	366.42	866.42	378.758	1878.76	180.999	580.999	72.0067		68.2374		73.6701		540.359	690.359
11.28	375.833	1775.83	366.182	866.182	365.661	1865.66	183.948	583.948	72.2512		68.5983		73.3431		541.215	691.215
11.2867	372.402	1772.4	364.126	864.126	351.935	1851.94	184.192	584.192	72.5001		69.1255		73.0081		543.128	693.128
11.2933	367.274	1767.27	360.481	860.481	338.908	1838.91	181.922	581.922	72.7315		69.7898		72.723		546.284	696.284
11.3	361.027	1761.03	355.737	855.737	327.568	1827.57	177.684	577.684	72.9305		70.5381		72.545		550.891	700.891
11.3067	354.267	1754.27	350.554	850.554	318.61	1818.61	172.215	572.215	73.0848		71.2958		72.5372		557.198	707.198
11.3133	347.537	1747.54	345.63	845.63	312.517	1812.52	166.26	566.26	73.1921		71.9952		72.7851		565.496	715.496
11.32	341.264	1741.26	341.586	841.586	309.63	1809.63	160.444	560.444	73.2519		72.5858		73.4067		576.058	726.058
11.3267	335.738	1735.74	338.885	838.885	310.211	1810.21	155.21	555.21	73.2734		73.048		74.5498		589.043	739.043
11.3333	331.104	1731.1	337.753	837.753	314.496	1814.5	150.809	550.809	73.2663		73.3975		76.3761		604.33	754.33
11.34	327.361	1727.36	338.175	838.175	322.671	1822.67	147.324	547.324	73.2376		73.6667		79.006		621.34	771.34
11.3467	324.384	1724.38	339.887	839.887	334.744	1834.74	144.712	544.712	73.1868		73.8927		82.4595		638.968	788.968
11.3533	321.951	1721.95	342.388	842.388	350.329	1850.33	142.852	542.852	73.1181		74.0983		86.581		655.675	805.675
11.36	319.793	1719.79	344.999	844.999	368.408	1868.41	141.56	541.56	73.0333		74.2841		91.0331		669.738	819.738
11.3667	317.619	1717.62	346.986	846.986	387.254	1887.25	140.635	540.635	72.94		74.4234		95.3331		679.607	829.607
11.3733	315.192	1715.19	347.72	847.72	404.62	1904.62	139.883	539.883	72.8386		74.4716		98.9434		684.275	834.275
11.38	312.392	1712.39	346.815	846.815	418.136	1918.14	139.145	539.145	72.7337		74.3823		101.406		683.519	833.519
11.3867	309.262	1709.26	344.237	844.237	425.845	1925.84	138.314	538.314	72.6294		74.1321		102.449		677.886	827.886
11.3933	306.043	1706.04	340.339	840.339	426.66	1926.66	137.342	537.342	72.5337		73.7203		102.041		668.57	818.57
11.4	303.207	1703.21	335.815	835.815	420.567	1920.57	136.262	536.262	72.4492		73.1802		100.354		657.154	807.154
11.4067	301.45	1701.45	331.615	831.615	408.607	1908.61	135.151	535.151	72.3883		72.564		97.7188		645.361	795.361
11.4133	301.72	1701.72	328.897	828.897	392.578	1892.58	134.15	534.15	72.3541		71.9394		94.5169		634.894	784.894
11.42	305.192	1705.19	328.951	828.951	374.705	1874.71	133.44	533.44	72.3551		71.3686		91.1109		627.346	777.346
11.4267	313.186	1713.19	333.115	833.115	357.33	1857.33	133.251	533.251	72.3988		70.8989		87.7951		624.195	774.195
11.4333	326.913	1726.91	342.584	842.584	342.671	1842.67	133.856	533.856	72.4927		70.5608		84.7724		626.779	776.779
11.44	347.087	1747.09	358.093	858.093	332.716	1832.72	135.526	535.526	72.6452		70.3588		82.1528		636.162	786.162
11.4467	373.463	1773.46	379.557	879.557	329.091	1829.09	138.493	538.493	72.8621		70.2708		79.9744		652.861	802.861
11.4533	404.502	1804.5	405.75	905.75	332.878	1832.88	142.863	542.863	73.1598		70.2593		78.222		676.489	826.489
11.46	437.388	1837.39	434.265	934.265	344.331	1844.33	148.521	548.521	73.5486		70.2805		76.8432		705.489	855.489
11.4667	468.448	1868.45	461.859	961.859	362.608	1862.61	155.077	555.077	74.0272		70.2864		75.7738		737.125	887.125
11.4733	493.917	1893.92	485.057	985.057	385.672	1885.67	161.886	561.886	74.5773		70.2468		74.9442		767.853	917.853
11.48	510.769	1910.77	500.925	1000.92	410.484	1910.48	168.149	568.149	75.16		70.1481		74.294		793.993	943.993
11.4867	517.348	1917.35	507.671	1007.67	433.532	1933.53	173.076	573.076	75.719		69.988		73.7897		812.515	962.515
11.4933	513.617	1913.62	504.958	1004.96	451.516	1951.52	176.071	576.071	76.1929		69.7854		73.4152		821.63	971.63
11.5	500.964	1900.96	493.825	993.825	462.028	1962.03	176.853	576.853	76.522		69.5639		73.167		821.058	971.058
11.5067	481.721	1881.72	476.298	976.298	463.971	1963.97	175.501	575.501	76.6719		69.3501		73.0534		811.875	961.875
11.5133	458.548	1858.55	454.822	954.822	457.648	1957.65	172.383	572.383	76.6322		69.1658		73.0857		796.06	946.06
11.52	433.901	1833.9	431.76	931.76	444.488	1944.49	168.031	568.031	76.4275		69.0267		73.2601		775.959	925.959
11.5267	409.712	1809.71	409.033	909.033	426.565	1926.57	163.012	563.012	76.1039		68.9387		73.5552		753.808	903.808
11.5333	387.261	1787.26	387.972	887.972	406.062	1906.06	157.82	557.82	75.7069		68.8975		73.9175		731.444	881.444
11.54	367.256	1767.26	369.345	869.345	384.88	1884.88	152.835	552.835	75.2958		68.8956		74.2796		710.212	860.212
11.5467	349.968	1749.97	353.477	853.477	364.423	1864.42	148.291	548.291	74.9249		68.9268		74.5787		691.002	841.002
11.5533	335.396	1735.4	340.41	840.41	345.602	1845.6	144.304	544.304	74.6393		68.9879		74.763		674.323	824.323
11.56	323.418	1723.42	330.016	830.016	328.947	1828.95	140.908	540.908	74.4769		69.0749		74.8114		660.394	810.394
11.5667	313.874	1713.87	322.09	822.09	314.784	1814.78	138.081	538.081	74.4614		69.185		74.7415		649.213	799.213
11.5733	306.626	1706.63	316.396	816.396	303.356	1803.36	135.775	535.775	74.6055		69.3167		74.5971		640.613	790.613
11.58	301.552	1701.55	312.648	812.648	294.881	1794.88	133.939	533.939	74.8893		69.4627		74.4323		634.325	784.325
11.5867	298.503	1698.5	310.515	810.515	289.516	1789.52	132.527	532.527	75.2748		69.6136		74.2962		630.013	780.013
11.5933	297.261	1697.26	309.61	809.61	287.239	1787.24	131.5	531.5	75.6984		69.761		74.2228		627.314	777.314
11.6	297.469	1697.47	309.504	809.504	287.693	1787.69	130.846	530.846	76.0929		69.8861		74.2168		625.924	775.924
11.6067	298.651	1698.65	309.78	809.78	290.15	1790.15	130.561	530.561	76.4028		69.9814		74.2535		625.595	775.595
11.6133	300.263	1700.26	310.098	810.098	293.573	1793.57	130.656	530.656	76.5899		70.0423		74.2902		626.174	776.174
11.62	301.786	1701.79	310.23	810.23	296.822	1796.82	131.144	531.144	76.6417		70.0682		74.2866		627.559	777.559
11.6267	302.835	1702.84	310.097	810.097	298.918	1798.92	132.02	532.02	76.5724		70.0696		74.2185		629.654	779.654
11.6333	303.207	1703.21	309.722	809.722	299.266	1799.27	133.253	533.253	76.4132		70.0579		74.0782		632.314	782.314
11.64	302.898	1702.9	309.205	809.205	297.756	1797.76	134.774	534.774	76.1909		70.0486		73.8801		635.312	785.312
11.6467	302.035	1702.03	308.654	808.654	294.693	1794.69	136.464	536.464	75.9384		70.0485		73.6609		638.363	788.363
11.6533	300.826	1700.83	308.167	808.167	290.633	1790.63	138.16	538.16	75.6889		70.0594		73.452		641.195	791.195
11.66	299.484	1699.48	307.845	807.845	286.146	1786.15	139.675	539.675	75.4576		70.0797		73.2902		643.616	793.616
11.6667	298.221	1698.22	307.834	807.834	281.685	1781.68	140.836	540.836	75.2588		70.1036		73.1946		645.579	795.579
11.6733	297.24	1697.24	308.343	808.343	277.532	1777.53	141.509	541.509	75.105		70.1213		73.1827		647.185	797.185
11.68	296.768	1696.77	309.609	809.609	273.831	1773.83	141.633	541.633	74.9958		70.1273		73.2692		648.625	798.625
11.6867	297.053	1697.05	311.807	811.807	270.695	1770.7	141.229	541.229	74.9247		70.1276		73.4691		650.129	800.129
11.6933	298.303	1698.3	314.94	814.94	268.282	1768.28	140.389	540.389	74.8847		70.1304		73.7966		651.872	801.872
11.7	300.568	1700.57	318.781	818.781	266.805	1766.81	139.242	539.242	74.8688		70.1488		74.2593		653.947	803.947
11.7067	303.673	1703.67	322.868	822.868	266.476	1766.48	137.942	537.942	74.8679		70.192		74.8469		656.373	806.373
11.7133	307.178	1707.18	326.64	826.64	267.422	1767.42	136.617	536.617	74.879		70.2692		75.5157		659.102	809.102
11.72	310.477	1710.48	329.566	829.566	269.608	1769.61	135.363	535.363	74.912		70.3805		76.2049		662.043	812.043
11.7267	312.951	1712.95	331.282	831.282	272.836	1772.84	134.231	534.231	74.9749		70.5174		76.8315		665.074	815.074
11.7333	314.12	1714.12	331.634	831.634	276.746	1776.75	133.233	533.233	75.0803		70.6679		77.3203		668.046	818.046
11.74	313.755	1713.75	330.689	830.689	280.898	1780.9	132.355	532.355	75.2331		70.8178		77.6302		670.799	820.799
11.7467	311.883	1711.88	328.642	828.642	284.837	1784.84	131.573	531.573	75.4341		70.9472		77.7376		673.169	823.169
11.7533	308.736	1708.74	325.768	825.768	288.161	1788.16	130.863	530.863	75.6767		71.0482		77.6601		675.004	825.004
11.76	304.67	1704.67	322.345	822.345	290.562	1790.56	130.21	530.21	75.9361		71.1162		77.4283		676.217	826.217
11.7667	300.055	1700.05	318.619	818.619	291.82	1791.82	129.616	529.616	76.1915		71.144		77.0861		676.789	826.789
11.7733	295.243	1695.24	314.797	814.797	291.817	1791.82	129.082	529.082	76.4169		71.138		76.6786		676.785	826.785
11.78	290.522	1690.52	311.034	811.034	290.531	1790.53	128.613	528.613	76.5875		71.1036		76.2498		676.316	826.316
11.7867	286.123	1686.12	307.435	807.435	288.023	1788.02	128.225	528.225	76.6889		71.052		75.8415		675.527	825.527
11.7933	282.211	1682.21	304.064	804.064	284.449	1784.45	127.915	527.915	76.7153		70.9957		75.4932		674.546	824.546
11.8	278.901	1678.9	300.95	800.95	280.039	1780.04	127.683	527.683	76.6784		70.9452		75.2354		673.512	823.512
11.8067	276.262	1676.26	298.104	798.104	275.077	1775.08	127.526	527.526	76.5994		70.9119		75.0872		672.529	822.529
11.8133	274.337	1674.34	295.549	795.549	269.873	1769.87	127.44	527.44	76.513		70.9076		75.0446		671.709	821.709
11.82	273.157	1673.16	293.322	793.322	264.732	1764.73	127.431	527.431	76.4396		70.9348		75.0873		671.159	821.159
11.8267	272.739	1672.74	291.486	791.486	259.93	1759.93	127.515	527.515	76.3957		70.9884		75.1744		670.982	820.982
11.8333	273.078	1673.08	290.117	790.117	255.701	1755.7	127.716	527.716	76.3924		71.0639		75.2517		671.229	821.229
11.84	274.142	1674.14	289.276	789.276	252.23	1752.23	128.06	528.06	76.4213		71.1412		75.2732		671.915	821.915
11.8467	275.85	1675.85	289.001	789.001	249.654	1749.65	128.585	528.585	76.4712		71.2091		75.2103		673	823
11.8533	278.082	1678.08	289.298	789.298	248.067	1748.07	129.305	529.305	76.5258		71.2542		75.0591		674.421	824.421
11.86	280.674	1680.67	290.129	790.129	247.541	1747.54	130.218	530.218	76.5785		71.2693		74.8314		676.137	826.137
11.8667	283.462	1683.46	291.435	791.435	248.135	1748.14	131.294	531.294	76.6223		71.2542		74.5517		678.142	828.142
11.8733	286.279	1686.28	293.118	793.118	249.904	1749.9	132.476	532.476	76.665		71.2107		74.253		680.473	830.473
11.88	288.971	1688.97	295.049	795.049	252.856	1752.86	133.686	533.686	76.7139		71.1467		73.9599		683.178	833.178
11.8867	291.393	1691.39	297.064	797.064	256.907	1756.91	134.842	534.842	76.7824		71.0737		73.6988		686.296	836.296
11.8933	293.397	1693.4	298.942	798.942	261.805	1761.81	135.869	535.869	76.8859		71.0026		73.4846		689.808	839.808
11.9	294.815	1694.81	300.459	800.459	267.088	1767.09	136.714	536.714	77.0314		70.9447		73.3265		693.635	843.635
11.9067	295.494	1695.49	301.406	801.406	272.101	1772.1	137.348	537.348	77.2181		70.9124		73.2327		697.636	847.636
11.9133	295.314	1695.31	301.643	801.643	276.1	1776.1	137.779	537.779	77.4381		70.9121		73.2038		701.648	851.648
11.92	294.248	1694.25	301.128	801.128	278.433	1778.43	138.035	538.035	77.6692		70.9444		73.2349		705.521	855.521
11.9267	292.385	1692.38	299.918	799.918	278.705	1778.71	138.159	538.159	77.8832		71.0029		73.3113		709.126	859.126
11.9333	289.915	1689.92	298.151	798.151	276.885	1776.89	138.196	538.196	78.0542		71.0774		73.4146		712.385	862.385
11.94	287.09	1687.09	296.006	796.006	273.296	1773.3	138.173	538.173	78.1609		71.1523		73.5203		715.254	865.254
11.9467	284.159	1684.16	293.662	793.662	268.518	1768.52	138.099	538.099	78.1878		71.2083		73.6081		717.719	867.719
11.9533	281.335	1681.34	291.27	791.27	263.234	1763.23	137.955	537.955	78.1366		71.2351		73.6671		719.783	869.783
11.96	278.765	1678.76	288.944	788.944	258.079	1758.08	137.722	537.722	78.0181		71.2339		73.6977		721.473	871.473
11.9667	276.522	1676.52	286.781	786.781	253.526	1753.53	137.384	537.384	77.848		71.2124		73.7123		722.821	872.821
11.9733	274.627	1674.63	284.863	784.863	249.823	1749.82	136.938	536.938	77.6529		71.1929		73.7337		723.884	873.884
11.98	273.08	1673.08	283.298	783.298	247.014	1747.01	136.402	536.402	77.4564		71.194		73.79		724.719	874.719
11.9867	271.86	1671.86	282.209	782.209	244.98	1744.98	135.812	535.812	77.2907		71.2445		73.9223		725.381	875.381
11.9933	270.951	1670.95	281.708	781.708	243.532	1743.53	135.207	535.207	77.1825		71.3781		74.1855		725.931	875.931
12	270.341	1670.34	281.873	781.873	242.49	1742.49	134.638	534.638	77.1678		71.6394		74.6508		726.459	876.459
12.0067	270.001	1670	282.718	782.718	241.739	1741.74	134.158	534.158	77.2915		72.097		75.4196		727.101	877.101
12.0133	269.854	1669.85	284.219	784.219	241.262	1741.26	133.791	533.791	77.6143		72.8389		76.6239		728.096	878.096
12.02	269.774	1669.77	286.364	786.364	241.138	1741.14	133.548	533.548	78.2292		73.9917		78.4323		729.785	879.785
12.0267	269.588	1669.59	289.23	789.23	241.52	1741.52	133.423	533.423	79.2681		75.7211		81.051		732.61	882.61
12.0333	269.123	1669.12	293.021	793.021	242.612	1742.61	133.388	533.388	80.9173		78.2437		84.7352		737.051	887.051
12.04	268.243	1668.24	298.078	798.078	244.683	1744.68	133.4	533.4	83.4213		81.807		89.7673		743.565	893.565
12.0467	266.892	1666.89	304.793	804.793	248.034	1748.03	133.414	533.414	87.083		86.6885		96.4239		752.47	902.47
12.0533	265.105	1665.1	313.51	813.51	252.996	1753	133.393	533.393	92.2438		93.1531		104.935		763.888	913.888
12.06	262.986	1662.99	324.402	824.402	259.878	1759.88	133.31	533.31	99.2316		101.414		115.409		777.69	927.69
12.0667	260.687	1660.69	337.349	837.349	268.889	1768.89	133.162	533.162	108.291		111.554		127.765		793.468	943.468
12.0733	258.365	1658.37	351.938	851.938	280.077	1780.08	132.954	532.954	119.511		123.484		141.701		810.576	960.576
12.08	256.151	1656.15	367.479	867.479	293.259	1793.26	132.697	532.697	132.753		136.906		156.697		828.173	978.173
12.0867	254.155	1654.15	383.119	883.119	307.989	1807.99	132.409	532.409	147.627		151.319		172.059		845.341	995.341
12.0933	252.453	1652.45	397.938	897.938	323.599	1823.6	132.11	532.11	163.515		166.052		187.001		861.169	1011.17
12.1	251.104	1651.1	411.098	911.098	339.281	1839.28	131.82	531.82	179.634		180.359		200.75		874.864	1024.86
12.1067	250.141	1650.14	421.916	921.916	354.183	1854.18	131.56	531.56	195.13		193.495		212.633		885.812	1035.81
12.1133	249.588	1649.59	429.926	929.926	367.527	1867.53	131.342	531.342	209.188		204.815		222.133		893.616	1043.62
12.12	249.439	1649.44	434.897	934.897	378.681	1878.68	131.173	531.173	221.117		213.824		228.937		898.093	1048.09
12.1267	249.667	1649.67	436.822	936.822	387.226	1887.23	131.056	531.056	230.425		220.221		232.928		899.282	1049.28
12.1333	250.21	1650.21	435.877	935.877	392.939	1892.94	130.987	530.987	236.84		223.897		234.174		897.368	1047.37
12.14	250.975	1650.97	432.379	932.379	395.78	1895.78	130.958	530.958	240.3		224.923		232.892		892.69	1042.69
12.1467	251.855	1651.86	426.732	926.732	395.839	1895.84	130.963	530.963	240.929		223.506		229.391		885.673	1035.67
12.1533	252.747	1652.75	419.371	919.371	393.316	1893.32	130.993	530.993	238.995		219.956		224.043		876.799	1026.8
12.16	253.551	1653.55	410.737	910.737	388.486	1888.49	131.043	531.043	234.865		214.642		217.244		866.578	1016.58
12.1667	254.185	1654.19	401.234	901.234	381.69	1881.69	131.119	531.119	228.96		207.948		209.377		855.491	1005.49
12.1733	254.591	1654.59	391.215	891.215	373.325	1873.32	131.23	531.23	221.717		200.253		200.791		843.976	993.976
12.18	254.731	1654.73	380.979	880.979	363.81	1863.81	131.385	531.385	213.554		191.907		191.798		832.403	982.403
12.1867	254.588	1654.59	370.778	870.778	353.559	1853.56	131.591	531.591	204.847		183.225		182.673		821.07	971.07
12.1933	254.164	1654.16	360.822	860.822	342.96	1842.96	131.858	531.858	195.907		174.47		173.639		810.18	960.18
12.2	253.488	1653.49	351.287	851.287	332.338	1832.34	132.191	532.191	186.974		165.858		164.874		799.888	949.888
12.2067	252.614	1652.61	342.309	842.309	321.946	1821.95	132.6	532.6	178.222		157.562		156.515		790.287	940.287
12.2133	251.611	1651.61	333.984	833.984	311.987	1811.99	133.084	533.084	169.782		149.703		148.663		781.461	931.461
12.22	250.545	1650.55	326.36	826.36	302.595	1802.6	133.633	533.633	161.747		142.369		141.383		773.488	923.488
12.2267	249.479	1649.48	319.447	819.447	293.859	1793.86	134.232	534.232	154.192		135.61		134.709		766.426	916.426
12.2333	248.451	1648.45	313.213	813.213	285.832	1785.83	134.867	534.867	147.182		129.45		128.651		760.326	910.326
12.24	247.485	1647.48	307.609	807.609	278.522	1778.52	135.505	535.505	140.77		123.888		123.206		755.227	905.227
12.2467	246.589	1646.59	302.584	802.584	271.912	1771.91	136.107	536.106	134.99		118.907		118.348		751.148	901.148
12.2533	245.782	1645.78	298.092	798.092	265.972	1765.97	136.64	536.64	129.85		114.471		114.044		748.076	898.076
12.26	245.08	1645.08	294.1	794.1	260.672	1760.67	137.079	537.079	125.32		110.533		110.245		745.958	895.958
12.2667	244.511	1644.51	290.567	790.567	255.995	1756	137.411	537.411	121.342		107.042		106.903		744.717	894.717
12.2733	244.105	1644.11	287.447	787.447	251.95	1751.95	137.641	537.641	117.84		103.947		103.971		744.222	894.222
12.28	243.865	1643.87	284.68	784.68	248.54	1748.54	137.794	537.794	114.728		101.2		101.402		744.328	894.328
12.2867	243.78	1643.78	282.187	782.187	245.757	1745.76	137.908	537.908	111.929		98.7612		99.1436		744.852	894.852
12.2933	243.82	1643.82	279.883	779.883	243.541	1743.54	138.026	538.026	109.381		96.5945		97.1468		745.613	895.613
12.3	243.931	1643.93	277.698	777.698	241.776	1741.78	138.192	538.192	107.034		94.6692		95.3724		746.449	896.449
12.3067	244.058	1644.06	275.583	775.583	240.297	1740.3	138.444	538.444	104.858		92.9559		93.7756		747.216	897.216
12.3133	244.152	1644.15	273.513	773.513	238.918	1738.92	138.822	538.822	102.831		91.4302		92.3201		747.831	897.831
12.32	244.188	1644.19	271.485	771.485	237.47	1737.47	139.352	539.352	100.932		90.0635		90.9827		748.23	898.23
12.3267	244.164	1644.16	269.524	769.524	235.839	1735.84	140.046	540.046	99.1534		88.8295		89.7412		748.393	898.393
12.3333	244.102	1644.1	267.669	767.669	233.995	1733.99	140.89	540.89	97.4954		87.7053		88.5868		748.328	898.328
12.34	244.049	1644.05	265.971	765.971	231.98	1731.98	141.836	541.836	95.959		86.6701		87.5094		748.073	898.073
12.3467	244.07	1644.07	264.482	764.482	229.912	1729.91	142.816	542.816	94.5475		85.7112		86.5163		747.681	897.681
12.3533	244.216	1644.22	263.249	763.249	227.951	1727.95	143.725	543.725	93.2684		84.828		85.6149		747.259	897.259
12.36	244.543	1644.54	262.31	762.31	226.254	1726.25	144.472	544.472	92.1224		84.0225		84.8111		746.917	896.917
12.3667	245.072	1645.07	261.684	761.684	224.945	1724.94	144.98	544.98	91.1117		83.2895		84.1106		746.795	896.795
12.3733	245.785	1645.78	261.35	761.35	224.078	1724.08	145.217	545.217	90.2307		82.6367		83.5152		747.004	897.004
12.38	246.634	1646.63	261.253	761.253	223.639	1723.64	145.213	545.213	89.4654		82.0608		83.0261		747.623	897.623
12.3867	247.532	1647.53	261.309	761.309	223.555	1723.55	145.045	545.045	88.7971		81.5542		82.6337		748.64	898.64
12.3933	248.374	1648.37	261.416	761.416	223.7	1723.7	144.827	544.827	88.2095		81.1135		82.3274		749.968	899.968
12.4	249.064	1649.06	261.486	761.486	223.924	1723.92	144.677	544.677	87.6834		80.7267		82.0983		751.446	901.446
12.4067	249.538	1649.54	261.455	761.455	224.086	1724.09	144.682	544.682	87.2069		80.3811		81.9277		752.904	902.904
12.4133	249.781	1649.78	261.292	761.292	224.054	1724.05	144.891	544.891	86.7685		80.0692		81.7954		754.195	904.195
12.42	249.817	1649.82	261.008	761.008	223.742	1723.74	145.297	545.297	86.3599		79.7857		81.6757		755.228	905.228
12.4267	249.717	1649.72	260.63	760.63	223.102	1723.1	145.833	545.833	85.9772		79.5239		81.5456		755.981	905.981
12.4333	249.557	1649.56	260.195	760.195	222.147	1722.15	146.411	546.411	85.6156		79.2826		81.3806		756.491	906.491
12.44	249.398	1649.4	259.733	759.733	220.928	1720.93	146.928	546.928	85.277		79.0639		81.171		756.835	906.835
12.4467	249.271	1649.27	259.248	759.248	219.526	1719.53	147.302	547.302	84.9595		78.8711		80.9185		757.088	907.088
12.4533	249.184	1649.18	258.746	758.746	218.036	1718.04	147.488	547.488	84.6584		78.7063		80.6378		757.325	907.325
12.46	249.108	1649.11	258.219	758.219	216.548	1716.55	147.479	547.479	84.3744		78.5704		80.3565		757.594	907.594
12.4667	249.016	1649.02	257.654	757.654	215.138	1715.14	147.31	547.31	84.1064		78.4608		80.0934		757.914	907.914
12.4733	248.873	1648.87	257.042	757.042	213.855	1713.85	147.028	547.028	83.856		78.3674		79.8753		758.299	908.299
12.48	248.654	1648.65	256.381	756.381	212.721	1712.72	146.688	546.688	83.6296		78.2879		79.7208		758.756	908.756
12.4867	248.348	1648.35	255.672	755.672	211.731	1711.73	146.338	546.338	83.4311		78.2208		79.6334		759.307	909.307
12.4933	247.962	1647.96	254.927	754.927	210.85	1710.85	146.016	546.016	83.2678		78.164		79.6058		759.994	909.994
12.5	247.52	1647.52	254.178	754.178	210.043	1710.04	145.746	545.746	83.1468		78.1149		79.6227		760.862	910.862
12.5067	247.054	1647.05	253.465	753.465	209.268	1709.27	145.561	545.561	83.0763		78.0715		79.6552		761.945	911.945
12.5133	246.603	1646.6	252.842	752.842	208.487	1708.49	145.496	545.496	83.0718		78.033		79.679		763.243	913.243
12.52	246.211	1646.21	252.366	752.366	207.697	1707.7	145.586	545.586	83.1465		77.9907		79.6751		764.706	914.706
12.5267	245.925	1645.92	252.09	752.09	206.921	1706.92	145.867	545.867	83.3206		77.944		79.6338		766.232	916.232
12.5333	245.782	1645.78	252.049	752.049	206.214	1706.21	146.356	546.356	83.606		77.8929		79.5616		767.714	917.714
12.54	245.808	1645.81	252.255	752.255	205.643	1705.64	147.057	547.057	84.0054		77.8446		79.4709		769.048	919.048
12.5467	246.009	1646.01	252.674	752.674	205.273	1705.27	147.939	547.939	84.5058		77.8003		79.3715		770.195	920.195
12.5533	246.364	1646.36	253.238	753.238	205.143	1705.14	148.946	548.947	85.0702		77.7654		79.2778		771.179	921.179
12.56	246.825	1646.82	253.859	753.859	205.25	1705.25	150	550	85.6454		77.7444		79.1981		772.083	922.083
12.5667	247.314	1647.31	254.437	754.437	205.549	1705.55	151.009	551.009	86.1719		77.7438		79.1275		773.031	923.031
12.5733	247.75	1647.75	254.89	754.89	205.955	1705.96	151.89	551.89	86.5958		77.7641		79.0638		774.164	924.164
12.58	248.059	1648.06	255.157	755.157	206.365	1706.37	152.576	552.576	86.8833		77.8047		78.9995		775.577	925.577
12.5867	248.186	1648.19	255.219	755.219	206.686	1706.69	153.022	553.022	87.028		77.8659		78.9286		777.321	927.321
12.5933	248.111	1648.11	255.107	755.107	206.852	1706.85	153.222	553.222	87.0386		77.9396		78.8508		779.395	929.395
12.6	247.862	1647.86	254.883	754.883	206.839	1706.84	153.207	553.207	86.9496		78.014		78.7716		781.758	931.758
12.6067	247.484	1647.48	254.652	754.652	206.673	1706.67	153.033	553.033	86.7962		78.0819		78.6932		784.359	934.359
12.6133	247.053	1647.05	254.52	754.52	206.408	1706.41	152.797	552.797	86.6225		78.1325		78.6146		787.157	937.157
12.62	246.65	1646.65	254.589	754.59	206.119	1706.12	152.604	552.604	86.4748		78.1601		78.5517		790.09	940.09
12.6267	246.347	1646.35	254.929	754.929	205.892	1705.89	152.558	552.558	86.394		78.1693		78.5107		793.092	943.092
12.6333	246.198	1646.2	255.554	755.554	205.804	1705.8	152.747	552.747	86.4165		78.1665		78.4952		796.083	946.083
12.64	246.215	1646.21	256.41	756.41	205.918	1705.92	153.244	553.244	86.5591		78.1535		78.5102		798.975	948.975
12.6467	246.376	1646.38	257.41	757.41	206.272	1706.27	154.088	554.088	86.8144		78.1332		78.5607		801.665	951.665
12.6533	246.626	1646.63	258.448	758.448	206.882	1706.88	155.302	555.302	87.1456		78.1102		78.6396		804.081	954.081
12.66	246.881	1646.88	259.43	759.43	207.732	1707.73	156.891	556.891	87.5033		78.0895		78.7381		806.174	956.174
12.6667	247.056	1647.06	260.295	760.295	208.785	1708.78	158.833	558.833	87.8164		78.0618		78.8431		807.946	957.946
12.6733	247.077	1647.08	261.018	761.018	209.989	1709.99	161.067	561.067	88.0282		78.0295		78.9428		809.438	959.438
12.68	246.892	1646.89	261.582	761.582	211.268	1711.27	163.461	563.461	88.1018		77.9937		79.0239		810.683	960.683
12.6867	246.492	1646.49	261.966	761.966	212.547	1712.55	165.808	565.808	88.0309		77.9549		79.0838		811.685	961.685
12.6933	245.899	1645.9	262.121	762.121	213.736	1713.74	167.849	567.849	87.8352		77.9179		79.1225		812.413	962.413
12.7	245.166	1645.17	261.993	761.993	214.751	1714.75	169.314	569.314	87.5463		77.8888		79.149		812.785	962.785
12.7067	244.362	1644.36	261.549	761.549	215.511	1715.51	169.978	569.978	87.2044		77.8773		79.1706		812.728	962.728
12.7133	243.565	1643.56	260.779	760.779	215.958	1715.96	169.738	569.738	86.8434		77.8891		79.1974		812.177	962.177
12.72	242.834	1642.83	259.73	759.73	216.064	1716.06	168.616	568.616	86.4895		77.9314		79.2475		811.165	961.165
12.7267	242.217	1642.22	258.494	758.494	215.832	1715.83	166.757	566.757	86.1659		78.0036		79.3293		809.85	959.85
12.7333	241.733	1641.73	257.189	757.189	215.297	1715.3	164.378	564.378	85.894		78.103		79.4467		808.469	958.469
12.74	241.376	1641.38	255.942	755.942	214.511	1714.51	161.734	561.734	85.7026		78.2211		79.5997		807.337	957.337
12.7467	241.131	1641.13	254.863	754.863	213.536	1713.54	159.071	559.071	85.6244		78.3502		79.7692		806.801	956.801
12.7533	240.967	1640.97	254.035	754.035	212.462	1712.46	156.591	556.591	85.6981		78.4789		79.9422		807.161	957.161
12.76	240.858	1640.86	253.503	753.503	211.405	1711.4	154.464	554.464	85.9629		78.5921		80.1099		808.609	958.609
12.7667	240.788	1640.79	253.263	753.263	210.53	1710.53	152.824	552.824	86.4478		78.685		80.2735		811.176	961.176
12.7733	240.76	1640.76	253.28	753.28	210.047	1710.05	151.788	551.788	87.1672		78.7591		80.4496		814.707	964.707
12.78	240.802	1640.8	253.494	753.494	210.156	1710.16	151.485	551.485	88.1115		78.8156		80.6657		818.885	968.885
12.7867	240.972	1640.97	253.836	753.836	211	1711	152.057	552.057	89.2633		78.8649		80.9511		823.28	973.28
12.7933	241.329	1641.33	254.238	754.238	212.592	1712.59	153.652	553.652	90.6059		78.9131		81.3148		827.453	977.453
12.8	241.929	1641.93	254.647	754.647	214.788	1714.79	156.401	556.401	92.1276		78.9656		81.7439		831.066	981.066
12.8067	242.813	1642.81	255.032	755.032	217.296	1717.3	160.363	560.363	93.8317		79.0252		82.2056		833.933	983.933
12.8133	243.967	1643.97	255.379	755.379	219.748	1719.75	165.458	565.458	95.7238		79.0933		82.6456		836.035	986.035
12.82	245.328	1645.33	255.685	755.685	221.794	1721.79	171.404	571.404	97.7828		79.1624		82.9992		837.511	987.511
12.8267	246.777	1646.78	255.925	755.925	223.189	1723.19	177.713	577.713	99.948		79.226		83.2197		838.612	988.612
12.8333	248.159	1648.16	256.082	756.082	223.836	1723.84	183.741	583.741	102.1		79.2809		83.2878		839.622	989.622
12.84	249.31	1649.31	256.119	756.119	223.777	1723.78	188.812	588.812	104.076		79.3258		83.2082		840.802	990.802
12.8467	250.095	1650.1	255.999	755.999	223.139	1723.14	192.356	592.356	105.69		79.3573		83.009		842.34	992.34
12.8533	250.438	1650.44	255.689	755.689	222.08	1722.08	194.036	594.036	106.782		79.3777		82.7371		844.269	994.269
12.86	250.321	1650.32	255.191	755.191	220.737	1720.74	193.816	593.816	107.242		79.3916		82.4386		846.493	996.493
12.8667	249.803	1649.8	254.529	754.529	219.212	1719.21	191.927	591.927	107.045		79.4001		82.1574		848.826	998.826
12.8733	248.986	1648.99	253.759	753.759	217.581	1717.58	188.805	588.805	106.25		79.4064		81.9224		851.016	1001.02
12.88	247.984	1647.98	252.949	752.949	215.913	1715.91	184.964	584.964	104.982		79.4101		81.7431		852.842	1002.84
12.8867	246.92	1646.92	252.169	752.169	214.283	1714.28	180.88	580.88	103.398		79.4143		81.615		854.158	1004.16
12.8933	245.875	1645.88	251.487	751.487	212.783	1712.78	176.934	576.934	101.654		79.4153		81.5227		854.96	1004.96
12.9	244.91	1644.91	250.939	750.939	211.537	1711.54	173.36	573.36	99.8781		79.4127		81.445		855.345	1005.34
12.9067	244.042	1644.04	250.546	750.546	210.677	1710.68	170.266	570.266	98.1607		79.4022		81.3622		855.469	1005.47
12.9133	243.265	1643.26	250.298	750.298	210.308	1710.31	167.654	567.654	96.5475		79.3805		81.2664		855.524	1005.52
12.92	242.554	1642.55	250.178	750.178	210.512	1710.51	165.468	565.468	95.0568		79.3531		81.1533		855.67	1005.67
12.9267	241.887	1641.89	250.158	750.158	211.299	1711.3	163.636	563.636	93.6903		79.3159		81.0277		855.989	1005.99
12.9333	241.253	1641.25	250.194	750.194	212.59	1712.59	162.101	562.101	92.4501		79.2712		80.9023		856.492	1006.49
12.94	240.637	1640.64	250.238	750.238	214.23	1714.23	160.808	560.808	91.3374		79.2263		80.7871		857.101	1007.1
12.9467	240.044	1640.04	250.238	750.238	215.981	1715.98	159.726	559.726	90.3594		79.1866		80.6937		857.69	1007.69
12.9533	239.481	1639.48	250.143	750.143	217.572	1717.57	158.837	558.837	89.5236		79.1581		80.6305		858.104	1008.1
12.96	238.951	1638.95	249.913	749.913	218.745	1718.75	158.116	558.116	88.8325		79.1393		80.5933		858.199	1008.2
12.9667	238.455	1638.46	249.521	749.521	219.303	1719.3	157.532	557.532	88.2708		79.133		80.5801		857.874	1007.87
12.9733	238	1638	248.958	748.958	219.147	1719.15	157.045	557.045	87.8233		79.1415		80.581		857.1	1007.1
12.98	237.586	1637.59	248.246	748.246	218.271	1718.27	156.612	556.612	87.4711		79.1638		80.5847		855.9	1005.9
12.9867	237.215	1637.22	247.415	747.415	216.768	1716.77	156.222	556.222	87.1919		79.201		80.5779		854.383	1004.38
12.9933	236.903	1636.9	246.519	746.519	214.79	1714.79	155.882	555.882	86.9644		79.2521		80.555		852.699	1002.7
13	236.666	1636.67	245.609	745.609	212.522	1712.52	155.648	555.648	86.7785		79.3138		80.5124		851.023	1001.02
13.0067	236.53	1636.53	244.746	744.746	210.159	1710.16	155.635	555.635	86.638		79.3831		80.456		849.538	999.538
13.0133	236.52	1636.52	243.982	743.982	207.874	1707.87	156.047	556.047	86.561		79.4622		80.3878		848.396	998.396
13.02	236.671	1636.67	243.367	743.367	205.797	1705.8	157.191	557.191	86.5782		79.5488		80.3155		847.686	997.686
13.0267	237.026	1637.03	242.944	742.944	204.023	1704.02	159.497	559.497	86.7374		79.637		80.2473		847.441	997.441
13.0333	237.62	1637.62	242.757	742.757	202.595	1702.6	163.539	563.539	87.0974		79.7219		80.1893		847.626	997.626
13.04	238.478	1638.48	242.825	742.825	201.524	1701.52	170.019	570.019	87.7289		79.8073		80.1418		848.17	998.17
13.0467	239.61	1639.61	243.171	743.171	200.795	1700.8	179.67	579.67	88.711		79.8908		80.1008		848.974	998.974
13.0533	240.984	1640.98	243.79	743.79	200.377	1700.38	193.098	593.098	90.1414		79.9705		80.0654		849.95	999.95
13.06	242.531	1642.53	244.65	744.65	200.234	1700.23	210.516	610.516	92.1041		80.0536		80.0318		851.03	1001.03
13.0667	244.124	1644.12	245.69	745.69	200.32	1700.32	231.512	631.512	94.6678		80.146		80		852.158	1002.16
13.0733	245.613	1645.61	246.818	746.818	200.606	1700.61	254.896	654.896	97.8408		80.2443		79.9741		853.298	1003.3
13.08	246.831	1646.83	247.933	747.933	201.043	1701.04	278.772	678.772	101.531		80.3531		79.9668		854.423	1004.42
13.0867	247.639	1647.64	248.948	748.948	201.575	1701.58	300.821	700.821	105.522		80.4711		79.9806		855.509	1005.51
13.0933	247.965	1647.96	249.801	749.801	202.14	1702.14	318.773	718.773	109.492		80.5911		80.0196		856.551	1006.55
13.1	247.798	1647.8	250.467	750.467	202.684	1702.68	330.88	730.88	113.047		80.7023		80.081		857.577	1007.58
13.1067	247.205	1647.21	250.954	750.954	203.165	1703.16	336.247	736.247	115.816		80.7929		80.1628		858.603	1008.6
13.1133	246.303	1646.3	251.271	751.271	203.564	1703.56	334.945	734.945	117.537		80.8557		80.2554		859.655	1009.66
13.12	245.216	1645.22	251.435	751.435	203.893	1703.89	327.896	727.896	118.102		80.8859		80.3415		860.755	1010.76
13.1267	244.057	1644.06	251.451	751.451	204.155	1704.16	316.535	716.535	117.587		80.8881		80.4047		861.866	1011.87
13.1333	242.927	1642.93	251.326	751.326	204.359	1704.36	302.483	702.483	116.213		80.8731		80.4439		862.918	1012.92
13.14	241.896	1641.9	251.075	751.075	204.495	1704.5	287.23	687.23	114.279		80.8562		80.4564		863.795	1013.8
13.1467	241.013	1641.01	250.732	750.732	204.541	1704.54	271.956	671.956	112.094		80.8499		80.4467		864.382	1014.38
13.1533	240.311	1640.31	250.363	750.363	204.476	1704.48	257.475	657.475	109.9		80.8636		80.4269		864.593	1014.59
13.16	239.804	1639.8	250.045	750.045	204.293	1704.29	244.265	644.265	107.854		80.9032		80.4122		864.38	1014.38
13.1667	239.486	1639.49	249.849	749.849	204.012	1704.01	232.546	632.546	106.021		80.9626		80.4116		863.749	1013.75
13.1733	239.326	1639.33	249.814	749.814	203.691	1703.69	222.354	622.354	104.383		81.0348		80.4354		862.753	1012.75
13.18	239.263	1639.26	249.922	749.922	203.394	1703.39	213.607	613.607	102.887		81.1081		80.4896		861.46	1011.46
13.1867	239.221	1639.22	250.105	750.105	203.185	1703.19	206.17	606.17	101.467		81.1701		80.5702		859.947	1009.95
13.1933	239.122	1639.12	250.253	750.253	203.096	1703.1	199.884	599.884	100.086		81.2188		80.6764		858.279	1008.28
13.2	238.905	1638.9	250.236	750.236	203.114	1703.11	194.583	594.583	98.7301		81.2483		80.7987		856.524	1006.52
13.2067	238.546	1638.55	249.954	749.954	203.18	1703.18	190.112	590.112	97.416		81.2584		80.9248		854.743	1004.74
13.2133	238.054	1638.05	249.358	749.358	203.21	1703.21	186.353	586.353	96.1695		81.2547		81.045		852.982	1002.98
13.22	237.469	1637.47	248.465	748.465	203.118	1703.12	183.229	583.229	95.0113		81.2436		81.1416		851.287	1001.29
13.2267	236.858	1636.86	247.343	747.343	202.852	1702.85	180.686	580.686	93.9565		81.2266		81.2065		849.699	999.699
13.2333	236.291	1636.29	246.113	746.113	202.405	1702.4	178.699	578.699	93.0154		81.2105		81.2327		848.231	998.231
13.24	235.838	1635.84	244.903	744.903	201.819	1701.82	177.253	577.253	92.1989		81.2023		81.2205		846.878	996.878
13.2467	235.548	1635.55	243.833	743.833	201.179	1701.18	176.318	576.318	91.5197		81.2168		81.1808		845.62	995.62
13.2533	235.437	1635.44	242.985	742.985	200.57	1700.57	175.835	575.835	90.9878		81.2617		81.1253		844.438	994.438
13.26	235.488	1635.49	242.393	742.393	200.062	1700.06	175.718	575.718	90.6182		81.3422		81.0677		843.328	993.328
13.2667	235.642	1635.64	242.036	742.036	199.681	1699.68	175.851	575.851	90.4167		81.456		81.024		842.308	992.308
13.2733	235.82	1635.82	241.843	741.843	199.42	1699.42	176.108	576.108	90.3718		81.5989		81.0079		841.415	991.415
13.28	235.928	1635.93	241.722	741.722	199.236	1699.24	176.356	576.356	90.472		81.7668		81.034		840.689	990.689
13.2867	235.881	1635.88	241.568	741.568	199.071	1699.07	176.491	576.491	90.684		81.9541		81.104		840.173	990.173
13.2933	235.617	1635.62	241.281	741.281	198.876	1698.88	176.441	576.441	90.9827		82.1582		81.2229		839.916	989.916
13.3	235.115	1635.12	240.805	740.805	198.612	1698.61	176.163	576.163	91.3449		82.3807		81.3866		839.939	989.939
13.3067	234.398	1634.4	240.124	740.124	198.262	1698.26	175.662	575.662	91.7507		82.6127		81.587		840.239	990.239
13.3133	233.504	1633.5	239.255	739.255	197.822	1697.82	174.965	574.965	92.1879		82.8383		81.8099		840.801	990.801
[truncated: 2,954 more rows]
