# Supplementary material for: Enterococcal cell wall remodelling underpins pathogenesis via the release of the Enteroccocal Polysaccharide Antigen (EPA)
Source: PLoS Pathog. 2025 Jun 23;21(6):e1012771. doi: 10.1371/journal.ppat.1012771 (PMC12208459; doi:10.1371/journal.ppat.1012771)
Supplement: S1 File — Zipped raw data used to make figures 1–10 are provided in individual folders for each figure. (ZIP) [file ppat.1012771.s013.zip › Data Smith et al/Fig. 7/AtlA and AtlE + AE cell walls expo and stat_PLoS REVISED.xlsx]

## Sheet: Raw_1 AE CW
	AtlA																		AtlE
Time	Exponential CW + HCl									Stationary CW + HCl									Exponential CW + HCl									Stationary CW + HCl
	0	4	2	1	0.5	0.25	0.125	0.0625	0.031	0	4	2	1	0.5	0.25	0.125	0.0625	0.031	0	4	2	1	0.5	0.25	0.125	0.0625	0.031	0	4	2	1	0.5	0.25	0.125	0.0625	0.031
0	0.474	0.43	0.398	0.395	0.41	0.409	0.414	0.417	0.419	0.563	0.503	0.503	0.511	0.515	0.511	0.515	0.514	0.518	0.477	0.464	0.43	0.426	0.439	0.433	0.435	0.446	0.446	0.56	0.549	0.53	0.518	0.517	0.514	0.513	0.517	0.517
14	0.473	0.421	0.393	0.392	0.41	0.411	0.416	0.418	0.419	0.563	0.503	0.502	0.509	0.514	0.509	0.515	0.514	0.518	0.479	0.453	0.426	0.421	0.437	0.43	0.432	0.444	0.444	0.559	0.55	0.529	0.52	0.519	0.511	0.51	0.513	0.514
28	0.474	0.419	0.392	0.392	0.41	0.412	0.417	0.419	0.419	0.563	0.503	0.502	0.509	0.514	0.509	0.515	0.515	0.518	0.478	0.442	0.417	0.416	0.435	0.43	0.433	0.443	0.447	0.559	0.552	0.53	0.519	0.52	0.515	0.511	0.513	0.514
43	0.471	0.414	0.387	0.389	0.408	0.41	0.415	0.417	0.419	0.563	0.502	0.501	0.508	0.514	0.509	0.516	0.515	0.518	0.479	0.43	0.408	0.412	0.432	0.431	0.433	0.444	0.446	0.56	0.553	0.531	0.518	0.518	0.515	0.51	0.511	0.513
57	0.472	0.411	0.385	0.387	0.407	0.408	0.415	0.416	0.419	0.563	0.5	0.499	0.507	0.513	0.508	0.515	0.515	0.519	0.479	0.416	0.398	0.405	0.428	0.43	0.433	0.445	0.445	0.56	0.553	0.53	0.517	0.516	0.513	0.51	0.512	0.512
72	0.471	0.409	0.381	0.385	0.406	0.407	0.414	0.416	0.419	0.562	0.499	0.498	0.506	0.512	0.508	0.515	0.514	0.519	0.479	0.402	0.387	0.4	0.425	0.429	0.433	0.446	0.446	0.558	0.552	0.527	0.515	0.515	0.512	0.509	0.512	0.512
86	0.471	0.406	0.378	0.382	0.404	0.406	0.413	0.416	0.418	0.561	0.497	0.497	0.505	0.511	0.507	0.514	0.513	0.518	0.479	0.386	0.379	0.393	0.421	0.428	0.433	0.445	0.445	0.558	0.552	0.526	0.515	0.514	0.511	0.508	0.513	0.513
100	0.47	0.402	0.374	0.379	0.402	0.404	0.412	0.415	0.418	0.56	0.496	0.495	0.504	0.511	0.507	0.513	0.513	0.517	0.479	0.37	0.372	0.386	0.417	0.426	0.432	0.443	0.444	0.558	0.551	0.525	0.514	0.514	0.51	0.508	0.512	0.512
115	0.469	0.4	0.371	0.377	0.401	0.403	0.411	0.414	0.418	0.56	0.495	0.494	0.503	0.51	0.506	0.513	0.512	0.516	0.478	0.353	0.363	0.38	0.413	0.423	0.431	0.442	0.444	0.559	0.549	0.524	0.513	0.513	0.51	0.508	0.512	0.512
129	0.468	0.397	0.367	0.374	0.399	0.402	0.411	0.414	0.417	0.559	0.494	0.493	0.502	0.509	0.506	0.512	0.512	0.515	0.477	0.337	0.352	0.372	0.408	0.42	0.43	0.441	0.442	0.557	0.547	0.522	0.512	0.512	0.509	0.507	0.51	0.511
144	0.468	0.394	0.364	0.371	0.397	0.401	0.41	0.413	0.417	0.559	0.493	0.492	0.501	0.509	0.505	0.512	0.513	0.515	0.476	0.323	0.342	0.365	0.404	0.418	0.429	0.441	0.442	0.556	0.546	0.52	0.511	0.511	0.508	0.506	0.509	0.51
158	0.468	0.393	0.361	0.368	0.395	0.399	0.409	0.412	0.416	0.558	0.491	0.491	0.5	0.508	0.504	0.511	0.511	0.513	0.476	0.312	0.334	0.358	0.399	0.414	0.427	0.44	0.441	0.556	0.545	0.519	0.509	0.51	0.508	0.505	0.509	0.51
172	0.467	0.391	0.358	0.366	0.393	0.398	0.408	0.412	0.416	0.557	0.491	0.489	0.499	0.508	0.505	0.511	0.51	0.513	0.475	0.303	0.327	0.351	0.395	0.412	0.425	0.439	0.44	0.556	0.543	0.518	0.508	0.51	0.507	0.505	0.509	0.51
187	0.467	0.388	0.355	0.363	0.391	0.397	0.407	0.411	0.415	0.558	0.491	0.489	0.499	0.507	0.504	0.511	0.51	0.513	0.475	0.296	0.32	0.344	0.39	0.409	0.423	0.437	0.44	0.555	0.541	0.516	0.507	0.509	0.507	0.504	0.509	0.51
201	0.465	0.384	0.351	0.359	0.388	0.396	0.406	0.41	0.414	0.557	0.49	0.488	0.498	0.506	0.504	0.511	0.51	0.513	0.474	0.29	0.313	0.337	0.385	0.405	0.421	0.436	0.439	0.554	0.54	0.514	0.505	0.508	0.506	0.504	0.508	0.509
216	0.464	0.38	0.347	0.356	0.385	0.394	0.404	0.409	0.413	0.557	0.489	0.487	0.497	0.506	0.503	0.511	0.51	0.513	0.474	0.285	0.308	0.331	0.381	0.403	0.419	0.436	0.439	0.554	0.538	0.513	0.504	0.507	0.505	0.503	0.507	0.509
230	0.465	0.379	0.345	0.354	0.384	0.393	0.404	0.409	0.413	0.556	0.488	0.485	0.496	0.505	0.503	0.509	0.509	0.512	0.475	0.281	0.303	0.325	0.377	0.401	0.417	0.435	0.438	0.554	0.537	0.511	0.503	0.506	0.505	0.503	0.507	0.508
244	0.464	0.375	0.342	0.351	0.382	0.392	0.403	0.408	0.413	0.555	0.487	0.484	0.494	0.503	0.502	0.509	0.508	0.511	0.474	0.276	0.298	0.319	0.372	0.396	0.414	0.433	0.437	0.554	0.535	0.509	0.501	0.505	0.504	0.503	0.507	0.508
259	0.463	0.372	0.339	0.348	0.38	0.391	0.402	0.408	0.412	0.553	0.486	0.483	0.493	0.502	0.501	0.508	0.507	0.511	0.472	0.273	0.293	0.313	0.367	0.393	0.412	0.431	0.436	0.553	0.533	0.507	0.499	0.504	0.503	0.502	0.506	0.508
273	0.462	0.367	0.336	0.345	0.378	0.389	0.401	0.407	0.412	0.553	0.485	0.482	0.492	0.502	0.501	0.507	0.506	0.51	0.471	0.27	0.289	0.308	0.362	0.39	0.41	0.43	0.435	0.552	0.531	0.505	0.497	0.503	0.502	0.501	0.505	0.507
287	0.462	0.362	0.333	0.342	0.375	0.387	0.4	0.406	0.411	0.552	0.485	0.481	0.491	0.501	0.5	0.507	0.506	0.51	0.472	0.267	0.285	0.303	0.359	0.388	0.409	0.429	0.435	0.552	0.528	0.502	0.495	0.502	0.502	0.501	0.505	0.506
302	0.462	0.357	0.33	0.34	0.373	0.386	0.399	0.406	0.411	0.552	0.484	0.48	0.49	0.501	0.5	0.507	0.506	0.51	0.471	0.264	0.281	0.298	0.354	0.385	0.406	0.427	0.434	0.551	0.525	0.5	0.493	0.5	0.501	0.5	0.504	0.506
316	0.461	0.351	0.327	0.337	0.371	0.384	0.398	0.405	0.41	0.551	0.483	0.479	0.489	0.5	0.499	0.506	0.505	0.509	0.47	0.262	0.278	0.294	0.35	0.382	0.404	0.426	0.433	0.55	0.522	0.497	0.491	0.498	0.499	0.499	0.503	0.506
331	0.461	0.347	0.324	0.335	0.369	0.382	0.397	0.404	0.409	0.551	0.483	0.478	0.488	0.499	0.498	0.506	0.505	0.509	0.469	0.259	0.274	0.289	0.345	0.378	0.402	0.425	0.432	0.55	0.519	0.494	0.488	0.497	0.499	0.499	0.503	0.505
345	0.461	0.341	0.321	0.332	0.367	0.381	0.396	0.404	0.409	0.55	0.482	0.478	0.487	0.498	0.498	0.505	0.504	0.508	0.469	0.257	0.271	0.285	0.341	0.375	0.4	0.423	0.431	0.55	0.516	0.491	0.486	0.495	0.497	0.498	0.502	0.505
359	0.46	0.336	0.317	0.329	0.365	0.379	0.395	0.403	0.408	0.55	0.481	0.476	0.486	0.497	0.497	0.504	0.504	0.508	0.47	0.255	0.268	0.281	0.337	0.372	0.398	0.421	0.43	0.549	0.512	0.488	0.483	0.493	0.496	0.497	0.502	0.504
374	0.459	0.331	0.314	0.327	0.363	0.377	0.394	0.402	0.408	0.55	0.481	0.476	0.485	0.497	0.497	0.504	0.504	0.508	0.47	0.253	0.265	0.278	0.334	0.37	0.396	0.421	0.431	0.549	0.509	0.484	0.481	0.492	0.495	0.497	0.502	0.504
388	0.46	0.328	0.311	0.325	0.361	0.376	0.393	0.402	0.408	0.55	0.481	0.475	0.484	0.496	0.496	0.504	0.504	0.508	0.469	0.251	0.262	0.274	0.329	0.367	0.394	0.419	0.429	0.549	0.505	0.481	0.478	0.49	0.494	0.496	0.501	0.503
403	0.459	0.325	0.308	0.323	0.359	0.375	0.392	0.401	0.407	0.55	0.48	0.474	0.484	0.496	0.496	0.503	0.503	0.508	0.468	0.249	0.258	0.27	0.325	0.363	0.391	0.416	0.428	0.549	0.501	0.477	0.475	0.488	0.493	0.495	0.501	0.503
417	0.458	0.321	0.304	0.32	0.357	0.373	0.39	0.4	0.406	0.549	0.479	0.473	0.482	0.495	0.495	0.503	0.503	0.507	0.468	0.247	0.256	0.267	0.321	0.361	0.389	0.415	0.427	0.548	0.496	0.473	0.472	0.486	0.492	0.494	0.499	0.502
432	0.458	0.317	0.3	0.318	0.355	0.371	0.389	0.399	0.406	0.548	0.479	0.472	0.481	0.493	0.495	0.502	0.502	0.507	0.467	0.245	0.253	0.264	0.317	0.358	0.387	0.413	0.426	0.548	0.491	0.468	0.469	0.484	0.491	0.494	0.5	0.502
446	0.458	0.314	0.297	0.316	0.353	0.369	0.388	0.399	0.405	0.549	0.478	0.472	0.481	0.493	0.494	0.502	0.502	0.506	0.467	0.243	0.25	0.26	0.313	0.355	0.385	0.411	0.425	0.547	0.485	0.463	0.466	0.482	0.489	0.492	0.498	0.501
460	0.458	0.313	0.294	0.314	0.351	0.368	0.387	0.399	0.405	0.548	0.478	0.471	0.48	0.492	0.493	0.502	0.502	0.506	0.466	0.241	0.247	0.258	0.309	0.352	0.382	0.409	0.424	0.547	0.479	0.457	0.462	0.48	0.488	0.492	0.497	0.501
475	0.457	0.311	0.29	0.312	0.35	0.367	0.386	0.398	0.404	0.548	0.477	0.47	0.479	0.492	0.493	0.501	0.502	0.506	0.466	0.239	0.245	0.255	0.306	0.349	0.38	0.408	0.423	0.546	0.473	0.452	0.459	0.478	0.486	0.491	0.497	0.5
489	0.457	0.309	0.287	0.31	0.348	0.365	0.385	0.397	0.404	0.548	0.476	0.469	0.478	0.491	0.492	0.5	0.501	0.505	0.466	0.238	0.243	0.252	0.302	0.346	0.378	0.407	0.422	0.546	0.466	0.446	0.455	0.476	0.485	0.49	0.496	0.5
504	0.456	0.306	0.283	0.307	0.346	0.363	0.383	0.396	0.403	0.548	0.476	0.469	0.477	0.49	0.492	0.5	0.502	0.505	0.466	0.237	0.24	0.25	0.299	0.344	0.376	0.405	0.421	0.545	0.458	0.439	0.451	0.474	0.483	0.489	0.496	0.499
518	0.455	0.305	0.28	0.305	0.344	0.362	0.382	0.395	0.403	0.548	0.476	0.468	0.477	0.49	0.491	0.5	0.501	0.505	0.467	0.236	0.238	0.247	0.296	0.341	0.375	0.404	0.421	0.545	0.449	0.433	0.447	0.471	0.482	0.488	0.495	0.499
532	0.456	0.304	0.277	0.303	0.342	0.36	0.38	0.394	0.402	0.548	0.475	0.468	0.476	0.489	0.491	0.499	0.501	0.505	0.466	0.235	0.236	0.245	0.293	0.338	0.373	0.403	0.42	0.545	0.439	0.428	0.444	0.47	0.48	0.487	0.495	0.498
547	0.455	0.302	0.275	0.301	0.341	0.359	0.379	0.393	0.402	0.546	0.473	0.466	0.474	0.487	0.49	0.499	0.499	0.504	0.467	0.235	0.234	0.243	0.289	0.335	0.371	0.401	0.419	0.545	0.43	0.423	0.44	0.467	0.479	0.486	0.494	0.498
561	0.455	0.3	0.272	0.299	0.339	0.358	0.378	0.392	0.401	0.545	0.473	0.465	0.473	0.486	0.489	0.498	0.498	0.503	0.466	0.235	0.231	0.24	0.286	0.332	0.368	0.399	0.417	0.545	0.421	0.418	0.436	0.465	0.478	0.485	0.494	0.498
576	0.454	0.299	0.269	0.296	0.337	0.356	0.377	0.391	0.4	0.544	0.471	0.464	0.472	0.485	0.488	0.497	0.497	0.502	0.465	0.234	0.229	0.238	0.283	0.329	0.366	0.397	0.416	0.544	0.412	0.414	0.432	0.462	0.475	0.484	0.492	0.497
590	0.454	0.298	0.267	0.294	0.336	0.355	0.376	0.391	0.4	0.545	0.472	0.464	0.472	0.485	0.488	0.497	0.498	0.503	0.465	0.234	0.227	0.237	0.28	0.327	0.365	0.396	0.415	0.543	0.406	0.41	0.429	0.46	0.474	0.483	0.492	0.496
604	0.454	0.298	0.265	0.292	0.334	0.353	0.375	0.39	0.4	0.545	0.471	0.463	0.471	0.484	0.487	0.497	0.498	0.502	0.465	0.234	0.225	0.234	0.277	0.324	0.362	0.395	0.414	0.543	0.399	0.406	0.425	0.458	0.473	0.482	0.491	0.496
619	0.454	0.297	0.263	0.29	0.333	0.352	0.374	0.39	0.4	0.544	0.47	0.462	0.47	0.483	0.486	0.496	0.497	0.502	0.465	0.233	0.224	0.232	0.274	0.321	0.36	0.394	0.413	0.543	0.393	0.402	0.422	0.455	0.471	0.481	0.49	0.495
633	0.454	0.293	0.261	0.288	0.331	0.351	0.372	0.389	0.399	0.544	0.47	0.461	0.469	0.482	0.486	0.496	0.497	0.502	0.465	0.233	0.222	0.231	0.271	0.319	0.358	0.392	0.412	0.543	0.389	0.399	0.418	0.453	0.469	0.48	0.49	0.495
648	0.453	0.294	0.259	0.285	0.329	0.35	0.371	0.387	0.398	0.544	0.469	0.461	0.468	0.482	0.485	0.495	0.497	0.501	0.464	0.233	0.22	0.229	0.268	0.316	0.356	0.39	0.411	0.543	0.384	0.396	0.415	0.45	0.468	0.479	0.489	0.495
662	0.453	0.292	0.258	0.283	0.328	0.348	0.37	0.387	0.397	0.544	0.468	0.46	0.467	0.48	0.484	0.494	0.496	0.501	0.463	0.233	0.219	0.227	0.265	0.313	0.354	0.388	0.409	0.542	0.379	0.392	0.412	0.447	0.466	0.478	0.488	0.494
676	0.454	0.294	0.257	0.282	0.327	0.348	0.37	0.387	0.398	0.544	0.468	0.459	0.467	0.481	0.484	0.494	0.496	0.501	0.464	0.232	0.218	0.225	0.263	0.311	0.352	0.387	0.409	0.541	0.375	0.389	0.409	0.445	0.465	0.477	0.487	0.493
691	0.453	0.292	0.255	0.279	0.326	0.347	0.368	0.386	0.397	0.544	0.467	0.459	0.466	0.48	0.484	0.494	0.496	0.501	0.463	0.232	0.217	0.224	0.261	0.308	0.35	0.386	0.408	0.541	0.371	0.386	0.406	0.442	0.463	0.476	0.487	0.493
705	0.452	0.291	0.253	0.277	0.324	0.345	0.367	0.384	0.396	0.543	0.466	0.458	0.465	0.479	0.483	0.493	0.495	0.5	0.463	0.232	0.215	0.222	0.258	0.305	0.348	0.384	0.406	0.541	0.367	0.383	0.403	0.44	0.462	0.475	0.486	0.492
720	0.453	0.292	0.252	0.276	0.323	0.344	0.366	0.384	0.396	0.543	0.465	0.457	0.465	0.478	0.482	0.493	0.496	0.5	0.463	0.232	0.215	0.221	0.256	0.303	0.346	0.383	0.406	0.54	0.363	0.379	0.4	0.437	0.459	0.473	0.485	0.491
734	0.451	0.29	0.251	0.273	0.321	0.342	0.364	0.382	0.395	0.543	0.465	0.456	0.464	0.477	0.481	0.492	0.495	0.499	0.463	0.232	0.214	0.219	0.254	0.3	0.344	0.381	0.404	0.541	0.36	0.376	0.397	0.434	0.458	0.472	0.484	0.491
748	0.451	0.289	0.249	0.271	0.32	0.341	0.364	0.381	0.394	0.543	0.464	0.455	0.463	0.476	0.481	0.492	0.495	0.499	0.463	0.232	0.214	0.218	0.252	0.298	0.343	0.38	0.404	0.54	0.357	0.374	0.395	0.432	0.456	0.471	0.483	0.49
763	0.45	0.288	0.248	0.269	0.318	0.34	0.362	0.38	0.393	0.543	0.464	0.455	0.463	0.476	0.48	0.491	0.495	0.499	0.463	0.231	0.213	0.216	0.25	0.295	0.341	0.379	0.403	0.539	0.355	0.371	0.392	0.43	0.455	0.47	0.482	0.49
777	0.451	0.288	0.247	0.267	0.317	0.339	0.362	0.38	0.393	0.543	0.463	0.454	0.462	0.476	0.48	0.491	0.494	0.499	0.462	0.231	0.212	0.215	0.247	0.293	0.338	0.377	0.401	0.539	0.352	0.368	0.389	0.427	0.453	0.469	0.482	0.489
791	0.451	0.287	0.247	0.266	0.316	0.338	0.361	0.379	0.393	0.542	0.463	0.454	0.461	0.475	0.479	0.49	0.493	0.498	0.463	0.231	0.212	0.214	0.246	0.291	0.337	0.376	0.401	0.539	0.349	0.365	0.386	0.424	0.451	0.468	0.481	0.488
806	0.45	0.287	0.245	0.263	0.314	0.337	0.36	0.378	0.392	0.542	0.462	0.453	0.46	0.473	0.478	0.49	0.492	0.498	0.463	0.231	0.212	0.213	0.244	0.288	0.335	0.375	0.4	0.539	0.348	0.363	0.384	0.422	0.449	0.467	0.48	0.488
820	0.449	0.285	0.244	0.262	0.313	0.335	0.358	0.377	0.391	0.54	0.461	0.452	0.459	0.472	0.477	0.489	0.492	0.497	0.463	0.231	0.211	0.212	0.242	0.286	0.333	0.374	0.399	0.539	0.346	0.361	0.382	0.42	0.448	0.465	0.48	0.488
835	0.449	0.285	0.243	0.26	0.312	0.335	0.358	0.376	0.391	0.54	0.46	0.451	0.458	0.472	0.477	0.488	0.492	0.497	0.462	0.231	0.211	0.211	0.24	0.283	0.331	0.372	0.397	0.538	0.344	0.359	0.38	0.418	0.446	0.464	0.479	0.486
849	0.449	0.284	0.243	0.258	0.311	0.334	0.357	0.375	0.39	0.539	0.46	0.45	0.457	0.47	0.476	0.488	0.49	0.496	0.46	0.23	0.211	0.21	0.238	0.281	0.329	0.371	0.396	0.538	0.343	0.356	0.377	0.415	0.444	0.463	0.477	0.486
863	0.449	0.284	0.242	0.257	0.309	0.333	0.356	0.375	0.39	0.539	0.459	0.449	0.457	0.47	0.475	0.487	0.49	0.496	0.461	0.231	0.211	0.209	0.237	0.279	0.327	0.369	0.395	0.538	0.341	0.354	0.375	0.413	0.443	0.462	0.477	0.486
878	0.449	0.284	0.241	0.255	0.308	0.332	0.356	0.374	0.389	0.539	0.459	0.448	0.456	0.469	0.474	0.487	0.49	0.496	0.461	0.23	0.21	0.208	0.234	0.277	0.325	0.367	0.394	0.537	0.339	0.352	0.373	0.41	0.44	0.461	0.476	0.485
892	0.449	0.283	0.241	0.254	0.307	0.331	0.355	0.373	0.389	0.539	0.459	0.448	0.456	0.469	0.475	0.487	0.491	0.496	0.461	0.23	0.21	0.208	0.233	0.275	0.324	0.366	0.394	0.536	0.338	0.35	0.37	0.408	0.439	0.459	0.475	0.484
907	0.448	0.283	0.24	0.253	0.306	0.33	0.354	0.373	0.388	0.539	0.458	0.447	0.455	0.468	0.473	0.486	0.49	0.496	0.46	0.23	0.209	0.207	0.231	0.272	0.321	0.365	0.392	0.536	0.337	0.348	0.368	0.406	0.437	0.458	0.474	0.483
921	0.448	0.282	0.239	0.251	0.305	0.329	0.353	0.372	0.388	0.539	0.457	0.446	0.454	0.468	0.473	0.485	0.489	0.495	0.46	0.229	0.209	0.206	0.229	0.27	0.319	0.363	0.391	0.537	0.336	0.347	0.367	0.404	0.435	0.457	0.474	0.483
935	0.448	0.28	0.239	0.25	0.303	0.328	0.352	0.371	0.387	0.539	0.457	0.446	0.454	0.467	0.473	0.485	0.489	0.495	0.461	0.229	0.209	0.206	0.228	0.268	0.318	0.363	0.391	0.536	0.335	0.345	0.365	0.401	0.433	0.456	0.472	0.482
950	0.448	0.282	0.238	0.249	0.303	0.327	0.352	0.371	0.387	0.538	0.457	0.445	0.453	0.466	0.472	0.484	0.488	0.494	0.46	0.23	0.209	0.206	0.227	0.266	0.316	0.361	0.39	0.535	0.333	0.343	0.363	0.399	0.431	0.454	0.472	0.481
964	0.447	0.282	0.237	0.248	0.301	0.326	0.35	0.369	0.386	0.538	0.457	0.444	0.452	0.466	0.471	0.484	0.488	0.494	0.46	0.23	0.209	0.206	0.225	0.265	0.314	0.36	0.389	0.535	0.333	0.342	0.361	0.397	0.43	0.454	0.471	0.481
979	0.445	0.28	0.237	0.246	0.3	0.325	0.349	0.368	0.385	0.537	0.456	0.444	0.452	0.465	0.471	0.483	0.488	0.494	0.459	0.229	0.209	0.205	0.224	0.262	0.313	0.358	0.388	0.535	0.332	0.341	0.359	0.396	0.428	0.453	0.47	0.48
993	0.446	0.28	0.236	0.245	0.299	0.324	0.348	0.368	0.385	0.537	0.456	0.443	0.451	0.464	0.47	0.483	0.488	0.494	0.459	0.229	0.208	0.205	0.222	0.26	0.31	0.356	0.386	0.535	0.331	0.339	0.357	0.393	0.426	0.451	0.469	0.479
1007	0.445	0.279	0.235	0.244	0.297	0.323	0.347	0.367	0.384	0.536	0.455	0.442	0.45	0.463	0.469	0.482	0.487	0.493	0.459	0.229	0.208	0.205	0.221	0.259	0.309	0.355	0.386	0.535	0.33	0.338	0.356	0.392	0.425	0.45	0.468	0.479
1022	0.445	0.279	0.235	0.243	0.296	0.322	0.347	0.366	0.383	0.536	0.455	0.441	0.449	0.463	0.468	0.481	0.486	0.492	0.459	0.23	0.208	0.204	0.22	0.257	0.307	0.354	0.385	0.534	0.329	0.337	0.354	0.389	0.423	0.449	0.467	0.478
1036	0.445	0.278	0.235	0.242	0.295	0.321	0.346	0.365	0.383	0.535	0.454	0.44	0.448	0.462	0.468	0.481	0.486	0.492	0.458	0.229	0.208	0.204	0.218	0.255	0.305	0.354	0.383	0.534	0.329	0.335	0.353	0.388	0.421	0.447	0.467	0.477
1051	0.445	0.278	0.234	0.241	0.294	0.321	0.346	0.365	0.382	0.535	0.454	0.44	0.447	0.461	0.467	0.48	0.485	0.492	0.458	0.228	0.207	0.204	0.217	0.253	0.303	0.351	0.382	0.533	0.328	0.334	0.351	0.385	0.419	0.446	0.465	0.476
1065	0.444	0.277	0.234	0.24	0.293	0.32	0.345	0.364	0.382	0.535	0.454	0.439	0.447	0.461	0.466	0.48	0.485	0.492	0.457	0.229	0.207	0.203	0.216	0.251	0.301	0.349	0.381	0.533	0.327	0.333	0.349	0.383	0.417	0.445	0.464	0.475
1079	0.445	0.276	0.233	0.239	0.292	0.319	0.344	0.364	0.381	0.535	0.454	0.438	0.446	0.46	0.466	0.479	0.484	0.491	0.458	0.229	0.208	0.203	0.215	0.25	0.3	0.348	0.381	0.533	0.327	0.332	0.347	0.381	0.415	0.444	0.463	0.475
1094	0.445	0.276	0.233	0.239	0.291	0.318	0.344	0.363	0.381	0.535	0.454	0.437	0.446	0.46	0.465	0.479	0.484	0.491	0.458	0.228	0.207	0.203	0.214	0.248	0.298	0.347	0.38	0.532	0.326	0.331	0.346	0.38	0.414	0.443	0.462	0.474
1108	0.446	0.276	0.233	0.238	0.29	0.318	0.343	0.363	0.381	0.535	0.454	0.437	0.445	0.459	0.465	0.478	0.484	0.491	0.458	0.229	0.207	0.203	0.213	0.246	0.297	0.346	0.379	0.532	0.326	0.33	0.344	0.378	0.412	0.441	0.462	0.474
1122	0.444	0.274	0.232	0.237	0.289	0.317	0.342	0.362	0.38	0.535	0.454	0.437	0.445	0.459	0.464	0.478	0.484	0.491	0.457	0.229	0.207	0.203	0.212	0.244	0.295	0.345	0.378	0.532	0.325	0.329	0.343	0.376	0.41	0.44	0.46	0.473
1137	0.444	0.274	0.232	0.236	0.288	0.316	0.342	0.361	0.38	0.535	0.453	0.436	0.444	0.458	0.464	0.478	0.484	0.49	0.457	0.228	0.207	0.203	0.212	0.243	0.293	0.343	0.377	0.532	0.325	0.329	0.342	0.375	0.409	0.439	0.46	0.473
1151	0.444	0.274	0.231	0.235	0.286	0.315	0.341	0.361	0.379	0.534	0.453	0.435	0.443	0.458	0.463	0.477	0.483	0.49	0.457	0.228	0.207	0.202	0.211	0.242	0.292	0.342	0.377	0.532	0.324	0.328	0.341	0.373	0.407	0.438	0.459	0.471
1166	0.444	0.274	0.231	0.235	0.286	0.315	0.34	0.36	0.379	0.534	0.453	0.435	0.443	0.457	0.463	0.477	0.483	0.49	0.457	0.228	0.207	0.202	0.21	0.24	0.29	0.341	0.376	0.531	0.323	0.327	0.339	0.372	0.405	0.436	0.458	0.471
1180	0.443	0.274	0.23	0.234	0.284	0.314	0.339	0.36	0.378	0.533	0.453	0.434	0.442	0.456	0.462	0.476	0.482	0.489	0.458	0.228	0.207	0.202	0.21	0.239	0.289	0.34	0.375	0.531	0.323	0.326	0.338	0.37	0.404	0.435	0.457	0.47
1194	0.443	0.275	0.23	0.234	0.284	0.313	0.339	0.359	0.378	0.533	0.452	0.433	0.441	0.456	0.461	0.475	0.482	0.489	0.457	0.228	0.207	0.202	0.209	0.237	0.287	0.339	0.374	0.531	0.323	0.325	0.337	0.369	0.402	0.434	0.456	0.47
1209	0.442	0.274	0.229	0.233	0.282	0.312	0.338	0.358	0.377	0.533	0.453	0.433	0.441	0.456	0.461	0.475	0.481	0.489	0.456	0.228	0.206	0.202	0.208	0.235	0.285	0.337	0.373	0.531	0.322	0.325	0.336	0.367	0.4	0.433	0.455	0.469
1223	0.442	0.273	0.229	0.232	0.281	0.312	0.337	0.357	0.376	0.533	0.453	0.432	0.44	0.455	0.461	0.475	0.481	0.488	0.456	0.228	0.206	0.202	0.208	0.234	0.284	0.336	0.372	0.53	0.323	0.324	0.335	0.366	0.399	0.432	0.454	0.468
1238	0.441	0.273	0.229	0.231	0.28	0.31	0.336	0.356	0.375	0.532	0.452	0.432	0.44	0.455	0.46	0.474	0.481	0.488	0.455	0.228	0.206	0.201	0.207	0.232	0.282	0.335	0.371	0.53	0.322	0.324	0.334	0.365	0.398	0.431	0.454	0.468
1252	0.441	0.272	0.228	0.231	0.279	0.31	0.336	0.356	0.375	0.532	0.452	0.431	0.438	0.453	0.459	0.473	0.48	0.487	0.455	0.228	0.206	0.201	0.207	0.231	0.28	0.334	0.37	0.53	0.322	0.323	0.333	0.363	0.396	0.429	0.453	0.467
1267	0.44	0.271	0.228	0.23	0.278	0.309	0.335	0.355	0.374	0.532	0.452	0.43	0.438	0.453	0.459	0.473	0.479	0.487	0.455	0.227	0.206	0.201	0.207	0.23	0.279	0.332	0.369	0.529	0.321	0.322	0.331	0.361	0.394	0.428	0.451	0.466
1281	0.44	0.271	0.227	0.229	0.277	0.308	0.335	0.355	0.374	0.531	0.452	0.43	0.437	0.452	0.458	0.472	0.479	0.486	0.456	0.228	0.206	0.201	0.207	0.229	0.278	0.332	0.369	0.529	0.321	0.321	0.331	0.36	0.393	0.427	0.451	0.465
1295	0.44	0.272	0.227	0.229	0.276	0.308	0.334	0.354	0.373	0.531	0.452	0.429	0.436	0.452	0.458	0.472	0.479	0.486	0.456	0.228	0.206	0.201	0.206	0.227	0.276	0.331	0.368	0.529	0.32	0.321	0.33	0.358	0.391	0.425	0.45	0.464
1310	0.441	0.271	0.227	0.228	0.275	0.307	0.334	0.354	0.373	0.531	0.452	0.429	0.436	0.451	0.457	0.471	0.478	0.486	0.454	0.227	0.205	0.201	0.205	0.226	0.274	0.328	0.366	0.529	0.32	0.32	0.329	0.357	0.39	0.424	0.449	0.464
1324	0.441	0.271	0.227	0.228	0.274	0.306	0.333	0.353	0.372	0.531	0.451	0.428	0.435	0.451	0.457	0.471	0.478	0.486	0.454	0.227	0.205	0.201	0.205	0.224	0.273	0.327	0.366	0.529	0.32	0.32	0.328	0.356	0.388	0.423	0.448	0.463
1338	0.441	0.27	0.226	0.227	0.274	0.306	0.333	0.353	0.372	0.53	0.451	0.427	0.434	0.45	0.456	0.47	0.477	0.485	0.454	0.227	0.205	0.2	0.205	0.223	0.271	0.326	0.365	0.528	0.32	0.319	0.327	0.355	0.387	0.422	0.447	0.462
1353	0.441	0.27	0.226	0.227	0.273	0.306	0.332	0.353	0.372	0.53	0.451	0.427	0.434	0.449	0.455	0.47	0.477	0.485	0.454	0.227	0.205	0.2	0.204	0.222	0.27	0.325	0.364	0.528	0.32	0.319	0.327	0.353	0.386	0.421	0.446	0.461
1367	0.44	0.27	0.226	0.227	0.272	0.305	0.332	0.352	0.371	0.53	0.451	0.427	0.434	0.449	0.455	0.469	0.477	0.485	0.454	0.228	0.205	0.201	0.205	0.221	0.269	0.324	0.364	0.528	0.319	0.318	0.326	0.352	0.384	0.419	0.445	0.461
1381	0.439	0.269	0.225	0.226	0.271	0.304	0.331	0.351	0.37	0.53	0.451	0.426	0.433	0.448	0.455	0.469	0.477	0.485	0.454	0.227	0.205	0.2	0.204	0.219	0.267	0.323	0.362	0.527	0.319	0.318	0.325	0.35	0.383	0.418	0.444	0.46
1396	0.439	0.269	0.225	0.225	0.27	0.303	0.33	0.35	0.37	0.53	0.451	0.426	0.433	0.448	0.454	0.469	0.477	0.484	0.454	0.227	0.205	0.2	0.204	0.218	0.266	0.321	0.361	0.527	0.318	0.317	0.324	0.349	0.381	0.416	0.443	0.459
1410	0.439	0.269	0.225	0.225	0.269	0.303	0.33	0.35	0.37	0.529	0.451	0.425	0.432	0.448	0.454	0.468	0.476	0.484	0.453	0.227	0.205	0.2	0.204	0.217	0.264	0.32	0.36	0.527	0.318	0.317	0.323	0.348	0.38	0.416	0.443	0.459
1425	0.439	0.268	0.224	0.224	0.268	0.302	0.329	0.349	0.368	0.529	0.451	0.425	0.431	0.447	0.453	0.468	0.475	0.484	0.453	0.227	0.205	0.2	0.203	0.216	0.263	0.319	0.36	0.527	0.318	0.317	0.323	0.347	0.379	0.415	0.442	0.458
1439	0.438	0.268	0.224	0.224	0.267	0.301	0.328	0.349	0.368	0.529	0.451	0.424	0.431	0.446	0.453	0.467	0.475	0.484	0.453	0.227	0.204	0.2	0.203	0.215	0.261	0.318	0.359	0.527	0.318	0.316	0.322	0.346	0.378	0.414	0.441	0.457
1453	0.439	0.268	0.224	0.223	0.267	0.301	0.328	0.349	0.368	0.528	0.451	0.424	0.43	0.446	0.452	0.467	0.474	0.483	0.453	0.226	0.204	0.2	0.203	0.214	0.26	0.317	0.358	0.526	0.318	0.316	0.322	0.345	0.376	0.412	0.44	0.457
1468	0.438	0.267	0.223	0.223	0.266	0.3	0.327	0.348	0.367	0.527	0.45	0.423	0.429	0.445	0.451	0.466	0.474	0.482	0.453	0.226	0.204	0.199	0.203	0.213	0.259	0.316	0.357	0.526	0.318	0.315	0.321	0.344	0.375	0.411	0.439	0.456
1482	0.438	0.267	0.223	0.223	0.265	0.3	0.327	0.347	0.367	0.527	0.45	0.423	0.428	0.444	0.451	0.465	0.473	0.482	0.452	0.227	0.205	0.2	0.203	0.212	0.257	0.314	0.357	0.526	0.317	0.315	0.32	0.343	0.373	0.41	0.438	0.455
1497	0.438	0.267	0.223	0.222	0.264	0.299	0.327	0.347	0.367	0.527	0.45	0.422	0.428	0.443	0.45	0.464	0.473	0.481	0.451	0.227	0.204	0.199	0.202	0.211	0.256	0.313	0.355	0.525	0.317	0.315	0.32	0.341	0.372	0.409	0.437	0.454
1511	0.438	0.266	0.223	0.222	0.263	0.299	0.326	0.347	0.366	0.527	0.45	0.422	0.427	0.443	0.45	0.464	0.472	0.481	0.451	0.226	0.204	0.199	0.202	0.21	0.254	0.312	0.355	0.525	0.317	0.314	0.319	0.34	0.371	0.408	0.436	0.454
1525	0.438	0.267	0.223	0.222	0.263	0.298	0.326	0.347	0.366	0.526	0.45	0.421	0.427	0.443	0.449	0.464	0.472	0.481	0.45	0.227	0.204	0.199	0.202	0.209	0.253	0.31	0.354	0.524	0.316	0.314	0.318	0.339	0.369	0.406	0.435	0.453
1540	0.438	0.266	0.222	0.221	0.262	0.297	0.325	0.346	0.365	0.526	0.45	0.421	0.426	0.442	0.449	0.463	0.472	0.481	0.45	0.226	0.204	0.199	0.201	0.208	0.252	0.309	0.353	0.525	0.316	0.313	0.318	0.338	0.368	0.405	0.434	0.452
1554	0.438	0.265	0.222	0.221	0.261	0.297	0.325	0.346	0.365	0.526	0.45	0.421	0.425	0.442	0.449	0.463	0.471	0.48	0.45	0.226	0.204	0.199	0.202	0.208	0.251	0.308	0.352	0.524	0.316	0.313	0.317	0.337	0.367	0.404	0.433	0.451
1569	0.438	0.266	0.222	0.221	0.261	0.297	0.325	0.346	0.365	0.526	0.45	0.421	0.425	0.442	0.449	0.463	0.472	0.481	0.45	0.226	0.204	0.199	0.202	0.207	0.25	0.307	0.352	0.524	0.315	0.313	0.317	0.336	0.366	0.403	0.432	0.451
1583	0.438	0.267	0.222	0.221	0.261	0.297	0.324	0.345	0.365	0.526	0.45	0.42	0.425	0.441	0.448	0.462	0.471	0.48	0.45	0.226	0.204	0.199	0.202	0.206	0.248	0.306	0.351	0.524	0.315	0.312	0.316	0.335	0.364	0.402	0.432	0.45
1597	0.436	0.265	0.221	0.22	0.259	0.295	0.323	0.344	0.364	0.526	0.45	0.42	0.424	0.44	0.447	0.462	0.471	0.48	0.45	0.226	0.204	0.198	0.201	0.206	0.247	0.306	0.35	0.523	0.315	0.312	0.315	0.334	0.363	0.401	0.431	0.45
1612	0.436	0.263	0.221	0.219	0.258	0.294	0.322	0.343	0.363	0.525	0.45	0.419	0.424	0.44	0.447	0.461	0.47	0.479	0.45	0.226	0.204	0.198	0.201	0.205	0.246	0.304	0.349	0.523	0.315	0.312	0.315	0.334	0.362	0.399	0.43	0.449
1626	0.435	0.265	0.221	0.219	0.258	0.294	0.322	0.343	0.363	0.525	0.45	0.419	0.423	0.439	0.447	0.461	0.47	0.479	0.45	0.226	0.203	0.198	0.201	0.205	0.245	0.304	0.348	0.523	0.315	0.311	0.315	0.333	0.361	0.398	0.429	0.448
1641	0.435	0.265	0.22	0.218	0.257	0.293	0.322	0.342	0.362	0.524	0.449	0.418	0.422	0.439	0.446	0.46	0.469	0.478	0.45	0.226	0.203	0.198	0.201	0.204	0.244	0.303	0.348	0.522	0.315	0.311	0.315	0.332	0.36	0.398	0.428	0.447
1655	0.435	0.263	0.22	0.218	0.256	0.293	0.321	0.342	0.362	0.524	0.449	0.418	0.421	0.438	0.445	0.46	0.468	0.478	0.449	0.226	0.203	0.198	0.201	0.203	0.243	0.301	0.347	0.523	0.315	0.311	0.314	0.331	0.359	0.396	0.427	0.447
1669	0.436	0.263	0.22	0.218	0.256	0.293	0.321	0.342	0.361	0.523	0.449	0.418	0.421	0.437	0.445	0.459	0.468	0.477	0.448	0.226	0.203	0.198	0.201	0.203	0.241	0.3	0.346	0.522	0.315	0.311	0.314	0.33	0.358	0.395	0.427	0.446
1684	0.435	0.262	0.22	0.218	0.255	0.292	0.32	0.341	0.361	0.523	0.449	0.417	0.42	0.436	0.444	0.459	0.467	0.477	0.448	0.226	0.203	0.198	0.201	0.202	0.24	0.299	0.345	0.522	0.315	0.31	0.313	0.329	0.357	0.394	0.425	0.445
1698	0.435	0.262	0.219	0.217	0.255	0.291	0.32	0.341	0.361	0.523	0.449	0.417	0.42	0.436	0.444	0.458	0.467	0.477	0.447	0.225	0.203	0.197	0.2	0.202	0.239	0.297	0.344	0.521	0.314	0.31	0.313	0.329	0.355	0.393	0.424	0.444
1713	0.435	0.262	0.219	0.217	0.254	0.29	0.319	0.34	0.36	0.523	0.449	0.417	0.419	0.436	0.444	0.458	0.467	0.476	0.447	0.225	0.203	0.197	0.2	0.201	0.238	0.296	0.343	0.521	0.314	0.309	0.312	0.328	0.354	0.392	0.423	0.444
1727	0.435	0.261	0.219	0.217	0.253	0.29	0.319	0.34	0.36	0.522	0.449	0.416	0.419	0.435	0.443	0.457	0.466	0.476	0.447	0.225	0.203	0.197	0.2	0.201	0.236	0.295	0.342	0.521	0.313	0.309	0.312	0.327	0.353	0.391	0.423	0.443
1741	0.435	0.261	0.219	0.216	0.253	0.29	0.319	0.34	0.36	0.523	0.449	0.416	0.418	0.435	0.443	0.457	0.466	0.476	0.447	0.225	0.203	0.197	0.2	0.2	0.236	0.295	0.342	0.521	0.313	0.309	0.311	0.326	0.352	0.39	0.422	0.442
1756	0.435	0.261	0.219	0.216	0.252	0.289	0.318	0.339	0.359	0.522	0.449	0.416	0.418	0.434	0.442	0.457	0.466	0.476	0.447	0.225	0.202	0.197	0.199	0.2	0.234	0.294	0.341	0.52	0.313	0.309	0.311	0.326	0.351	0.389	0.421	0.442
1770	0.435	0.261	0.218	0.216	0.252	0.289	0.318	0.339	0.359	0.522	0.449	0.415	0.417	0.434	0.442	0.456	0.465	0.475	0.447	0.225	0.203	0.197	0.2	0.2	0.234	0.293	0.34	0.52	0.313	0.309	0.311	0.325	0.35	0.388	0.421	0.441
1784	0.435	0.261	0.218	0.215	0.251	0.288	0.317	0.339	0.359	0.522	0.448	0.415	0.417	0.434	0.441	0.456	0.465	0.475	0.447	0.225	0.203	0.197	0.2	0.199	0.232	0.292	0.34	0.52	0.313	0.308	0.31	0.324	0.349	0.386	0.419	0.44
1799	0.434	0.261	0.218	0.215	0.251	0.288	0.317	0.338	0.358	0.521	0.449	0.415	0.417	0.433	0.441	0.455	0.465	0.475	0.447	0.225	0.203	0.197	0.2	0.199	0.232	0.291	0.339	0.519	0.313	0.308	0.31	0.323	0.348	0.385	0.418	0.439
1813	0.434	0.26	0.218	0.215	0.25	0.287	0.316	0.338	0.358	0.521	0.448	0.415	0.416	0.433	0.44	0.455	0.464	0.474	0.446	0.225	0.202	0.197	0.199	0.198	0.23	0.289	0.338	0.519	0.312	0.307	0.309	0.323	0.347	0.384	0.417	0.439
1828	0.434	0.261	0.218	0.215	0.25	0.287	0.316	0.338	0.358	0.521	0.448	0.414	0.415	0.432	0.44	0.454	0.464	0.474	0.446	0.225	0.202	0.197	0.199	0.198	0.229	0.288	0.337	0.519	0.313	0.308	0.309	0.323	0.346	0.383	0.416	0.438
1842	0.434	0.261	0.217	0.215	0.249	0.286	0.316	0.337	0.357	0.52	0.448	0.414	0.415	0.431	0.44	0.454	0.463	0.474	0.445	0.225	0.202	0.197	0.199	0.198	0.228	0.287	0.337	0.519	0.312	0.307	0.309	0.322	0.345	0.382	0.416	0.438
1856	0.433	0.26	0.217	0.214	0.249	0.286	0.315	0.337	0.357	0.521	0.449	0.414	0.415	0.432	0.439	0.454	0.464	0.474	0.445	0.225	0.202	0.197	0.199	0.198	0.227	0.286	0.336	0.518	0.312	0.307	0.309	0.321	0.344	0.381	0.415	0.437
1871	0.432	0.26	0.217	0.214	0.248	0.285	0.315	0.336	0.356	0.521	0.448	0.414	0.414	0.431	0.439	0.454	0.463	0.473	0.445	0.224	0.202	0.197	0.199	0.197	0.226	0.285	0.335	0.518	0.312	0.307	0.308	0.321	0.343	0.38	0.414	0.436
1885	0.433	0.259	0.217	0.214	0.247	0.284	0.315	0.336	0.356	0.52	0.448	0.413	0.414	0.431	0.439	0.453	0.463	0.473	0.445	0.225	0.202	0.197	0.199	0.197	0.226	0.284	0.335	0.518	0.312	0.307	0.308	0.32	0.342	0.379	0.413	0.436
1900	0.432	0.26	0.216	0.213	0.247	0.284	0.314	0.335	0.355	0.52	0.448	0.413	0.413	0.43	0.438	0.453	0.462	0.473	0.446	0.225	0.202	0.197	0.199	0.197	0.225	0.284	0.334	0.518	0.312	0.307	0.308	0.32	0.341	0.379	0.413	0.435
1914	0.432	0.259	0.216	0.213	0.247	0.284	0.314	0.335	0.355	0.52	0.448	0.413	0.413	0.429	0.438	0.452	0.462	0.472	0.444	0.224	0.202	0.196	0.199	0.196	0.224	0.282	0.333	0.517	0.311	0.306	0.307	0.319	0.34	0.377	0.412	0.434
1928	0.432	0.258	0.216	0.213	0.246	0.283	0.313	0.335	0.355	0.518	0.447	0.412	0.412	0.428	0.437	0.452	0.461	0.472	0.443	0.224	0.201	0.196	0.198	0.196	0.223	0.281	0.332	0.517	0.311	0.306	0.307	0.318	0.34	0.377	0.411	0.434
1943	0.432	0.258	0.216	0.212	0.245	0.282	0.313	0.334	0.355	0.518	0.447	0.412	0.411	0.428	0.437	0.451	0.461	0.471	0.444	0.224	0.202	0.196	0.199	0.196	0.222	0.28	0.331	0.517	0.311	0.306	0.307	0.318	0.339	0.376	0.41	0.433
1957	0.431	0.258	0.215	0.212	0.245	0.282	0.312	0.334	0.354	0.517	0.447	0.411	0.411	0.427	0.436	0.45	0.46	0.471	0.444	0.224	0.202	0.196	0.199	0.196	0.221	0.28	0.331	0.517	0.311	0.306	0.306	0.317	0.338	0.375	0.409	0.432
1972	0.431	0.257	0.215	0.212	0.244	0.281	0.312	0.333	0.354	0.518	0.447	0.411	0.411	0.427	0.436	0.45	0.46	0.471	0.443	0.224	0.201	0.196	0.198	0.196	0.22	0.278	0.33	0.517	0.311	0.305	0.306	0.317	0.337	0.374	0.408	0.432
1986	0.431	0.258	0.215	0.212	0.244	0.281	0.312	0.333	0.353	0.517	0.447	0.411	0.41	0.427	0.435	0.449	0.459	0.47	0.443	0.224	0.201	0.196	0.198	0.195	0.219	0.277	0.329	0.516	0.311	0.305	0.306	0.316	0.336	0.373	0.408	0.431
2000	0.432	0.257	0.215	0.212	0.244	0.281	0.312	0.334	0.354	0.517	0.447	0.411	0.409	0.426	0.435	0.449	0.459	0.47	0.443	0.224	0.201	0.196	0.198	0.195	0.219	0.277	0.329	0.516	0.31	0.305	0.306	0.316	0.335	0.371	0.407	0.43
2015	0.431	0.257	0.215	0.211	0.243	0.28	0.311	0.333	0.352	0.517	0.447	0.41	0.409	0.426	0.434	0.449	0.459	0.47	0.442	0.224	0.201	0.196	0.198	0.195	0.217	0.275	0.327	0.516	0.311	0.305	0.306	0.316	0.335	0.371	0.406	0.43
2029	0.431	0.256	0.214	0.211	0.243	0.28	0.311	0.332	0.352	0.517	0.446	0.41	0.409	0.425	0.434	0.448	0.458	0.469	0.442	0.224	0.201	0.196	0.198	0.195	0.217	0.274	0.327	0.516	0.311	0.305	0.305	0.315	0.333	0.37	0.405	0.429
2043	0.432	0.257	0.215	0.211	0.243	0.28	0.311	0.333	0.353	0.517	0.447	0.41	0.408	0.425	0.433	0.448	0.458	0.469	0.442	0.224	0.201	0.196	0.198	0.195	0.216	0.273	0.326	0.515	0.31	0.304	0.305	0.314	0.333	0.369	0.404	0.428
2058	0.431	0.258	0.215	0.211	0.242	0.279	0.31	0.332	0.352	0.516	0.446	0.41	0.408	0.424	0.433	0.448	0.458	0.469	0.441	0.224	0.201	0.196	0.198	0.194	0.215	0.272	0.325	0.515	0.31	0.304	0.305	0.314	0.332	0.368	0.403	0.427
2072	0.432	0.257	0.214	0.211	0.242	0.279	0.31	0.332	0.352	0.516	0.446	0.409	0.407	0.424	0.432	0.447	0.457	0.468	0.442	0.223	0.201	0.195	0.198	0.194	0.214	0.271	0.325	0.515	0.31	0.304	0.304	0.313	0.331	0.367	0.402	0.427
2087	0.431	0.258	0.214	0.211	0.242	0.279	0.31	0.332	0.352	0.516	0.446	0.409	0.407	0.423	0.432	0.447	0.457	0.468	0.441	0.224	0.201	0.195	0.198	0.194	0.214	0.271	0.324	0.514	0.31	0.304	0.304	0.313	0.33	0.366	0.401	0.426
2101	0.43	0.257	0.214	0.21	0.241	0.278	0.31	0.331	0.352	0.516	0.446	0.409	0.407	0.423	0.432	0.446	0.457	0.468	0.441	0.223	0.201	0.196	0.198	0.194	0.213	0.27	0.324	0.514	0.309	0.303	0.304	0.313	0.329	0.365	0.401	0.425
2115	0.43	0.256	0.213	0.21	0.24	0.277	0.308	0.33	0.35	0.516	0.446	0.409	0.407	0.423	0.431	0.446	0.457	0.468	0.441	0.223	0.201	0.195	0.198	0.194	0.213	0.269	0.323	0.514	0.309	0.303	0.304	0.312	0.329	0.364	0.4	0.425
2130	0.429	0.255	0.213	0.21	0.24	0.276	0.308	0.33	0.35	0.516	0.446	0.409	0.406	0.422	0.431	0.446	0.456	0.467	0.441	0.223	0.201	0.195	0.197	0.194	0.212	0.268	0.322	0.514	0.31	0.303	0.304	0.312	0.328	0.364	0.4	0.425
2144	0.429	0.255	0.213	0.209	0.239	0.276	0.308	0.329	0.35	0.515	0.446	0.408	0.405	0.421	0.431	0.445	0.455	0.467	0.441	0.223	0.2	0.195	0.197	0.194	0.211	0.267	0.321	0.513	0.309	0.303	0.303	0.312	0.328	0.363	0.399	0.424

## Sheet: Raw_2 AE CW
	AtlA																		AtlE
Time	Exponential CW + HCl									Stationary CW + HCl									Exponential CW + HCl									Stationary CW + HCl
	0	4	2	1	0.5	0.25	0.125	0.0625	0.031	0	4	2	1	0.5	0.25	0.125	0.0625	0.031	0	4	2	1	0.5	0.25	0.125	0.0625	0.031	0	4	2	1	0.5	0.25	0.125	0.0625	0.031
0	0.488	0.445	0.458	0.436	0.449	0.433	0.438	0.441	0.444	0.574	0.56	0.506	0.508	0.519	0.52	0.514	0.516	0.523	0.494	0.492	0.445	0.446	0.453	0.453	0.453	0.46	0.458	0.566	0.596	0.529	0.516	0.531	0.517	0.528	0.525	0.529
14	0.49	0.443	0.458	0.436	0.447	0.432	0.438	0.438	0.441	0.573	0.556	0.506	0.509	0.52	0.519	0.514	0.515	0.522	0.496	0.487	0.436	0.436	0.446	0.45	0.449	0.459	0.462	0.568	0.596	0.528	0.515	0.53	0.518	0.528	0.526	0.533
28	0.489	0.44	0.453	0.434	0.446	0.433	0.438	0.442	0.442	0.574	0.555	0.504	0.508	0.519	0.52	0.515	0.516	0.522	0.496	0.476	0.429	0.434	0.445	0.452	0.451	0.458	0.462	0.569	0.597	0.527	0.515	0.53	0.518	0.529	0.528	0.533
43	0.49	0.437	0.45	0.432	0.446	0.434	0.438	0.443	0.443	0.573	0.552	0.503	0.507	0.518	0.52	0.515	0.517	0.521	0.497	0.468	0.422	0.432	0.445	0.452	0.452	0.459	0.462	0.568	0.596	0.527	0.515	0.53	0.518	0.529	0.527	0.534
57	0.49	0.435	0.447	0.43	0.445	0.434	0.438	0.442	0.443	0.572	0.55	0.502	0.506	0.518	0.519	0.515	0.517	0.521	0.496	0.456	0.414	0.427	0.444	0.451	0.452	0.459	0.462	0.569	0.596	0.526	0.514	0.53	0.518	0.529	0.528	0.534
72	0.49	0.431	0.443	0.429	0.444	0.435	0.437	0.443	0.443	0.571	0.548	0.501	0.506	0.518	0.518	0.515	0.516	0.521	0.494	0.443	0.403	0.42	0.441	0.449	0.451	0.458	0.462	0.569	0.596	0.525	0.514	0.531	0.519	0.53	0.528	0.535
86	0.489	0.426	0.439	0.425	0.441	0.433	0.436	0.441	0.441	0.57	0.546	0.499	0.505	0.517	0.518	0.514	0.515	0.521	0.493	0.428	0.391	0.413	0.438	0.447	0.45	0.458	0.461	0.569	0.595	0.524	0.513	0.53	0.518	0.529	0.528	0.533
100	0.489	0.423	0.435	0.422	0.44	0.432	0.436	0.441	0.441	0.572	0.546	0.499	0.506	0.518	0.518	0.514	0.516	0.521	0.493	0.413	0.38	0.407	0.434	0.445	0.449	0.459	0.461	0.568	0.594	0.524	0.513	0.529	0.518	0.529	0.529	0.533
115	0.489	0.42	0.432	0.42	0.438	0.431	0.435	0.442	0.442	0.571	0.545	0.498	0.505	0.517	0.518	0.514	0.516	0.521	0.493	0.397	0.369	0.4	0.43	0.443	0.449	0.459	0.461	0.568	0.593	0.523	0.512	0.528	0.517	0.528	0.528	0.532
129	0.488	0.417	0.428	0.416	0.436	0.43	0.434	0.441	0.441	0.57	0.543	0.496	0.504	0.516	0.517	0.513	0.515	0.52	0.493	0.379	0.357	0.393	0.425	0.44	0.447	0.458	0.46	0.567	0.592	0.521	0.51	0.528	0.517	0.528	0.528	0.532
144	0.488	0.414	0.425	0.414	0.435	0.429	0.434	0.441	0.44	0.569	0.543	0.495	0.503	0.516	0.517	0.513	0.514	0.52	0.493	0.363	0.345	0.386	0.419	0.438	0.446	0.458	0.459	0.567	0.592	0.52	0.51	0.528	0.516	0.528	0.528	0.532
158	0.487	0.41	0.42	0.411	0.433	0.427	0.432	0.44	0.44	0.568	0.54	0.494	0.502	0.515	0.516	0.512	0.514	0.519	0.492	0.348	0.333	0.379	0.414	0.435	0.444	0.457	0.459	0.567	0.59	0.519	0.508	0.527	0.516	0.527	0.527	0.532
172	0.487	0.408	0.417	0.409	0.432	0.427	0.432	0.44	0.439	0.568	0.541	0.493	0.501	0.514	0.516	0.511	0.513	0.519	0.492	0.337	0.322	0.371	0.409	0.432	0.442	0.456	0.458	0.567	0.589	0.518	0.508	0.527	0.516	0.527	0.527	0.531
187	0.486	0.405	0.414	0.406	0.429	0.425	0.431	0.439	0.439	0.567	0.539	0.492	0.5	0.514	0.515	0.511	0.513	0.518	0.492	0.328	0.312	0.364	0.405	0.428	0.44	0.455	0.456	0.567	0.588	0.516	0.506	0.526	0.515	0.527	0.527	0.531
201	0.486	0.402	0.41	0.402	0.427	0.424	0.43	0.438	0.438	0.566	0.538	0.49	0.499	0.513	0.514	0.51	0.512	0.517	0.491	0.321	0.302	0.356	0.4	0.425	0.438	0.454	0.456	0.567	0.587	0.514	0.505	0.525	0.515	0.527	0.527	0.531
216	0.485	0.399	0.406	0.4	0.425	0.423	0.429	0.437	0.438	0.566	0.537	0.489	0.498	0.512	0.513	0.51	0.511	0.517	0.49	0.315	0.294	0.349	0.395	0.421	0.436	0.452	0.455	0.567	0.585	0.513	0.504	0.524	0.514	0.526	0.527	0.53
230	0.485	0.396	0.403	0.396	0.422	0.421	0.428	0.437	0.438	0.565	0.536	0.488	0.496	0.511	0.513	0.51	0.511	0.516	0.49	0.309	0.286	0.342	0.391	0.418	0.434	0.45	0.454	0.567	0.584	0.512	0.503	0.524	0.514	0.526	0.526	0.53
244	0.484	0.392	0.399	0.393	0.42	0.419	0.427	0.436	0.436	0.566	0.536	0.487	0.496	0.511	0.513	0.51	0.511	0.516	0.489	0.305	0.28	0.335	0.386	0.415	0.432	0.449	0.453	0.566	0.583	0.509	0.501	0.522	0.513	0.525	0.526	0.529
259	0.484	0.39	0.396	0.391	0.418	0.418	0.427	0.436	0.436	0.566	0.535	0.486	0.495	0.511	0.512	0.51	0.511	0.516	0.489	0.301	0.274	0.328	0.382	0.411	0.43	0.448	0.452	0.565	0.58	0.508	0.499	0.521	0.512	0.524	0.525	0.528
273	0.483	0.387	0.394	0.389	0.416	0.417	0.426	0.435	0.436	0.565	0.534	0.485	0.494	0.51	0.512	0.509	0.511	0.516	0.488	0.297	0.27	0.322	0.378	0.408	0.428	0.447	0.451	0.565	0.578	0.505	0.497	0.519	0.511	0.523	0.524	0.527
287	0.483	0.384	0.39	0.386	0.414	0.416	0.425	0.435	0.435	0.565	0.533	0.484	0.493	0.509	0.511	0.509	0.51	0.515	0.487	0.293	0.265	0.316	0.373	0.405	0.426	0.445	0.45	0.565	0.576	0.503	0.495	0.518	0.511	0.523	0.524	0.527
302	0.482	0.38	0.387	0.383	0.412	0.414	0.424	0.434	0.435	0.564	0.533	0.483	0.492	0.508	0.51	0.508	0.509	0.515	0.486	0.289	0.261	0.31	0.369	0.402	0.424	0.444	0.449	0.564	0.573	0.5	0.493	0.517	0.51	0.523	0.524	0.527
316	0.481	0.376	0.384	0.38	0.409	0.412	0.423	0.433	0.434	0.563	0.532	0.482	0.491	0.508	0.51	0.508	0.509	0.514	0.486	0.286	0.258	0.305	0.365	0.4	0.421	0.442	0.448	0.564	0.571	0.498	0.491	0.515	0.509	0.522	0.523	0.526
331	0.481	0.373	0.381	0.377	0.407	0.411	0.423	0.432	0.434	0.563	0.531	0.481	0.49	0.507	0.509	0.507	0.509	0.514	0.485	0.283	0.255	0.3	0.36	0.397	0.42	0.441	0.447	0.563	0.567	0.494	0.489	0.514	0.508	0.521	0.522	0.525
345	0.481	0.369	0.378	0.375	0.405	0.41	0.422	0.432	0.433	0.562	0.531	0.48	0.489	0.506	0.509	0.507	0.508	0.513	0.485	0.28	0.252	0.295	0.356	0.394	0.418	0.439	0.447	0.563	0.564	0.492	0.487	0.513	0.508	0.521	0.523	0.525
359	0.48	0.364	0.374	0.372	0.403	0.408	0.421	0.431	0.433	0.562	0.531	0.479	0.488	0.506	0.508	0.507	0.508	0.513	0.485	0.278	0.25	0.291	0.352	0.391	0.416	0.438	0.446	0.563	0.562	0.489	0.485	0.511	0.507	0.52	0.522	0.525
374	0.479	0.36	0.371	0.369	0.4	0.406	0.42	0.43	0.432	0.561	0.53	0.478	0.488	0.505	0.508	0.506	0.507	0.513	0.484	0.275	0.247	0.286	0.348	0.388	0.414	0.436	0.445	0.563	0.559	0.486	0.482	0.51	0.506	0.52	0.522	0.525
388	0.479	0.356	0.369	0.367	0.399	0.404	0.419	0.43	0.432	0.562	0.53	0.477	0.487	0.505	0.507	0.506	0.508	0.513	0.483	0.272	0.245	0.281	0.343	0.385	0.412	0.434	0.444	0.562	0.556	0.482	0.479	0.507	0.505	0.519	0.521	0.524
403	0.479	0.351	0.366	0.364	0.396	0.403	0.418	0.429	0.432	0.561	0.529	0.476	0.485	0.504	0.507	0.506	0.507	0.512	0.483	0.269	0.243	0.278	0.34	0.383	0.409	0.433	0.443	0.562	0.551	0.478	0.476	0.506	0.503	0.518	0.52	0.523
417	0.478	0.346	0.363	0.361	0.394	0.4	0.416	0.428	0.431	0.561	0.529	0.475	0.484	0.503	0.506	0.505	0.506	0.512	0.483	0.266	0.241	0.274	0.335	0.38	0.408	0.432	0.442	0.561	0.547	0.475	0.474	0.504	0.503	0.518	0.52	0.523
432	0.478	0.342	0.36	0.359	0.392	0.399	0.415	0.427	0.431	0.561	0.529	0.475	0.484	0.503	0.506	0.505	0.507	0.512	0.483	0.263	0.239	0.271	0.332	0.377	0.406	0.431	0.442	0.561	0.542	0.471	0.471	0.502	0.501	0.517	0.519	0.522
446	0.477	0.338	0.357	0.356	0.39	0.397	0.414	0.426	0.43	0.561	0.529	0.474	0.483	0.502	0.506	0.504	0.506	0.511	0.483	0.26	0.237	0.268	0.328	0.375	0.403	0.429	0.44	0.56	0.537	0.466	0.468	0.499	0.499	0.516	0.518	0.521
460	0.477	0.333	0.354	0.354	0.388	0.395	0.413	0.425	0.429	0.56	0.528	0.473	0.482	0.501	0.505	0.504	0.505	0.511	0.484	0.258	0.236	0.265	0.324	0.372	0.402	0.428	0.44	0.56	0.532	0.462	0.466	0.498	0.499	0.516	0.518	0.521
475	0.477	0.33	0.351	0.352	0.386	0.394	0.412	0.425	0.429	0.559	0.528	0.472	0.481	0.5	0.504	0.503	0.504	0.51	0.483	0.255	0.234	0.263	0.32	0.37	0.4	0.427	0.438	0.56	0.527	0.457	0.463	0.496	0.498	0.514	0.517	0.521
489	0.476	0.326	0.347	0.349	0.384	0.392	0.41	0.424	0.428	0.558	0.526	0.471	0.48	0.499	0.503	0.503	0.504	0.51	0.483	0.254	0.233	0.26	0.317	0.367	0.398	0.426	0.438	0.561	0.521	0.452	0.461	0.495	0.497	0.514	0.518	0.521
504	0.475	0.322	0.344	0.347	0.382	0.39	0.409	0.424	0.428	0.558	0.526	0.47	0.479	0.498	0.503	0.502	0.504	0.509	0.482	0.251	0.231	0.257	0.313	0.364	0.396	0.424	0.437	0.56	0.514	0.445	0.457	0.493	0.496	0.513	0.517	0.52
518	0.476	0.319	0.341	0.345	0.38	0.389	0.408	0.423	0.427	0.558	0.526	0.469	0.478	0.497	0.502	0.502	0.503	0.509	0.482	0.25	0.23	0.255	0.309	0.361	0.394	0.422	0.435	0.56	0.507	0.439	0.454	0.49	0.494	0.512	0.516	0.52
532	0.475	0.316	0.338	0.342	0.378	0.387	0.407	0.422	0.427	0.557	0.524	0.469	0.477	0.496	0.502	0.501	0.503	0.508	0.481	0.248	0.228	0.252	0.305	0.358	0.392	0.42	0.434	0.559	0.498	0.433	0.451	0.488	0.493	0.512	0.515	0.519
547	0.476	0.313	0.335	0.34	0.376	0.386	0.406	0.421	0.426	0.557	0.525	0.468	0.476	0.496	0.501	0.501	0.502	0.508	0.48	0.246	0.227	0.25	0.302	0.356	0.39	0.418	0.433	0.559	0.49	0.427	0.447	0.486	0.491	0.51	0.515	0.518
561	0.475	0.311	0.331	0.338	0.374	0.384	0.405	0.42	0.426	0.557	0.524	0.467	0.475	0.496	0.501	0.501	0.502	0.508	0.48	0.245	0.226	0.248	0.298	0.353	0.388	0.417	0.432	0.559	0.48	0.422	0.443	0.485	0.49	0.51	0.514	0.518
576	0.474	0.308	0.327	0.336	0.372	0.383	0.404	0.42	0.425	0.557	0.523	0.467	0.475	0.495	0.5	0.5	0.502	0.508	0.479	0.244	0.225	0.246	0.295	0.35	0.386	0.416	0.431	0.558	0.471	0.417	0.439	0.482	0.488	0.508	0.513	0.517
590	0.475	0.306	0.325	0.334	0.371	0.382	0.403	0.419	0.425	0.556	0.523	0.466	0.474	0.494	0.5	0.5	0.502	0.507	0.48	0.244	0.224	0.244	0.292	0.348	0.385	0.415	0.431	0.557	0.463	0.412	0.435	0.479	0.486	0.507	0.512	0.517
604	0.474	0.304	0.321	0.332	0.369	0.38	0.402	0.419	0.425	0.555	0.522	0.465	0.473	0.493	0.499	0.5	0.502	0.507	0.479	0.243	0.223	0.243	0.289	0.346	0.383	0.413	0.429	0.558	0.457	0.409	0.432	0.478	0.486	0.507	0.512	0.516
619	0.473	0.302	0.319	0.329	0.367	0.379	0.4	0.417	0.424	0.555	0.523	0.464	0.472	0.492	0.499	0.499	0.501	0.507	0.479	0.243	0.221	0.241	0.286	0.343	0.382	0.412	0.429	0.557	0.45	0.404	0.428	0.476	0.484	0.506	0.511	0.516
633	0.474	0.3	0.317	0.328	0.366	0.378	0.399	0.417	0.424	0.556	0.522	0.464	0.472	0.492	0.499	0.499	0.501	0.507	0.478	0.242	0.22	0.239	0.283	0.341	0.38	0.411	0.427	0.556	0.444	0.4	0.423	0.473	0.482	0.504	0.51	0.515
648	0.474	0.298	0.313	0.325	0.364	0.376	0.398	0.416	0.423	0.557	0.521	0.464	0.471	0.492	0.498	0.499	0.501	0.507	0.479	0.241	0.219	0.238	0.28	0.338	0.378	0.41	0.427	0.556	0.439	0.397	0.42	0.471	0.481	0.503	0.509	0.514
662	0.474	0.297	0.311	0.323	0.362	0.375	0.397	0.415	0.422	0.556	0.521	0.463	0.47	0.491	0.498	0.498	0.501	0.507	0.479	0.241	0.219	0.237	0.278	0.336	0.376	0.408	0.425	0.555	0.433	0.393	0.417	0.469	0.479	0.502	0.508	0.514
676	0.473	0.295	0.307	0.321	0.36	0.373	0.395	0.414	0.421	0.555	0.521	0.462	0.469	0.49	0.497	0.498	0.5	0.506	0.48	0.241	0.218	0.235	0.275	0.334	0.375	0.408	0.425	0.555	0.429	0.39	0.413	0.466	0.478	0.501	0.508	0.513
691	0.471	0.294	0.304	0.319	0.359	0.372	0.394	0.413	0.421	0.554	0.519	0.461	0.469	0.489	0.496	0.497	0.5	0.505	0.478	0.24	0.217	0.234	0.273	0.331	0.373	0.406	0.423	0.555	0.425	0.387	0.41	0.464	0.476	0.5	0.507	0.513
705	0.472	0.292	0.302	0.316	0.357	0.37	0.393	0.412	0.42	0.553	0.518	0.46	0.467	0.488	0.495	0.496	0.499	0.504	0.478	0.24	0.216	0.232	0.27	0.328	0.371	0.405	0.422	0.555	0.422	0.384	0.406	0.462	0.475	0.499	0.506	0.512
720	0.472	0.292	0.301	0.314	0.356	0.369	0.392	0.411	0.42	0.552	0.518	0.459	0.466	0.487	0.495	0.496	0.498	0.505	0.477	0.239	0.216	0.231	0.268	0.325	0.369	0.403	0.421	0.554	0.417	0.382	0.404	0.459	0.473	0.498	0.506	0.512
734	0.472	0.291	0.298	0.313	0.354	0.368	0.391	0.41	0.419	0.553	0.519	0.459	0.466	0.487	0.494	0.496	0.498	0.504	0.477	0.239	0.215	0.23	0.265	0.323	0.367	0.401	0.42	0.553	0.413	0.379	0.401	0.457	0.472	0.497	0.504	0.511
748	0.472	0.289	0.296	0.31	0.353	0.367	0.389	0.409	0.418	0.552	0.517	0.458	0.465	0.486	0.494	0.495	0.498	0.504	0.478	0.239	0.215	0.229	0.263	0.321	0.366	0.401	0.419	0.554	0.409	0.376	0.398	0.455	0.471	0.496	0.504	0.511
763	0.472	0.289	0.294	0.309	0.352	0.366	0.389	0.409	0.419	0.552	0.516	0.457	0.464	0.485	0.493	0.495	0.497	0.503	0.477	0.239	0.215	0.227	0.261	0.319	0.364	0.4	0.418	0.554	0.406	0.373	0.395	0.452	0.469	0.495	0.503	0.51
777	0.471	0.288	0.292	0.307	0.35	0.364	0.388	0.408	0.418	0.551	0.515	0.456	0.463	0.484	0.492	0.494	0.497	0.503	0.476	0.239	0.214	0.226	0.259	0.316	0.362	0.398	0.417	0.553	0.402	0.37	0.392	0.449	0.467	0.494	0.503	0.51
791	0.471	0.287	0.291	0.304	0.349	0.363	0.386	0.407	0.417	0.551	0.514	0.456	0.462	0.483	0.492	0.493	0.496	0.503	0.475	0.239	0.214	0.225	0.257	0.313	0.36	0.396	0.416	0.553	0.4	0.368	0.39	0.447	0.466	0.493	0.502	0.51
806	0.471	0.286	0.288	0.302	0.347	0.362	0.385	0.406	0.416	0.552	0.514	0.455	0.462	0.483	0.491	0.493	0.496	0.503	0.475	0.239	0.213	0.223	0.255	0.311	0.358	0.395	0.415	0.553	0.398	0.366	0.388	0.444	0.464	0.491	0.501	0.508
820	0.471	0.285	0.287	0.301	0.346	0.361	0.385	0.405	0.416	0.551	0.512	0.454	0.461	0.482	0.49	0.493	0.496	0.502	0.474	0.238	0.213	0.222	0.253	0.308	0.356	0.394	0.414	0.552	0.396	0.364	0.385	0.441	0.463	0.49	0.5	0.508
835	0.471	0.284	0.285	0.299	0.344	0.36	0.384	0.404	0.416	0.551	0.512	0.454	0.46	0.482	0.49	0.492	0.496	0.502	0.474	0.238	0.213	0.221	0.251	0.306	0.355	0.392	0.413	0.551	0.394	0.361	0.382	0.438	0.461	0.489	0.498	0.507
849	0.471	0.283	0.283	0.297	0.343	0.359	0.383	0.404	0.415	0.551	0.512	0.453	0.46	0.481	0.489	0.492	0.496	0.502	0.474	0.238	0.213	0.22	0.25	0.304	0.354	0.392	0.412	0.551	0.39	0.359	0.38	0.435	0.459	0.487	0.497	0.506
863	0.47	0.283	0.282	0.295	0.342	0.358	0.382	0.403	0.415	0.55	0.511	0.452	0.459	0.48	0.489	0.491	0.495	0.501	0.473	0.238	0.213	0.219	0.248	0.302	0.352	0.39	0.411	0.551	0.39	0.357	0.377	0.432	0.458	0.486	0.497	0.505
878	0.469	0.282	0.28	0.293	0.34	0.357	0.381	0.402	0.415	0.55	0.511	0.451	0.458	0.479	0.488	0.491	0.494	0.501	0.472	0.237	0.212	0.218	0.246	0.299	0.35	0.389	0.41	0.551	0.388	0.355	0.375	0.431	0.456	0.486	0.496	0.505
892	0.469	0.282	0.279	0.292	0.339	0.356	0.38	0.402	0.414	0.55	0.511	0.451	0.457	0.479	0.487	0.491	0.494	0.501	0.473	0.237	0.212	0.218	0.245	0.298	0.348	0.388	0.409	0.551	0.386	0.353	0.374	0.428	0.455	0.484	0.495	0.504
907	0.469	0.281	0.279	0.29	0.338	0.355	0.379	0.4	0.413	0.549	0.51	0.45	0.457	0.478	0.487	0.49	0.494	0.501	0.474	0.237	0.212	0.217	0.243	0.296	0.347	0.387	0.408	0.549	0.384	0.351	0.371	0.425	0.453	0.483	0.494	0.504
921	0.469	0.28	0.276	0.288	0.336	0.354	0.378	0.399	0.413	0.549	0.509	0.449	0.456	0.477	0.486	0.49	0.494	0.5	0.474	0.237	0.212	0.216	0.242	0.293	0.345	0.386	0.407	0.55	0.382	0.349	0.369	0.423	0.451	0.482	0.493	0.503
935	0.468	0.279	0.276	0.286	0.335	0.352	0.376	0.398	0.412	0.549	0.509	0.448	0.455	0.477	0.486	0.49	0.493	0.5	0.473	0.236	0.212	0.216	0.24	0.292	0.344	0.385	0.406	0.549	0.38	0.347	0.367	0.421	0.45	0.48	0.492	0.502
950	0.468	0.279	0.274	0.285	0.333	0.351	0.376	0.397	0.411	0.548	0.509	0.448	0.455	0.476	0.485	0.489	0.493	0.5	0.472	0.236	0.212	0.215	0.239	0.289	0.342	0.383	0.405	0.549	0.38	0.346	0.365	0.418	0.448	0.479	0.491	0.502
964	0.468	0.278	0.273	0.283	0.332	0.35	0.375	0.397	0.411	0.548	0.508	0.447	0.454	0.475	0.484	0.488	0.492	0.499	0.473	0.236	0.212	0.215	0.238	0.288	0.34	0.383	0.404	0.548	0.378	0.345	0.363	0.416	0.446	0.478	0.49	0.501
979	0.468	0.278	0.273	0.282	0.331	0.35	0.374	0.396	0.41	0.548	0.506	0.446	0.453	0.475	0.484	0.488	0.492	0.499	0.471	0.236	0.211	0.214	0.236	0.285	0.338	0.381	0.403	0.548	0.377	0.343	0.362	0.414	0.445	0.477	0.489	0.501
993	0.468	0.277	0.271	0.28	0.33	0.349	0.373	0.395	0.41	0.548	0.507	0.446	0.452	0.474	0.483	0.488	0.492	0.499	0.471	0.236	0.211	0.214	0.235	0.283	0.337	0.38	0.402	0.548	0.376	0.342	0.36	0.411	0.443	0.476	0.488	0.5
1007	0.467	0.277	0.271	0.279	0.329	0.348	0.372	0.394	0.409	0.547	0.507	0.445	0.452	0.474	0.483	0.487	0.491	0.499	0.471	0.236	0.211	0.213	0.234	0.281	0.335	0.379	0.401	0.548	0.375	0.341	0.358	0.409	0.441	0.475	0.487	0.499
1022	0.467	0.276	0.269	0.277	0.328	0.347	0.372	0.394	0.408	0.547	0.507	0.444	0.451	0.473	0.482	0.487	0.492	0.498	0.47	0.235	0.211	0.213	0.233	0.279	0.333	0.377	0.4	0.547	0.374	0.339	0.356	0.407	0.439	0.473	0.486	0.498
1036	0.467	0.276	0.269	0.276	0.327	0.346	0.371	0.393	0.408	0.547	0.507	0.443	0.45	0.472	0.481	0.486	0.491	0.498	0.47	0.235	0.211	0.213	0.232	0.278	0.332	0.376	0.4	0.546	0.373	0.338	0.354	0.405	0.437	0.472	0.485	0.497
1051	0.467	0.276	0.269	0.275	0.325	0.345	0.37	0.393	0.408	0.547	0.505	0.442	0.45	0.472	0.481	0.486	0.49	0.497	0.471	0.235	0.211	0.212	0.23	0.276	0.331	0.375	0.398	0.546	0.371	0.337	0.353	0.403	0.435	0.471	0.484	0.497
1065	0.467	0.275	0.268	0.273	0.324	0.345	0.37	0.392	0.407	0.546	0.505	0.442	0.449	0.471	0.48	0.485	0.49	0.497	0.47	0.235	0.211	0.212	0.229	0.274	0.329	0.374	0.397	0.546	0.371	0.336	0.351	0.401	0.433	0.47	0.483	0.496
1079	0.466	0.274	0.267	0.272	0.323	0.343	0.369	0.391	0.406	0.546	0.505	0.441	0.448	0.471	0.48	0.485	0.49	0.497	0.47	0.235	0.21	0.212	0.228	0.273	0.327	0.373	0.397	0.546	0.371	0.335	0.35	0.399	0.432	0.469	0.482	0.496
1094	0.466	0.274	0.267	0.27	0.322	0.342	0.368	0.39	0.405	0.546	0.506	0.441	0.448	0.47	0.479	0.485	0.489	0.496	0.47	0.234	0.21	0.212	0.227	0.271	0.326	0.372	0.395	0.546	0.369	0.334	0.349	0.398	0.431	0.468	0.482	0.495
1108	0.465	0.273	0.265	0.269	0.32	0.341	0.367	0.389	0.405	0.545	0.506	0.44	0.447	0.469	0.479	0.484	0.489	0.496	0.47	0.234	0.21	0.212	0.226	0.27	0.324	0.371	0.395	0.545	0.37	0.333	0.347	0.395	0.428	0.466	0.48	0.494
1122	0.465	0.273	0.265	0.268	0.319	0.34	0.366	0.388	0.404	0.545	0.506	0.439	0.447	0.469	0.478	0.484	0.488	0.496	0.471	0.235	0.21	0.212	0.225	0.268	0.323	0.37	0.394	0.545	0.367	0.332	0.346	0.394	0.426	0.465	0.479	0.493
1137	0.464	0.272	0.264	0.266	0.318	0.339	0.365	0.387	0.403	0.545	0.505	0.438	0.446	0.468	0.478	0.483	0.488	0.496	0.47	0.234	0.21	0.211	0.224	0.266	0.321	0.369	0.393	0.545	0.367	0.331	0.344	0.392	0.425	0.464	0.479	0.493
1151	0.465	0.272	0.264	0.266	0.317	0.339	0.365	0.387	0.403	0.544	0.505	0.438	0.445	0.467	0.477	0.483	0.487	0.495	0.47	0.234	0.21	0.211	0.223	0.265	0.319	0.367	0.392	0.544	0.367	0.331	0.343	0.39	0.423	0.463	0.478	0.492
1166	0.465	0.271	0.264	0.264	0.316	0.338	0.364	0.386	0.403	0.544	0.505	0.437	0.444	0.467	0.477	0.482	0.487	0.495	0.469	0.234	0.21	0.211	0.222	0.263	0.318	0.367	0.392	0.544	0.366	0.33	0.342	0.389	0.421	0.462	0.477	0.492
1180	0.465	0.271	0.262	0.264	0.315	0.338	0.363	0.386	0.402	0.543	0.503	0.436	0.443	0.466	0.476	0.481	0.486	0.494	0.469	0.234	0.21	0.21	0.221	0.261	0.316	0.365	0.391	0.544	0.365	0.329	0.341	0.387	0.42	0.461	0.476	0.491
1194	0.464	0.27	0.262	0.262	0.314	0.336	0.362	0.385	0.401	0.543	0.504	0.435	0.443	0.466	0.475	0.481	0.486	0.494	0.469	0.234	0.21	0.21	0.22	0.26	0.315	0.364	0.39	0.544	0.365	0.328	0.34	0.385	0.418	0.46	0.475	0.49
1209	0.465	0.27	0.262	0.261	0.313	0.336	0.362	0.384	0.401	0.543	0.503	0.435	0.442	0.465	0.475	0.48	0.486	0.494	0.469	0.234	0.209	0.21	0.22	0.258	0.313	0.363	0.389	0.543	0.364	0.328	0.339	0.384	0.416	0.458	0.474	0.489
1223	0.464	0.27	0.261	0.26	0.312	0.335	0.361	0.384	0.4	0.543	0.503	0.434	0.442	0.464	0.474	0.48	0.486	0.493	0.468	0.234	0.209	0.21	0.219	0.257	0.312	0.362	0.388	0.543	0.364	0.327	0.337	0.382	0.415	0.457	0.473	0.488
1238	0.463	0.269	0.26	0.259	0.311	0.334	0.36	0.383	0.4	0.542	0.503	0.433	0.44	0.464	0.473	0.479	0.485	0.493	0.467	0.234	0.209	0.209	0.218	0.255	0.31	0.36	0.387	0.543	0.363	0.327	0.336	0.38	0.413	0.456	0.472	0.488
1252	0.463	0.269	0.26	0.259	0.31	0.334	0.36	0.382	0.399	0.542	0.504	0.433	0.44	0.463	0.473	0.479	0.484	0.493	0.467	0.233	0.209	0.209	0.218	0.254	0.309	0.359	0.386	0.543	0.363	0.326	0.336	0.379	0.411	0.455	0.471	0.487
1267	0.463	0.268	0.259	0.258	0.309	0.333	0.359	0.382	0.399	0.541	0.502	0.432	0.439	0.463	0.472	0.478	0.484	0.492	0.467	0.234	0.209	0.209	0.217	0.253	0.307	0.358	0.385	0.542	0.362	0.325	0.335	0.377	0.409	0.454	0.47	0.486
1281	0.463	0.268	0.259	0.257	0.308	0.333	0.359	0.382	0.399	0.541	0.502	0.431	0.438	0.462	0.472	0.478	0.483	0.492	0.466	0.234	0.209	0.209	0.216	0.251	0.306	0.357	0.385	0.542	0.363	0.325	0.334	0.376	0.408	0.453	0.47	0.486
1295	0.463	0.267	0.258	0.256	0.307	0.332	0.358	0.381	0.398	0.541	0.502	0.431	0.438	0.461	0.471	0.478	0.485	0.492	0.466	0.234	0.209	0.209	0.216	0.25	0.304	0.356	0.384	0.541	0.362	0.324	0.333	0.374	0.406	0.451	0.469	0.485
1310	0.463	0.267	0.258	0.255	0.306	0.331	0.358	0.38	0.398	0.541	0.501	0.43	0.437	0.461	0.471	0.477	0.483	0.491	0.466	0.233	0.209	0.209	0.215	0.248	0.303	0.355	0.383	0.541	0.362	0.323	0.332	0.373	0.404	0.45	0.467	0.484
1324	0.463	0.267	0.258	0.254	0.305	0.33	0.357	0.38	0.397	0.542	0.502	0.43	0.437	0.461	0.471	0.477	0.484	0.492	0.466	0.233	0.209	0.209	0.215	0.247	0.302	0.354	0.382	0.54	0.361	0.323	0.331	0.371	0.403	0.449	0.466	0.483
1338	0.462	0.266	0.258	0.253	0.303	0.329	0.356	0.378	0.396	0.541	0.502	0.429	0.436	0.46	0.47	0.476	0.483	0.491	0.466	0.233	0.209	0.209	0.215	0.246	0.3	0.353	0.382	0.54	0.36	0.323	0.33	0.37	0.401	0.448	0.465	0.482
1353	0.462	0.266	0.257	0.252	0.303	0.329	0.355	0.378	0.395	0.541	0.503	0.429	0.436	0.459	0.469	0.476	0.482	0.49	0.467	0.232	0.209	0.209	0.214	0.245	0.299	0.352	0.381	0.54	0.36	0.322	0.329	0.369	0.4	0.447	0.464	0.482
1367	0.462	0.266	0.257	0.252	0.302	0.328	0.355	0.377	0.395	0.54	0.502	0.428	0.434	0.458	0.469	0.475	0.482	0.49	0.468	0.233	0.209	0.209	0.214	0.244	0.298	0.352	0.38	0.539	0.36	0.322	0.329	0.367	0.398	0.445	0.463	0.481
1381	0.462	0.265	0.256	0.251	0.301	0.327	0.354	0.377	0.394	0.539	0.501	0.428	0.434	0.458	0.468	0.475	0.481	0.49	0.467	0.232	0.208	0.208	0.213	0.242	0.296	0.35	0.379	0.54	0.359	0.321	0.328	0.366	0.397	0.444	0.462	0.48
1396	0.461	0.265	0.255	0.25	0.3	0.326	0.354	0.376	0.394	0.539	0.501	0.427	0.433	0.457	0.467	0.474	0.48	0.489	0.466	0.233	0.208	0.208	0.213	0.241	0.294	0.348	0.378	0.539	0.359	0.321	0.327	0.365	0.395	0.443	0.461	0.48
1410	0.461	0.265	0.255	0.249	0.299	0.326	0.353	0.375	0.393	0.539	0.5	0.426	0.433	0.457	0.467	0.474	0.48	0.489	0.465	0.233	0.208	0.208	0.212	0.24	0.293	0.347	0.378	0.539	0.358	0.32	0.326	0.364	0.394	0.442	0.461	0.479
1425	0.461	0.264	0.255	0.249	0.298	0.325	0.352	0.375	0.393	0.539	0.502	0.426	0.432	0.457	0.466	0.474	0.48	0.489	0.465	0.233	0.208	0.208	0.212	0.239	0.292	0.346	0.377	0.538	0.358	0.32	0.326	0.362	0.392	0.44	0.459	0.478
1439	0.461	0.264	0.255	0.248	0.297	0.324	0.352	0.374	0.392	0.539	0.502	0.425	0.432	0.456	0.466	0.473	0.48	0.489	0.465	0.232	0.208	0.208	0.212	0.238	0.291	0.345	0.376	0.539	0.358	0.32	0.325	0.361	0.391	0.439	0.459	0.477
1453	0.46	0.263	0.254	0.247	0.296	0.324	0.351	0.374	0.392	0.539	0.501	0.425	0.431	0.456	0.465	0.473	0.48	0.488	0.464	0.232	0.208	0.208	0.212	0.236	0.289	0.344	0.375	0.538	0.357	0.319	0.325	0.36	0.39	0.438	0.458	0.476
1468	0.461	0.263	0.254	0.247	0.295	0.323	0.351	0.374	0.392	0.539	0.501	0.425	0.431	0.455	0.465	0.473	0.479	0.488	0.464	0.232	0.208	0.207	0.212	0.235	0.288	0.343	0.375	0.538	0.358	0.319	0.324	0.359	0.388	0.437	0.457	0.476
1482	0.461	0.263	0.254	0.246	0.295	0.323	0.351	0.374	0.391	0.539	0.501	0.424	0.43	0.455	0.465	0.472	0.479	0.488	0.463	0.232	0.208	0.208	0.212	0.234	0.287	0.342	0.374	0.538	0.358	0.319	0.323	0.358	0.387	0.436	0.456	0.475
1497	0.46	0.263	0.253	0.246	0.294	0.322	0.35	0.372	0.391	0.538	0.501	0.423	0.429	0.454	0.464	0.471	0.478	0.487	0.463	0.232	0.208	0.207	0.211	0.233	0.286	0.341	0.373	0.537	0.357	0.318	0.323	0.356	0.385	0.434	0.455	0.474
1511	0.459	0.262	0.253	0.245	0.292	0.321	0.349	0.372	0.39	0.538	0.501	0.423	0.429	0.453	0.463	0.471	0.479	0.487	0.463	0.232	0.208	0.207	0.211	0.232	0.284	0.34	0.372	0.536	0.357	0.317	0.322	0.355	0.384	0.433	0.453	0.474
1525	0.46	0.262	0.254	0.244	0.292	0.321	0.349	0.372	0.39	0.538	0.5	0.422	0.428	0.453	0.463	0.471	0.478	0.487	0.463	0.232	0.208	0.207	0.211	0.231	0.283	0.339	0.372	0.536	0.356	0.317	0.321	0.354	0.382	0.432	0.453	0.473
1540	0.46	0.262	0.252	0.244	0.291	0.32	0.348	0.371	0.389	0.537	0.5	0.422	0.427	0.453	0.462	0.47	0.478	0.487	0.464	0.232	0.208	0.207	0.211	0.231	0.282	0.338	0.371	0.536	0.356	0.317	0.321	0.354	0.381	0.431	0.452	0.472
1554	0.459	0.261	0.252	0.243	0.29	0.319	0.347	0.37	0.388	0.537	0.501	0.422	0.427	0.452	0.462	0.47	0.477	0.486	0.464	0.231	0.208	0.207	0.21	0.229	0.28	0.337	0.37	0.536	0.356	0.316	0.321	0.353	0.38	0.429	0.451	0.472
1569	0.459	0.261	0.251	0.243	0.289	0.319	0.347	0.37	0.388	0.536	0.501	0.421	0.426	0.451	0.461	0.469	0.477	0.486	0.464	0.232	0.208	0.207	0.21	0.229	0.28	0.336	0.37	0.536	0.355	0.316	0.32	0.352	0.379	0.428	0.45	0.471
1583	0.458	0.26	0.251	0.242	0.288	0.318	0.346	0.369	0.387	0.536	0.5	0.421	0.425	0.451	0.461	0.469	0.476	0.485	0.463	0.232	0.208	0.207	0.21	0.228	0.278	0.335	0.369	0.536	0.355	0.316	0.32	0.351	0.378	0.427	0.45	0.47
1597	0.458	0.26	0.251	0.241	0.288	0.318	0.346	0.369	0.387	0.536	0.501	0.42	0.425	0.45	0.46	0.468	0.476	0.485	0.463	0.232	0.207	0.207	0.21	0.227	0.277	0.334	0.368	0.535	0.355	0.316	0.319	0.35	0.376	0.426	0.449	0.47
1612	0.458	0.26	0.251	0.241	0.287	0.317	0.346	0.369	0.387	0.536	0.5	0.42	0.424	0.45	0.46	0.468	0.476	0.484	0.463	0.232	0.207	0.207	0.21	0.226	0.275	0.332	0.367	0.535	0.355	0.315	0.319	0.349	0.375	0.424	0.448	0.469
1626	0.458	0.26	0.25	0.241	0.286	0.316	0.345	0.368	0.386	0.535	0.499	0.419	0.424	0.449	0.459	0.468	0.475	0.484	0.461	0.231	0.207	0.206	0.209	0.225	0.274	0.331	0.366	0.535	0.354	0.316	0.318	0.348	0.374	0.423	0.447	0.468
1641	0.457	0.259	0.25	0.24	0.285	0.316	0.344	0.367	0.386	0.535	0.499	0.419	0.423	0.449	0.458	0.467	0.474	0.484	0.461	0.231	0.207	0.206	0.209	0.224	0.273	0.33	0.365	0.535	0.355	0.315	0.318	0.347	0.373	0.422	0.446	0.467
1655	0.458	0.259	0.25	0.239	0.285	0.315	0.344	0.367	0.385	0.535	0.5	0.418	0.423	0.448	0.458	0.467	0.474	0.483	0.461	0.231	0.207	0.206	0.209	0.223	0.272	0.329	0.365	0.534	0.355	0.315	0.317	0.346	0.371	0.421	0.445	0.467
1669	0.457	0.259	0.249	0.239	0.284	0.315	0.343	0.367	0.385	0.535	0.499	0.418	0.423	0.447	0.458	0.466	0.475	0.483	0.461	0.232	0.207	0.206	0.209	0.222	0.271	0.328	0.364	0.533	0.354	0.314	0.317	0.345	0.37	0.419	0.444	0.466
1684	0.458	0.259	0.249	0.239	0.284	0.314	0.343	0.366	0.385	0.535	0.499	0.418	0.421	0.447	0.457	0.466	0.473	0.483	0.461	0.231	0.207	0.206	0.209	0.221	0.27	0.327	0.363	0.534	0.355	0.314	0.316	0.345	0.369	0.419	0.444	0.465
1698	0.458	0.258	0.249	0.238	0.283	0.314	0.343	0.366	0.385	0.535	0.499	0.417	0.421	0.446	0.457	0.465	0.473	0.483	0.461	0.231	0.207	0.206	0.208	0.221	0.269	0.326	0.363	0.533	0.353	0.313	0.316	0.344	0.368	0.417	0.443	0.465
1713	0.458	0.258	0.249	0.238	0.282	0.313	0.342	0.366	0.384	0.535	0.499	0.417	0.421	0.446	0.457	0.465	0.473	0.483	0.461	0.231	0.207	0.206	0.208	0.22	0.268	0.325	0.362	0.533	0.353	0.313	0.316	0.343	0.367	0.416	0.442	0.464
1727	0.457	0.258	0.248	0.237	0.281	0.312	0.341	0.365	0.383	0.535	0.499	0.417	0.42	0.445	0.456	0.465	0.473	0.482	0.461	0.23	0.207	0.206	0.208	0.219	0.266	0.324	0.361	0.532	0.352	0.313	0.315	0.342	0.365	0.415	0.441	0.463
1741	0.456	0.257	0.248	0.237	0.28	0.311	0.341	0.364	0.382	0.534	0.5	0.417	0.42	0.445	0.456	0.464	0.472	0.482	0.462	0.23	0.207	0.206	0.208	0.219	0.265	0.324	0.36	0.533	0.352	0.313	0.315	0.342	0.364	0.414	0.44	0.462
1756	0.456	0.257	0.249	0.236	0.28	0.311	0.341	0.364	0.382	0.534	0.499	0.416	0.419	0.445	0.455	0.464	0.472	0.482	0.461	0.231	0.207	0.206	0.208	0.218	0.264	0.322	0.36	0.532	0.352	0.312	0.314	0.341	0.363	0.412	0.439	0.461
1770	0.455	0.257	0.247	0.236	0.279	0.311	0.34	0.364	0.382	0.533	0.498	0.416	0.418	0.444	0.454	0.463	0.471	0.481	0.46	0.231	0.206	0.205	0.208	0.217	0.263	0.321	0.359	0.532	0.353	0.312	0.314	0.34	0.362	0.411	0.438	0.461
1784	0.455	0.256	0.247	0.235	0.278	0.31	0.339	0.363	0.381	0.534	0.497	0.415	0.418	0.443	0.454	0.463	0.471	0.481	0.46	0.231	0.206	0.205	0.208	0.217	0.262	0.32	0.358	0.531	0.353	0.312	0.314	0.34	0.361	0.41	0.437	0.461
1799	0.456	0.256	0.248	0.235	0.278	0.309	0.339	0.362	0.381	0.533	0.498	0.415	0.417	0.443	0.453	0.463	0.471	0.481	0.46	0.231	0.206	0.205	0.208	0.216	0.261	0.319	0.358	0.532	0.353	0.312	0.314	0.339	0.36	0.409	0.437	0.46
1813	0.455	0.256	0.247	0.235	0.277	0.309	0.339	0.362	0.381	0.533	0.499	0.415	0.417	0.442	0.453	0.462	0.47	0.48	0.46	0.23	0.206	0.205	0.208	0.215	0.26	0.318	0.357	0.531	0.352	0.312	0.313	0.338	0.359	0.408	0.435	0.459
1828	0.455	0.256	0.247	0.234	0.276	0.308	0.338	0.361	0.38	0.533	0.5	0.414	0.417	0.442	0.452	0.462	0.47	0.48	0.46	0.23	0.206	0.205	0.208	0.215	0.259	0.317	0.356	0.531	0.352	0.312	0.313	0.338	0.358	0.407	0.435	0.458
1842	0.455	0.255	0.246	0.234	0.276	0.308	0.338	0.361	0.38	0.532	0.499	0.414	0.416	0.441	0.452	0.461	0.469	0.479	0.46	0.231	0.206	0.205	0.208	0.215	0.258	0.317	0.356	0.53	0.352	0.311	0.312	0.337	0.357	0.406	0.434	0.458
1856	0.455	0.255	0.246	0.234	0.276	0.307	0.338	0.361	0.38	0.531	0.499	0.413	0.415	0.441	0.451	0.461	0.469	0.479	0.46	0.231	0.206	0.205	0.208	0.214	0.257	0.316	0.355	0.53	0.351	0.311	0.312	0.337	0.356	0.405	0.433	0.457
1871	0.455	0.255	0.246	0.233	0.275	0.307	0.337	0.361	0.379	0.531	0.498	0.413	0.415	0.44	0.451	0.46	0.468	0.479	0.459	0.231	0.206	0.205	0.207	0.214	0.256	0.315	0.354	0.531	0.351	0.311	0.312	0.336	0.356	0.404	0.433	0.456
1885	0.455	0.255	0.245	0.233	0.275	0.307	0.337	0.361	0.379	0.531	0.498	0.413	0.414	0.44	0.45	0.46	0.468	0.478	0.459	0.231	0.206	0.205	0.207	0.213	0.255	0.314	0.353	0.53	0.351	0.311	0.312	0.335	0.355	0.403	0.432	0.456
1900	0.454	0.255	0.245	0.232	0.274	0.306	0.336	0.36	0.378	0.53	0.499	0.413	0.414	0.439	0.45	0.46	0.468	0.478	0.459	0.231	0.206	0.205	0.207	0.212	0.254	0.313	0.353	0.53	0.351	0.311	0.311	0.335	0.354	0.402	0.431	0.455
1914	0.454	0.254	0.245	0.232	0.273	0.305	0.336	0.359	0.378	0.531	0.498	0.412	0.413	0.438	0.449	0.459	0.467	0.478	0.458	0.23	0.206	0.205	0.207	0.212	0.253	0.311	0.352	0.529	0.351	0.31	0.311	0.334	0.352	0.401	0.43	0.454
1928	0.454	0.254	0.244	0.232	0.272	0.305	0.335	0.359	0.377	0.53	0.498	0.412	0.413	0.438	0.449	0.459	0.467	0.477	0.458	0.23	0.206	0.205	0.207	0.211	0.252	0.31	0.351	0.528	0.35	0.31	0.31	0.333	0.351	0.4	0.428	0.454
1943	0.454	0.254	0.245	0.232	0.272	0.304	0.335	0.358	0.377	0.53	0.498	0.412	0.412	0.438	0.448	0.458	0.467	0.477	0.457	0.23	0.205	0.204	0.207	0.211	0.251	0.309	0.35	0.529	0.351	0.31	0.31	0.333	0.351	0.399	0.428	0.453
1957	0.453	0.253	0.245	0.231	0.271	0.304	0.334	0.358	0.377	0.53	0.497	0.411	0.412	0.437	0.448	0.458	0.466	0.477	0.457	0.229	0.205	0.204	0.206	0.21	0.25	0.308	0.349	0.529	0.351	0.31	0.31	0.333	0.35	0.398	0.427	0.453
1972	0.454	0.253	0.244	0.231	0.271	0.303	0.334	0.358	0.377	0.53	0.498	0.411	0.411	0.437	0.447	0.457	0.466	0.476	0.457	0.229	0.205	0.204	0.206	0.21	0.249	0.308	0.349	0.528	0.351	0.309	0.31	0.332	0.349	0.396	0.426	0.452
1986	0.454	0.253	0.244	0.231	0.27	0.303	0.334	0.358	0.376	0.53	0.497	0.411	0.411	0.436	0.447	0.457	0.466	0.476	0.457	0.23	0.205	0.204	0.207	0.21	0.248	0.307	0.348	0.528	0.35	0.309	0.309	0.331	0.348	0.395	0.425	0.451
2000	0.452	0.253	0.244	0.23	0.269	0.302	0.333	0.357	0.376	0.53	0.496	0.411	0.411	0.436	0.447	0.457	0.466	0.476	0.456	0.23	0.205	0.204	0.207	0.209	0.247	0.306	0.348	0.527	0.351	0.309	0.309	0.331	0.347	0.394	0.424	0.45
2015	0.452	0.253	0.244	0.23	0.269	0.301	0.333	0.356	0.375	0.53	0.498	0.41	0.41	0.435	0.446	0.457	0.465	0.476	0.457	0.229	0.205	0.204	0.206	0.209	0.246	0.305	0.347	0.527	0.35	0.309	0.309	0.33	0.346	0.393	0.423	0.45
2029	0.452	0.252	0.244	0.229	0.268	0.301	0.332	0.355	0.374	0.53	0.499	0.41	0.41	0.435	0.446	0.456	0.465	0.476	0.456	0.229	0.205	0.204	0.206	0.209	0.245	0.304	0.346	0.527	0.35	0.308	0.308	0.33	0.345	0.392	0.422	0.449
2043	0.452	0.252	0.243	0.229	0.268	0.3	0.332	0.355	0.374	0.529	0.498	0.41	0.409	0.434	0.445	0.456	0.464	0.475	0.458	0.23	0.205	0.204	0.206	0.209	0.245	0.304	0.346	0.527	0.35	0.308	0.308	0.329	0.344	0.391	0.422	0.448
2058	0.452	0.251	0.243	0.229	0.267	0.3	0.331	0.355	0.374	0.528	0.497	0.409	0.409	0.434	0.445	0.455	0.464	0.474	0.458	0.23	0.205	0.204	0.207	0.209	0.244	0.303	0.345	0.526	0.349	0.308	0.308	0.329	0.344	0.391	0.421	0.448
2072	0.452	0.251	0.243	0.229	0.267	0.3	0.331	0.355	0.374	0.528	0.498	0.409	0.408	0.433	0.444	0.455	0.463	0.474	0.457	0.229	0.205	0.204	0.206	0.208	0.243	0.302	0.344	0.527	0.349	0.308	0.308	0.329	0.343	0.39	0.42	0.447
2087	0.452	0.251	0.242	0.229	0.267	0.299	0.331	0.355	0.374	0.528	0.497	0.409	0.408	0.433	0.443	0.454	0.463	0.473	0.457	0.229	0.205	0.204	0.206	0.208	0.242	0.301	0.344	0.526	0.349	0.308	0.308	0.328	0.342	0.388	0.419	0.447
2101	0.451	0.251	0.242	0.228	0.266	0.299	0.331	0.354	0.373	0.528	0.499	0.409	0.407	0.433	0.443	0.454	0.462	0.473	0.456	0.229	0.205	0.204	0.206	0.208	0.241	0.3	0.343	0.527	0.349	0.308	0.308	0.328	0.342	0.388	0.419	0.446
2115	0.451	0.251	0.243	0.228	0.266	0.298	0.33	0.354	0.373	0.527	0.496	0.408	0.406	0.432	0.443	0.453	0.462	0.473	0.456	0.229	0.205	0.204	0.206	0.207	0.24	0.299	0.342	0.526	0.349	0.307	0.307	0.327	0.34	0.387	0.418	0.445
2130	0.451	0.25	0.242	0.228	0.265	0.298	0.33	0.353	0.373	0.527	0.496	0.408	0.407	0.431	0.442	0.453	0.462	0.473	0.455	0.229	0.205	0.204	0.206	0.207	0.239	0.298	0.341	0.526	0.348	0.307	0.307	0.327	0.34	0.386	0.417	0.445
2144	0.451	0.25	0.242	0.227	0.264	0.297	0.33	0.353	0.372	0.528	0.497	0.408	0.406	0.431	0.442	0.453	0.462	0.473	0.455	0.229	0.205	0.203	0.206	0.206	0.238	0.297	0.341	0.526	0.349	0.307	0.307	0.327	0.339	0.385	0.416	0.444

## Sheet: Norm_1 AE CW
	AtlA																		AtlE
Time	Exponential CW + HCl									Stationary CW + HCl									Exponential CW + HCl									Stationary CW + HCl
	0	4	2	1	0.5	0.25	0.125	0.0625	0.031	0	4	2	1	0.5	0.25	0.125	0.0625	0.031	0	4	2	1	0.5	0.25	0.125	0.0625	0.031	0	4	2	1	0.5	0.25	0.125	0.0625	0.031
0	0.5	0.5	0.5	0.5	0.5	0.5	0.5	0.5	0.5	0.5	0.5	0.5	0.5	0.5	0.5	0.5	0.5	0.5	0.5	0.5	0.5	0.5	0.5	0.5	0.5	0.5	0.5	0.5	0.5	0.5	0.5	0.5	0.5	0.5	0.5	0.5
14	0.499	0.491	0.495	0.497	0.5	0.502	0.502	0.501	0.5	0.5	0.5	0.499	0.498	0.499	0.498	0.5	0.5	0.5	0.502	0.489	0.496	0.495	0.498	0.497	0.497	0.498	0.498	0.499	0.501	0.499	0.502	0.502	0.497	0.497	0.496	0.497
28	0.5	0.489	0.494	0.497	0.5	0.503	0.503	0.502	0.5	0.5	0.5	0.499	0.498	0.499	0.498	0.5	0.501	0.5	0.501	0.478	0.487	0.49	0.496	0.497	0.498	0.497	0.501	0.499	0.503	0.5	0.501	0.503	0.501	0.498	0.496	0.497
43	0.497	0.484	0.489	0.494	0.498	0.501	0.501	0.5	0.5	0.5	0.499	0.498	0.497	0.499	0.498	0.501	0.501	0.5	0.502	0.466	0.478	0.486	0.493	0.498	0.498	0.498	0.5	0.5	0.504	0.501	0.5	0.501	0.501	0.497	0.494	0.496
57	0.498	0.481	0.487	0.492	0.497	0.499	0.501	0.499	0.5	0.5	0.497	0.496	0.496	0.498	0.497	0.5	0.501	0.501	0.502	0.452	0.468	0.479	0.489	0.497	0.498	0.499	0.499	0.5	0.504	0.5	0.499	0.499	0.499	0.497	0.495	0.495
72	0.497	0.479	0.483	0.49	0.496	0.498	0.5	0.499	0.5	0.499	0.496	0.495	0.495	0.497	0.497	0.5	0.5	0.501	0.502	0.438	0.457	0.474	0.486	0.496	0.498	0.5	0.5	0.498	0.503	0.497	0.497	0.498	0.498	0.496	0.495	0.495
86	0.497	0.476	0.48	0.487	0.494	0.497	0.499	0.499	0.499	0.498	0.494	0.494	0.494	0.496	0.496	0.499	0.499	0.5	0.502	0.422	0.449	0.467	0.482	0.495	0.498	0.499	0.499	0.498	0.503	0.496	0.497	0.497	0.497	0.495	0.496	0.496
100	0.496	0.472	0.476	0.484	0.492	0.495	0.498	0.498	0.499	0.497	0.493	0.492	0.493	0.496	0.496	0.498	0.499	0.499	0.502	0.406	0.442	0.46	0.478	0.493	0.497	0.497	0.498	0.498	0.502	0.495	0.496	0.497	0.496	0.495	0.495	0.495
115	0.495	0.47	0.473	0.482	0.491	0.494	0.497	0.497	0.499	0.497	0.492	0.491	0.492	0.495	0.495	0.498	0.498	0.498	0.501	0.389	0.433	0.454	0.474	0.49	0.496	0.496	0.498	0.499	0.5	0.494	0.495	0.496	0.496	0.495	0.495	0.495
129	0.494	0.467	0.469	0.479	0.489	0.493	0.497	0.497	0.498	0.496	0.491	0.49	0.491	0.494	0.495	0.497	0.498	0.497	0.5	0.373	0.422	0.446	0.469	0.487	0.495	0.495	0.496	0.497	0.498	0.492	0.494	0.495	0.495	0.494	0.493	0.494
144	0.494	0.464	0.466	0.476	0.487	0.492	0.496	0.496	0.498	0.496	0.49	0.489	0.49	0.494	0.494	0.497	0.499	0.497	0.499	0.359	0.412	0.439	0.465	0.485	0.494	0.495	0.496	0.496	0.497	0.49	0.493	0.494	0.494	0.493	0.492	0.493
158	0.494	0.463	0.463	0.473	0.485	0.49	0.495	0.495	0.497	0.495	0.488	0.488	0.489	0.493	0.493	0.496	0.497	0.495	0.499	0.348	0.404	0.432	0.46	0.481	0.492	0.494	0.495	0.496	0.496	0.489	0.491	0.493	0.494	0.492	0.492	0.493
172	0.493	0.461	0.46	0.471	0.483	0.489	0.494	0.495	0.497	0.494	0.488	0.486	0.488	0.493	0.494	0.496	0.496	0.495	0.498	0.339	0.397	0.425	0.456	0.479	0.49	0.493	0.494	0.496	0.494	0.488	0.49	0.493	0.493	0.492	0.492	0.493
187	0.493	0.458	0.457	0.468	0.481	0.488	0.493	0.494	0.496	0.495	0.488	0.486	0.488	0.492	0.493	0.496	0.496	0.495	0.498	0.332	0.39	0.418	0.451	0.476	0.488	0.491	0.494	0.495	0.492	0.486	0.489	0.492	0.493	0.491	0.492	0.493
201	0.491	0.454	0.453	0.464	0.478	0.487	0.492	0.493	0.495	0.494	0.487	0.485	0.487	0.491	0.493	0.496	0.496	0.495	0.497	0.326	0.383	0.411	0.446	0.472	0.486	0.49	0.493	0.494	0.491	0.484	0.487	0.491	0.492	0.491	0.491	0.492
216	0.49	0.45	0.449	0.461	0.475	0.485	0.49	0.492	0.494	0.494	0.486	0.484	0.486	0.491	0.492	0.496	0.496	0.495	0.497	0.321	0.378	0.405	0.442	0.47	0.484	0.49	0.493	0.494	0.489	0.483	0.486	0.49	0.491	0.49	0.49	0.492
230	0.491	0.449	0.447	0.459	0.474	0.484	0.49	0.492	0.494	0.493	0.485	0.482	0.485	0.49	0.492	0.494	0.495	0.494	0.498	0.317	0.373	0.399	0.438	0.468	0.482	0.489	0.492	0.494	0.488	0.481	0.485	0.489	0.491	0.49	0.49	0.491
244	0.49	0.445	0.444	0.456	0.472	0.483	0.489	0.491	0.494	0.492	0.484	0.481	0.483	0.488	0.491	0.494	0.494	0.493	0.497	0.312	0.368	0.393	0.433	0.463	0.479	0.487	0.491	0.494	0.486	0.479	0.483	0.488	0.49	0.49	0.49	0.491
259	0.489	0.442	0.441	0.453	0.47	0.482	0.488	0.491	0.493	0.49	0.483	0.48	0.482	0.487	0.49	0.493	0.493	0.493	0.495	0.309	0.363	0.387	0.428	0.46	0.477	0.485	0.49	0.493	0.484	0.477	0.481	0.487	0.489	0.489	0.489	0.491
273	0.488	0.437	0.438	0.45	0.468	0.48	0.487	0.49	0.493	0.49	0.482	0.479	0.481	0.487	0.49	0.492	0.492	0.492	0.494	0.306	0.359	0.382	0.423	0.457	0.475	0.484	0.489	0.492	0.482	0.475	0.479	0.486	0.488	0.488	0.488	0.49
287	0.488	0.432	0.435	0.447	0.465	0.478	0.486	0.489	0.492	0.489	0.482	0.478	0.48	0.486	0.489	0.492	0.492	0.492	0.495	0.303	0.355	0.377	0.42	0.455	0.474	0.483	0.489	0.492	0.479	0.472	0.477	0.485	0.488	0.488	0.488	0.489
302	0.488	0.427	0.432	0.445	0.463	0.477	0.485	0.489	0.492	0.489	0.481	0.477	0.479	0.486	0.489	0.492	0.492	0.492	0.494	0.3	0.351	0.372	0.415	0.452	0.471	0.481	0.488	0.491	0.476	0.47	0.475	0.483	0.487	0.487	0.487	0.489
316	0.487	0.421	0.429	0.442	0.461	0.475	0.484	0.488	0.491	0.488	0.48	0.476	0.478	0.485	0.488	0.491	0.491	0.491	0.493	0.298	0.348	0.368	0.411	0.449	0.469	0.48	0.487	0.49	0.473	0.467	0.473	0.481	0.485	0.486	0.486	0.489
331	0.487	0.417	0.426	0.44	0.459	0.473	0.483	0.487	0.49	0.488	0.48	0.475	0.477	0.484	0.487	0.491	0.491	0.491	0.492	0.295	0.344	0.363	0.406	0.445	0.467	0.479	0.486	0.49	0.47	0.464	0.47	0.48	0.485	0.486	0.486	0.488
345	0.487	0.411	0.423	0.437	0.457	0.472	0.482	0.487	0.49	0.487	0.479	0.475	0.476	0.483	0.487	0.49	0.49	0.49	0.492	0.293	0.341	0.359	0.402	0.442	0.465	0.477	0.485	0.49	0.467	0.461	0.468	0.478	0.483	0.485	0.485	0.488
359	0.486	0.406	0.419	0.434	0.455	0.47	0.481	0.486	0.489	0.487	0.478	0.473	0.475	0.482	0.486	0.489	0.49	0.49	0.493	0.291	0.338	0.355	0.398	0.439	0.463	0.475	0.484	0.489	0.463	0.458	0.465	0.476	0.482	0.484	0.485	0.487
374	0.485	0.401	0.416	0.432	0.453	0.468	0.48	0.485	0.489	0.487	0.478	0.473	0.474	0.482	0.486	0.489	0.49	0.49	0.493	0.289	0.335	0.352	0.395	0.437	0.461	0.475	0.485	0.489	0.46	0.454	0.463	0.475	0.481	0.484	0.485	0.487
388	0.486	0.398	0.413	0.43	0.451	0.467	0.479	0.485	0.489	0.487	0.478	0.472	0.473	0.481	0.485	0.489	0.49	0.49	0.492	0.287	0.332	0.348	0.39	0.434	0.459	0.473	0.483	0.489	0.456	0.451	0.46	0.473	0.48	0.483	0.484	0.486
403	0.485	0.395	0.41	0.428	0.449	0.466	0.478	0.484	0.488	0.487	0.477	0.471	0.473	0.481	0.485	0.488	0.489	0.49	0.491	0.285	0.328	0.344	0.386	0.43	0.456	0.47	0.482	0.489	0.452	0.447	0.457	0.471	0.479	0.482	0.484	0.486
417	0.484	0.391	0.406	0.425	0.447	0.464	0.476	0.483	0.487	0.486	0.476	0.47	0.471	0.48	0.484	0.488	0.489	0.489	0.491	0.283	0.326	0.341	0.382	0.428	0.454	0.469	0.481	0.488	0.447	0.443	0.454	0.469	0.478	0.481	0.482	0.485
432	0.484	0.387	0.402	0.423	0.445	0.462	0.475	0.482	0.487	0.485	0.476	0.469	0.47	0.478	0.484	0.487	0.488	0.489	0.49	0.281	0.323	0.338	0.378	0.425	0.452	0.467	0.48	0.488	0.442	0.438	0.451	0.467	0.477	0.481	0.483	0.485
446	0.484	0.384	0.399	0.421	0.443	0.46	0.474	0.482	0.486	0.486	0.475	0.469	0.47	0.478	0.483	0.487	0.488	0.488	0.49	0.279	0.32	0.334	0.374	0.422	0.45	0.465	0.479	0.487	0.436	0.433	0.448	0.465	0.475	0.479	0.481	0.484
460	0.484	0.383	0.396	0.419	0.441	0.459	0.473	0.482	0.486	0.485	0.475	0.468	0.469	0.477	0.482	0.487	0.488	0.488	0.489	0.277	0.317	0.332	0.37	0.419	0.447	0.463	0.478	0.487	0.43	0.427	0.444	0.463	0.474	0.479	0.48	0.484
475	0.483	0.381	0.392	0.417	0.44	0.458	0.472	0.481	0.485	0.485	0.474	0.467	0.468	0.477	0.482	0.486	0.488	0.488	0.489	0.275	0.315	0.329	0.367	0.416	0.445	0.462	0.477	0.486	0.424	0.422	0.441	0.461	0.472	0.478	0.48	0.483
489	0.483	0.379	0.389	0.415	0.438	0.456	0.471	0.48	0.485	0.485	0.473	0.466	0.467	0.476	0.481	0.485	0.487	0.487	0.489	0.274	0.313	0.326	0.363	0.413	0.443	0.461	0.476	0.486	0.417	0.416	0.437	0.459	0.471	0.477	0.479	0.483
504	0.482	0.376	0.385	0.412	0.436	0.454	0.469	0.479	0.484	0.485	0.473	0.466	0.466	0.475	0.481	0.485	0.488	0.487	0.489	0.273	0.31	0.324	0.36	0.411	0.441	0.459	0.475	0.485	0.409	0.409	0.433	0.457	0.469	0.476	0.479	0.482
518	0.481	0.375	0.382	0.41	0.434	0.453	0.468	0.478	0.484	0.485	0.473	0.465	0.466	0.475	0.48	0.485	0.487	0.487	0.49	0.272	0.308	0.321	0.357	0.408	0.44	0.458	0.475	0.485	0.4	0.403	0.429	0.454	0.468	0.475	0.478	0.482
532	0.482	0.374	0.379	0.408	0.432	0.451	0.466	0.477	0.483	0.485	0.472	0.465	0.465	0.474	0.48	0.484	0.487	0.487	0.489	0.271	0.306	0.319	0.354	0.405	0.438	0.457	0.474	0.485	0.39	0.398	0.426	0.453	0.466	0.474	0.478	0.481
547	0.481	0.372	0.377	0.406	0.431	0.45	0.465	0.476	0.483	0.483	0.47	0.463	0.463	0.472	0.479	0.484	0.485	0.486	0.49	0.271	0.304	0.317	0.35	0.402	0.436	0.455	0.473	0.485	0.381	0.393	0.422	0.45	0.465	0.473	0.477	0.481
561	0.481	0.37	0.374	0.404	0.429	0.449	0.464	0.475	0.482	0.482	0.47	0.462	0.462	0.471	0.478	0.483	0.484	0.485	0.489	0.271	0.301	0.314	0.347	0.399	0.433	0.453	0.471	0.485	0.372	0.388	0.418	0.448	0.464	0.472	0.477	0.481
576	0.48	0.369	0.371	0.401	0.427	0.447	0.463	0.474	0.481	0.481	0.468	0.461	0.461	0.47	0.477	0.482	0.483	0.484	0.488	0.27	0.299	0.312	0.344	0.396	0.431	0.451	0.47	0.484	0.363	0.384	0.414	0.445	0.461	0.471	0.475	0.48
590	0.48	0.368	0.369	0.399	0.426	0.446	0.462	0.474	0.481	0.482	0.469	0.461	0.461	0.47	0.477	0.482	0.484	0.485	0.488	0.27	0.297	0.311	0.341	0.394	0.43	0.45	0.469	0.483	0.357	0.38	0.411	0.443	0.46	0.47	0.475	0.479
604	0.48	0.368	0.367	0.397	0.424	0.444	0.461	0.473	0.481	0.482	0.468	0.46	0.46	0.469	0.476	0.482	0.484	0.484	0.488	0.27	0.295	0.308	0.338	0.391	0.427	0.449	0.468	0.483	0.35	0.376	0.407	0.441	0.459	0.469	0.474	0.479
619	0.48	0.367	0.365	0.395	0.423	0.443	0.46	0.473	0.481	0.481	0.467	0.459	0.459	0.468	0.475	0.481	0.483	0.484	0.488	0.269	0.294	0.306	0.335	0.388	0.425	0.448	0.467	0.483	0.344	0.372	0.404	0.438	0.457	0.468	0.473	0.478
633	0.48	0.363	0.363	0.393	0.421	0.442	0.458	0.472	0.48	0.481	0.467	0.458	0.458	0.467	0.475	0.481	0.483	0.484	0.488	0.269	0.292	0.305	0.332	0.386	0.423	0.446	0.466	0.483	0.34	0.369	0.4	0.436	0.455	0.467	0.473	0.478
648	0.479	0.364	0.361	0.39	0.419	0.441	0.457	0.47	0.479	0.481	0.466	0.458	0.457	0.467	0.474	0.48	0.483	0.483	0.487	0.269	0.29	0.303	0.329	0.383	0.421	0.444	0.465	0.483	0.335	0.366	0.397	0.433	0.454	0.466	0.472	0.478
662	0.479	0.362	0.36	0.388	0.418	0.439	0.456	0.47	0.478	0.481	0.465	0.457	0.456	0.465	0.473	0.479	0.482	0.483	0.486	0.269	0.289	0.301	0.326	0.38	0.419	0.442	0.463	0.482	0.33	0.362	0.394	0.43	0.452	0.465	0.471	0.477
676	0.48	0.364	0.359	0.387	0.417	0.439	0.456	0.47	0.479	0.481	0.465	0.456	0.456	0.466	0.473	0.479	0.482	0.483	0.487	0.268	0.288	0.299	0.324	0.378	0.417	0.441	0.463	0.481	0.326	0.359	0.391	0.428	0.451	0.464	0.47	0.476
691	0.479	0.362	0.357	0.384	0.416	0.438	0.454	0.469	0.478	0.481	0.464	0.456	0.455	0.465	0.473	0.479	0.482	0.483	0.486	0.268	0.287	0.298	0.322	0.375	0.415	0.44	0.462	0.481	0.322	0.356	0.388	0.425	0.449	0.463	0.47	0.476
705	0.478	0.361	0.355	0.382	0.414	0.436	0.453	0.467	0.477	0.48	0.463	0.455	0.454	0.464	0.472	0.478	0.481	0.482	0.486	0.268	0.285	0.296	0.319	0.372	0.413	0.438	0.46	0.481	0.318	0.353	0.385	0.423	0.448	0.462	0.469	0.475
720	0.479	0.362	0.354	0.381	0.413	0.435	0.452	0.467	0.477	0.48	0.462	0.454	0.454	0.463	0.471	0.478	0.482	0.482	0.486	0.268	0.285	0.295	0.317	0.37	0.411	0.437	0.46	0.48	0.314	0.349	0.382	0.42	0.445	0.46	0.468	0.474
734	0.477	0.36	0.353	0.378	0.411	0.433	0.45	0.465	0.476	0.48	0.462	0.453	0.453	0.462	0.47	0.477	0.481	0.481	0.486	0.268	0.284	0.293	0.315	0.367	0.409	0.435	0.458	0.481	0.311	0.346	0.379	0.417	0.444	0.459	0.467	0.474
748	0.477	0.359	0.351	0.376	0.41	0.432	0.45	0.464	0.475	0.48	0.461	0.452	0.452	0.461	0.47	0.477	0.481	0.481	0.486	0.268	0.284	0.292	0.313	0.365	0.408	0.434	0.458	0.48	0.308	0.344	0.377	0.415	0.442	0.458	0.466	0.473
763	0.476	0.358	0.35	0.374	0.408	0.431	0.448	0.463	0.474	0.48	0.461	0.452	0.452	0.461	0.469	0.476	0.481	0.481	0.486	0.267	0.283	0.29	0.311	0.362	0.406	0.433	0.457	0.479	0.306	0.341	0.374	0.413	0.441	0.457	0.465	0.473
777	0.477	0.358	0.349	0.372	0.407	0.43	0.448	0.463	0.474	0.48	0.46	0.451	0.451	0.461	0.469	0.476	0.48	0.481	0.485	0.267	0.282	0.289	0.308	0.36	0.403	0.431	0.455	0.479	0.303	0.338	0.371	0.41	0.439	0.456	0.465	0.472
791	0.477	0.357	0.349	0.371	0.406	0.429	0.447	0.462	0.474	0.479	0.46	0.451	0.45	0.46	0.468	0.475	0.479	0.48	0.486	0.267	0.282	0.288	0.307	0.358	0.402	0.43	0.455	0.479	0.3	0.335	0.368	0.407	0.437	0.455	0.464	0.471
806	0.476	0.357	0.347	0.368	0.404	0.428	0.446	0.461	0.473	0.479	0.459	0.45	0.449	0.458	0.467	0.475	0.478	0.48	0.486	0.267	0.282	0.287	0.305	0.355	0.4	0.429	0.454	0.479	0.299	0.333	0.366	0.405	0.435	0.454	0.463	0.471
820	0.475	0.355	0.346	0.367	0.403	0.426	0.444	0.46	0.472	0.477	0.458	0.449	0.448	0.457	0.466	0.474	0.478	0.479	0.486	0.267	0.281	0.286	0.303	0.353	0.398	0.428	0.453	0.479	0.297	0.331	0.364	0.403	0.434	0.452	0.463	0.471
835	0.475	0.355	0.345	0.365	0.402	0.426	0.444	0.459	0.472	0.477	0.457	0.448	0.447	0.457	0.466	0.473	0.478	0.479	0.485	0.267	0.281	0.285	0.301	0.35	0.396	0.426	0.451	0.478	0.295	0.329	0.362	0.401	0.432	0.451	0.462	0.469
849	0.475	0.354	0.345	0.363	0.401	0.425	0.443	0.458	0.471	0.476	0.457	0.447	0.446	0.455	0.465	0.473	0.476	0.478	0.483	0.266	0.281	0.284	0.299	0.348	0.394	0.425	0.45	0.478	0.294	0.326	0.359	0.398	0.43	0.45	0.46	0.469
863	0.475	0.354	0.344	0.362	0.399	0.424	0.442	0.458	0.471	0.476	0.456	0.446	0.446	0.455	0.464	0.472	0.476	0.478	0.484	0.267	0.281	0.283	0.298	0.346	0.392	0.423	0.449	0.478	0.292	0.324	0.357	0.396	0.429	0.449	0.46	0.469
878	0.475	0.354	0.343	0.36	0.398	0.423	0.442	0.457	0.47	0.476	0.456	0.445	0.445	0.454	0.463	0.472	0.476	0.478	0.484	0.266	0.28	0.282	0.295	0.344	0.39	0.421	0.448	0.477	0.29	0.322	0.355	0.393	0.426	0.448	0.459	0.468
892	0.475	0.353	0.343	0.359	0.397	0.422	0.441	0.456	0.47	0.476	0.456	0.445	0.445	0.454	0.464	0.472	0.477	0.478	0.484	0.266	0.28	0.282	0.294	0.342	0.389	0.42	0.448	0.476	0.289	0.32	0.352	0.391	0.425	0.446	0.458	0.467
907	0.474	0.353	0.342	0.358	0.396	0.421	0.44	0.456	0.469	0.476	0.455	0.444	0.444	0.453	0.462	0.471	0.476	0.478	0.483	0.266	0.279	0.281	0.292	0.339	0.386	0.419	0.446	0.476	0.288	0.318	0.35	0.389	0.423	0.445	0.457	0.466
921	0.474	0.352	0.341	0.356	0.395	0.42	0.439	0.455	0.469	0.476	0.454	0.443	0.443	0.453	0.462	0.47	0.475	0.477	0.483	0.265	0.279	0.28	0.29	0.337	0.384	0.417	0.445	0.477	0.287	0.317	0.349	0.387	0.421	0.444	0.457	0.466
935	0.474	0.35	0.341	0.355	0.393	0.419	0.438	0.454	0.468	0.476	0.454	0.443	0.443	0.452	0.462	0.47	0.475	0.477	0.484	0.265	0.279	0.28	0.289	0.335	0.383	0.417	0.445	0.476	0.286	0.315	0.347	0.384	0.419	0.443	0.455	0.465
950	0.474	0.352	0.34	0.354	0.393	0.418	0.438	0.454	0.468	0.475	0.454	0.442	0.442	0.451	0.461	0.469	0.474	0.476	0.483	0.266	0.279	0.28	0.288	0.333	0.381	0.415	0.444	0.475	0.284	0.313	0.345	0.382	0.417	0.441	0.455	0.464
964	0.473	0.352	0.339	0.353	0.391	0.417	0.436	0.452	0.467	0.475	0.454	0.441	0.441	0.451	0.46	0.469	0.474	0.476	0.483	0.266	0.279	0.28	0.286	0.332	0.379	0.414	0.443	0.475	0.284	0.312	0.343	0.38	0.416	0.441	0.454	0.464
979	0.471	0.35	0.339	0.351	0.39	0.416	0.435	0.451	0.466	0.474	0.453	0.441	0.441	0.45	0.46	0.468	0.474	0.476	0.482	0.265	0.279	0.279	0.285	0.329	0.378	0.412	0.442	0.475	0.283	0.311	0.341	0.379	0.414	0.44	0.453	0.463
993	0.472	0.35	0.338	0.35	0.389	0.415	0.434	0.451	0.466	0.474	0.453	0.44	0.44	0.449	0.459	0.468	0.474	0.476	0.482	0.265	0.278	0.279	0.283	0.327	0.375	0.41	0.44	0.475	0.282	0.309	0.339	0.376	0.412	0.438	0.452	0.462
1007	0.471	0.349	0.337	0.349	0.387	0.414	0.433	0.45	0.465	0.473	0.452	0.439	0.439	0.448	0.458	0.467	0.473	0.475	0.482	0.265	0.278	0.279	0.282	0.326	0.374	0.409	0.44	0.475	0.281	0.308	0.338	0.375	0.411	0.437	0.451	0.462
1022	0.471	0.349	0.337	0.348	0.386	0.413	0.433	0.449	0.464	0.473	0.452	0.438	0.438	0.448	0.457	0.466	0.472	0.474	0.482	0.266	0.278	0.278	0.281	0.324	0.372	0.408	0.439	0.474	0.28	0.307	0.336	0.372	0.409	0.436	0.45	0.461
1036	0.471	0.348	0.337	0.347	0.385	0.412	0.432	0.448	0.464	0.472	0.451	0.437	0.437	0.447	0.457	0.466	0.472	0.474	0.481	0.265	0.278	0.278	0.279	0.322	0.37	0.408	0.437	0.474	0.28	0.305	0.335	0.371	0.407	0.434	0.45	0.46
1051	0.471	0.348	0.336	0.346	0.384	0.412	0.432	0.448	0.463	0.472	0.451	0.437	0.436	0.446	0.456	0.465	0.471	0.474	0.481	0.264	0.277	0.278	0.278	0.32	0.368	0.405	0.436	0.473	0.279	0.304	0.333	0.368	0.405	0.433	0.448	0.459
1065	0.47	0.347	0.336	0.345	0.383	0.411	0.431	0.447	0.463	0.472	0.451	0.436	0.436	0.446	0.455	0.465	0.471	0.474	0.48	0.265	0.277	0.277	0.277	0.318	0.366	0.403	0.435	0.473	0.278	0.303	0.331	0.366	0.403	0.432	0.447	0.458
1079	0.471	0.346	0.335	0.344	0.382	0.41	0.43	0.447	0.462	0.472	0.451	0.435	0.435	0.445	0.455	0.464	0.47	0.473	0.481	0.265	0.278	0.277	0.276	0.317	0.365	0.402	0.435	0.473	0.278	0.302	0.329	0.364	0.401	0.431	0.446	0.458
1094	0.471	0.346	0.335	0.344	0.381	0.409	0.43	0.446	0.462	0.472	0.451	0.434	0.435	0.445	0.454	0.464	0.47	0.473	0.481	0.264	0.277	0.277	0.275	0.315	0.363	0.401	0.434	0.472	0.277	0.301	0.328	0.363	0.4	0.43	0.445	0.457
1108	0.472	0.346	0.335	0.343	0.38	0.409	0.429	0.446	0.462	0.472	0.451	0.434	0.434	0.444	0.454	0.463	0.47	0.473	0.481	0.265	0.277	0.277	0.274	0.313	0.362	0.4	0.433	0.472	0.277	0.3	0.326	0.361	0.398	0.428	0.445	0.457
1122	0.47	0.344	0.334	0.342	0.379	0.408	0.428	0.445	0.461	0.472	0.451	0.434	0.434	0.444	0.453	0.463	0.47	0.473	0.48	0.265	0.277	0.277	0.273	0.311	0.36	0.399	0.432	0.472	0.276	0.299	0.325	0.359	0.396	0.427	0.443	0.456
1137	0.47	0.344	0.334	0.341	0.378	0.407	0.428	0.444	0.461	0.472	0.45	0.433	0.433	0.443	0.453	0.463	0.47	0.472	0.48	0.264	0.277	0.277	0.273	0.31	0.358	0.397	0.431	0.472	0.276	0.299	0.324	0.358	0.395	0.426	0.443	0.456
1151	0.47	0.344	0.333	0.34	0.376	0.406	0.427	0.444	0.46	0.471	0.45	0.432	0.432	0.443	0.452	0.462	0.469	0.472	0.48	0.264	0.277	0.276	0.272	0.309	0.357	0.396	0.431	0.472	0.275	0.298	0.323	0.356	0.393	0.425	0.442	0.454
1166	0.47	0.344	0.333	0.34	0.376	0.406	0.426	0.443	0.46	0.471	0.45	0.432	0.432	0.442	0.452	0.462	0.469	0.472	0.48	0.264	0.277	0.276	0.271	0.307	0.355	0.395	0.43	0.471	0.274	0.297	0.321	0.355	0.391	0.423	0.441	0.454
1180	0.469	0.344	0.332	0.339	0.374	0.405	0.425	0.443	0.459	0.47	0.45	0.431	0.431	0.441	0.451	0.461	0.468	0.471	0.481	0.264	0.277	0.276	0.271	0.306	0.354	0.394	0.429	0.471	0.274	0.296	0.32	0.353	0.39	0.422	0.44	0.453
1194	0.469	0.345	0.332	0.339	0.374	0.404	0.425	0.442	0.459	0.47	0.449	0.43	0.43	0.441	0.45	0.46	0.468	0.471	0.48	0.264	0.277	0.276	0.27	0.304	0.352	0.393	0.428	0.471	0.274	0.295	0.319	0.352	0.388	0.421	0.439	0.453
1209	0.468	0.344	0.331	0.338	0.372	0.403	0.424	0.441	0.458	0.47	0.45	0.43	0.43	0.441	0.45	0.46	0.467	0.471	0.479	0.264	0.276	0.276	0.269	0.302	0.35	0.391	0.427	0.471	0.273	0.295	0.318	0.35	0.386	0.42	0.438	0.452
1223	0.468	0.343	0.331	0.337	0.371	0.403	0.423	0.44	0.457	0.47	0.45	0.429	0.429	0.44	0.45	0.46	0.467	0.47	0.479	0.264	0.276	0.276	0.269	0.301	0.349	0.39	0.426	0.47	0.274	0.294	0.317	0.349	0.385	0.419	0.437	0.451
1238	0.467	0.343	0.331	0.336	0.37	0.401	0.422	0.439	0.456	0.469	0.449	0.429	0.429	0.44	0.449	0.459	0.467	0.47	0.478	0.264	0.276	0.275	0.268	0.299	0.347	0.389	0.425	0.47	0.273	0.294	0.316	0.348	0.384	0.418	0.437	0.451
1252	0.467	0.342	0.33	0.336	0.369	0.401	0.422	0.439	0.456	0.469	0.449	0.428	0.427	0.438	0.448	0.458	0.466	0.469	0.478	0.264	0.276	0.275	0.268	0.298	0.345	0.388	0.424	0.47	0.273	0.293	0.315	0.346	0.382	0.416	0.436	0.45
1267	0.466	0.341	0.33	0.335	0.368	0.4	0.421	0.438	0.455	0.469	0.449	0.427	0.427	0.438	0.448	0.458	0.465	0.469	0.478	0.263	0.276	0.275	0.268	0.297	0.344	0.386	0.423	0.469	0.272	0.292	0.313	0.344	0.38	0.415	0.434	0.449
1281	0.466	0.341	0.329	0.334	0.367	0.399	0.421	0.438	0.455	0.468	0.449	0.427	0.426	0.437	0.447	0.457	0.465	0.468	0.479	0.264	0.276	0.275	0.268	0.296	0.343	0.386	0.423	0.469	0.272	0.291	0.313	0.343	0.379	0.414	0.434	0.448
1295	0.466	0.342	0.329	0.334	0.366	0.399	0.42	0.437	0.454	0.468	0.449	0.426	0.425	0.437	0.447	0.457	0.465	0.468	0.479	0.264	0.276	0.275	0.267	0.294	0.341	0.385	0.422	0.469	0.271	0.291	0.312	0.341	0.377	0.412	0.433	0.447
1310	0.467	0.341	0.329	0.333	0.365	0.398	0.42	0.437	0.454	0.468	0.449	0.426	0.425	0.436	0.446	0.456	0.464	0.468	0.477	0.263	0.275	0.275	0.266	0.293	0.339	0.382	0.42	0.469	0.271	0.29	0.311	0.34	0.376	0.411	0.432	0.447
1324	0.467	0.341	0.329	0.333	0.364	0.397	0.419	0.436	0.453	0.468	0.448	0.425	0.424	0.436	0.446	0.456	0.464	0.468	0.477	0.263	0.275	0.275	0.266	0.291	0.338	0.381	0.42	0.469	0.271	0.29	0.31	0.339	0.374	0.41	0.431	0.446
1338	0.467	0.34	0.328	0.332	0.364	0.397	0.419	0.436	0.453	0.467	0.448	0.424	0.423	0.435	0.445	0.455	0.463	0.467	0.477	0.263	0.275	0.274	0.266	0.29	0.336	0.38	0.419	0.468	0.271	0.289	0.309	0.338	0.373	0.409	0.43	0.445
1353	0.467	0.34	0.328	0.332	0.363	0.397	0.418	0.436	0.453	0.467	0.448	0.424	0.423	0.434	0.444	0.455	0.463	0.467	0.477	0.263	0.275	0.274	0.265	0.289	0.335	0.379	0.418	0.468	0.271	0.289	0.309	0.336	0.372	0.408	0.429	0.444
1367	0.466	0.34	0.328	0.332	0.362	0.396	0.418	0.435	0.452	0.467	0.448	0.424	0.423	0.434	0.444	0.454	0.463	0.467	0.477	0.264	0.275	0.275	0.266	0.288	0.334	0.378	0.418	0.468	0.27	0.288	0.308	0.335	0.37	0.406	0.428	0.444
1381	0.465	0.339	0.327	0.331	0.361	0.395	0.417	0.434	0.451	0.467	0.448	0.423	0.422	0.433	0.444	0.454	0.463	0.467	0.477	0.263	0.275	0.274	0.265	0.286	0.332	0.377	0.416	0.467	0.27	0.288	0.307	0.333	0.369	0.405	0.427	0.443
1396	0.465	0.339	0.327	0.33	0.36	0.394	0.416	0.433	0.451	0.467	0.448	0.423	0.422	0.433	0.443	0.454	0.463	0.466	0.477	0.263	0.275	0.274	0.265	0.285	0.331	0.375	0.415	0.467	0.269	0.287	0.306	0.332	0.367	0.403	0.426	0.442
1410	0.465	0.339	0.327	0.33	0.359	0.394	0.416	0.433	0.451	0.466	0.448	0.422	0.421	0.433	0.443	0.453	0.462	0.466	0.476	0.263	0.275	0.274	0.265	0.284	0.329	0.374	0.414	0.467	0.269	0.287	0.305	0.331	0.366	0.403	0.426	0.442
1425	0.465	0.338	0.326	0.329	0.358	0.393	0.415	0.432	0.449	0.466	0.448	0.422	0.42	0.432	0.442	0.453	0.461	0.466	0.476	0.263	0.275	0.274	0.264	0.283	0.328	0.373	0.414	0.467	0.269	0.287	0.305	0.33	0.365	0.402	0.425	0.441
1439	0.464	0.338	0.326	0.329	0.357	0.392	0.414	0.432	0.449	0.466	0.448	0.421	0.42	0.431	0.442	0.452	0.461	0.466	0.476	0.263	0.274	0.274	0.264	0.282	0.326	0.372	0.413	0.467	0.269	0.286	0.304	0.329	0.364	0.401	0.424	0.44
1453	0.465	0.338	0.326	0.328	0.357	0.392	0.414	0.432	0.449	0.465	0.448	0.421	0.419	0.431	0.441	0.452	0.46	0.465	0.476	0.262	0.274	0.274	0.264	0.281	0.325	0.371	0.412	0.466	0.269	0.286	0.304	0.328	0.362	0.399	0.423	0.44
1468	0.464	0.337	0.325	0.328	0.356	0.391	0.413	0.431	0.448	0.464	0.447	0.42	0.418	0.43	0.44	0.451	0.46	0.464	0.476	0.262	0.274	0.273	0.264	0.28	0.324	0.37	0.411	0.466	0.269	0.285	0.303	0.327	0.361	0.398	0.422	0.439
1482	0.464	0.337	0.325	0.328	0.355	0.391	0.413	0.43	0.448	0.464	0.447	0.42	0.417	0.429	0.44	0.45	0.459	0.464	0.475	0.263	0.275	0.274	0.264	0.279	0.322	0.368	0.411	0.466	0.268	0.285	0.302	0.326	0.359	0.397	0.421	0.438
1497	0.464	0.337	0.325	0.327	0.354	0.39	0.413	0.43	0.448	0.464	0.447	0.419	0.417	0.428	0.439	0.449	0.459	0.463	0.474	0.263	0.274	0.273	0.263	0.278	0.321	0.367	0.409	0.465	0.268	0.285	0.302	0.324	0.358	0.396	0.42	0.437
1511	0.464	0.336	0.325	0.327	0.353	0.39	0.412	0.43	0.447	0.464	0.447	0.419	0.416	0.428	0.439	0.449	0.458	0.463	0.474	0.262	0.274	0.273	0.263	0.277	0.319	0.366	0.409	0.465	0.268	0.284	0.301	0.323	0.357	0.395	0.419	0.437
1525	0.464	0.337	0.325	0.327	0.353	0.389	0.412	0.43	0.447	0.463	0.447	0.418	0.416	0.428	0.438	0.449	0.458	0.463	0.473	0.263	0.274	0.273	0.263	0.276	0.318	0.364	0.408	0.464	0.267	0.284	0.3	0.322	0.355	0.393	0.418	0.436
1540	0.464	0.336	0.324	0.326	0.352	0.388	0.411	0.429	0.446	0.463	0.447	0.418	0.415	0.427	0.438	0.448	0.458	0.463	0.473	0.262	0.274	0.273	0.262	0.275	0.317	0.363	0.407	0.465	0.267	0.283	0.3	0.321	0.354	0.392	0.417	0.435
1554	0.464	0.335	0.324	0.326	0.351	0.388	0.411	0.429	0.446	0.463	0.447	0.418	0.414	0.427	0.438	0.448	0.457	0.462	0.473	0.262	0.274	0.273	0.263	0.275	0.316	0.362	0.406	0.464	0.267	0.283	0.299	0.32	0.353	0.391	0.416	0.434
1569	0.464	0.336	0.324	0.326	0.351	0.388	0.411	0.429	0.446	0.463	0.447	0.418	0.414	0.427	0.438	0.448	0.458	0.463	0.473	0.262	0.274	0.273	0.263	0.274	0.315	0.361	0.406	0.464	0.266	0.283	0.299	0.319	0.352	0.39	0.415	0.434
1583	0.464	0.337	0.324	0.326	0.351	0.388	0.41	0.428	0.446	0.463	0.447	0.417	0.414	0.426	0.437	0.447	0.457	0.462	0.473	0.262	0.274	0.273	0.263	0.273	0.313	0.36	0.405	0.464	0.266	0.282	0.298	0.318	0.35	0.389	0.415	0.433
1597	0.462	0.335	0.323	0.325	0.349	0.386	0.409	0.427	0.445	0.463	0.447	0.417	0.413	0.425	0.436	0.447	0.457	0.462	0.473	0.262	0.274	0.272	0.262	0.273	0.312	0.36	0.404	0.463	0.266	0.282	0.297	0.317	0.349	0.388	0.414	0.433
1612	0.462	0.333	0.323	0.324	0.348	0.385	0.408	0.426	0.444	0.462	0.447	0.416	0.413	0.425	0.436	0.446	0.456	0.461	0.473	0.262	0.274	0.272	0.262	0.272	0.311	0.358	0.403	0.463	0.266	0.282	0.297	0.317	0.348	0.386	0.413	0.432
1626	0.461	0.335	0.323	0.324	0.348	0.385	0.408	0.426	0.444	0.462	0.447	0.416	0.412	0.424	0.436	0.446	0.456	0.461	0.473	0.262	0.273	0.272	0.262	0.272	0.31	0.358	0.402	0.463	0.266	0.281	0.297	0.316	0.347	0.385	0.412	0.431
1641	0.461	0.335	0.322	0.323	0.347	0.384	0.408	0.425	0.443	0.461	0.446	0.415	0.411	0.424	0.435	0.445	0.455	0.46	0.473	0.262	0.273	0.272	0.262	0.271	0.309	0.357	0.402	0.462	0.266	0.281	0.297	0.315	0.346	0.385	0.411	0.43
1655	0.461	0.333	0.322	0.323	0.346	0.384	0.407	0.425	0.443	0.461	0.446	0.415	0.41	0.423	0.434	0.445	0.454	0.46	0.472	0.262	0.273	0.272	0.262	0.27	0.308	0.355	0.401	0.463	0.266	0.281	0.296	0.314	0.345	0.383	0.41	0.43
1669	0.462	0.333	0.322	0.323	0.346	0.384	0.407	0.425	0.442	0.46	0.446	0.415	0.41	0.422	0.434	0.444	0.454	0.459	0.471	0.262	0.273	0.272	0.262	0.27	0.306	0.354	0.4	0.462	0.266	0.281	0.296	0.313	0.344	0.382	0.41	0.429
1684	0.461	0.332	0.322	0.323	0.345	0.383	0.406	0.424	0.442	0.46	0.446	0.414	0.409	0.421	0.433	0.444	0.453	0.459	0.471	0.262	0.273	0.272	0.262	0.269	0.305	0.353	0.399	0.462	0.266	0.28	0.295	0.312	0.343	0.381	0.408	0.428
1698	0.461	0.332	0.321	0.322	0.345	0.382	0.406	0.424	0.442	0.46	0.446	0.414	0.409	0.421	0.433	0.443	0.453	0.459	0.47	0.261	0.273	0.271	0.261	0.269	0.304	0.351	0.398	0.461	0.265	0.28	0.295	0.312	0.341	0.38	0.407	0.427
1713	0.461	0.332	0.321	0.322	0.344	0.381	0.405	0.423	0.441	0.46	0.446	0.414	0.408	0.421	0.433	0.443	0.453	0.458	0.47	0.261	0.273	0.271	0.261	0.268	0.303	0.35	0.397	0.461	0.265	0.279	0.294	0.311	0.34	0.379	0.406	0.427
1727	0.461	0.331	0.321	0.322	0.343	0.381	0.405	0.423	0.441	0.459	0.446	0.413	0.408	0.42	0.432	0.442	0.452	0.458	0.47	0.261	0.273	0.271	0.261	0.268	0.301	0.349	0.396	0.461	0.264	0.279	0.294	0.31	0.339	0.378	0.406	0.426
1741	0.461	0.331	0.321	0.321	0.343	0.381	0.405	0.423	0.441	0.46	0.446	0.413	0.407	0.42	0.432	0.442	0.452	0.458	0.47	0.261	0.273	0.271	0.261	0.267	0.301	0.349	0.396	0.461	0.264	0.279	0.293	0.309	0.338	0.377	0.405	0.425
1756	0.461	0.331	0.321	0.321	0.342	0.38	0.404	0.422	0.44	0.459	0.446	0.413	0.407	0.419	0.431	0.442	0.452	0.458	0.47	0.261	0.272	0.271	0.26	0.267	0.299	0.348	0.395	0.46	0.264	0.279	0.293	0.309	0.337	0.376	0.404	0.425
1770	0.461	0.331	0.32	0.321	0.342	0.38	0.404	0.422	0.44	0.459	0.446	0.412	0.406	0.419	0.431	0.441	0.451	0.457	0.47	0.261	0.273	0.271	0.261	0.267	0.299	0.347	0.394	0.46	0.264	0.279	0.293	0.308	0.336	0.375	0.404	0.424
1784	0.461	0.331	0.32	0.32	0.341	0.379	0.403	0.422	0.44	0.459	0.445	0.412	0.406	0.419	0.43	0.441	0.451	0.457	0.47	0.261	0.273	0.271	0.261	0.266	0.297	0.346	0.394	0.46	0.264	0.278	0.292	0.307	0.335	0.373	0.402	0.423
1799	0.46	0.331	0.32	0.32	0.341	0.379	0.403	0.421	0.439	0.458	0.446	0.412	0.406	0.418	0.43	0.44	0.451	0.457	0.47	0.261	0.273	0.271	0.261	0.266	0.297	0.345	0.393	0.459	0.264	0.278	0.292	0.306	0.334	0.372	0.401	0.422
1813	0.46	0.33	0.32	0.32	0.34	0.378	0.402	0.421	0.439	0.458	0.445	0.412	0.405	0.418	0.429	0.44	0.45	0.456	0.469	0.261	0.272	0.271	0.26	0.265	0.295	0.343	0.392	0.459	0.263	0.277	0.291	0.306	0.333	0.371	0.4	0.422
1828	0.46	0.331	0.32	0.32	0.34	0.378	0.402	0.421	0.439	0.458	0.445	0.411	0.404	0.417	0.429	0.439	0.45	0.456	0.469	0.261	0.272	0.271	0.26	0.265	0.294	0.342	0.391	0.459	0.264	0.278	0.291	0.306	0.332	0.37	0.399	0.421
1842	0.46	0.331	0.319	0.32	0.339	0.377	0.402	0.42	0.438	0.457	0.445	0.411	0.404	0.416	0.429	0.439	0.449	0.456	0.468	0.261	0.272	0.271	0.26	0.265	0.293	0.341	0.391	0.459	0.263	0.277	0.291	0.305	0.331	0.369	0.399	0.421
1856	0.459	0.33	0.319	0.319	0.339	0.377	0.401	0.42	0.438	0.458	0.446	0.411	0.404	0.417	0.428	0.439	0.45	0.456	0.468	0.261	0.272	0.271	0.26	0.265	0.292	0.34	0.39	0.458	0.263	0.277	0.291	0.304	0.33	0.368	0.398	0.42
1871	0.458	0.33	0.319	0.319	0.338	0.376	0.401	0.419	0.437	0.458	0.445	0.411	0.403	0.416	0.428	0.439	0.449	0.455	0.468	0.26	0.272	0.271	0.26	0.264	0.291	0.339	0.389	0.458	0.263	0.277	0.29	0.304	0.329	0.367	0.397	0.419
1885	0.459	0.329	0.319	0.319	0.337	0.375	0.401	0.419	0.437	0.457	0.445	0.41	0.403	0.416	0.428	0.438	0.449	0.455	0.468	0.261	0.272	0.271	0.26	0.264	0.291	0.338	0.389	0.458	0.263	0.277	0.29	0.303	0.328	0.366	0.396	0.419
1900	0.458	0.33	0.318	0.318	0.337	0.375	0.4	0.418	0.436	0.457	0.445	0.41	0.402	0.415	0.427	0.438	0.448	0.455	0.469	0.261	0.272	0.271	0.26	0.264	0.29	0.338	0.388	0.458	0.263	0.277	0.29	0.303	0.327	0.366	0.396	0.418
1914	0.458	0.329	0.318	0.318	0.337	0.375	0.4	0.418	0.436	0.457	0.445	0.41	0.402	0.414	0.427	0.437	0.448	0.454	0.467	0.26	0.272	0.27	0.26	0.263	0.289	0.336	0.387	0.457	0.262	0.276	0.289	0.302	0.326	0.364	0.395	0.417
1928	0.458	0.328	0.318	0.318	0.336	0.374	0.399	0.418	0.436	0.455	0.444	0.409	0.401	0.413	0.426	0.437	0.447	0.454	0.466	0.26	0.271	0.27	0.259	0.263	0.288	0.335	0.386	0.457	0.262	0.276	0.289	0.301	0.326	0.364	0.394	0.417
1943	0.458	0.328	0.318	0.317	0.335	0.373	0.399	0.417	0.436	0.455	0.444	0.409	0.4	0.413	0.426	0.436	0.447	0.453	0.467	0.26	0.272	0.27	0.26	0.263	0.287	0.334	0.385	0.457	0.262	0.276	0.289	0.301	0.325	0.363	0.393	0.416
1957	0.457	0.328	0.317	0.317	0.335	0.373	0.398	0.417	0.435	0.454	0.444	0.408	0.4	0.412	0.425	0.435	0.446	0.453	0.467	0.26	0.272	0.27	0.26	0.263	0.286	0.334	0.385	0.457	0.262	0.276	0.288	0.3	0.324	0.362	0.392	0.415
1972	0.457	0.327	0.317	0.317	0.334	0.372	0.398	0.416	0.435	0.455	0.444	0.408	0.4	0.412	0.425	0.435	0.446	0.453	0.466	0.26	0.271	0.27	0.259	0.263	0.285	0.332	0.384	0.457	0.262	0.275	0.288	0.3	0.323	0.361	0.391	0.415
1986	0.457	0.328	0.317	0.317	0.334	0.372	0.398	0.416	0.434	0.454	0.444	0.408	0.399	0.412	0.424	0.434	0.445	0.452	0.466	0.26	0.271	0.27	0.259	0.262	0.284	0.331	0.383	0.456	0.262	0.275	0.288	0.299	0.322	0.36	0.391	0.414
2000	0.458	0.327	0.317	0.317	0.334	0.372	0.398	0.417	0.435	0.454	0.444	0.408	0.398	0.411	0.424	0.434	0.445	0.452	0.466	0.26	0.271	0.27	0.259	0.262	0.284	0.331	0.383	0.456	0.261	0.275	0.288	0.299	0.321	0.358	0.39	0.413
2015	0.457	0.327	0.317	0.316	0.333	0.371	0.397	0.416	0.433	0.454	0.444	0.407	0.398	0.411	0.423	0.434	0.445	0.452	0.465	0.26	0.271	0.27	0.259	0.262	0.282	0.329	0.381	0.456	0.262	0.275	0.288	0.299	0.321	0.358	0.389	0.413
2029	0.457	0.326	0.316	0.316	0.333	0.371	0.397	0.415	0.433	0.454	0.443	0.407	0.398	0.41	0.423	0.433	0.444	0.451	0.465	0.26	0.271	0.27	0.259	0.262	0.282	0.328	0.381	0.456	0.262	0.275	0.287	0.298	0.319	0.357	0.388	0.412
2043	0.458	0.327	0.317	0.316	0.333	0.371	0.397	0.416	0.434	0.454	0.444	0.407	0.397	0.41	0.422	0.433	0.444	0.451	0.465	0.26	0.271	0.27	0.259	0.262	0.281	0.327	0.38	0.455	0.261	0.274	0.287	0.297	0.319	0.356	0.387	0.411
2058	0.457	0.328	0.317	0.316	0.332	0.37	0.396	0.415	0.433	0.453	0.443	0.407	0.397	0.409	0.422	0.433	0.444	0.451	0.464	0.26	0.271	0.27	0.259	0.261	0.28	0.326	0.379	0.455	0.261	0.274	0.287	0.297	0.318	0.355	0.386	0.41
2072	0.458	0.327	0.316	0.316	0.332	0.37	0.396	0.415	0.433	0.453	0.443	0.406	0.396	0.409	0.421	0.432	0.443	0.45	0.465	0.259	0.271	0.269	0.259	0.261	0.279	0.325	0.379	0.455	0.261	0.274	0.286	0.296	0.317	0.354	0.385	0.41
2087	0.457	0.328	0.316	0.316	0.332	0.37	0.396	0.415	0.433	0.453	0.443	0.406	0.396	0.408	0.421	0.432	0.443	0.45	0.464	0.26	0.271	0.269	0.259	0.261	0.279	0.325	0.378	0.454	0.261	0.274	0.286	0.296	0.316	0.353	0.384	0.409
2101	0.456	0.327	0.316	0.315	0.331	0.369	0.396	0.414	0.433	0.453	0.443	0.406	0.396	0.408	0.421	0.431	0.443	0.45	0.464	0.259	0.271	0.27	0.259	0.261	0.278	0.324	0.378	0.454	0.26	0.273	0.286	0.296	0.315	0.352	0.384	0.408
2115	0.456	0.326	0.315	0.315	0.33	0.368	0.394	0.413	0.431	0.453	0.443	0.406	0.396	0.408	0.42	0.431	0.443	0.45	0.464	0.259	0.271	0.269	0.259	0.261	0.278	0.323	0.377	0.454	0.26	0.273	0.286	0.295	0.315	0.351	0.383	0.408
2130	0.455	0.325	0.315	0.315	0.33	0.367	0.394	0.413	0.431	0.453	0.443	0.406	0.395	0.407	0.42	0.431	0.442	0.449	0.464	0.259	0.271	0.269	0.258	0.261	0.277	0.322	0.376	0.454	0.261	0.273	0.286	0.295	0.314	0.351	0.383	0.408
2144	0.455	0.325	0.315	0.314	0.329	0.367	0.394	0.412	0.431	0.452	0.443	0.405	0.394	0.406	0.42	0.43	0.441	0.449	0.464	0.259	0.27	0.269	0.258	0.261	0.276	0.321	0.375	0.453	0.26	0.273	0.285	0.295	0.314	0.35	0.382	0.407

## Sheet: Norm_2 AE CW
	AtlA																		AtlE
Time	Exponential CW + HCl									Stationary CW + HCl									Exponential CW + HCl									Stationary CW + HCl
	0	4	2	1	0.5	0.25	0.125	0.0625	0.031	0	4	2	1	0.5	0.25	0.125	0.0625	0.031	0	4	2	1	0.5	0.25	0.125	0.0625	0.031	0	4	2	1	0.5	0.25	0.125	0.0625	0.031
0	0.5	0.5	0.5	0.5	0.5	0.5	0.5	0.5	0.5	0.5	0.5	0.5	0.5	0.5	0.5	0.5	0.5	0.5	0.5	0.5	0.5	0.5	0.5	0.5	0.5	0.5	0.5	0.5	0.5	0.5	0.5	0.5	0.5	0.5	0.5	0.5
14	0.502	0.498	0.5	0.5	0.498	0.499	0.5	0.497	0.497	0.499	0.496	0.5	0.501	0.501	0.499	0.5	0.499	0.499	0.502	0.495	0.491	0.49	0.493	0.497	0.496	0.499	0.504	0.502	0.5	0.499	0.499	0.499	0.501	0.5	0.501	0.504
28	0.501	0.495	0.495	0.498	0.497	0.5	0.5	0.501	0.498	0.5	0.495	0.498	0.5	0.5	0.5	0.501	0.5	0.499	0.502	0.484	0.484	0.488	0.492	0.499	0.498	0.498	0.504	0.503	0.501	0.498	0.499	0.499	0.501	0.501	0.503	0.504
43	0.502	0.492	0.492	0.496	0.497	0.501	0.5	0.502	0.499	0.499	0.492	0.497	0.499	0.499	0.5	0.501	0.501	0.498	0.503	0.476	0.477	0.486	0.492	0.499	0.499	0.499	0.504	0.502	0.5	0.498	0.499	0.499	0.501	0.501	0.502	0.505
57	0.502	0.49	0.489	0.494	0.496	0.501	0.5	0.501	0.499	0.498	0.49	0.496	0.498	0.499	0.499	0.501	0.501	0.498	0.502	0.464	0.469	0.481	0.491	0.498	0.499	0.499	0.504	0.503	0.5	0.497	0.498	0.499	0.501	0.501	0.503	0.505
72	0.502	0.486	0.485	0.493	0.495	0.502	0.499	0.502	0.499	0.497	0.488	0.495	0.498	0.499	0.498	0.501	0.5	0.498	0.5	0.451	0.458	0.474	0.488	0.496	0.498	0.498	0.504	0.503	0.5	0.496	0.498	0.5	0.502	0.502	0.503	0.506
86	0.501	0.481	0.481	0.489	0.492	0.5	0.498	0.5	0.497	0.496	0.486	0.493	0.497	0.498	0.498	0.5	0.499	0.498	0.499	0.436	0.446	0.467	0.485	0.494	0.497	0.498	0.503	0.503	0.499	0.495	0.497	0.499	0.501	0.501	0.503	0.504
100	0.501	0.478	0.477	0.486	0.491	0.499	0.498	0.5	0.497	0.498	0.486	0.493	0.498	0.499	0.498	0.5	0.5	0.498	0.499	0.421	0.435	0.461	0.481	0.492	0.496	0.499	0.503	0.502	0.498	0.495	0.497	0.498	0.501	0.501	0.504	0.504
115	0.501	0.475	0.474	0.484	0.489	0.498	0.497	0.501	0.498	0.497	0.485	0.492	0.497	0.498	0.498	0.5	0.5	0.498	0.499	0.405	0.424	0.454	0.477	0.49	0.496	0.499	0.503	0.502	0.497	0.494	0.496	0.497	0.5	0.5	0.503	0.503
129	0.5	0.472	0.47	0.48	0.487	0.497	0.496	0.5	0.497	0.496	0.483	0.49	0.496	0.497	0.497	0.499	0.499	0.497	0.499	0.387	0.412	0.447	0.472	0.487	0.494	0.498	0.502	0.501	0.496	0.492	0.494	0.497	0.5	0.5	0.503	0.503
144	0.5	0.469	0.467	0.478	0.486	0.496	0.496	0.5	0.496	0.495	0.483	0.489	0.495	0.497	0.497	0.499	0.498	0.497	0.499	0.371	0.4	0.44	0.466	0.485	0.493	0.498	0.501	0.501	0.496	0.491	0.494	0.497	0.499	0.5	0.503	0.503
158	0.499	0.465	0.462	0.475	0.484	0.494	0.494	0.499	0.496	0.494	0.48	0.488	0.494	0.496	0.496	0.498	0.498	0.496	0.498	0.356	0.388	0.433	0.461	0.482	0.491	0.497	0.501	0.501	0.494	0.49	0.492	0.496	0.499	0.499	0.502	0.503
172	0.499	0.463	0.459	0.473	0.483	0.494	0.494	0.499	0.495	0.494	0.481	0.487	0.493	0.495	0.496	0.497	0.497	0.496	0.498	0.345	0.377	0.425	0.456	0.479	0.489	0.496	0.5	0.501	0.493	0.489	0.492	0.496	0.499	0.499	0.502	0.502
187	0.498	0.46	0.456	0.47	0.48	0.492	0.493	0.498	0.495	0.493	0.479	0.486	0.492	0.495	0.495	0.497	0.497	0.495	0.498	0.336	0.367	0.418	0.452	0.475	0.487	0.495	0.498	0.501	0.492	0.487	0.49	0.495	0.498	0.499	0.502	0.502
201	0.498	0.457	0.452	0.466	0.478	0.491	0.492	0.497	0.494	0.492	0.478	0.484	0.491	0.494	0.494	0.496	0.496	0.494	0.497	0.329	0.357	0.41	0.447	0.472	0.485	0.494	0.498	0.501	0.491	0.485	0.489	0.494	0.498	0.499	0.502	0.502
216	0.497	0.454	0.448	0.464	0.476	0.49	0.491	0.496	0.494	0.492	0.477	0.483	0.49	0.493	0.493	0.496	0.495	0.494	0.496	0.323	0.349	0.403	0.442	0.468	0.483	0.492	0.497	0.501	0.489	0.484	0.488	0.493	0.497	0.498	0.502	0.501
230	0.497	0.451	0.445	0.46	0.473	0.488	0.49	0.496	0.494	0.491	0.476	0.482	0.488	0.492	0.493	0.496	0.495	0.493	0.496	0.317	0.341	0.396	0.438	0.465	0.481	0.49	0.496	0.501	0.488	0.483	0.487	0.493	0.497	0.498	0.501	0.501
244	0.496	0.447	0.441	0.457	0.471	0.486	0.489	0.495	0.492	0.492	0.476	0.481	0.488	0.492	0.493	0.496	0.495	0.493	0.495	0.313	0.335	0.389	0.433	0.462	0.479	0.489	0.495	0.5	0.487	0.48	0.485	0.491	0.496	0.497	0.501	0.5
259	0.496	0.445	0.438	0.455	0.469	0.485	0.489	0.495	0.492	0.492	0.475	0.48	0.487	0.492	0.492	0.496	0.495	0.493	0.495	0.309	0.329	0.382	0.429	0.458	0.477	0.488	0.494	0.499	0.484	0.479	0.483	0.49	0.495	0.496	0.5	0.499
273	0.495	0.442	0.436	0.453	0.467	0.484	0.488	0.494	0.492	0.491	0.474	0.479	0.486	0.491	0.492	0.495	0.495	0.493	0.494	0.305	0.325	0.376	0.425	0.455	0.475	0.487	0.493	0.499	0.482	0.476	0.481	0.488	0.494	0.495	0.499	0.498
287	0.495	0.439	0.432	0.45	0.465	0.483	0.487	0.494	0.491	0.491	0.473	0.478	0.485	0.49	0.491	0.495	0.494	0.492	0.493	0.301	0.32	0.37	0.42	0.452	0.473	0.485	0.492	0.499	0.48	0.474	0.479	0.487	0.494	0.495	0.499	0.498
302	0.494	0.435	0.429	0.447	0.463	0.481	0.486	0.493	0.491	0.49	0.473	0.477	0.484	0.489	0.49	0.494	0.493	0.492	0.492	0.297	0.316	0.364	0.416	0.449	0.471	0.484	0.491	0.498	0.477	0.471	0.477	0.486	0.493	0.495	0.499	0.498
316	0.493	0.431	0.426	0.444	0.46	0.479	0.485	0.492	0.49	0.489	0.472	0.476	0.483	0.489	0.49	0.494	0.493	0.491	0.492	0.294	0.313	0.359	0.412	0.447	0.468	0.482	0.49	0.498	0.475	0.469	0.475	0.484	0.492	0.494	0.498	0.497
331	0.493	0.428	0.423	0.441	0.458	0.478	0.485	0.491	0.49	0.489	0.471	0.475	0.482	0.488	0.489	0.493	0.493	0.491	0.491	0.291	0.31	0.354	0.407	0.444	0.467	0.481	0.489	0.497	0.471	0.465	0.473	0.483	0.491	0.493	0.497	0.496
345	0.493	0.424	0.42	0.439	0.456	0.477	0.484	0.491	0.489	0.488	0.471	0.474	0.481	0.487	0.489	0.493	0.492	0.49	0.491	0.288	0.307	0.349	0.403	0.441	0.465	0.479	0.489	0.497	0.468	0.463	0.471	0.482	0.491	0.493	0.498	0.496
359	0.492	0.419	0.416	0.436	0.454	0.475	0.483	0.49	0.489	0.488	0.471	0.473	0.48	0.487	0.488	0.493	0.492	0.49	0.491	0.286	0.305	0.345	0.399	0.438	0.463	0.478	0.488	0.497	0.466	0.46	0.469	0.48	0.49	0.492	0.497	0.496
374	0.491	0.415	0.413	0.433	0.451	0.473	0.482	0.489	0.488	0.487	0.47	0.472	0.48	0.486	0.488	0.492	0.491	0.49	0.49	0.283	0.302	0.34	0.395	0.435	0.461	0.476	0.487	0.497	0.463	0.457	0.466	0.479	0.489	0.492	0.497	0.496
388	0.491	0.411	0.411	0.431	0.45	0.471	0.481	0.489	0.488	0.488	0.47	0.471	0.479	0.486	0.487	0.492	0.492	0.49	0.489	0.28	0.3	0.335	0.39	0.432	0.459	0.474	0.486	0.496	0.46	0.453	0.463	0.476	0.488	0.491	0.496	0.495
403	0.491	0.406	0.408	0.428	0.447	0.47	0.48	0.488	0.488	0.487	0.469	0.47	0.477	0.485	0.487	0.492	0.491	0.489	0.489	0.277	0.298	0.332	0.387	0.43	0.456	0.473	0.485	0.496	0.455	0.449	0.46	0.475	0.486	0.49	0.495	0.494
417	0.49	0.401	0.405	0.425	0.445	0.467	0.478	0.487	0.487	0.487	0.469	0.469	0.476	0.484	0.486	0.491	0.49	0.489	0.489	0.274	0.296	0.328	0.382	0.427	0.455	0.472	0.484	0.495	0.451	0.446	0.458	0.473	0.486	0.49	0.495	0.494
432	0.49	0.397	0.402	0.423	0.443	0.466	0.477	0.486	0.487	0.487	0.469	0.469	0.476	0.484	0.486	0.491	0.491	0.489	0.489	0.271	0.294	0.325	0.379	0.424	0.453	0.471	0.484	0.495	0.446	0.442	0.455	0.471	0.484	0.489	0.494	0.493
446	0.489	0.393	0.399	0.42	0.441	0.464	0.476	0.485	0.486	0.487	0.469	0.468	0.475	0.483	0.486	0.49	0.49	0.488	0.489	0.268	0.292	0.322	0.375	0.422	0.45	0.469	0.482	0.494	0.441	0.437	0.452	0.468	0.482	0.488	0.493	0.492
460	0.489	0.388	0.396	0.418	0.439	0.462	0.475	0.484	0.485	0.486	0.468	0.467	0.474	0.482	0.485	0.49	0.489	0.488	0.49	0.266	0.291	0.319	0.371	0.419	0.449	0.468	0.482	0.494	0.436	0.433	0.45	0.467	0.482	0.488	0.493	0.492
475	0.489	0.385	0.393	0.416	0.437	0.461	0.474	0.484	0.485	0.485	0.468	0.466	0.473	0.481	0.484	0.489	0.488	0.487	0.489	0.263	0.289	0.317	0.367	0.417	0.447	0.467	0.48	0.494	0.431	0.428	0.447	0.465	0.481	0.486	0.492	0.492
489	0.488	0.381	0.389	0.413	0.435	0.459	0.472	0.483	0.484	0.484	0.466	0.465	0.472	0.48	0.483	0.489	0.488	0.487	0.489	0.262	0.288	0.314	0.364	0.414	0.445	0.466	0.48	0.495	0.425	0.423	0.445	0.464	0.48	0.486	0.493	0.492
504	0.487	0.377	0.386	0.411	0.433	0.457	0.471	0.483	0.484	0.484	0.466	0.464	0.471	0.479	0.483	0.488	0.488	0.486	0.488	0.259	0.286	0.311	0.36	0.411	0.443	0.464	0.479	0.494	0.418	0.416	0.441	0.462	0.479	0.485	0.492	0.491
518	0.488	0.374	0.383	0.409	0.431	0.456	0.47	0.482	0.483	0.484	0.466	0.463	0.47	0.478	0.482	0.488	0.487	0.486	0.488	0.258	0.285	0.309	0.356	0.408	0.441	0.462	0.477	0.494	0.411	0.41	0.438	0.459	0.477	0.484	0.491	0.491
532	0.487	0.371	0.38	0.406	0.429	0.454	0.469	0.481	0.483	0.483	0.464	0.463	0.469	0.477	0.482	0.487	0.487	0.485	0.487	0.256	0.283	0.306	0.352	0.405	0.439	0.46	0.476	0.493	0.402	0.404	0.435	0.457	0.476	0.484	0.49	0.49
547	0.488	0.368	0.377	0.404	0.427	0.453	0.468	0.48	0.482	0.483	0.465	0.462	0.468	0.477	0.481	0.487	0.486	0.485	0.486	0.254	0.282	0.304	0.349	0.403	0.437	0.458	0.475	0.493	0.394	0.398	0.431	0.455	0.474	0.482	0.49	0.489
561	0.487	0.366	0.373	0.402	0.425	0.451	0.467	0.479	0.482	0.483	0.464	0.461	0.467	0.477	0.481	0.487	0.486	0.485	0.486	0.253	0.281	0.302	0.345	0.4	0.435	0.457	0.474	0.493	0.384	0.393	0.427	0.454	0.473	0.482	0.489	0.489
576	0.486	0.363	0.369	0.4	0.423	0.45	0.466	0.479	0.481	0.483	0.463	0.461	0.467	0.476	0.48	0.486	0.486	0.485	0.485	0.252	0.28	0.3	0.342	0.397	0.433	0.456	0.473	0.492	0.375	0.388	0.423	0.451	0.471	0.48	0.488	0.488
590	0.487	0.361	0.367	0.398	0.422	0.449	0.465	0.478	0.481	0.482	0.463	0.46	0.466	0.475	0.48	0.486	0.486	0.484	0.486	0.252	0.279	0.298	0.339	0.395	0.432	0.455	0.473	0.491	0.367	0.383	0.419	0.448	0.469	0.479	0.487	0.488
604	0.486	0.359	0.363	0.396	0.42	0.447	0.464	0.478	0.481	0.481	0.462	0.459	0.465	0.474	0.479	0.486	0.486	0.484	0.485	0.251	0.278	0.297	0.336	0.393	0.43	0.453	0.471	0.492	0.361	0.38	0.416	0.447	0.469	0.479	0.487	0.487
619	0.485	0.357	0.361	0.393	0.418	0.446	0.462	0.476	0.48	0.481	0.463	0.458	0.464	0.473	0.479	0.485	0.485	0.484	0.485	0.251	0.276	0.295	0.333	0.39	0.429	0.452	0.471	0.491	0.354	0.375	0.412	0.445	0.467	0.478	0.486	0.487
633	0.486	0.355	0.359	0.392	0.417	0.445	0.461	0.476	0.48	0.482	0.462	0.458	0.464	0.473	0.479	0.485	0.485	0.484	0.484	0.25	0.275	0.293	0.33	0.388	0.427	0.451	0.469	0.49	0.348	0.371	0.407	0.442	0.465	0.476	0.485	0.486
648	0.486	0.353	0.355	0.389	0.415	0.443	0.46	0.475	0.479	0.483	0.461	0.458	0.463	0.473	0.478	0.485	0.485	0.484	0.485	0.249	0.274	0.292	0.327	0.385	0.425	0.45	0.469	0.49	0.343	0.368	0.404	0.44	0.464	0.475	0.484	0.485
662	0.486	0.352	0.353	0.387	0.413	0.442	0.459	0.474	0.478	0.482	0.461	0.457	0.462	0.472	0.478	0.484	0.485	0.484	0.485	0.249	0.274	0.291	0.325	0.383	0.423	0.448	0.467	0.489	0.337	0.364	0.401	0.438	0.462	0.474	0.483	0.485
676	0.485	0.35	0.349	0.385	0.411	0.44	0.457	0.473	0.477	0.481	0.461	0.456	0.461	0.471	0.477	0.484	0.484	0.483	0.486	0.249	0.273	0.289	0.322	0.381	0.422	0.448	0.467	0.489	0.333	0.361	0.397	0.435	0.461	0.473	0.483	0.484
691	0.483	0.349	0.346	0.383	0.41	0.439	0.456	0.472	0.477	0.48	0.459	0.455	0.461	0.47	0.476	0.483	0.484	0.482	0.484	0.248	0.272	0.288	0.32	0.378	0.42	0.446	0.465	0.489	0.329	0.358	0.394	0.433	0.459	0.472	0.482	0.484
705	0.484	0.347	0.344	0.38	0.408	0.437	0.455	0.471	0.476	0.479	0.458	0.454	0.459	0.469	0.475	0.482	0.483	0.481	0.484	0.248	0.271	0.286	0.317	0.375	0.418	0.445	0.464	0.489	0.326	0.355	0.39	0.431	0.458	0.471	0.481	0.483
720	0.484	0.347	0.343	0.378	0.407	0.436	0.454	0.47	0.476	0.478	0.458	0.453	0.458	0.468	0.475	0.482	0.482	0.482	0.483	0.247	0.271	0.285	0.315	0.372	0.416	0.443	0.463	0.488	0.321	0.353	0.388	0.428	0.456	0.47	0.481	0.483
734	0.484	0.346	0.34	0.377	0.405	0.435	0.453	0.469	0.475	0.479	0.459	0.453	0.458	0.468	0.474	0.482	0.482	0.481	0.483	0.247	0.27	0.284	0.312	0.37	0.414	0.441	0.462	0.487	0.317	0.35	0.385	0.426	0.455	0.469	0.479	0.482
748	0.484	0.344	0.338	0.374	0.404	0.434	0.451	0.468	0.474	0.478	0.457	0.452	0.457	0.467	0.474	0.481	0.482	0.481	0.484	0.247	0.27	0.283	0.31	0.368	0.413	0.441	0.461	0.488	0.313	0.347	0.382	0.424	0.454	0.468	0.479	0.482
763	0.484	0.344	0.336	0.373	0.403	0.433	0.451	0.468	0.475	0.478	0.456	0.451	0.456	0.466	0.473	0.481	0.481	0.48	0.483	0.247	0.27	0.281	0.308	0.366	0.411	0.44	0.46	0.488	0.31	0.344	0.379	0.421	0.452	0.467	0.478	0.481
777	0.483	0.343	0.334	0.371	0.401	0.431	0.45	0.467	0.474	0.477	0.455	0.45	0.455	0.465	0.472	0.48	0.481	0.48	0.482	0.247	0.269	0.28	0.306	0.363	0.409	0.438	0.459	0.487	0.306	0.341	0.376	0.418	0.45	0.466	0.478	0.481
791	0.483	0.342	0.333	0.368	0.4	0.43	0.448	0.466	0.473	0.477	0.454	0.45	0.454	0.464	0.472	0.479	0.48	0.48	0.481	0.247	0.269	0.279	0.304	0.36	0.407	0.436	0.458	0.487	0.304	0.339	0.374	0.416	0.449	0.465	0.477	0.481
806	0.483	0.341	0.33	0.366	0.398	0.429	0.447	0.465	0.472	0.478	0.454	0.449	0.454	0.464	0.471	0.479	0.48	0.48	0.481	0.247	0.268	0.277	0.302	0.358	0.405	0.435	0.457	0.487	0.302	0.337	0.372	0.413	0.447	0.463	0.476	0.479
820	0.483	0.34	0.329	0.365	0.397	0.428	0.447	0.464	0.472	0.477	0.452	0.448	0.453	0.463	0.47	0.479	0.48	0.479	0.48	0.246	0.268	0.276	0.3	0.355	0.403	0.434	0.456	0.486	0.3	0.335	0.369	0.41	0.446	0.462	0.475	0.479
835	0.483	0.339	0.327	0.363	0.395	0.427	0.446	0.463	0.472	0.477	0.452	0.448	0.452	0.463	0.47	0.478	0.48	0.479	0.48	0.246	0.268	0.275	0.298	0.353	0.402	0.432	0.455	0.485	0.298	0.332	0.366	0.407	0.444	0.461	0.473	0.478
849	0.483	0.338	0.325	0.361	0.394	0.426	0.445	0.463	0.471	0.477	0.452	0.447	0.452	0.462	0.469	0.478	0.48	0.479	0.48	0.246	0.268	0.274	0.297	0.351	0.401	0.432	0.454	0.485	0.294	0.33	0.364	0.404	0.442	0.459	0.472	0.477
863	0.482	0.338	0.324	0.359	0.393	0.425	0.444	0.462	0.471	0.476	0.451	0.446	0.451	0.461	0.469	0.477	0.479	0.478	0.479	0.246	0.268	0.273	0.295	0.349	0.399	0.43	0.453	0.485	0.294	0.328	0.361	0.401	0.441	0.458	0.472	0.476
878	0.481	0.337	0.322	0.357	0.391	0.424	0.443	0.461	0.471	0.476	0.451	0.445	0.45	0.46	0.468	0.477	0.478	0.478	0.478	0.245	0.267	0.272	0.293	0.346	0.397	0.429	0.452	0.485	0.292	0.326	0.359	0.4	0.439	0.458	0.471	0.476
892	0.481	0.337	0.321	0.356	0.39	0.423	0.442	0.461	0.47	0.476	0.451	0.445	0.449	0.46	0.467	0.477	0.478	0.478	0.479	0.245	0.267	0.272	0.292	0.345	0.395	0.428	0.451	0.485	0.29	0.324	0.358	0.397	0.438	0.456	0.47	0.475
907	0.481	0.336	0.321	0.354	0.389	0.422	0.441	0.459	0.469	0.475	0.45	0.444	0.449	0.459	0.467	0.476	0.478	0.478	0.48	0.245	0.267	0.271	0.29	0.343	0.394	0.427	0.45	0.483	0.288	0.322	0.355	0.394	0.436	0.455	0.469	0.475
921	0.481	0.335	0.318	0.352	0.387	0.421	0.44	0.458	0.469	0.475	0.449	0.443	0.448	0.458	0.466	0.476	0.478	0.477	0.48	0.245	0.267	0.27	0.289	0.34	0.392	0.426	0.449	0.484	0.286	0.32	0.353	0.392	0.434	0.454	0.468	0.474
935	0.48	0.334	0.318	0.35	0.386	0.419	0.438	0.457	0.468	0.475	0.449	0.442	0.447	0.458	0.466	0.476	0.477	0.477	0.479	0.244	0.267	0.27	0.287	0.339	0.391	0.425	0.448	0.483	0.284	0.318	0.351	0.39	0.433	0.452	0.467	0.473
950	0.48	0.334	0.316	0.349	0.384	0.418	0.438	0.456	0.467	0.474	0.449	0.442	0.447	0.457	0.465	0.475	0.477	0.477	0.478	0.244	0.267	0.269	0.286	0.336	0.389	0.423	0.447	0.483	0.284	0.317	0.349	0.387	0.431	0.451	0.466	0.473
964	0.48	0.333	0.315	0.347	0.383	0.417	0.437	0.456	0.467	0.474	0.448	0.441	0.446	0.456	0.464	0.474	0.476	0.476	0.479	0.244	0.267	0.269	0.285	0.335	0.387	0.423	0.446	0.482	0.282	0.316	0.347	0.385	0.429	0.45	0.465	0.472
979	0.48	0.333	0.315	0.346	0.382	0.417	0.436	0.455	0.466	0.474	0.446	0.44	0.445	0.456	0.464	0.474	0.476	0.476	0.477	0.244	0.266	0.268	0.283	0.332	0.385	0.421	0.445	0.482	0.281	0.314	0.346	0.383	0.428	0.449	0.464	0.472
993	0.48	0.332	0.313	0.344	0.381	0.416	0.435	0.454	0.466	0.474	0.447	0.44	0.444	0.455	0.463	0.474	0.476	0.476	0.477	0.244	0.266	0.268	0.282	0.33	0.384	0.42	0.444	0.482	0.28	0.313	0.344	0.38	0.426	0.448	0.463	0.471
1007	0.479	0.332	0.313	0.343	0.38	0.415	0.434	0.453	0.465	0.473	0.447	0.439	0.444	0.455	0.463	0.473	0.475	0.476	0.477	0.244	0.266	0.267	0.281	0.328	0.382	0.419	0.443	0.482	0.279	0.312	0.342	0.378	0.424	0.447	0.462	0.47
1022	0.479	0.331	0.311	0.341	0.379	0.414	0.434	0.453	0.464	0.473	0.447	0.438	0.443	0.454	0.462	0.473	0.476	0.475	0.476	0.243	0.266	0.267	0.28	0.326	0.38	0.417	0.442	0.481	0.278	0.31	0.34	0.376	0.422	0.445	0.461	0.469
1036	0.479	0.331	0.311	0.34	0.378	0.413	0.433	0.452	0.464	0.473	0.447	0.437	0.442	0.453	0.461	0.472	0.475	0.475	0.476	0.243	0.266	0.267	0.279	0.325	0.379	0.416	0.442	0.48	0.277	0.309	0.338	0.374	0.42	0.444	0.46	0.468
1051	0.479	0.331	0.311	0.339	0.376	0.412	0.432	0.452	0.464	0.473	0.445	0.436	0.442	0.453	0.461	0.472	0.474	0.474	0.477	0.243	0.266	0.266	0.277	0.323	0.378	0.415	0.44	0.48	0.275	0.308	0.337	0.372	0.418	0.443	0.459	0.468
1065	0.479	0.33	0.31	0.337	0.375	0.412	0.432	0.451	0.463	0.472	0.445	0.436	0.441	0.452	0.46	0.471	0.474	0.474	0.476	0.243	0.266	0.266	0.276	0.321	0.376	0.414	0.439	0.48	0.275	0.307	0.335	0.37	0.416	0.442	0.458	0.467
1079	0.478	0.329	0.309	0.336	0.374	0.41	0.431	0.45	0.462	0.472	0.445	0.435	0.44	0.452	0.46	0.471	0.474	0.474	0.476	0.243	0.265	0.266	0.275	0.32	0.374	0.413	0.439	0.48	0.275	0.306	0.334	0.368	0.415	0.441	0.457	0.467
1094	0.478	0.329	0.309	0.334	0.373	0.409	0.43	0.449	0.461	0.472	0.446	0.435	0.44	0.451	0.459	0.471	0.473	0.473	0.476	0.242	0.265	0.266	0.274	0.318	0.373	0.412	0.437	0.48	0.273	0.305	0.333	0.367	0.414	0.44	0.457	0.466
1108	0.477	0.328	0.307	0.333	0.371	0.408	0.429	0.448	0.461	0.471	0.446	0.434	0.439	0.45	0.459	0.47	0.473	0.473	0.476	0.242	0.265	0.266	0.273	0.317	0.371	0.411	0.437	0.479	0.274	0.304	0.331	0.364	0.411	0.438	0.455	0.465
1122	0.477	0.328	0.307	0.332	0.37	0.407	0.428	0.447	0.46	0.471	0.446	0.433	0.439	0.45	0.458	0.47	0.472	0.473	0.477	0.243	0.265	0.266	0.272	0.315	0.37	0.41	0.436	0.479	0.271	0.303	0.33	0.363	0.409	0.437	0.454	0.464
1137	0.476	0.327	0.306	0.33	0.369	0.406	0.427	0.446	0.459	0.471	0.445	0.432	0.438	0.449	0.458	0.469	0.472	0.473	0.476	0.242	0.265	0.265	0.271	0.313	0.368	0.409	0.435	0.479	0.271	0.302	0.328	0.361	0.408	0.436	0.454	0.464
1151	0.477	0.327	0.306	0.33	0.368	0.406	0.427	0.446	0.459	0.47	0.445	0.432	0.437	0.448	0.457	0.469	0.471	0.472	0.476	0.242	0.265	0.265	0.27	0.312	0.366	0.407	0.434	0.478	0.271	0.302	0.327	0.359	0.406	0.435	0.453	0.463
1166	0.477	0.326	0.306	0.328	0.367	0.405	0.426	0.445	0.459	0.47	0.445	0.431	0.436	0.448	0.457	0.468	0.471	0.472	0.475	0.242	0.265	0.265	0.269	0.31	0.365	0.407	0.434	0.478	0.27	0.301	0.326	0.358	0.404	0.434	0.452	0.463
1180	0.477	0.326	0.304	0.328	0.366	0.405	0.425	0.445	0.458	0.469	0.443	0.43	0.435	0.447	0.456	0.467	0.47	0.471	0.475	0.242	0.265	0.264	0.268	0.308	0.363	0.405	0.433	0.478	0.269	0.3	0.325	0.356	0.403	0.433	0.451	0.462
1194	0.476	0.325	0.304	0.326	0.365	0.403	0.424	0.444	0.457	0.469	0.444	0.429	0.435	0.447	0.455	0.467	0.47	0.471	0.475	0.242	0.265	0.264	0.267	0.307	0.362	0.404	0.432	0.478	0.269	0.299	0.324	0.354	0.401	0.432	0.45	0.461
1209	0.477	0.325	0.304	0.325	0.364	0.403	0.424	0.443	0.457	0.469	0.443	0.429	0.434	0.446	0.455	0.466	0.47	0.471	0.475	0.242	0.264	0.264	0.267	0.305	0.36	0.403	0.431	0.477	0.268	0.299	0.323	0.353	0.399	0.43	0.449	0.46
1223	0.476	0.325	0.303	0.324	0.363	0.402	0.423	0.443	0.456	0.469	0.443	0.428	0.434	0.445	0.454	0.466	0.47	0.47	0.474	0.242	0.264	0.264	0.266	0.304	0.359	0.402	0.43	0.477	0.268	0.298	0.321	0.351	0.398	0.429	0.448	0.459
1238	0.475	0.324	0.302	0.323	0.362	0.401	0.422	0.442	0.456	0.468	0.443	0.427	0.432	0.445	0.453	0.465	0.469	0.47	0.473	0.242	0.264	0.263	0.265	0.302	0.357	0.4	0.429	0.477	0.267	0.298	0.32	0.349	0.396	0.428	0.447	0.459
1252	0.475	0.324	0.302	0.323	0.361	0.401	0.422	0.441	0.455	0.468	0.444	0.427	0.432	0.444	0.453	0.465	0.468	0.47	0.473	0.241	0.264	0.263	0.265	0.301	0.356	0.399	0.428	0.477	0.267	0.297	0.32	0.348	0.394	0.427	0.446	0.458
1267	0.475	0.323	0.301	0.322	0.36	0.4	0.421	0.441	0.455	0.467	0.442	0.426	0.431	0.444	0.452	0.464	0.468	0.469	0.473	0.242	0.264	0.263	0.264	0.3	0.354	0.398	0.427	0.476	0.266	0.296	0.319	0.346	0.392	0.426	0.445	0.457
1281	0.475	0.323	0.301	0.321	0.359	0.4	0.421	0.441	0.455	0.467	0.442	0.425	0.43	0.443	0.452	0.464	0.467	0.469	0.472	0.242	0.264	0.263	0.263	0.298	0.353	0.397	0.427	0.476	0.267	0.296	0.318	0.345	0.391	0.425	0.445	0.457
1295	0.475	0.322	0.3	0.32	0.358	0.399	0.42	0.44	0.454	0.467	0.442	0.425	0.43	0.442	0.451	0.464	0.469	0.469	0.472	0.242	0.264	0.263	0.263	0.297	0.351	0.396	0.426	0.475	0.266	0.295	0.317	0.343	0.389	0.423	0.444	0.456
1310	0.475	0.322	0.3	0.319	0.357	0.398	0.42	0.439	0.454	0.467	0.441	0.424	0.429	0.442	0.451	0.463	0.467	0.468	0.472	0.241	0.264	0.263	0.262	0.295	0.35	0.395	0.425	0.475	0.266	0.294	0.316	0.342	0.387	0.422	0.442	0.455
1324	0.475	0.322	0.3	0.318	0.356	0.397	0.419	0.439	0.453	0.468	0.442	0.424	0.429	0.442	0.451	0.463	0.468	0.469	0.472	0.241	0.264	0.263	0.262	0.294	0.349	0.394	0.424	0.474	0.265	0.294	0.315	0.34	0.386	0.421	0.441	0.454
1338	0.474	0.321	0.3	0.317	0.354	0.396	0.418	0.437	0.452	0.467	0.442	0.423	0.428	0.441	0.45	0.462	0.467	0.468	0.472	0.241	0.264	0.263	0.262	0.293	0.347	0.393	0.424	0.474	0.264	0.294	0.314	0.339	0.384	0.42	0.44	0.453
1353	0.474	0.321	0.299	0.316	0.354	0.396	0.417	0.437	0.451	0.467	0.443	0.423	0.428	0.44	0.449	0.462	0.466	0.467	0.473	0.24	0.264	0.263	0.261	0.292	0.346	0.392	0.423	0.474	0.264	0.293	0.313	0.338	0.383	0.419	0.439	0.453
1367	0.474	0.321	0.299	0.316	0.353	0.395	0.417	0.436	0.451	0.466	0.442	0.422	0.426	0.439	0.449	0.461	0.466	0.467	0.474	0.241	0.264	0.263	0.261	0.291	0.345	0.392	0.422	0.473	0.264	0.293	0.313	0.336	0.381	0.417	0.438	0.452
1381	0.474	0.32	0.298	0.315	0.352	0.394	0.416	0.436	0.45	0.465	0.441	0.422	0.426	0.439	0.448	0.461	0.465	0.467	0.473	0.24	0.263	0.262	0.26	0.289	0.343	0.39	0.421	0.474	0.263	0.292	0.312	0.335	0.38	0.416	0.437	0.451
1396	0.473	0.32	0.297	0.314	0.351	0.393	0.416	0.435	0.45	0.465	0.441	0.421	0.425	0.438	0.447	0.46	0.464	0.466	0.472	0.241	0.263	0.262	0.26	0.288	0.341	0.388	0.42	0.473	0.263	0.292	0.311	0.334	0.378	0.415	0.436	0.451
1410	0.473	0.32	0.297	0.313	0.35	0.393	0.415	0.434	0.449	0.465	0.44	0.42	0.425	0.438	0.447	0.46	0.464	0.466	0.471	0.241	0.263	0.262	0.259	0.287	0.34	0.387	0.42	0.473	0.262	0.291	0.31	0.333	0.377	0.414	0.436	0.45
1425	0.473	0.319	0.297	0.313	0.349	0.392	0.414	0.434	0.449	0.465	0.442	0.42	0.424	0.438	0.446	0.46	0.464	0.466	0.471	0.241	0.263	0.262	0.259	0.286	0.339	0.386	0.419	0.472	0.262	0.291	0.31	0.331	0.375	0.412	0.434	0.449
1439	0.473	0.319	0.297	0.312	0.348	0.391	0.414	0.433	0.448	0.465	0.442	0.419	0.424	0.437	0.446	0.459	0.464	0.466	0.471	0.24	0.263	0.262	0.259	0.285	0.338	0.385	0.418	0.473	0.262	0.291	0.309	0.33	0.374	0.411	0.434	0.448
1453	0.472	0.318	0.296	0.311	0.347	0.391	0.413	0.433	0.448	0.465	0.441	0.419	0.423	0.437	0.445	0.459	0.464	0.465	0.47	0.24	0.263	0.262	0.259	0.283	0.336	0.384	0.417	0.472	0.261	0.29	0.309	0.329	0.373	0.41	0.433	0.447
1468	0.473	0.318	0.296	0.311	0.346	0.39	0.413	0.433	0.448	0.465	0.441	0.419	0.423	0.436	0.445	0.459	0.463	0.465	0.47	0.24	0.263	0.261	0.259	0.282	0.335	0.383	0.417	0.472	0.262	0.29	0.308	0.328	0.371	0.409	0.432	0.447
1482	0.473	0.318	0.296	0.31	0.346	0.39	0.413	0.433	0.447	0.465	0.441	0.418	0.422	0.436	0.445	0.458	0.463	0.465	0.469	0.24	0.263	0.262	0.259	0.281	0.334	0.382	0.416	0.472	0.262	0.29	0.307	0.327	0.37	0.408	0.431	0.446
1497	0.472	0.318	0.295	0.31	0.345	0.389	0.412	0.431	0.447	0.464	0.441	0.417	0.421	0.435	0.444	0.457	0.462	0.464	0.469	0.24	0.263	0.261	0.258	0.28	0.333	0.381	0.415	0.471	0.261	0.289	0.307	0.325	0.368	0.406	0.43	0.445
1511	0.471	0.317	0.295	0.309	0.343	0.388	0.411	0.431	0.446	0.464	0.441	0.417	0.421	0.434	0.443	0.457	0.463	0.464	0.469	0.24	0.263	0.261	0.258	0.279	0.331	0.38	0.414	0.47	0.261	0.288	0.306	0.324	0.367	0.405	0.428	0.445
1525	0.472	0.317	0.296	0.308	0.343	0.388	0.411	0.431	0.446	0.464	0.44	0.416	0.42	0.434	0.443	0.457	0.462	0.464	0.469	0.24	0.263	0.261	0.258	0.278	0.33	0.379	0.414	0.47	0.26	0.288	0.305	0.323	0.365	0.404	0.428	0.444
1540	0.472	0.317	0.294	0.308	0.342	0.387	0.41	0.43	0.445	0.463	0.44	0.416	0.419	0.434	0.442	0.456	0.462	0.464	0.47	0.24	0.263	0.261	0.258	0.278	0.329	0.378	0.413	0.47	0.26	0.288	0.305	0.323	0.364	0.403	0.427	0.443
1554	0.471	0.316	0.294	0.307	0.341	0.386	0.409	0.429	0.444	0.463	0.441	0.416	0.419	0.433	0.442	0.456	0.461	0.463	0.47	0.239	0.263	0.261	0.257	0.276	0.327	0.377	0.412	0.47	0.26	0.287	0.305	0.322	0.363	0.401	0.426	0.443
1569	0.471	0.316	0.293	0.307	0.34	0.386	0.409	0.429	0.444	0.462	0.441	0.415	0.418	0.432	0.441	0.455	0.461	0.463	0.47	0.24	0.263	0.261	0.257	0.276	0.327	0.376	0.412	0.47	0.259	0.287	0.304	0.321	0.362	0.4	0.425	0.442
1583	0.47	0.315	0.293	0.306	0.339	0.385	0.408	0.428	0.443	0.462	0.44	0.415	0.417	0.432	0.441	0.455	0.46	0.462	0.469	0.24	0.263	0.261	0.257	0.275	0.325	0.375	0.411	0.47	0.259	0.287	0.304	0.32	0.361	0.399	0.425	0.441
1597	0.47	0.315	0.293	0.305	0.339	0.385	0.408	0.428	0.443	0.462	0.441	0.414	0.417	0.431	0.44	0.454	0.46	0.462	0.469	0.24	0.262	0.261	0.257	0.274	0.324	0.374	0.41	0.469	0.259	0.287	0.303	0.319	0.359	0.398	0.424	0.441
1612	0.47	0.315	0.293	0.305	0.338	0.384	0.408	0.428	0.443	0.462	0.44	0.414	0.416	0.431	0.44	0.454	0.46	0.461	0.469	0.24	0.262	0.261	0.257	0.273	0.322	0.372	0.409	0.469	0.259	0.286	0.303	0.318	0.358	0.396	0.423	0.44
1626	0.47	0.315	0.292	0.305	0.337	0.383	0.407	0.427	0.442	0.461	0.439	0.413	0.416	0.43	0.439	0.454	0.459	0.461	0.467	0.239	0.262	0.26	0.256	0.272	0.321	0.371	0.408	0.469	0.258	0.287	0.302	0.317	0.357	0.395	0.422	0.439
1641	0.469	0.314	0.292	0.304	0.336	0.383	0.406	0.426	0.442	0.461	0.439	0.413	0.415	0.43	0.438	0.453	0.458	0.461	0.467	0.239	0.262	0.26	0.256	0.271	0.32	0.37	0.407	0.469	0.259	0.286	0.302	0.316	0.356	0.394	0.421	0.438
1655	0.47	0.314	0.292	0.303	0.336	0.382	0.406	0.426	0.441	0.461	0.44	0.412	0.415	0.429	0.438	0.453	0.458	0.46	0.467	0.239	0.262	0.26	0.256	0.27	0.319	0.369	0.407	0.468	0.259	0.286	0.301	0.315	0.354	0.393	0.42	0.438
1669	0.469	0.314	0.291	0.303	0.335	0.382	0.405	0.426	0.441	0.461	0.439	0.412	0.415	0.428	0.438	0.452	0.459	0.46	0.467	0.24	0.262	0.26	0.256	0.269	0.318	0.368	0.406	0.467	0.258	0.285	0.301	0.314	0.353	0.391	0.419	0.437
1684	0.47	0.314	0.291	0.303	0.335	0.381	0.405	0.425	0.441	0.461	0.439	0.412	0.413	0.428	0.437	0.452	0.457	0.46	0.467	0.239	0.262	0.26	0.256	0.268	0.317	0.367	0.405	0.468	0.259	0.285	0.3	0.314	0.352	0.391	0.419	0.436
1698	0.47	0.313	0.291	0.302	0.334	0.381	0.405	0.425	0.441	0.461	0.439	0.411	0.413	0.427	0.437	0.451	0.457	0.46	0.467	0.239	0.262	0.26	0.255	0.268	0.316	0.366	0.405	0.467	0.257	0.284	0.3	0.313	0.351	0.389	0.418	0.436
1713	0.47	0.313	0.291	0.302	0.333	0.38	0.404	0.425	0.44	0.461	0.439	0.411	0.413	0.427	0.437	0.451	0.457	0.46	0.467	0.239	0.262	0.26	0.255	0.267	0.315	0.365	0.404	0.467	0.257	0.284	0.3	0.312	0.35	0.388	0.417	0.435
1727	0.469	0.313	0.29	0.301	0.332	0.379	0.403	0.424	0.439	0.461	0.439	0.411	0.412	0.426	0.436	0.451	0.457	0.459	0.467	0.238	0.262	0.26	0.255	0.266	0.313	0.364	0.403	0.466	0.256	0.284	0.299	0.311	0.348	0.387	0.416	0.434
1741	0.468	0.312	0.29	0.301	0.331	0.378	0.403	0.423	0.438	0.46	0.44	0.411	0.412	0.426	0.436	0.45	0.456	0.459	0.468	0.238	0.262	0.26	0.255	0.266	0.312	0.364	0.402	0.467	0.256	0.284	0.299	0.311	0.347	0.386	0.415	0.433
1756	0.468	0.312	0.291	0.3	0.331	0.378	0.403	0.423	0.438	0.46	0.439	0.41	0.411	0.426	0.435	0.45	0.456	0.459	0.467	0.239	0.262	0.26	0.255	0.265	0.311	0.362	0.402	0.466	0.256	0.283	0.298	0.31	0.346	0.384	0.414	0.432
1770	0.467	0.312	0.289	0.3	0.33	0.378	0.402	0.423	0.438	0.459	0.438	0.41	0.41	0.425	0.434	0.449	0.455	0.458	0.466	0.239	0.261	0.259	0.255	0.264	0.31	0.361	0.401	0.466	0.257	0.283	0.298	0.309	0.345	0.383	0.413	0.432
1784	0.467	0.311	0.289	0.299	0.329	0.377	0.401	0.422	0.437	0.46	0.437	0.409	0.41	0.424	0.434	0.449	0.455	0.458	0.466	0.239	0.261	0.259	0.255	0.264	0.309	0.36	0.4	0.465	0.257	0.283	0.298	0.309	0.344	0.382	0.412	0.432
1799	0.468	0.311	0.29	0.299	0.329	0.376	0.401	0.421	0.437	0.459	0.438	0.409	0.409	0.424	0.433	0.449	0.455	0.458	0.466	0.239	0.261	0.259	0.255	0.263	0.308	0.359	0.4	0.466	0.257	0.283	0.298	0.308	0.343	0.381	0.412	0.431
1813	0.467	0.311	0.289	0.299	0.328	0.376	0.401	0.421	0.437	0.459	0.439	0.409	0.409	0.423	0.433	0.448	0.454	0.457	0.466	0.238	0.261	0.259	0.255	0.262	0.307	0.358	0.399	0.465	0.256	0.283	0.297	0.307	0.342	0.38	0.41	0.43
1828	0.467	0.311	0.289	0.298	0.327	0.375	0.4	0.42	0.436	0.459	0.44	0.408	0.409	0.423	0.432	0.448	0.454	0.457	0.466	0.238	0.261	0.259	0.255	0.262	0.306	0.357	0.398	0.465	0.256	0.283	0.297	0.307	0.341	0.379	0.41	0.429
1842	0.467	0.31	0.288	0.298	0.327	0.375	0.4	0.42	0.436	0.458	0.439	0.408	0.408	0.422	0.432	0.447	0.453	0.456	0.466	0.239	0.261	0.259	0.255	0.262	0.305	0.357	0.398	0.464	0.256	0.282	0.296	0.306	0.34	0.378	0.409	0.429
1856	0.467	0.31	0.288	0.298	0.327	0.374	0.4	0.42	0.436	0.457	0.439	0.407	0.407	0.422	0.431	0.447	0.453	0.456	0.466	0.239	0.261	0.259	0.255	0.261	0.304	0.356	0.397	0.464	0.255	0.282	0.296	0.306	0.339	0.377	0.408	0.428
1871	0.467	0.31	0.288	0.297	0.326	0.374	0.399	0.42	0.435	0.457	0.438	0.407	0.407	0.421	0.431	0.446	0.452	0.456	0.465	0.239	0.261	0.259	0.254	0.261	0.303	0.355	0.396	0.465	0.255	0.282	0.296	0.305	0.339	0.376	0.408	0.427
1885	0.467	0.31	0.287	0.297	0.326	0.374	0.399	0.42	0.435	0.457	0.438	0.407	0.406	0.421	0.43	0.446	0.452	0.455	0.465	0.239	0.261	0.259	0.254	0.26	0.302	0.354	0.395	0.464	0.255	0.282	0.296	0.304	0.338	0.375	0.407	0.427
1900	0.466	0.31	0.287	0.296	0.325	0.373	0.398	0.419	0.434	0.456	0.439	0.407	0.406	0.42	0.43	0.446	0.452	0.455	0.465	0.239	0.261	0.259	0.254	0.259	0.301	0.353	0.395	0.464	0.255	0.282	0.295	0.304	0.337	0.374	0.406	0.426
1914	0.466	0.309	0.287	0.296	0.324	0.372	0.398	0.418	0.434	0.457	0.438	0.406	0.405	0.419	0.429	0.445	0.451	0.455	0.464	0.238	0.261	0.259	0.254	0.259	0.3	0.351	0.394	0.463	0.255	0.281	0.295	0.303	0.335	0.373	0.405	0.425
1928	0.466	0.309	0.286	0.296	0.323	0.372	0.397	0.418	0.433	0.456	0.438	0.406	0.405	0.419	0.429	0.445	0.451	0.454	0.464	0.238	0.261	0.259	0.254	0.258	0.299	0.35	0.393	0.462	0.254	0.281	0.294	0.302	0.334	0.372	0.403	0.425
1943	0.466	0.309	0.287	0.296	0.323	0.371	0.397	0.417	0.433	0.456	0.438	0.406	0.404	0.419	0.428	0.444	0.451	0.454	0.463	0.238	0.26	0.258	0.254	0.258	0.298	0.349	0.392	0.463	0.255	0.281	0.294	0.302	0.334	0.371	0.403	0.424
1957	0.465	0.308	0.287	0.295	0.322	0.371	0.396	0.417	0.433	0.456	0.437	0.405	0.404	0.418	0.428	0.444	0.45	0.454	0.463	0.237	0.26	0.258	0.253	0.257	0.297	0.348	0.391	0.463	0.255	0.281	0.294	0.302	0.333	0.37	0.402	0.424
1972	0.466	0.308	0.286	0.295	0.322	0.37	0.396	0.417	0.433	0.456	0.438	0.405	0.403	0.418	0.427	0.443	0.45	0.453	0.463	0.237	0.26	0.258	0.253	0.257	0.296	0.348	0.391	0.462	0.255	0.28	0.294	0.301	0.332	0.368	0.401	0.423
1986	0.466	0.308	0.286	0.295	0.321	0.37	0.396	0.417	0.432	0.456	0.437	0.405	0.403	0.417	0.427	0.443	0.45	0.453	0.463	0.238	0.26	0.258	0.254	0.257	0.295	0.347	0.39	0.462	0.254	0.28	0.293	0.3	0.331	0.367	0.4	0.422
2000	0.464	0.308	0.286	0.294	0.32	0.369	0.395	0.416	0.432	0.456	0.436	0.405	0.403	0.417	0.427	0.443	0.45	0.453	0.462	0.238	0.26	0.258	0.254	0.256	0.294	0.346	0.39	0.461	0.255	0.28	0.293	0.3	0.33	0.366	0.399	0.421
2015	0.464	0.308	0.286	0.294	0.32	0.368	0.395	0.415	0.431	0.456	0.438	0.404	0.402	0.416	0.426	0.443	0.449	0.453	0.463	0.237	0.26	0.258	0.253	0.256	0.293	0.345	0.389	0.461	0.254	0.28	0.293	0.299	0.329	0.365	0.398	0.421
2029	0.464	0.307	0.286	0.293	0.319	0.368	0.394	0.414	0.43	0.456	0.439	0.404	0.402	0.416	0.426	0.442	0.449	0.453	0.462	0.237	0.26	0.258	0.253	0.256	0.292	0.344	0.388	0.461	0.254	0.279	0.292	0.299	0.328	0.364	0.397	0.42
2043	0.464	0.307	0.285	0.293	0.319	0.367	0.394	0.414	0.43	0.455	0.438	0.404	0.401	0.415	0.425	0.442	0.448	0.452	0.464	0.238	0.26	0.258	0.253	0.256	0.292	0.344	0.388	0.461	0.254	0.279	0.292	0.298	0.327	0.363	0.397	0.419
2058	0.464	0.306	0.285	0.293	0.318	0.367	0.393	0.414	0.43	0.454	0.437	0.403	0.401	0.415	0.425	0.441	0.448	0.451	0.464	0.238	0.26	0.258	0.254	0.256	0.291	0.343	0.387	0.46	0.253	0.279	0.292	0.298	0.327	0.363	0.396	0.419
2072	0.464	0.306	0.285	0.293	0.318	0.367	0.393	0.414	0.43	0.454	0.438	0.403	0.4	0.414	0.424	0.441	0.447	0.451	0.463	0.237	0.26	0.258	0.253	0.255	0.29	0.342	0.386	0.461	0.253	0.279	0.292	0.298	0.326	0.362	0.395	0.418
2087	0.464	0.306	0.284	0.293	0.318	0.366	0.393	0.414	0.43	0.454	0.437	0.403	0.4	0.414	0.423	0.44	0.447	0.45	0.463	0.237	0.26	0.258	0.253	0.255	0.289	0.341	0.386	0.46	0.253	0.279	0.292	0.297	0.325	0.36	0.394	0.418
2101	0.463	0.306	0.284	0.292	0.317	0.366	0.393	0.413	0.429	0.454	0.439	0.403	0.399	0.414	0.423	0.44	0.446	0.45	0.462	0.237	0.26	0.258	0.253	0.255	0.288	0.34	0.385	0.461	0.253	0.279	0.292	0.297	0.325	0.36	0.394	0.417
2115	0.463	0.306	0.285	0.292	0.317	0.365	0.392	0.413	0.429	0.453	0.436	0.402	0.398	0.413	0.423	0.439	0.446	0.45	0.462	0.237	0.26	0.258	0.253	0.254	0.287	0.339	0.384	0.46	0.253	0.278	0.291	0.296	0.323	0.359	0.393	0.416
2130	0.463	0.305	0.284	0.292	0.316	0.365	0.392	0.412	0.429	0.453	0.436	0.402	0.399	0.412	0.422	0.439	0.446	0.45	0.461	0.237	0.26	0.258	0.253	0.254	0.286	0.338	0.383	0.46	0.252	0.278	0.291	0.296	0.323	0.358	0.392	0.416
2144	0.463	0.305	0.284	0.291	0.315	0.364	0.392	0.412	0.428	0.454	0.437	0.402	0.398	0.412	0.422	0.439	0.446	0.45	0.461	0.237	0.26	0.257	0.253	0.253	0.285	0.337	0.383	0.46	0.253	0.278	0.291	0.296	0.322	0.357	0.391	0.415
