# Supplementary material for: Enterococcal cell wall remodelling underpins pathogenesis via the release of the Enteroccocal Polysaccharide Antigen (EPA)
Source: PLoS Pathog. 2025 Jun 23;21(6):e1012771. doi: 10.1371/journal.ppat.1012771 (PMC12208459; doi:10.1371/journal.ppat.1012771)
Supplement: S1 File — Zipped raw data used to make figures 1–10 are provided in individual folders for each figure. (ZIP) [file ppat.1012771.s013.zip › Data Smith et al/Fig. 7/AtlA and AtlE + HCl WT cell walls expo and stat_PLoS REVISED.xlsx]

## Sheet: Raw_1 WT+HCl
	AtlA																		AtlE
Time	Exponential CW + HCl									Stationary CW + HCl									Exponential CW + HCl									Stationary CW + HCl
	0	4	2	1	0.5	0.25	0.125	0.0625	0.031	0	4	2	1	0.5	0.25	0.125	0.0625	0.031	0	4	2	1	0.5	0.25	0.125	0.0625	0.031	0	4	2	1	0.5	0.25	0.125	0.0625	0.031
0	0.502	0.491	0.493	0.492	0.496	0.496	0.504	0.501	0.501	0.479	0.488	0.478	0.473	0.478	0.484	0.48	0.482	0.491	0.5	0.496	0.496	0.505	0.5	0.518	0.501	0.516	0.507	0.486	0.479	0.468	0.477	0.483	0.484	0.493	0.49	0.498
15	0.502	0.488	0.491	0.49	0.499	0.497	0.504	0.502	0.501	0.479	0.487	0.475	0.472	0.478	0.479	0.48	0.484	0.489	0.5	0.498	0.496	0.5	0.5	0.518	0.499	0.513	0.509	0.485	0.483	0.473	0.479	0.482	0.481	0.494	0.488	0.492
29	0.502	0.485	0.489	0.49	0.498	0.498	0.505	0.503	0.501	0.479	0.485	0.473	0.472	0.477	0.48	0.482	0.483	0.488	0.5	0.499	0.495	0.499	0.5	0.515	0.501	0.512	0.51	0.484	0.485	0.476	0.478	0.481	0.483	0.492	0.487	0.492
44	0.501	0.481	0.487	0.487	0.496	0.496	0.505	0.502	0.501	0.479	0.483	0.471	0.471	0.477	0.479	0.481	0.482	0.488	0.5	0.498	0.493	0.498	0.501	0.513	0.501	0.513	0.51	0.483	0.484	0.476	0.477	0.479	0.481	0.491	0.486	0.492
58	0.501	0.478	0.485	0.486	0.495	0.495	0.504	0.502	0.5	0.479	0.481	0.47	0.47	0.476	0.479	0.48	0.482	0.487	0.499	0.497	0.493	0.498	0.501	0.514	0.502	0.512	0.51	0.483	0.484	0.475	0.476	0.48	0.48	0.491	0.487	0.492
72	0.5	0.476	0.483	0.485	0.494	0.494	0.504	0.501	0.501	0.479	0.48	0.469	0.469	0.476	0.478	0.48	0.481	0.487	0.499	0.497	0.493	0.498	0.5	0.513	0.502	0.511	0.511	0.483	0.483	0.474	0.476	0.48	0.48	0.49	0.486	0.491
87	0.5	0.472	0.48	0.483	0.492	0.494	0.503	0.5	0.501	0.479	0.478	0.467	0.468	0.475	0.478	0.48	0.481	0.487	0.498	0.496	0.492	0.498	0.5	0.513	0.502	0.511	0.51	0.482	0.482	0.473	0.475	0.479	0.478	0.49	0.485	0.491
101	0.5	0.47	0.478	0.481	0.491	0.493	0.503	0.5	0.5	0.479	0.477	0.466	0.467	0.474	0.477	0.48	0.481	0.486	0.498	0.496	0.492	0.497	0.5	0.512	0.501	0.51	0.51	0.482	0.48	0.472	0.475	0.479	0.478	0.489	0.485	0.49
115	0.499	0.467	0.476	0.48	0.49	0.492	0.502	0.499	0.499	0.479	0.475	0.464	0.466	0.474	0.477	0.48	0.48	0.486	0.498	0.496	0.492	0.497	0.5	0.512	0.501	0.51	0.51	0.481	0.478	0.471	0.474	0.478	0.477	0.489	0.485	0.49
130	0.5	0.464	0.474	0.479	0.49	0.492	0.501	0.499	0.5	0.479	0.473	0.463	0.465	0.473	0.477	0.479	0.48	0.486	0.498	0.495	0.491	0.497	0.5	0.512	0.501	0.51	0.51	0.481	0.478	0.47	0.474	0.478	0.477	0.489	0.484	0.49
144	0.499	0.462	0.472	0.477	0.488	0.491	0.501	0.498	0.499	0.478	0.471	0.462	0.464	0.472	0.476	0.479	0.479	0.486	0.497	0.495	0.491	0.497	0.499	0.511	0.501	0.509	0.51	0.481	0.477	0.469	0.473	0.478	0.477	0.488	0.484	0.489
158	0.498	0.459	0.47	0.476	0.487	0.491	0.5	0.498	0.498	0.478	0.47	0.46	0.464	0.472	0.476	0.478	0.479	0.485	0.497	0.494	0.491	0.497	0.498	0.511	0.5	0.509	0.509	0.48	0.476	0.469	0.473	0.478	0.477	0.488	0.484	0.489
173	0.498	0.457	0.468	0.474	0.486	0.49	0.5	0.497	0.498	0.477	0.467	0.459	0.462	0.471	0.475	0.477	0.479	0.485	0.496	0.493	0.49	0.496	0.498	0.51	0.5	0.508	0.509	0.48	0.476	0.468	0.473	0.478	0.478	0.488	0.484	0.489
187	0.498	0.454	0.466	0.473	0.485	0.489	0.499	0.497	0.498	0.478	0.466	0.458	0.462	0.471	0.475	0.477	0.479	0.485	0.496	0.493	0.49	0.496	0.498	0.51	0.5	0.508	0.508	0.48	0.476	0.468	0.472	0.478	0.478	0.488	0.484	0.489
201	0.498	0.452	0.464	0.471	0.484	0.488	0.499	0.496	0.497	0.477	0.464	0.456	0.46	0.47	0.474	0.477	0.478	0.484	0.496	0.492	0.489	0.496	0.497	0.51	0.499	0.508	0.508	0.479	0.476	0.467	0.472	0.478	0.477	0.487	0.484	0.488
216	0.497	0.45	0.462	0.47	0.483	0.487	0.498	0.496	0.497	0.477	0.462	0.455	0.459	0.469	0.473	0.476	0.478	0.484	0.496	0.492	0.489	0.496	0.497	0.509	0.499	0.507	0.507	0.479	0.475	0.467	0.472	0.477	0.475	0.487	0.483	0.488
230	0.498	0.448	0.46	0.468	0.482	0.487	0.498	0.496	0.497	0.477	0.46	0.453	0.458	0.469	0.472	0.476	0.477	0.484	0.495	0.491	0.488	0.495	0.496	0.509	0.499	0.507	0.507	0.479	0.475	0.466	0.471	0.477	0.476	0.487	0.483	0.488
245	0.497	0.446	0.458	0.467	0.481	0.486	0.497	0.495	0.496	0.477	0.458	0.452	0.457	0.468	0.472	0.475	0.477	0.483	0.495	0.491	0.488	0.495	0.496	0.508	0.498	0.506	0.506	0.479	0.475	0.466	0.471	0.477	0.477	0.487	0.483	0.488
259	0.497	0.443	0.456	0.465	0.48	0.486	0.496	0.495	0.496	0.477	0.457	0.45	0.456	0.467	0.471	0.475	0.477	0.483	0.494	0.49	0.487	0.494	0.496	0.508	0.498	0.506	0.506	0.478	0.474	0.465	0.471	0.477	0.476	0.486	0.482	0.487
273	0.497	0.441	0.454	0.463	0.479	0.484	0.496	0.494	0.495	0.476	0.455	0.449	0.455	0.466	0.471	0.474	0.476	0.483	0.494	0.489	0.487	0.494	0.495	0.508	0.497	0.506	0.505	0.478	0.474	0.465	0.471	0.477	0.476	0.486	0.482	0.487
288	0.496	0.439	0.452	0.462	0.478	0.484	0.495	0.494	0.495	0.476	0.453	0.447	0.454	0.466	0.47	0.474	0.475	0.482	0.494	0.489	0.487	0.494	0.495	0.507	0.497	0.505	0.505	0.478	0.474	0.465	0.471	0.477	0.475	0.486	0.482	0.487
302	0.497	0.437	0.451	0.461	0.477	0.483	0.495	0.494	0.495	0.476	0.451	0.445	0.453	0.465	0.469	0.473	0.475	0.482	0.492	0.488	0.486	0.493	0.495	0.507	0.497	0.505	0.505	0.477	0.473	0.464	0.47	0.476	0.474	0.486	0.482	0.486
316	0.497	0.436	0.45	0.46	0.476	0.483	0.495	0.493	0.495	0.476	0.449	0.444	0.452	0.464	0.469	0.473	0.474	0.481	0.492	0.488	0.485	0.493	0.494	0.507	0.496	0.504	0.504	0.477	0.473	0.464	0.47	0.477	0.474	0.486	0.482	0.486
331	0.496	0.433	0.448	0.459	0.475	0.482	0.494	0.493	0.494	0.476	0.448	0.443	0.451	0.464	0.468	0.472	0.474	0.481	0.492	0.487	0.485	0.493	0.494	0.506	0.496	0.504	0.504	0.477	0.473	0.463	0.47	0.476	0.474	0.485	0.481	0.486
345	0.496	0.431	0.446	0.457	0.474	0.481	0.494	0.493	0.494	0.476	0.446	0.441	0.45	0.463	0.467	0.472	0.474	0.481	0.491	0.487	0.485	0.492	0.493	0.506	0.496	0.504	0.503	0.476	0.472	0.463	0.47	0.476	0.474	0.485	0.481	0.486
360	0.496	0.429	0.444	0.456	0.473	0.481	0.493	0.492	0.494	0.475	0.444	0.44	0.449	0.462	0.467	0.472	0.474	0.48	0.491	0.486	0.485	0.492	0.493	0.506	0.496	0.503	0.503	0.476	0.472	0.463	0.47	0.475	0.473	0.485	0.481	0.485
374	0.496	0.427	0.443	0.455	0.473	0.48	0.493	0.492	0.493	0.475	0.443	0.438	0.448	0.461	0.466	0.471	0.473	0.48	0.491	0.486	0.484	0.492	0.493	0.505	0.495	0.503	0.503	0.476	0.471	0.462	0.47	0.475	0.473	0.484	0.481	0.485
388	0.496	0.425	0.441	0.454	0.472	0.479	0.492	0.492	0.493	0.476	0.442	0.437	0.447	0.461	0.466	0.471	0.473	0.48	0.491	0.486	0.484	0.491	0.493	0.505	0.495	0.503	0.503	0.476	0.471	0.462	0.469	0.475	0.473	0.484	0.48	0.485
403	0.495	0.423	0.44	0.452	0.47	0.478	0.491	0.491	0.492	0.475	0.44	0.436	0.446	0.46	0.465	0.47	0.472	0.48	0.491	0.485	0.483	0.491	0.492	0.505	0.495	0.503	0.502	0.475	0.471	0.462	0.469	0.475	0.473	0.484	0.48	0.484
417	0.495	0.421	0.438	0.451	0.47	0.478	0.491	0.49	0.492	0.475	0.439	0.434	0.445	0.459	0.464	0.47	0.472	0.479	0.49	0.485	0.483	0.491	0.492	0.505	0.494	0.502	0.502	0.475	0.47	0.461	0.469	0.474	0.472	0.483	0.479	0.484
431	0.496	0.42	0.437	0.45	0.469	0.478	0.491	0.491	0.492	0.475	0.437	0.433	0.444	0.458	0.464	0.469	0.472	0.479	0.49	0.485	0.483	0.49	0.492	0.504	0.494	0.502	0.502	0.475	0.47	0.461	0.469	0.474	0.472	0.483	0.48	0.484
446	0.495	0.417	0.435	0.448	0.468	0.476	0.49	0.49	0.491	0.475	0.435	0.431	0.443	0.458	0.464	0.469	0.472	0.479	0.489	0.484	0.482	0.49	0.492	0.504	0.494	0.502	0.501	0.474	0.469	0.461	0.468	0.474	0.472	0.483	0.479	0.483
460	0.494	0.415	0.433	0.447	0.467	0.476	0.49	0.489	0.491	0.475	0.435	0.431	0.442	0.458	0.463	0.469	0.472	0.479	0.49	0.484	0.482	0.49	0.491	0.504	0.494	0.502	0.501	0.474	0.469	0.46	0.468	0.473	0.472	0.483	0.479	0.483
474	0.494	0.413	0.432	0.446	0.466	0.475	0.489	0.489	0.491	0.475	0.433	0.429	0.441	0.456	0.462	0.468	0.471	0.478	0.489	0.483	0.482	0.489	0.491	0.503	0.493	0.501	0.501	0.474	0.469	0.46	0.467	0.473	0.472	0.482	0.479	0.483
489	0.495	0.412	0.43	0.445	0.465	0.475	0.489	0.489	0.491	0.474	0.431	0.428	0.44	0.456	0.462	0.468	0.471	0.478	0.489	0.483	0.482	0.489	0.491	0.504	0.493	0.501	0.501	0.474	0.468	0.46	0.467	0.473	0.471	0.482	0.478	0.483
503	0.494	0.409	0.429	0.444	0.464	0.474	0.489	0.488	0.49	0.474	0.43	0.427	0.439	0.455	0.461	0.467	0.47	0.478	0.489	0.482	0.481	0.489	0.491	0.503	0.493	0.501	0.5	0.474	0.468	0.46	0.467	0.473	0.471	0.482	0.478	0.483
518	0.494	0.408	0.427	0.442	0.464	0.474	0.488	0.488	0.49	0.475	0.429	0.425	0.438	0.454	0.461	0.467	0.47	0.478	0.488	0.482	0.48	0.488	0.49	0.503	0.492	0.501	0.5	0.473	0.468	0.459	0.467	0.473	0.471	0.482	0.478	0.482
532	0.493	0.405	0.425	0.441	0.462	0.472	0.487	0.487	0.489	0.475	0.428	0.424	0.437	0.454	0.46	0.467	0.47	0.478	0.488	0.481	0.48	0.488	0.49	0.503	0.492	0.5	0.5	0.473	0.467	0.459	0.466	0.472	0.471	0.481	0.477	0.482
546	0.494	0.404	0.424	0.44	0.462	0.472	0.487	0.487	0.489	0.474	0.426	0.423	0.436	0.453	0.459	0.466	0.47	0.477	0.489	0.481	0.48	0.488	0.49	0.503	0.492	0.5	0.5	0.472	0.467	0.459	0.466	0.472	0.47	0.481	0.477	0.482
561	0.494	0.402	0.423	0.439	0.461	0.471	0.486	0.487	0.489	0.474	0.425	0.422	0.435	0.452	0.459	0.466	0.469	0.477	0.488	0.481	0.48	0.488	0.49	0.502	0.492	0.5	0.499	0.472	0.466	0.458	0.466	0.472	0.47	0.481	0.477	0.482
575	0.494	0.4	0.422	0.438	0.46	0.471	0.487	0.487	0.489	0.474	0.424	0.421	0.434	0.451	0.458	0.465	0.469	0.477	0.488	0.48	0.479	0.488	0.489	0.502	0.492	0.5	0.499	0.473	0.467	0.458	0.466	0.472	0.47	0.481	0.477	0.482
589	0.493	0.398	0.42	0.437	0.459	0.47	0.486	0.486	0.488	0.474	0.423	0.42	0.434	0.451	0.458	0.465	0.469	0.476	0.487	0.48	0.479	0.487	0.489	0.502	0.491	0.499	0.499	0.473	0.467	0.458	0.466	0.472	0.47	0.481	0.477	0.482
604	0.493	0.396	0.419	0.435	0.458	0.47	0.485	0.486	0.488	0.474	0.421	0.419	0.432	0.45	0.457	0.464	0.468	0.476	0.487	0.479	0.479	0.487	0.489	0.502	0.491	0.499	0.499	0.472	0.466	0.458	0.465	0.472	0.47	0.481	0.477	0.481
618	0.493	0.395	0.417	0.435	0.458	0.469	0.485	0.486	0.488	0.473	0.42	0.418	0.432	0.449	0.457	0.464	0.468	0.476	0.487	0.479	0.478	0.486	0.488	0.501	0.491	0.499	0.498	0.471	0.465	0.457	0.465	0.471	0.47	0.48	0.476	0.481
633	0.493	0.393	0.416	0.433	0.457	0.469	0.485	0.485	0.487	0.474	0.419	0.417	0.431	0.449	0.456	0.464	0.468	0.476	0.487	0.479	0.478	0.486	0.488	0.501	0.491	0.499	0.498	0.471	0.465	0.457	0.465	0.471	0.469	0.48	0.476	0.481
647	0.493	0.391	0.414	0.432	0.456	0.468	0.484	0.485	0.487	0.473	0.418	0.415	0.43	0.448	0.456	0.463	0.467	0.475	0.487	0.478	0.478	0.486	0.488	0.501	0.49	0.499	0.498	0.471	0.465	0.457	0.464	0.47	0.469	0.48	0.476	0.481
661	0.493	0.389	0.413	0.431	0.455	0.467	0.484	0.485	0.487	0.473	0.417	0.415	0.429	0.447	0.455	0.463	0.467	0.475	0.487	0.478	0.477	0.486	0.488	0.501	0.49	0.499	0.498	0.471	0.464	0.456	0.464	0.47	0.469	0.479	0.475	0.48
676	0.493	0.388	0.412	0.43	0.454	0.467	0.483	0.484	0.487	0.473	0.416	0.414	0.428	0.447	0.455	0.463	0.467	0.475	0.487	0.478	0.477	0.486	0.488	0.501	0.49	0.498	0.497	0.471	0.464	0.456	0.464	0.47	0.468	0.479	0.475	0.48
690	0.493	0.386	0.41	0.429	0.453	0.466	0.483	0.484	0.486	0.473	0.415	0.413	0.427	0.446	0.455	0.462	0.466	0.475	0.487	0.477	0.477	0.485	0.487	0.5	0.49	0.498	0.497	0.47	0.463	0.456	0.464	0.47	0.468	0.479	0.475	0.48
704	0.492	0.384	0.409	0.428	0.453	0.466	0.482	0.484	0.486	0.473	0.414	0.412	0.427	0.446	0.454	0.462	0.466	0.475	0.486	0.476	0.476	0.485	0.487	0.5	0.489	0.498	0.497	0.47	0.463	0.456	0.463	0.469	0.468	0.479	0.475	0.48
719	0.492	0.383	0.408	0.427	0.452	0.465	0.482	0.483	0.486	0.473	0.413	0.411	0.426	0.445	0.454	0.462	0.466	0.474	0.486	0.476	0.476	0.485	0.487	0.5	0.489	0.497	0.497	0.471	0.463	0.456	0.464	0.47	0.468	0.479	0.475	0.479
733	0.492	0.382	0.407	0.426	0.451	0.465	0.482	0.483	0.486	0.472	0.412	0.41	0.425	0.444	0.453	0.461	0.465	0.474	0.486	0.476	0.476	0.485	0.487	0.5	0.489	0.498	0.497	0.47	0.462	0.455	0.463	0.469	0.468	0.478	0.474	0.479
748	0.492	0.38	0.406	0.425	0.45	0.464	0.481	0.483	0.485	0.472	0.411	0.409	0.424	0.443	0.452	0.461	0.465	0.473	0.486	0.476	0.475	0.484	0.487	0.5	0.489	0.497	0.496	0.47	0.462	0.455	0.463	0.469	0.468	0.478	0.474	0.479
762	0.492	0.379	0.405	0.424	0.45	0.464	0.481	0.483	0.485	0.472	0.41	0.408	0.423	0.442	0.452	0.46	0.465	0.473	0.486	0.475	0.475	0.484	0.487	0.499	0.489	0.497	0.496	0.47	0.462	0.455	0.463	0.469	0.468	0.478	0.474	0.479
776	0.492	0.378	0.404	0.424	0.449	0.463	0.481	0.482	0.485	0.471	0.409	0.407	0.422	0.442	0.451	0.46	0.464	0.473	0.485	0.474	0.474	0.483	0.486	0.499	0.489	0.496	0.496	0.47	0.461	0.454	0.463	0.469	0.467	0.478	0.474	0.479
791	0.492	0.376	0.402	0.422	0.448	0.463	0.48	0.482	0.485	0.472	0.408	0.406	0.422	0.441	0.451	0.46	0.465	0.473	0.485	0.475	0.474	0.483	0.486	0.499	0.489	0.496	0.496	0.469	0.461	0.454	0.462	0.468	0.467	0.478	0.473	0.478
805	0.492	0.376	0.402	0.422	0.448	0.463	0.48	0.482	0.485	0.472	0.407	0.405	0.421	0.441	0.451	0.459	0.464	0.473	0.485	0.474	0.474	0.483	0.486	0.499	0.488	0.496	0.496	0.469	0.461	0.454	0.462	0.468	0.467	0.477	0.473	0.478
819	0.492	0.375	0.4	0.421	0.447	0.462	0.48	0.482	0.485	0.472	0.406	0.405	0.42	0.44	0.45	0.459	0.464	0.473	0.485	0.474	0.474	0.483	0.486	0.499	0.488	0.496	0.496	0.469	0.46	0.453	0.461	0.468	0.467	0.477	0.473	0.478
834	0.492	0.373	0.399	0.42	0.446	0.462	0.479	0.482	0.484	0.472	0.406	0.404	0.42	0.44	0.45	0.459	0.464	0.472	0.484	0.473	0.473	0.482	0.485	0.498	0.488	0.496	0.495	0.469	0.46	0.453	0.461	0.468	0.466	0.477	0.473	0.478
848	0.492	0.373	0.398	0.419	0.446	0.461	0.479	0.482	0.484	0.472	0.405	0.403	0.419	0.439	0.449	0.458	0.464	0.472	0.484	0.473	0.473	0.482	0.485	0.498	0.488	0.495	0.495	0.469	0.46	0.453	0.462	0.468	0.466	0.477	0.473	0.478
863	0.492	0.371	0.397	0.418	0.445	0.461	0.478	0.481	0.484	0.472	0.404	0.403	0.418	0.439	0.449	0.458	0.464	0.473	0.484	0.473	0.473	0.482	0.485	0.498	0.487	0.495	0.495	0.469	0.459	0.453	0.461	0.468	0.466	0.477	0.473	0.478
877	0.491	0.37	0.396	0.417	0.444	0.46	0.478	0.481	0.483	0.472	0.403	0.402	0.418	0.438	0.449	0.458	0.464	0.472	0.484	0.472	0.472	0.482	0.485	0.498	0.487	0.495	0.495	0.469	0.459	0.453	0.461	0.468	0.466	0.477	0.473	0.478
891	0.491	0.369	0.395	0.416	0.443	0.459	0.478	0.48	0.483	0.472	0.402	0.401	0.417	0.437	0.448	0.458	0.463	0.472	0.483	0.472	0.472	0.481	0.484	0.497	0.487	0.495	0.494	0.469	0.459	0.452	0.461	0.467	0.466	0.476	0.473	0.477
906	0.491	0.368	0.394	0.416	0.443	0.459	0.477	0.48	0.483	0.472	0.401	0.4	0.416	0.436	0.447	0.457	0.463	0.472	0.484	0.472	0.472	0.482	0.484	0.498	0.487	0.495	0.495	0.468	0.458	0.452	0.46	0.467	0.466	0.476	0.472	0.477
920	0.492	0.367	0.393	0.415	0.443	0.459	0.477	0.48	0.483	0.471	0.4	0.4	0.416	0.436	0.447	0.457	0.463	0.472	0.483	0.472	0.472	0.481	0.484	0.497	0.487	0.495	0.494	0.468	0.458	0.452	0.46	0.467	0.466	0.476	0.472	0.477
934	0.491	0.366	0.392	0.414	0.442	0.458	0.477	0.48	0.483	0.471	0.4	0.399	0.415	0.436	0.447	0.457	0.462	0.472	0.483	0.471	0.471	0.481	0.484	0.497	0.487	0.495	0.494	0.468	0.458	0.452	0.46	0.467	0.466	0.476	0.472	0.477
949	0.491	0.365	0.391	0.413	0.441	0.458	0.476	0.48	0.483	0.471	0.399	0.398	0.414	0.435	0.446	0.456	0.462	0.471	0.483	0.471	0.471	0.481	0.484	0.497	0.487	0.495	0.494	0.468	0.458	0.451	0.46	0.467	0.466	0.476	0.472	0.477
963	0.49	0.364	0.39	0.412	0.441	0.457	0.476	0.479	0.482	0.471	0.398	0.398	0.414	0.435	0.446	0.456	0.462	0.471	0.483	0.471	0.471	0.48	0.484	0.497	0.487	0.494	0.494	0.467	0.457	0.451	0.46	0.467	0.465	0.476	0.472	0.477
977	0.49	0.363	0.389	0.411	0.44	0.457	0.476	0.479	0.482	0.471	0.397	0.397	0.413	0.434	0.445	0.456	0.462	0.471	0.483	0.471	0.471	0.481	0.484	0.497	0.487	0.495	0.494	0.467	0.456	0.451	0.46	0.466	0.465	0.476	0.471	0.476
992	0.49	0.362	0.388	0.411	0.439	0.456	0.475	0.479	0.482	0.471	0.396	0.396	0.413	0.433	0.445	0.455	0.462	0.471	0.483	0.471	0.47	0.48	0.483	0.497	0.487	0.494	0.494	0.467	0.457	0.451	0.459	0.466	0.465	0.476	0.471	0.477
1006	0.49	0.361	0.387	0.41	0.439	0.456	0.475	0.478	0.482	0.47	0.396	0.396	0.412	0.433	0.445	0.455	0.461	0.47	0.483	0.471	0.47	0.48	0.483	0.496	0.486	0.494	0.493	0.467	0.456	0.451	0.459	0.467	0.465	0.476	0.472	0.477
1020	0.49	0.361	0.386	0.409	0.438	0.455	0.475	0.478	0.481	0.47	0.395	0.395	0.411	0.432	0.444	0.455	0.461	0.471	0.482	0.47	0.47	0.48	0.483	0.496	0.486	0.494	0.493	0.467	0.456	0.45	0.459	0.466	0.465	0.476	0.471	0.476
1035	0.49	0.36	0.385	0.408	0.437	0.455	0.474	0.478	0.481	0.471	0.394	0.394	0.411	0.432	0.444	0.454	0.461	0.47	0.483	0.471	0.469	0.48	0.483	0.496	0.486	0.494	0.493	0.467	0.455	0.45	0.459	0.466	0.465	0.475	0.471	0.476
1049	0.49	0.359	0.384	0.407	0.437	0.454	0.474	0.477	0.481	0.47	0.393	0.394	0.41	0.431	0.443	0.454	0.461	0.47	0.482	0.47	0.469	0.479	0.482	0.496	0.486	0.494	0.493	0.467	0.455	0.449	0.459	0.465	0.464	0.475	0.471	0.476
1063	0.49	0.359	0.383	0.407	0.436	0.454	0.474	0.478	0.481	0.47	0.392	0.393	0.409	0.43	0.443	0.454	0.46	0.47	0.482	0.47	0.469	0.479	0.483	0.496	0.486	0.494	0.493	0.466	0.455	0.449	0.458	0.465	0.464	0.475	0.471	0.476
1078	0.491	0.358	0.383	0.406	0.436	0.454	0.474	0.478	0.481	0.47	0.392	0.392	0.409	0.43	0.442	0.453	0.46	0.469	0.482	0.47	0.469	0.479	0.483	0.496	0.486	0.494	0.493	0.466	0.454	0.449	0.458	0.465	0.464	0.475	0.471	0.476
1092	0.49	0.358	0.382	0.405	0.435	0.453	0.473	0.477	0.481	0.47	0.391	0.392	0.408	0.429	0.442	0.453	0.46	0.469	0.482	0.47	0.468	0.479	0.482	0.495	0.485	0.493	0.492	0.466	0.454	0.449	0.458	0.465	0.464	0.475	0.471	0.476
1107	0.49	0.357	0.381	0.404	0.435	0.453	0.473	0.477	0.481	0.469	0.39	0.391	0.408	0.429	0.441	0.453	0.459	0.469	0.482	0.47	0.468	0.479	0.482	0.495	0.485	0.493	0.492	0.466	0.454	0.449	0.458	0.465	0.464	0.475	0.471	0.476
1121	0.49	0.356	0.38	0.404	0.434	0.452	0.473	0.477	0.48	0.47	0.389	0.39	0.407	0.428	0.441	0.452	0.459	0.469	0.482	0.47	0.468	0.478	0.482	0.495	0.485	0.493	0.492	0.465	0.453	0.448	0.458	0.465	0.463	0.474	0.47	0.475
1135	0.49	0.356	0.379	0.403	0.433	0.452	0.472	0.477	0.48	0.47	0.389	0.39	0.407	0.428	0.44	0.452	0.459	0.469	0.481	0.469	0.468	0.478	0.482	0.495	0.485	0.493	0.492	0.466	0.453	0.448	0.457	0.464	0.463	0.474	0.47	0.475
1150	0.49	0.356	0.379	0.403	0.433	0.452	0.472	0.477	0.48	0.47	0.388	0.389	0.406	0.427	0.44	0.452	0.459	0.469	0.482	0.47	0.468	0.478	0.482	0.495	0.485	0.493	0.492	0.465	0.453	0.448	0.457	0.464	0.463	0.474	0.47	0.475
1164	0.49	0.355	0.377	0.401	0.432	0.451	0.472	0.476	0.48	0.47	0.387	0.389	0.406	0.427	0.44	0.452	0.459	0.469	0.481	0.469	0.467	0.478	0.481	0.495	0.485	0.492	0.492	0.466	0.453	0.448	0.457	0.464	0.463	0.474	0.47	0.475
1179	0.49	0.354	0.377	0.401	0.432	0.451	0.472	0.476	0.48	0.47	0.387	0.388	0.405	0.427	0.439	0.451	0.459	0.469	0.48	0.469	0.467	0.477	0.481	0.494	0.484	0.492	0.491	0.466	0.452	0.447	0.457	0.464	0.463	0.474	0.47	0.475
1193	0.489	0.354	0.376	0.4	0.431	0.45	0.471	0.476	0.48	0.47	0.386	0.387	0.405	0.426	0.439	0.451	0.459	0.469	0.481	0.469	0.467	0.477	0.481	0.494	0.484	0.492	0.491	0.465	0.452	0.447	0.457	0.464	0.463	0.474	0.469	0.475
1207	0.489	0.353	0.375	0.399	0.431	0.45	0.471	0.476	0.479	0.47	0.386	0.387	0.404	0.426	0.439	0.451	0.459	0.468	0.481	0.47	0.467	0.477	0.481	0.494	0.484	0.492	0.492	0.465	0.452	0.447	0.456	0.464	0.463	0.474	0.469	0.474
															0.438	0.45	0.458	0.468	0.481	0.47	0.466	0.477	0.481	0.494	0.484	0.492	0.491	0.465	0.452	0.447	0.456	0.464	0.463	0.473	0.469	0.475
1236	0.489	0.352	0.374	0.398	0.43	0.449	0.47	0.475	0.479	0.469	0.384	0.386	0.403	0.425	0.438	0.45	0.458	0.468	0.481	0.47	0.466	0.477	0.481	0.494	0.484	0.492	0.491	0.465	0.451	0.447	0.457	0.464	0.463	0.474	0.47	0.474
1251	0.489	0.352	0.373	0.397	0.429	0.449	0.47	0.475	0.479	0.47	0.384	0.385	0.403	0.425	0.437	0.45	0.458	0.468	0.481	0.47	0.466	0.477	0.48	0.494	0.484	0.492	0.491	0.465	0.451	0.446	0.456	0.463	0.463	0.473	0.469	0.474
1265	0.489	0.352	0.372	0.397	0.429	0.449	0.47	0.475	0.479	0.47	0.383	0.384	0.402	0.424	0.437	0.45	0.458	0.468	0.481	0.47	0.466	0.477	0.48	0.494	0.484	0.492	0.491	0.464	0.45	0.446	0.456	0.463	0.462	0.473	0.469	0.474
1279	0.488	0.351	0.371	0.396	0.428	0.448	0.469	0.474	0.478	0.469	0.383	0.384	0.402	0.423	0.437	0.449	0.458	0.468	0.481	0.47	0.466	0.476	0.48	0.494	0.484	0.492	0.491	0.464	0.45	0.445	0.456	0.463	0.462	0.473	0.469	0.474
1294	0.488	0.351	0.371	0.395	0.427	0.447	0.469	0.474	0.478	0.469	0.382	0.383	0.401	0.423	0.436	0.449	0.457	0.468	0.48	0.469	0.465	0.476	0.48	0.493	0.484	0.492	0.491	0.464	0.45	0.445	0.456	0.463	0.462	0.473	0.469	0.474
1308	0.488	0.35	0.37	0.394	0.426	0.447	0.468	0.474	0.478	0.469	0.381	0.383	0.401	0.422	0.436	0.449	0.457	0.467	0.48	0.469	0.465	0.476	0.479	0.493	0.483	0.491	0.49	0.464	0.449	0.445	0.455	0.463	0.462	0.473	0.468	0.474
1323	0.488	0.35	0.37	0.394	0.426	0.447	0.468	0.474	0.478	0.469	0.38	0.382	0.4	0.422	0.435	0.448	0.457	0.467	0.48	0.47	0.465	0.475	0.479	0.493	0.483	0.491	0.49	0.464	0.449	0.445	0.455	0.463	0.462	0.473	0.469	0.474
1337	0.488	0.35	0.369	0.393	0.425	0.446	0.468	0.473	0.478	0.469	0.38	0.382	0.4	0.421	0.435	0.448	0.457	0.467	0.479	0.469	0.465	0.475	0.479	0.493	0.483	0.491	0.49	0.464	0.449	0.445	0.455	0.462	0.462	0.472	0.468	0.473
1351	0.488	0.349	0.368	0.392	0.425	0.446	0.468	0.473	0.477	0.468	0.379	0.381	0.399	0.421	0.434	0.448	0.456	0.467	0.48	0.47	0.465	0.475	0.48	0.493	0.483	0.492	0.491	0.463	0.449	0.444	0.455	0.462	0.461	0.472	0.468	0.473
1366	0.488	0.35	0.368	0.392	0.425	0.446	0.468	0.473	0.478	0.468	0.378	0.381	0.398	0.42	0.434	0.447	0.456	0.466	0.479	0.47	0.465	0.475	0.479	0.493	0.483	0.491	0.49	0.464	0.449	0.444	0.455	0.463	0.462	0.472	0.468	0.473
1380	0.488	0.349	0.367	0.391	0.424	0.446	0.467	0.473	0.478	0.468	0.377	0.38	0.398	0.42	0.434	0.447	0.456	0.466	0.479	0.469	0.464	0.474	0.479	0.493	0.483	0.491	0.49	0.464	0.448	0.444	0.455	0.462	0.462	0.472	0.468	0.473
1394	0.488	0.349	0.367	0.391	0.424	0.445	0.467	0.473	0.477	0.468	0.377	0.379	0.397	0.419	0.433	0.447	0.456	0.466	0.479	0.47	0.464	0.474	0.479	0.493	0.483	0.491	0.49	0.463	0.448	0.444	0.454	0.462	0.461	0.472	0.468	0.473
1409	0.488	0.349	0.366	0.39	0.423	0.445	0.467	0.473	0.477	0.468	0.377	0.379	0.397	0.419	0.433	0.446	0.455	0.466	0.479	0.47	0.464	0.474	0.478	0.492	0.483	0.491	0.49	0.463	0.448	0.443	0.454	0.462	0.461	0.472	0.468	0.473
1423	0.488	0.349	0.366	0.39	0.423	0.444	0.466	0.473	0.477	0.468	0.376	0.378	0.396	0.418	0.432	0.446	0.455	0.466	0.479	0.47	0.464	0.474	0.478	0.492	0.482	0.49	0.489	0.463	0.447	0.443	0.454	0.461	0.461	0.472	0.468	0.473
1438	0.488	0.349	0.365	0.389	0.422	0.444	0.466	0.472	0.477	0.468	0.375	0.378	0.396	0.418	0.432	0.446	0.455	0.466	0.478	0.47	0.463	0.474	0.478	0.492	0.482	0.49	0.489	0.464	0.447	0.443	0.454	0.462	0.461	0.472	0.468	0.473
1452	0.487	0.348	0.364	0.388	0.422	0.444	0.466	0.472	0.477	0.468	0.375	0.377	0.396	0.418	0.432	0.446	0.455	0.466	0.478	0.47	0.463	0.474	0.478	0.492	0.482	0.49	0.489	0.463	0.447	0.443	0.454	0.462	0.461	0.472	0.468	0.473
1466	0.488	0.348	0.364	0.388	0.421	0.443	0.466	0.472	0.477	0.468	0.374	0.377	0.395	0.418	0.432	0.446	0.455	0.466	0.479	0.47	0.463	0.473	0.478	0.492	0.482	0.49	0.489	0.463	0.447	0.442	0.454	0.461	0.46	0.471	0.467	0.472
1481	0.487	0.348	0.363	0.387	0.421	0.443	0.465	0.472	0.476	0.468	0.374	0.376	0.395	0.417	0.431	0.445	0.455	0.466	0.479	0.47	0.463	0.473	0.478	0.492	0.482	0.49	0.489	0.463	0.447	0.442	0.453	0.461	0.46	0.471	0.467	0.472
1495	0.487	0.348	0.363	0.387	0.42	0.442	0.465	0.472	0.476	0.468	0.373	0.376	0.394	0.417	0.431	0.445	0.454	0.465	0.478	0.47	0.463	0.473	0.478	0.491	0.482	0.49	0.489	0.463	0.447	0.442	0.453	0.461	0.461	0.471	0.468	0.472
1509	0.487	0.348	0.362	0.386	0.42	0.442	0.465	0.471	0.476	0.468	0.372	0.375	0.394	0.416	0.431	0.445	0.454	0.465	0.478	0.47	0.463	0.473	0.478	0.491	0.482	0.49	0.489	0.463	0.446	0.442	0.453	0.461	0.46	0.471	0.467	0.472
1524	0.487	0.347	0.362	0.385	0.419	0.442	0.465	0.471	0.476	0.467	0.372	0.375	0.393	0.416	0.43	0.444	0.454	0.465	0.478	0.47	0.463	0.473	0.477	0.491	0.482	0.49	0.489	0.463	0.446	0.442	0.453	0.461	0.46	0.471	0.467	0.472
1538	0.487	0.348	0.361	0.385	0.419	0.441	0.464	0.471	0.475	0.468	0.371	0.374	0.393	0.416	0.43	0.444	0.454	0.465	0.478	0.47	0.462	0.473	0.477	0.491	0.482	0.489	0.488	0.463	0.446	0.442	0.453	0.461	0.46	0.471	0.467	0.472
1553	0.487	0.348	0.361	0.384	0.419	0.441	0.464	0.471	0.475	0.468	0.371	0.374	0.393	0.415	0.43	0.444	0.454	0.465	0.479	0.471	0.462	0.473	0.477	0.491	0.481	0.49	0.489	0.462	0.445	0.441	0.453	0.46	0.46	0.471	0.467	0.472
1567	0.487	0.348	0.36	0.384	0.418	0.441	0.464	0.47	0.475	0.467	0.37	0.373	0.392	0.415	0.429	0.444	0.454	0.465	0.478	0.471	0.463	0.472	0.477	0.491	0.481	0.49	0.489	0.462	0.445	0.441	0.452	0.46	0.46	0.47	0.467	0.472
1581	0.486	0.347	0.36	0.383	0.417	0.44	0.463	0.47	0.475	0.468	0.37	0.373	0.392	0.415	0.429	0.444	0.454	0.465	0.478	0.47	0.462	0.472	0.477	0.491	0.481	0.489	0.488	0.462	0.445	0.441	0.452	0.46	0.46	0.47	0.466	0.472
1596	0.486	0.347	0.36	0.383	0.417	0.44	0.463	0.47	0.475	0.468	0.369	0.372	0.392	0.414	0.429	0.443	0.453	0.465	0.477	0.47	0.462	0.472	0.476	0.491	0.481	0.489	0.488	0.462	0.445	0.44	0.452	0.46	0.46	0.47	0.466	0.472
1610	0.486	0.347	0.359	0.382	0.417	0.44	0.463	0.47	0.475	0.467	0.369	0.372	0.391	0.413	0.428	0.443	0.453	0.464	0.477	0.471	0.462	0.472	0.476	0.49	0.481	0.489	0.488	0.462	0.444	0.44	0.452	0.46	0.459	0.47	0.466	0.471
1624	0.486	0.347	0.359	0.382	0.416	0.439	0.463	0.469	0.474	0.468	0.369	0.372	0.391	0.414	0.428	0.443	0.453	0.465	0.478	0.471	0.462	0.472	0.477	0.491	0.481	0.489	0.488	0.462	0.444	0.44	0.452	0.46	0.459	0.47	0.466	0.471
1639	0.486	0.347	0.358	0.381	0.416	0.439	0.462	0.469	0.474	0.467	0.368	0.371	0.39	0.413	0.428	0.442	0.453	0.464	0.478	0.471	0.462	0.472	0.476	0.491	0.481	0.489	0.488	0.462	0.444	0.44	0.452	0.46	0.459	0.47	0.466	0.471
1653	0.486	0.347	0.358	0.381	0.415	0.439	0.462	0.469	0.474	0.467	0.367	0.37	0.39	0.412	0.427	0.442	0.453	0.464	0.478	0.471	0.462	0.472	0.477	0.491	0.481	0.489	0.488	0.461	0.444	0.439	0.451	0.459	0.459	0.47	0.466	0.471
1667	0.487	0.347	0.358	0.381	0.415	0.439	0.462	0.47	0.475	0.467	0.366	0.37	0.389	0.412	0.427	0.442	0.452	0.464	0.477	0.471	0.461	0.471	0.476	0.49	0.481	0.489	0.488	0.462	0.444	0.439	0.451	0.459	0.459	0.47	0.466	0.471
1682	0.486	0.347	0.357	0.38	0.414	0.438	0.462	0.469	0.474	0.466	0.366	0.369	0.389	0.411	0.426	0.441	0.452	0.463	0.478	0.471	0.461	0.471	0.476	0.49	0.48	0.489	0.488	0.462	0.444	0.439	0.451	0.46	0.459	0.47	0.466	0.471
1696	0.486	0.347	0.356	0.379	0.414	0.438	0.461	0.469	0.474	0.467	0.366	0.369	0.389	0.411	0.426	0.441	0.452	0.464	0.477	0.471	0.461	0.471	0.476	0.49	0.48	0.489	0.487	0.462	0.444	0.439	0.451	0.459	0.459	0.47	0.466	0.471
1711	0.486	0.347	0.356	0.379	0.413	0.437	0.461	0.469	0.474	0.467	0.365	0.368	0.388	0.411	0.426	0.441	0.452	0.464	0.477	0.471	0.461	0.47	0.475	0.489	0.48	0.488	0.487	0.461	0.443	0.439	0.451	0.459	0.459	0.47	0.466	0.471

## Sheet: Raw_2 WT+HCl
	AtlA																		AtlE
Time	Exponential CW + HCl									Stationary CW + HCl									Exponential CW + HCl									Stationary CW + HCl
	0	4	2	1	0.5	0.25	0.125	0.0625	0.031	0	4	2	1	0.5	0.25	0.125	0.0625	0.031	0	4	2	1	0.5	0.25	0.125	0.0625	0.031	0	4	2	1	0.5	0.25	0.125	0.0625	0.031
0	0.494	0.484	0.471	0.474	0.484	0.481	0.493	0.494	0.497	0.479	0.479	0.469	0.461	0.471	0.466	0.472	0.473	0.478	0.505	0.497	0.493	0.491	0.496	0.492	0.501	0.506	0.504	0.483	0.473	0.474	0.473	0.479	0.47	0.474	0.484	0.48
15	0.494	0.484	0.475	0.476	0.484	0.483	0.491	0.491	0.497	0.477	0.478	0.469	0.464	0.47	0.467	0.468	0.474	0.475	0.503	0.499	0.494	0.492	0.498	0.494	0.5	0.506	0.503	0.481	0.479	0.475	0.475	0.48	0.473	0.474	0.476	0.478
29	0.492	0.484	0.472	0.475	0.484	0.483	0.491	0.49	0.497	0.476	0.475	0.467	0.465	0.467	0.466	0.469	0.474	0.475	0.502	0.499	0.494	0.492	0.496	0.491	0.498	0.503	0.502	0.48	0.482	0.472	0.474	0.48	0.471	0.472	0.478	0.478
43	0.492	0.479	0.472	0.474	0.483	0.483	0.49	0.491	0.497	0.475	0.475	0.465	0.463	0.467	0.466	0.468	0.473	0.474	0.501	0.503	0.494	0.493	0.497	0.492	0.497	0.504	0.503	0.479	0.477	0.472	0.474	0.478	0.469	0.472	0.477	0.478
58	0.492	0.477	0.47	0.473	0.482	0.483	0.489	0.491	0.496	0.474	0.475	0.464	0.462	0.467	0.466	0.467	0.472	0.474	0.499	0.501	0.493	0.492	0.496	0.491	0.496	0.503	0.502	0.478	0.479	0.472	0.473	0.478	0.468	0.472	0.476	0.478
72	0.491	0.475	0.468	0.473	0.481	0.482	0.489	0.49	0.495	0.473	0.474	0.462	0.462	0.466	0.465	0.467	0.471	0.473	0.499	0.5	0.493	0.491	0.495	0.491	0.495	0.503	0.502	0.477	0.477	0.472	0.473	0.477	0.468	0.471	0.476	0.478
87	0.491	0.472	0.467	0.472	0.481	0.482	0.488	0.49	0.495	0.473	0.472	0.461	0.461	0.465	0.464	0.467	0.471	0.473	0.499	0.499	0.492	0.491	0.495	0.49	0.495	0.501	0.501	0.476	0.476	0.471	0.472	0.476	0.467	0.471	0.475	0.477
101	0.491	0.47	0.465	0.47	0.479	0.482	0.488	0.489	0.494	0.473	0.47	0.459	0.46	0.464	0.463	0.466	0.47	0.472	0.498	0.498	0.491	0.491	0.495	0.49	0.494	0.501	0.5	0.476	0.476	0.471	0.471	0.476	0.467	0.471	0.474	0.476
115	0.49	0.467	0.464	0.469	0.479	0.482	0.487	0.489	0.494	0.472	0.469	0.458	0.459	0.463	0.463	0.466	0.47	0.472	0.498	0.498	0.491	0.49	0.494	0.489	0.493	0.5	0.5	0.476	0.475	0.47	0.471	0.475	0.466	0.47	0.474	0.476
130	0.489	0.465	0.462	0.468	0.477	0.481	0.486	0.488	0.493	0.472	0.468	0.457	0.459	0.463	0.462	0.465	0.47	0.472	0.498	0.497	0.491	0.49	0.494	0.489	0.493	0.5	0.5	0.475	0.474	0.47	0.47	0.474	0.466	0.47	0.474	0.475
144	0.489	0.463	0.46	0.466	0.477	0.48	0.486	0.488	0.493	0.472	0.466	0.456	0.458	0.462	0.462	0.465	0.47	0.471	0.497	0.496	0.49	0.49	0.494	0.489	0.493	0.499	0.499	0.476	0.474	0.469	0.47	0.474	0.466	0.469	0.473	0.475
158	0.489	0.461	0.458	0.465	0.476	0.479	0.486	0.487	0.492	0.472	0.465	0.455	0.457	0.462	0.461	0.465	0.469	0.471	0.496	0.495	0.49	0.489	0.493	0.488	0.492	0.498	0.498	0.475	0.474	0.469	0.47	0.474	0.465	0.469	0.473	0.475
173	0.489	0.459	0.457	0.464	0.475	0.478	0.485	0.486	0.492	0.472	0.463	0.454	0.456	0.462	0.461	0.464	0.469	0.471	0.496	0.495	0.489	0.489	0.493	0.487	0.492	0.498	0.498	0.475	0.473	0.469	0.469	0.473	0.465	0.468	0.472	0.474
187	0.489	0.457	0.455	0.462	0.474	0.477	0.484	0.486	0.492	0.471	0.462	0.452	0.456	0.461	0.46	0.464	0.469	0.471	0.496	0.495	0.491	0.488	0.493	0.487	0.491	0.498	0.498	0.474	0.473	0.468	0.469	0.473	0.464	0.468	0.472	0.474
201	0.488	0.455	0.454	0.461	0.473	0.476	0.484	0.486	0.491	0.471	0.46	0.451	0.455	0.461	0.46	0.463	0.468	0.47	0.496	0.494	0.489	0.488	0.493	0.487	0.491	0.497	0.497	0.474	0.472	0.468	0.469	0.473	0.464	0.468	0.472	0.474
216	0.488	0.453	0.452	0.46	0.472	0.475	0.483	0.485	0.49	0.471	0.458	0.45	0.454	0.46	0.459	0.463	0.468	0.47	0.495	0.494	0.489	0.488	0.492	0.487	0.491	0.497	0.497	0.474	0.472	0.468	0.468	0.472	0.464	0.467	0.471	0.474
230	0.488	0.451	0.451	0.459	0.471	0.475	0.483	0.485	0.491	0.471	0.457	0.449	0.453	0.459	0.459	0.463	0.468	0.47	0.495	0.493	0.488	0.488	0.492	0.486	0.491	0.496	0.496	0.474	0.472	0.468	0.468	0.472	0.464	0.467	0.471	0.473
244	0.488	0.449	0.449	0.458	0.47	0.474	0.482	0.485	0.49	0.471	0.455	0.447	0.452	0.459	0.458	0.462	0.467	0.47	0.495	0.493	0.488	0.487	0.492	0.486	0.49	0.496	0.496	0.474	0.471	0.467	0.468	0.472	0.464	0.467	0.471	0.473
259	0.487	0.447	0.447	0.456	0.469	0.473	0.482	0.484	0.489	0.471	0.454	0.446	0.452	0.458	0.458	0.462	0.467	0.469	0.494	0.492	0.487	0.487	0.491	0.486	0.49	0.496	0.496	0.473	0.471	0.467	0.468	0.472	0.463	0.467	0.471	0.473
273	0.487	0.445	0.446	0.455	0.468	0.473	0.481	0.483	0.489	0.47	0.452	0.445	0.45	0.457	0.457	0.461	0.466	0.469	0.494	0.492	0.487	0.487	0.492	0.486	0.49	0.496	0.496	0.473	0.47	0.467	0.467	0.471	0.463	0.467	0.47	0.472
288	0.487	0.443	0.444	0.454	0.468	0.472	0.481	0.483	0.489	0.47	0.45	0.444	0.449	0.457	0.456	0.461	0.466	0.468	0.494	0.492	0.487	0.487	0.491	0.485	0.489	0.495	0.495	0.473	0.47	0.466	0.467	0.471	0.463	0.467	0.47	0.472
302	0.487	0.441	0.443	0.452	0.467	0.471	0.48	0.483	0.488	0.47	0.449	0.442	0.449	0.456	0.456	0.46	0.466	0.468	0.494	0.491	0.486	0.486	0.491	0.485	0.489	0.495	0.495	0.473	0.47	0.466	0.467	0.471	0.463	0.466	0.47	0.472
316	0.486	0.439	0.441	0.451	0.466	0.47	0.48	0.482	0.488	0.47	0.448	0.441	0.448	0.455	0.455	0.46	0.466	0.468	0.493	0.491	0.486	0.486	0.49	0.485	0.488	0.494	0.494	0.473	0.469	0.466	0.467	0.471	0.462	0.466	0.47	0.472
331	0.486	0.437	0.439	0.45	0.465	0.469	0.479	0.481	0.487	0.47	0.446	0.44	0.447	0.455	0.455	0.46	0.465	0.468	0.493	0.491	0.485	0.485	0.49	0.485	0.488	0.494	0.494	0.473	0.469	0.466	0.466	0.47	0.462	0.466	0.469	0.471
345	0.486	0.435	0.438	0.449	0.464	0.469	0.478	0.481	0.487	0.469	0.445	0.439	0.446	0.454	0.454	0.459	0.465	0.467	0.493	0.49	0.485	0.485	0.49	0.485	0.488	0.494	0.494	0.472	0.469	0.465	0.466	0.47	0.462	0.466	0.469	0.471
360	0.485	0.433	0.437	0.448	0.463	0.468	0.478	0.48	0.487	0.469	0.443	0.438	0.445	0.453	0.454	0.459	0.465	0.467	0.493	0.49	0.485	0.485	0.49	0.484	0.488	0.494	0.494	0.472	0.469	0.465	0.466	0.47	0.462	0.466	0.469	0.471
374	0.486	0.431	0.435	0.447	0.462	0.468	0.478	0.48	0.486	0.469	0.441	0.436	0.444	0.453	0.453	0.459	0.464	0.466	0.492	0.489	0.485	0.485	0.489	0.484	0.488	0.493	0.493	0.472	0.468	0.465	0.466	0.469	0.462	0.466	0.469	0.471
388	0.486	0.429	0.434	0.446	0.462	0.467	0.477	0.48	0.486	0.469	0.44	0.435	0.443	0.452	0.453	0.458	0.464	0.466	0.492	0.489	0.485	0.484	0.489	0.484	0.488	0.493	0.493	0.472	0.468	0.465	0.465	0.469	0.462	0.465	0.469	0.471
403	0.485	0.427	0.433	0.445	0.461	0.466	0.477	0.479	0.486	0.469	0.439	0.434	0.442	0.452	0.452	0.458	0.464	0.466	0.492	0.488	0.484	0.484	0.489	0.483	0.487	0.493	0.493	0.471	0.467	0.464	0.465	0.469	0.461	0.465	0.468	0.47
417	0.485	0.425	0.432	0.444	0.46	0.466	0.476	0.479	0.486	0.469	0.437	0.433	0.441	0.451	0.452	0.458	0.463	0.466	0.492	0.488	0.484	0.484	0.488	0.483	0.487	0.492	0.492	0.471	0.467	0.464	0.465	0.469	0.461	0.465	0.468	0.47
431	0.485	0.423	0.43	0.443	0.459	0.465	0.476	0.479	0.485	0.468	0.436	0.432	0.44	0.45	0.451	0.457	0.463	0.465	0.492	0.488	0.483	0.484	0.488	0.483	0.487	0.493	0.492	0.471	0.467	0.464	0.464	0.468	0.461	0.465	0.468	0.47
446	0.485	0.422	0.429	0.442	0.459	0.465	0.475	0.479	0.485	0.468	0.434	0.431	0.439	0.449	0.451	0.457	0.463	0.465	0.492	0.487	0.483	0.483	0.488	0.483	0.487	0.492	0.492	0.471	0.466	0.464	0.464	0.468	0.46	0.464	0.467	0.47
460	0.485	0.42	0.428	0.441	0.458	0.464	0.475	0.478	0.485	0.468	0.433	0.429	0.438	0.449	0.45	0.456	0.462	0.465	0.492	0.487	0.483	0.483	0.488	0.483	0.486	0.492	0.492	0.471	0.466	0.463	0.464	0.468	0.461	0.464	0.468	0.469
474	0.485	0.419	0.427	0.44	0.457	0.464	0.475	0.478	0.484	0.468	0.432	0.428	0.438	0.448	0.45	0.456	0.462	0.465	0.491	0.487	0.483	0.483	0.488	0.482	0.486	0.491	0.491	0.471	0.466	0.463	0.464	0.468	0.46	0.464	0.467	0.469
489	0.484	0.416	0.425	0.439	0.456	0.463	0.474	0.477	0.484	0.468	0.431	0.427	0.437	0.448	0.449	0.456	0.462	0.465	0.491	0.486	0.482	0.483	0.487	0.482	0.486	0.492	0.491	0.47	0.466	0.463	0.464	0.467	0.46	0.464	0.467	0.469
503	0.484	0.414	0.423	0.437	0.455	0.462	0.473	0.477	0.483	0.468	0.43	0.426	0.436	0.447	0.449	0.455	0.462	0.464	0.492	0.486	0.482	0.483	0.487	0.482	0.486	0.492	0.491	0.47	0.465	0.462	0.463	0.467	0.459	0.464	0.466	0.469
518	0.484	0.413	0.422	0.436	0.454	0.462	0.473	0.477	0.483	0.467	0.428	0.425	0.435	0.447	0.448	0.455	0.462	0.464	0.491	0.486	0.482	0.482	0.487	0.482	0.486	0.491	0.491	0.47	0.465	0.462	0.463	0.467	0.46	0.463	0.467	0.468
532	0.483	0.411	0.421	0.436	0.454	0.461	0.473	0.476	0.483	0.467	0.427	0.424	0.434	0.446	0.448	0.455	0.461	0.464	0.491	0.485	0.481	0.482	0.487	0.482	0.485	0.491	0.491	0.47	0.465	0.462	0.463	0.466	0.459	0.463	0.466	0.468
546	0.483	0.409	0.42	0.435	0.453	0.461	0.472	0.476	0.483	0.467	0.426	0.423	0.433	0.445	0.447	0.454	0.461	0.464	0.491	0.485	0.481	0.482	0.487	0.481	0.485	0.491	0.49	0.47	0.464	0.462	0.463	0.466	0.459	0.463	0.466	0.468
561	0.483	0.407	0.419	0.434	0.452	0.46	0.472	0.476	0.482	0.467	0.425	0.421	0.432	0.445	0.447	0.454	0.461	0.463	0.49	0.484	0.481	0.481	0.486	0.481	0.485	0.49	0.49	0.47	0.464	0.462	0.462	0.467	0.459	0.463	0.466	0.468
575	0.483	0.406	0.418	0.433	0.452	0.46	0.472	0.475	0.482	0.467	0.424	0.42	0.432	0.444	0.447	0.454	0.46	0.463	0.49	0.484	0.48	0.481	0.486	0.481	0.485	0.49	0.49	0.47	0.464	0.461	0.463	0.467	0.459	0.463	0.466	0.468
590	0.483	0.404	0.416	0.432	0.451	0.459	0.471	0.475	0.482	0.467	0.423	0.42	0.431	0.444	0.446	0.453	0.46	0.463	0.49	0.484	0.48	0.481	0.486	0.481	0.485	0.49	0.49	0.47	0.464	0.461	0.462	0.466	0.459	0.463	0.466	0.468
604	0.483	0.402	0.415	0.431	0.45	0.458	0.471	0.475	0.481	0.466	0.422	0.419	0.43	0.443	0.446	0.453	0.46	0.463	0.49	0.483	0.48	0.481	0.486	0.481	0.484	0.49	0.49	0.469	0.463	0.461	0.462	0.466	0.459	0.462	0.466	0.467
618	0.483	0.401	0.414	0.43	0.449	0.458	0.47	0.475	0.481	0.466	0.42	0.417	0.429	0.442	0.445	0.452	0.459	0.462	0.49	0.483	0.479	0.481	0.486	0.481	0.484	0.49	0.49	0.469	0.463	0.461	0.462	0.466	0.459	0.462	0.465	0.467
633	0.482	0.399	0.413	0.429	0.449	0.458	0.47	0.474	0.481	0.466	0.419	0.416	0.428	0.442	0.445	0.452	0.459	0.462	0.49	0.483	0.479	0.481	0.486	0.48	0.484	0.49	0.489	0.469	0.463	0.46	0.462	0.466	0.459	0.462	0.465	0.467
647	0.482	0.397	0.411	0.428	0.448	0.457	0.47	0.474	0.481	0.466	0.418	0.416	0.427	0.441	0.444	0.452	0.459	0.462	0.49	0.482	0.479	0.48	0.485	0.48	0.484	0.489	0.489	0.469	0.462	0.46	0.461	0.465	0.458	0.462	0.465	0.467
661	0.483	0.396	0.411	0.428	0.447	0.457	0.469	0.474	0.481	0.466	0.417	0.415	0.427	0.44	0.444	0.452	0.458	0.462	0.49	0.482	0.479	0.48	0.485	0.48	0.484	0.489	0.489	0.468	0.462	0.46	0.461	0.465	0.458	0.462	0.464	0.466
676	0.483	0.395	0.41	0.427	0.447	0.457	0.469	0.474	0.481	0.466	0.416	0.414	0.426	0.44	0.443	0.451	0.459	0.462	0.489	0.481	0.478	0.479	0.485	0.48	0.484	0.489	0.489	0.469	0.462	0.46	0.461	0.465	0.458	0.462	0.465	0.467
690	0.482	0.393	0.408	0.426	0.446	0.456	0.469	0.473	0.48	0.465	0.415	0.413	0.425	0.439	0.443	0.451	0.458	0.461	0.489	0.481	0.478	0.479	0.485	0.48	0.484	0.489	0.489	0.469	0.461	0.459	0.461	0.465	0.458	0.462	0.465	0.466
705	0.482	0.392	0.407	0.425	0.445	0.455	0.468	0.473	0.48	0.465	0.414	0.412	0.425	0.439	0.442	0.451	0.458	0.461	0.489	0.481	0.478	0.479	0.484	0.479	0.483	0.489	0.488	0.468	0.461	0.459	0.461	0.465	0.458	0.461	0.464	0.466
719	0.482	0.391	0.406	0.425	0.445	0.455	0.468	0.473	0.48	0.465	0.413	0.411	0.424	0.438	0.442	0.45	0.458	0.461	0.489	0.481	0.478	0.479	0.484	0.479	0.483	0.489	0.488	0.468	0.461	0.459	0.46	0.464	0.458	0.461	0.465	0.466
733	0.483	0.39	0.406	0.424	0.445	0.455	0.468	0.473	0.48	0.465	0.412	0.411	0.423	0.438	0.442	0.45	0.458	0.461	0.489	0.48	0.477	0.479	0.484	0.479	0.483	0.488	0.488	0.468	0.461	0.459	0.46	0.464	0.458	0.461	0.464	0.466
747	0.482	0.388	0.404	0.423	0.444	0.454	0.468	0.473	0.48	0.465	0.411	0.41	0.423	0.437	0.441	0.45	0.457	0.461	0.488	0.48	0.477	0.479	0.484	0.479	0.483	0.488	0.488	0.468	0.46	0.459	0.46	0.464	0.458	0.461	0.464	0.466
762	0.482	0.386	0.403	0.422	0.443	0.454	0.467	0.472	0.479	0.465	0.41	0.409	0.422	0.436	0.441	0.45	0.457	0.461	0.488	0.48	0.477	0.478	0.484	0.479	0.483	0.488	0.488	0.468	0.46	0.458	0.46	0.464	0.458	0.461	0.464	0.466
776	0.482	0.385	0.402	0.421	0.442	0.453	0.467	0.472	0.479	0.465	0.41	0.408	0.421	0.436	0.441	0.449	0.457	0.461	0.488	0.479	0.476	0.478	0.484	0.479	0.482	0.488	0.488	0.468	0.46	0.458	0.46	0.464	0.458	0.461	0.464	0.466
791	0.481	0.384	0.401	0.42	0.442	0.453	0.466	0.471	0.479	0.466	0.409	0.407	0.421	0.436	0.44	0.449	0.457	0.46	0.488	0.478	0.476	0.478	0.483	0.479	0.482	0.487	0.488	0.468	0.459	0.458	0.46	0.464	0.458	0.461	0.464	0.465
805	0.481	0.383	0.4	0.42	0.441	0.452	0.466	0.471	0.479	0.465	0.408	0.407	0.42	0.435	0.439	0.449	0.457	0.46	0.488	0.479	0.476	0.478	0.483	0.478	0.482	0.487	0.487	0.467	0.459	0.458	0.46	0.464	0.457	0.461	0.464	0.465
820	0.481	0.381	0.399	0.419	0.441	0.452	0.466	0.471	0.479	0.465	0.407	0.406	0.42	0.435	0.439	0.449	0.457	0.46	0.488	0.478	0.476	0.478	0.483	0.478	0.482	0.488	0.487	0.467	0.459	0.457	0.459	0.463	0.457	0.461	0.464	0.465
834	0.481	0.38	0.398	0.418	0.44	0.451	0.466	0.471	0.478	0.464	0.406	0.405	0.419	0.434	0.439	0.448	0.456	0.46	0.488	0.478	0.475	0.477	0.483	0.478	0.482	0.487	0.488	0.467	0.458	0.457	0.459	0.463	0.457	0.46	0.464	0.465
848	0.481	0.379	0.397	0.418	0.44	0.451	0.465	0.471	0.478	0.464	0.405	0.405	0.418	0.433	0.438	0.448	0.456	0.46	0.487	0.478	0.475	0.477	0.483	0.478	0.482	0.487	0.487	0.467	0.458	0.457	0.459	0.463	0.457	0.46	0.463	0.465
863	0.481	0.378	0.396	0.417	0.439	0.451	0.465	0.47	0.478	0.464	0.404	0.404	0.418	0.433	0.438	0.448	0.456	0.459	0.487	0.478	0.475	0.477	0.483	0.478	0.482	0.487	0.487	0.467	0.458	0.457	0.459	0.463	0.457	0.46	0.463	0.465
877	0.481	0.377	0.395	0.416	0.438	0.45	0.465	0.47	0.478	0.464	0.403	0.403	0.417	0.432	0.438	0.447	0.456	0.459	0.487	0.477	0.474	0.477	0.483	0.478	0.482	0.487	0.487	0.467	0.458	0.457	0.459	0.463	0.457	0.46	0.463	0.465
891	0.481	0.376	0.394	0.415	0.438	0.45	0.464	0.47	0.478	0.464	0.403	0.402	0.416	0.432	0.437	0.447	0.455	0.459	0.488	0.477	0.474	0.477	0.483	0.478	0.482	0.487	0.487	0.467	0.457	0.457	0.459	0.463	0.457	0.46	0.463	0.465
906	0.481	0.375	0.393	0.414	0.437	0.449	0.464	0.47	0.478	0.464	0.402	0.402	0.416	0.431	0.437	0.447	0.455	0.459	0.488	0.477	0.474	0.477	0.483	0.478	0.482	0.487	0.487	0.467	0.457	0.456	0.459	0.463	0.457	0.46	0.463	0.464
920	0.481	0.374	0.393	0.414	0.437	0.449	0.464	0.469	0.477	0.464	0.401	0.401	0.415	0.431	0.436	0.447	0.455	0.459	0.487	0.477	0.474	0.476	0.482	0.478	0.482	0.487	0.487	0.466	0.457	0.456	0.458	0.463	0.457	0.46	0.463	0.464
935	0.48	0.373	0.391	0.413	0.436	0.449	0.464	0.469	0.477	0.464	0.4	0.4	0.415	0.431	0.436	0.447	0.455	0.459	0.487	0.477	0.474	0.476	0.482	0.478	0.481	0.487	0.487	0.466	0.456	0.456	0.458	0.463	0.456	0.46	0.463	0.464
949	0.48	0.372	0.391	0.412	0.436	0.448	0.463	0.469	0.477	0.463	0.399	0.4	0.414	0.43	0.436	0.446	0.455	0.458	0.487	0.476	0.473	0.476	0.482	0.477	0.481	0.486	0.486	0.466	0.456	0.456	0.458	0.462	0.456	0.46	0.463	0.464
963	0.48	0.371	0.39	0.412	0.435	0.448	0.463	0.469	0.477	0.463	0.398	0.399	0.413	0.43	0.435	0.446	0.454	0.458	0.487	0.476	0.473	0.476	0.482	0.477	0.481	0.486	0.486	0.466	0.456	0.456	0.458	0.462	0.456	0.46	0.463	0.464
978	0.48	0.37	0.389	0.411	0.434	0.447	0.463	0.469	0.477	0.464	0.398	0.398	0.413	0.429	0.435	0.446	0.454	0.458	0.486	0.476	0.472	0.475	0.482	0.477	0.481	0.486	0.486	0.466	0.456	0.455	0.458	0.462	0.456	0.46	0.463	0.464
992	0.48	0.369	0.388	0.41	0.434	0.447	0.462	0.468	0.477	0.463	0.397	0.398	0.412	0.429	0.434	0.445	0.454	0.458	0.486	0.476	0.472	0.475	0.482	0.477	0.481	0.486	0.486	0.466	0.455	0.455	0.458	0.462	0.456	0.46	0.462	0.464
1006	0.48	0.368	0.387	0.409	0.433	0.447	0.462	0.468	0.476	0.464	0.397	0.397	0.412	0.429	0.434	0.445	0.455	0.458	0.486	0.476	0.472	0.475	0.482	0.477	0.481	0.486	0.486	0.466	0.455	0.455	0.457	0.462	0.456	0.459	0.462	0.464
1021	0.48	0.368	0.386	0.409	0.433	0.446	0.462	0.468	0.477	0.463	0.395	0.396	0.411	0.428	0.434	0.445	0.454	0.458	0.486	0.476	0.472	0.475	0.481	0.477	0.481	0.486	0.486	0.466	0.455	0.454	0.457	0.462	0.456	0.459	0.462	0.464
1035	0.48	0.367	0.386	0.408	0.432	0.446	0.462	0.468	0.476	0.463	0.395	0.396	0.411	0.427	0.434	0.445	0.454	0.458	0.486	0.476	0.472	0.475	0.481	0.477	0.481	0.486	0.486	0.466	0.454	0.454	0.457	0.462	0.456	0.459	0.462	0.464
1050	0.48	0.366	0.385	0.408	0.432	0.446	0.462	0.468	0.476	0.463	0.394	0.395	0.41	0.427	0.433	0.445	0.454	0.458	0.486	0.476	0.472	0.475	0.481	0.476	0.481	0.485	0.486	0.466	0.454	0.454	0.457	0.462	0.456	0.459	0.462	0.464
1064	0.48	0.365	0.384	0.407	0.431	0.445	0.462	0.468	0.476	0.463	0.393	0.395	0.41	0.427	0.433	0.444	0.454	0.458	0.486	0.475	0.471	0.474	0.481	0.476	0.48	0.485	0.486	0.466	0.454	0.454	0.457	0.462	0.456	0.459	0.462	0.464
1079	0.48	0.364	0.383	0.406	0.431	0.445	0.461	0.468	0.476	0.463	0.393	0.394	0.409	0.426	0.432	0.444	0.454	0.457	0.486	0.475	0.471	0.474	0.481	0.476	0.48	0.485	0.486	0.465	0.453	0.454	0.457	0.461	0.456	0.459	0.462	0.463
1093	0.481	0.364	0.383	0.406	0.431	0.445	0.461	0.468	0.476	0.463	0.392	0.393	0.409	0.426	0.432	0.444	0.453	0.457	0.486	0.475	0.471	0.474	0.481	0.476	0.48	0.485	0.486	0.465	0.453	0.453	0.457	0.461	0.455	0.459	0.462	0.463
1108	0.48	0.363	0.382	0.405	0.43	0.444	0.461	0.468	0.476	0.463	0.391	0.393	0.409	0.425	0.432	0.444	0.453	0.457	0.485	0.475	0.471	0.474	0.481	0.476	0.48	0.485	0.485	0.466	0.453	0.454	0.457	0.461	0.455	0.459	0.462	0.463
1122	0.48	0.362	0.381	0.404	0.429	0.444	0.46	0.467	0.475	0.463	0.391	0.392	0.408	0.425	0.431	0.443	0.453	0.457	0.485	0.475	0.47	0.473	0.48	0.476	0.48	0.485	0.485	0.465	0.453	0.453	0.457	0.461	0.455	0.459	0.462	0.463
1137	0.479	0.361	0.38	0.404	0.429	0.443	0.46	0.467	0.475	0.463	0.39	0.392	0.408	0.425	0.431	0.443	0.453	0.457	0.485	0.475	0.47	0.473	0.48	0.476	0.48	0.485	0.485	0.465	0.452	0.453	0.456	0.461	0.455	0.459	0.462	0.463
1151	0.479	0.36	0.379	0.403	0.428	0.443	0.46	0.466	0.475	0.463	0.389	0.391	0.407	0.424	0.431	0.443	0.453	0.457	0.486	0.476	0.47	0.474	0.48	0.476	0.48	0.485	0.485	0.465	0.452	0.453	0.456	0.461	0.455	0.459	0.462	0.463
1165	0.479	0.36	0.379	0.403	0.428	0.443	0.46	0.466	0.475	0.462	0.389	0.391	0.407	0.424	0.43	0.443	0.452	0.456	0.486	0.475	0.47	0.473	0.48	0.476	0.48	0.485	0.485	0.465	0.452	0.452	0.456	0.461	0.455	0.458	0.461	0.463
1180	0.48	0.359	0.378	0.402	0.428	0.443	0.46	0.466	0.475	0.463	0.388	0.39	0.406	0.423	0.43	0.442	0.452	0.457	0.485	0.475	0.47	0.473	0.48	0.476	0.48	0.485	0.485	0.465	0.452	0.453	0.456	0.461	0.455	0.459	0.462	0.463
1194	0.479	0.359	0.377	0.401	0.427	0.442	0.459	0.466	0.475	0.462	0.387	0.389	0.405	0.423	0.429	0.442	0.452	0.456	0.485	0.475	0.469	0.473	0.48	0.475	0.48	0.485	0.485	0.465	0.451	0.452	0.456	0.461	0.455	0.458	0.461	0.463
1208	0.478	0.356	0.376	0.4	0.427	0.441	0.459	0.465	0.474	0.462	0.386	0.389	0.405	0.424	0.429	0.442	0.452	0.456	0.485	0.474	0.469	0.473	0.482	0.476	0.48	0.485	0.485	0.464	0.449	0.452	0.456	0.464	0.455	0.458	0.461	0.462
1223	0.478	0.357	0.375	0.4	0.426	0.441	0.458	0.465	0.474	0.462	0.386	0.388	0.405	0.422	0.429	0.442	0.452	0.456	0.486	0.476	0.469	0.473	0.48	0.475	0.48	0.485	0.485	0.464	0.45	0.452	0.455	0.46	0.455	0.458	0.461	0.462
1237	0.479	0.357	0.375	0.399	0.426	0.441	0.459	0.465	0.474	0.462	0.385	0.388	0.404	0.422	0.428	0.442	0.452	0.456	0.485	0.476	0.469	0.472	0.48	0.475	0.48	0.485	0.485	0.464	0.45	0.452	0.455	0.46	0.454	0.458	0.461	0.462
1252	0.478	0.356	0.374	0.399	0.425	0.441	0.458	0.465	0.474	0.462	0.385	0.388	0.404	0.421	0.428	0.442	0.452	0.456	0.485	0.476	0.469	0.472	0.479	0.475	0.48	0.485	0.485	0.465	0.45	0.452	0.455	0.46	0.455	0.458	0.461	0.463
1266	0.478	0.355	0.373	0.398	0.424	0.44	0.458	0.465	0.474	0.462	0.384	0.387	0.403	0.421	0.428	0.441	0.451	0.456	0.485	0.476	0.469	0.472	0.479	0.475	0.479	0.484	0.485	0.464	0.45	0.451	0.455	0.46	0.455	0.458	0.46	0.462
1280	0.478	0.355	0.373	0.397	0.424	0.44	0.458	0.465	0.474	0.462	0.384	0.386	0.403	0.421	0.428	0.441	0.451	0.456	0.485	0.476	0.469	0.472	0.479	0.475	0.479	0.485	0.485	0.464	0.449	0.451	0.455	0.46	0.454	0.458	0.461	0.462
1295	0.479	0.355	0.372	0.397	0.424	0.44	0.458	0.465	0.474	0.462	0.383	0.386	0.402	0.42	0.427	0.441	0.451	0.456	0.485	0.476	0.469	0.472	0.479	0.475	0.479	0.485	0.485	0.464	0.449	0.451	0.455	0.46	0.454	0.458	0.461	0.462
1309	0.478	0.354	0.371	0.396	0.423	0.439	0.457	0.464	0.473	0.462	0.382	0.385	0.402	0.42	0.427	0.441	0.451	0.456	0.485	0.476	0.468	0.472	0.479	0.475	0.479	0.484	0.484	0.464	0.449	0.451	0.455	0.46	0.454	0.458	0.461	0.462
1324	0.478	0.354	0.371	0.396	0.423	0.439	0.457	0.464	0.473	0.462	0.382	0.385	0.402	0.419	0.427	0.441	0.451	0.456	0.485	0.476	0.468	0.472	0.479	0.475	0.479	0.484	0.484	0.464	0.449	0.451	0.455	0.46	0.454	0.458	0.461	0.462
1338	0.478	0.353	0.37	0.395	0.422	0.439	0.457	0.464	0.473	0.461	0.381	0.384	0.401	0.419	0.426	0.44	0.451	0.455	0.485	0.476	0.468	0.471	0.479	0.475	0.479	0.484	0.484	0.464	0.449	0.45	0.455	0.46	0.454	0.458	0.461	0.462
1352	0.477	0.352	0.369	0.394	0.422	0.438	0.456	0.464	0.473	0.462	0.38	0.384	0.401	0.419	0.426	0.44	0.451	0.455	0.485	0.476	0.468	0.471	0.478	0.474	0.479	0.484	0.484	0.464	0.448	0.45	0.454	0.46	0.454	0.458	0.46	0.462
1367	0.478	0.352	0.368	0.394	0.421	0.438	0.456	0.464	0.473	0.461	0.38	0.383	0.4	0.418	0.425	0.44	0.45	0.455	0.484	0.476	0.468	0.471	0.478	0.474	0.479	0.484	0.484	0.463	0.448	0.45	0.454	0.459	0.454	0.457	0.46	0.462
1381	0.478	0.352	0.368	0.394	0.421	0.438	0.456	0.464	0.473	0.462	0.379	0.383	0.4	0.418	0.425	0.439	0.45	0.455	0.485	0.476	0.468	0.471	0.478	0.474	0.479	0.484	0.484	0.464	0.448	0.45	0.454	0.46	0.454	0.457	0.461	0.462
1395	0.477	0.352	0.367	0.393	0.42	0.437	0.456	0.463	0.472	0.462	0.379	0.382	0.399	0.418	0.425	0.439	0.45	0.455	0.484	0.476	0.468	0.471	0.478	0.474	0.479	0.484	0.484	0.464	0.448	0.45	0.454	0.46	0.454	0.457	0.461	0.462
1410	0.477	0.351	0.367	0.392	0.42	0.437	0.455	0.463	0.472	0.462	0.378	0.382	0.399	0.417	0.425	0.439	0.45	0.455	0.484	0.476	0.467	0.47	0.478	0.474	0.478	0.484	0.484	0.464	0.447	0.449	0.454	0.46	0.454	0.457	0.461	0.462
1424	0.477	0.351	0.366	0.391	0.419	0.437	0.455	0.463	0.472	0.461	0.378	0.381	0.399	0.417	0.424	0.439	0.45	0.455	0.484	0.477	0.467	0.47	0.478	0.474	0.478	0.484	0.484	0.463	0.447	0.449	0.454	0.459	0.453	0.457	0.46	0.461
1439	0.477	0.35	0.365	0.391	0.419	0.436	0.455	0.463	0.472	0.461	0.377	0.381	0.398	0.416	0.424	0.439	0.45	0.455	0.484	0.477	0.467	0.47	0.478	0.474	0.478	0.484	0.484	0.463	0.447	0.448	0.453	0.459	0.453	0.457	0.46	0.461
1453	0.477	0.351	0.365	0.391	0.418	0.436	0.455	0.463	0.472	0.461	0.376	0.38	0.398	0.416	0.424	0.439	0.449	0.455	0.484	0.477	0.467	0.47	0.478	0.474	0.478	0.484	0.484	0.463	0.447	0.449	0.453	0.459	0.453	0.457	0.46	0.461
1467	0.477	0.35	0.364	0.39	0.418	0.436	0.455	0.463	0.472	0.461	0.376	0.38	0.397	0.415	0.423	0.438	0.449	0.454	0.484	0.477	0.467	0.47	0.478	0.474	0.478	0.483	0.483	0.463	0.447	0.449	0.453	0.459	0.453	0.457	0.46	0.461
1482	0.476	0.35	0.363	0.389	0.417	0.435	0.454	0.462	0.472	0.461	0.375	0.379	0.397	0.415	0.423	0.438	0.449	0.454	0.484	0.477	0.467	0.47	0.478	0.474	0.478	0.483	0.483	0.463	0.446	0.448	0.453	0.459	0.453	0.457	0.46	0.461
1496	0.477	0.35	0.363	0.389	0.417	0.435	0.454	0.462	0.472	0.461	0.374	0.378	0.396	0.415	0.422	0.438	0.449	0.454	0.484	0.477	0.467	0.47	0.478	0.473	0.478	0.483	0.483	0.463	0.446	0.448	0.453	0.459	0.453	0.457	0.46	0.461
1511	0.477	0.349	0.363	0.389	0.417	0.435	0.454	0.462	0.472	0.461	0.374	0.378	0.396	0.414	0.422	0.438	0.449	0.454	0.484	0.477	0.467	0.469	0.477	0.474	0.478	0.483	0.483	0.463	0.446	0.448	0.453	0.459	0.453	0.457	0.46	0.461
1525	0.476	0.349	0.362	0.388	0.417	0.434	0.454	0.462	0.471	0.461	0.373	0.378	0.396	0.414	0.422	0.437	0.449	0.454	0.484	0.477	0.466	0.469	0.477	0.473	0.478	0.483	0.483	0.463	0.446	0.448	0.453	0.459	0.453	0.457	0.46	0.461
1539	0.476	0.349	0.361	0.387	0.416	0.434	0.453	0.462	0.471	0.46	0.373	0.377	0.395	0.414	0.421	0.437	0.448	0.453	0.484	0.477	0.466	0.469	0.477	0.473	0.478	0.483	0.483	0.462	0.445	0.447	0.452	0.458	0.453	0.456	0.459	0.461
1554	0.476	0.348	0.361	0.387	0.416	0.434	0.453	0.462	0.471	0.46	0.372	0.376	0.395	0.413	0.421	0.437	0.448	0.453	0.484	0.477	0.466	0.469	0.477	0.473	0.478	0.483	0.483	0.462	0.445	0.447	0.452	0.458	0.453	0.456	0.459	0.461
1568	0.476	0.348	0.36	0.386	0.415	0.433	0.453	0.461	0.471	0.46	0.372	0.376	0.394	0.413	0.421	0.437	0.448	0.453	0.483	0.477	0.466	0.469	0.477	0.473	0.478	0.483	0.483	0.462	0.445	0.447	0.452	0.458	0.452	0.456	0.459	0.461
1583	0.477	0.349	0.36	0.386	0.415	0.434	0.453	0.462	0.471	0.46	0.371	0.375	0.394	0.413	0.42	0.436	0.448	0.453	0.483	0.477	0.466	0.469	0.477	0.473	0.477	0.483	0.483	0.462	0.445	0.447	0.452	0.458	0.452	0.456	0.459	0.461
1597	0.476	0.348	0.359	0.386	0.414	0.433	0.453	0.461	0.471	0.46	0.371	0.375	0.393	0.412	0.42	0.436	0.448	0.453	0.483	0.477	0.466	0.469	0.477	0.473	0.477	0.482	0.483	0.463	0.445	0.447	0.452	0.458	0.452	0.456	0.459	0.461
1611	0.476	0.348	0.359	0.385	0.414	0.433	0.453	0.461	0.471	0.46	0.37	0.374	0.393	0.412	0.42	0.436	0.447	0.453	0.483	0.477	0.466	0.468	0.476	0.473	0.477	0.482	0.482	0.462	0.444	0.446	0.452	0.458	0.452	0.456	0.459	0.46
1626	0.476	0.348	0.358	0.384	0.414	0.432	0.452	0.461	0.471	0.46	0.37	0.374	0.393	0.412	0.42	0.436	0.447	0.453	0.483	0.477	0.466	0.468	0.476	0.473	0.477	0.482	0.483	0.462	0.444	0.446	0.451	0.458	0.452	0.456	0.459	0.46
1640	0.476	0.348	0.358	0.384	0.413	0.432	0.452	0.461	0.471	0.46	0.369	0.373	0.392	0.411	0.419	0.435	0.447	0.452	0.483	0.477	0.466	0.468	0.476	0.472	0.477	0.482	0.482	0.462	0.444	0.446	0.451	0.458	0.452	0.456	0.459	0.46
1654	0.476	0.347	0.357	0.384	0.413	0.432	0.452	0.461	0.47	0.46	0.369	0.373	0.392	0.411	0.419	0.435	0.447	0.453	0.483	0.477	0.465	0.468	0.476	0.472	0.477	0.482	0.482	0.462	0.443	0.445	0.451	0.457	0.452	0.456	0.459	0.46
1669	0.476	0.347	0.357	0.383	0.413	0.432	0.452	0.461	0.47	0.46	0.368	0.372	0.392	0.411	0.419	0.435	0.447	0.452	0.482	0.477	0.465	0.468	0.476	0.472	0.477	0.482	0.482	0.462	0.444	0.445	0.451	0.457	0.452	0.456	0.459	0.46
1683	0.476	0.347	0.356	0.383	0.412	0.431	0.452	0.46	0.47	0.46	0.368	0.372	0.391	0.41	0.418	0.435	0.447	0.452	0.482	0.477	0.465	0.468	0.476	0.472	0.477	0.482	0.482	0.462	0.443	0.445	0.451	0.457	0.452	0.456	0.459	0.46
1697	0.476	0.347	0.356	0.382	0.412	0.431	0.451	0.46	0.47	0.46	0.367	0.371	0.391	0.41	0.418	0.435	0.447	0.452	0.483	0.477	0.465	0.468	0.476	0.472	0.477	0.482	0.482	0.461	0.443	0.445	0.451	0.457	0.452	0.456	0.459	0.46
1712	0.476	0.347	0.356	0.382	0.411	0.431	0.451	0.46	0.47	0.46	0.367	0.371	0.39	0.41	0.418	0.435	0.447	0.452	0.482	0.477	0.465	0.468	0.476	0.472	0.477	0.482	0.482	0.462	0.443	0.445	0.451	0.457	0.452	0.456	0.459	0.46
1726	0.476	0.347	0.355	0.381	0.411	0.431	0.451	0.46	0.47	0.46	0.366	0.371	0.39	0.41	0.417	0.435	0.447	0.452	0.482	0.477	0.465	0.467	0.475	0.472	0.476	0.482	0.482	0.462	0.443	0.445	0.451	0.457	0.452	0.456	0.459	0.46
1740	0.476	0.347	0.355	0.381	0.411	0.43	0.451	0.46	0.47	0.459	0.366	0.37	0.39	0.409	0.417	0.434	0.446	0.452	0.482	0.477	0.465	0.467	0.475	0.472	0.476	0.482	0.482	0.462	0.443	0.445	0.451	0.457	0.452	0.455	0.459	0.46
1755	0.475	0.346	0.354	0.38	0.41	0.43	0.451	0.46	0.469	0.459	0.365	0.37	0.389	0.409	0.417	0.434	0.446	0.452	0.482	0.477	0.465	0.467	0.475	0.472	0.476	0.481	0.482	0.461	0.443	0.444	0.45	0.457	0.452	0.455	0.458	0.46
1769	0.475	0.346	0.353	0.38	0.41	0.43	0.451	0.459	0.469	0.46	0.365	0.369	0.389	0.409	0.417	0.434	0.446	0.452	0.482	0.477	0.465	0.467	0.475	0.472	0.476	0.482	0.482	0.461	0.442	0.444	0.45	0.457	0.451	0.455	0.458	0.459
1783	0.475	0.346	0.353	0.379	0.409	0.429	0.45	0.459	0.469	0.459	0.365	0.369	0.388	0.408	0.416	0.434	0.446	0.452	0.482	0.478	0.465	0.467	0.475	0.472	0.476	0.482	0.482	0.461	0.442	0.444	0.45	0.457	0.451	0.455	0.458	0.46
1798	0.475	0.346	0.352	0.379	0.409	0.429	0.45	0.459	0.469	0.46	0.364	0.368	0.388	0.408	0.416	0.434	0.446	0.452	0.482	0.477	0.465	0.467	0.475	0.472	0.476	0.481	0.482	0.461	0.442	0.444	0.45	0.457	0.451	0.455	0.458	0.46
1812	0.475	0.346	0.352	0.378	0.409	0.429	0.45	0.459	0.469	0.459	0.364	0.368	0.388	0.408	0.416	0.433	0.446	0.452	0.482	0.477	0.465	0.467	0.475	0.471	0.476	0.481	0.481	0.461	0.442	0.444	0.45	0.457	0.451	0.455	0.458	0.459
1827	0.475	0.345	0.352	0.378	0.408	0.429	0.45	0.459	0.469	0.459	0.363	0.368	0.387	0.408	0.416	0.433	0.446	0.451	0.482	0.477	0.465	0.467	0.475	0.471	0.476	0.481	0.481	0.461	0.442	0.444	0.45	0.457	0.451	0.455	0.458	0.459
1841	0.475	0.345	0.351	0.377	0.408	0.428	0.45	0.459	0.469	0.459	0.363	0.367	0.387	0.407	0.415	0.433	0.446	0.451	0.482	0.477	0.464	0.466	0.474	0.471	0.476	0.481	0.481	0.461	0.442	0.443	0.45	0.456	0.451	0.455	0.458	0.459
1855	0.474	0.345	0.35	0.377	0.407	0.428	0.449	0.458	0.468	0.459	0.362	0.367	0.387	0.407	0.415	0.433	0.446	0.451	0.482	0.477	0.464	0.466	0.474	0.471	0.476	0.481	0.481	0.46	0.441	0.443	0.449	0.456	0.451	0.455	0.458	0.459
1870	0.475	0.345	0.35	0.377	0.407	0.428	0.449	0.458	0.469	0.459	0.362	0.366	0.386	0.407	0.415	0.432	0.446	0.451	0.482	0.478	0.464	0.466	0.474	0.471	0.476	0.481	0.481	0.46	0.441	0.443	0.449	0.456	0.451	0.455	0.458	0.459
1884	0.475	0.345	0.35	0.376	0.407	0.428	0.449	0.458	0.468	0.459	0.361	0.366	0.386	0.406	0.415	0.432	0.445	0.451	0.482	0.477	0.464	0.466	0.474	0.471	0.476	0.481	0.481	0.46	0.441	0.442	0.449	0.456	0.45	0.454	0.458	0.459
1898	0.474	0.345	0.349	0.376	0.406	0.427	0.449	0.458	0.468	0.459	0.361	0.365	0.386	0.406	0.414	0.432	0.445	0.451	0.481	0.477	0.464	0.466	0.474	0.471	0.476	0.481	0.481	0.461	0.441	0.443	0.449	0.456	0.451	0.455	0.458	0.459
1913	0.474	0.345	0.349	0.375	0.406	0.427	0.448	0.457	0.468	0.459	0.36	0.365	0.385	0.406	0.414	0.432	0.445	0.451	0.482	0.478	0.464	0.466	0.474	0.471	0.476	0.481	0.481	0.46	0.441	0.442	0.449	0.456	0.45	0.455	0.457	0.459
1927	0.475	0.345	0.349	0.375	0.406	0.427	0.448	0.458	0.468	0.458	0.36	0.364	0.385	0.405	0.414	0.432	0.445	0.45	0.482	0.478	0.464	0.466	0.474	0.471	0.476	0.481	0.481	0.46	0.441	0.442	0.449	0.456	0.45	0.454	0.458	0.459
1942	0.474	0.345	0.348	0.374	0.405	0.426	0.448	0.458	0.468	0.458	0.359	0.364	0.384	0.405	0.413	0.431	0.444	0.45	0.482	0.477	0.464	0.466	0.474	0.471	0.476	0.481	0.481	0.461	0.441	0.442	0.449	0.456	0.451	0.455	0.458	0.459
1956	0.474	0.345	0.348	0.374	0.405	0.426	0.448	0.457	0.468	0.458	0.359	0.363	0.384	0.404	0.413	0.431	0.444	0.45	0.481	0.477	0.464	0.466	0.474	0.47	0.475	0.48	0.48	0.461	0.441	0.442	0.449	0.456	0.45	0.454	0.458	0.459
1970	0.474	0.345	0.347	0.373	0.405	0.426	0.448	0.457	0.468	0.458	0.358	0.363	0.383	0.404	0.413	0.431	0.444	0.45	0.481	0.477	0.465	0.465	0.474	0.47	0.475	0.48	0.48	0.46	0.44	0.441	0.448	0.456	0.45	0.454	0.457	0.459
1985	0.474	0.345	0.347	0.373	0.404	0.426	0.447	0.457	0.468	0.458	0.358	0.363	0.383	0.404	0.412	0.431	0.444	0.45	0.481	0.477	0.464	0.465	0.474	0.47	0.475	0.48	0.48	0.46	0.44	0.441	0.448	0.455	0.45	0.454	0.457	0.459
1999	0.474	0.345	0.347	0.373	0.404	0.426	0.447	0.457	0.467	0.458	0.358	0.362	0.383	0.404	0.412	0.431	0.444	0.45	0.481	0.477	0.464	0.465	0.473	0.47	0.475	0.48	0.48	0.46	0.44	0.441	0.448	0.455	0.45	0.454	0.457	0.458
2013	0.474	0.345	0.346	0.372	0.403	0.425	0.447	0.457	0.467	0.458	0.357	0.362	0.382	0.403	0.412	0.43	0.444	0.45	0.481	0.477	0.464	0.465	0.473	0.47	0.475	0.48	0.48	0.46	0.44	0.441	0.448	0.455	0.45	0.454	0.457	0.459
2028	0.474	0.345	0.346	0.372	0.403	0.425	0.447	0.457	0.467	0.458	0.357	0.361	0.382	0.403	0.411	0.43	0.444	0.449	0.481	0.477	0.464	0.465	0.473	0.47	0.475	0.48	0.48	0.46	0.441	0.441	0.448	0.455	0.45	0.454	0.457	0.459
2042	0.474	0.345	0.346	0.371	0.403	0.425	0.447	0.457	0.467	0.458	0.356	0.361	0.382	0.403	0.411	0.43	0.443	0.449	0.48	0.476	0.463	0.465	0.473	0.47	0.475	0.48	0.48	0.46	0.44	0.441	0.447	0.455	0.45	0.454	0.457	0.459
2056	0.474	0.345	0.345	0.371	0.402	0.424	0.447	0.457	0.467	0.458	0.356	0.361	0.382	0.403	0.411	0.43	0.444	0.45	0.48	0.476	0.463	0.465	0.473	0.47	0.475	0.48	0.48	0.459	0.44	0.44	0.447	0.455	0.45	0.454	0.457	0.458
2071	0.474	0.345	0.345	0.37	0.402	0.424	0.447	0.457	0.467	0.458	0.356	0.36	0.381	0.403	0.411	0.43	0.444	0.449	0.48	0.476	0.463	0.465	0.473	0.469	0.474	0.48	0.48	0.46	0.44	0.44	0.447	0.455	0.449	0.454	0.457	0.458
2085	0.474	0.345	0.345	0.37	0.402	0.424	0.447	0.457	0.467	0.458	0.355	0.36	0.381	0.402	0.411	0.43	0.443	0.449	0.48	0.476	0.463	0.465	0.473	0.47	0.475	0.48	0.48	0.459	0.44	0.44	0.447	0.455	0.449	0.454	0.457	0.458
2100	0.474	0.345	0.344	0.369	0.401	0.424	0.446	0.456	0.467	0.458	0.355	0.359	0.38	0.402	0.41	0.429	0.443	0.449	0.48	0.476	0.463	0.464	0.473	0.469	0.474	0.48	0.48	0.459	0.44	0.44	0.447	0.455	0.449	0.454	0.457	0.458
2114	0.474	0.345	0.344	0.369	0.401	0.424	0.446	0.456	0.467	0.458	0.355	0.359	0.38	0.402	0.41	0.429	0.443	0.449	0.48	0.476	0.463	0.464	0.472	0.469	0.474	0.48	0.48	0.459	0.44	0.44	0.447	0.454	0.449	0.454	0.457	0.458
2128	0.474	0.346	0.344	0.369	0.401	0.423	0.446	0.456	0.467	0.458	0.354	0.359	0.38	0.401	0.41	0.429	0.443	0.449	0.48	0.477	0.463	0.464	0.473	0.469	0.475	0.48	0.48	0.459	0.439	0.439	0.447	0.454	0.449	0.453	0.457	0.458
2143	0.473	0.345	0.343	0.368	0.4	0.423	0.445	0.455	0.466	0.458	0.354	0.358	0.379	0.401	0.41	0.429	0.443	0.449	0.48	0.476	0.463	0.464	0.472	0.469	0.474	0.48	0.48	0.46	0.44	0.439	0.447	0.454	0.449	0.453	0.457	0.458

## Sheet: Raw_3 WT+HCl
	AtlA																		AtlE
Time	Exponential CW + HCl									Stationary CW + HCl									Exponential CW + HCl									Stationary CW + HCl
	0	4	2	1	0.5	0.25	0.125	0.0625	0.031	0	4	2	1	0.5	0.25	0.125	0.0625	0.031	0	4	2	1	0.5	0.25	0.125	0.0625	0.031	0	4	2	1	0.5	0.25	0.125	0.0625	0.031
0	0.506	0.494	0.489	0.494	0.501	0.491	0.502	0.507	0.51	0.488	0.487	0.476	0.474	0.474	0.468	0.483	0.483	0.483	0.5	0.503	0.497	0.503	0.506	0.5	0.506	0.501	0.513	0.491	0.484	0.483	0.484	0.489	0.479	0.485	0.489	0.48
15	0.503	0.493	0.486	0.492	0.502	0.489	0.5	0.505	0.508	0.49	0.485	0.476	0.473	0.478	0.473	0.479	0.482	0.483	0.501	0.506	0.502	0.504	0.505	0.502	0.503	0.512	0.512	0.488	0.484	0.476	0.488	0.489	0.477	0.483	0.491	0.483
29	0.503	0.49	0.485	0.49	0.5	0.489	0.5	0.505	0.507	0.488	0.483	0.474	0.472	0.476	0.471	0.477	0.481	0.485	0.501	0.509	0.501	0.503	0.505	0.5	0.503	0.51	0.512	0.491	0.487	0.479	0.483	0.486	0.477	0.48	0.487	0.486
43	0.502	0.487	0.483	0.488	0.499	0.488	0.5	0.506	0.508	0.487	0.481	0.472	0.471	0.475	0.472	0.477	0.48	0.484	0.5	0.507	0.5	0.502	0.503	0.498	0.504	0.508	0.51	0.489	0.486	0.481	0.483	0.486	0.477	0.482	0.485	0.487
58	0.502	0.485	0.481	0.487	0.498	0.488	0.5	0.505	0.508	0.487	0.48	0.471	0.47	0.475	0.473	0.478	0.48	0.484	0.5	0.506	0.499	0.501	0.504	0.499	0.504	0.508	0.51	0.489	0.485	0.479	0.484	0.486	0.477	0.481	0.485	0.487
72	0.501	0.482	0.479	0.486	0.497	0.487	0.499	0.504	0.507	0.486	0.478	0.469	0.468	0.475	0.472	0.478	0.48	0.483	0.5	0.506	0.499	0.501	0.504	0.499	0.504	0.508	0.51	0.488	0.485	0.478	0.483	0.486	0.477	0.481	0.486	0.486
87	0.501	0.48	0.477	0.484	0.496	0.487	0.499	0.504	0.507	0.485	0.476	0.468	0.467	0.474	0.471	0.477	0.479	0.483	0.499	0.505	0.498	0.5	0.504	0.499	0.504	0.508	0.509	0.488	0.485	0.478	0.482	0.486	0.476	0.48	0.484	0.486
101	0.501	0.478	0.476	0.483	0.495	0.486	0.498	0.504	0.506	0.485	0.474	0.466	0.466	0.473	0.47	0.477	0.479	0.483	0.499	0.504	0.497	0.5	0.503	0.499	0.504	0.507	0.509	0.488	0.484	0.477	0.482	0.485	0.476	0.479	0.484	0.486
115	0.5	0.475	0.474	0.482	0.494	0.486	0.498	0.503	0.506	0.485	0.473	0.465	0.465	0.473	0.47	0.476	0.478	0.483	0.499	0.504	0.497	0.5	0.503	0.499	0.504	0.507	0.509	0.488	0.484	0.477	0.481	0.485	0.475	0.479	0.484	0.486
130	0.499	0.473	0.472	0.48	0.493	0.486	0.497	0.503	0.505	0.484	0.471	0.464	0.464	0.472	0.469	0.476	0.478	0.482	0.499	0.503	0.497	0.499	0.503	0.498	0.503	0.507	0.508	0.488	0.484	0.476	0.481	0.485	0.476	0.48	0.484	0.486
144	0.499	0.471	0.471	0.479	0.492	0.485	0.497	0.503	0.505	0.485	0.47	0.463	0.464	0.472	0.47	0.476	0.478	0.483	0.498	0.503	0.497	0.499	0.503	0.498	0.504	0.506	0.508	0.487	0.483	0.476	0.48	0.485	0.475	0.479	0.483	0.485
158	0.498	0.468	0.469	0.478	0.491	0.485	0.496	0.502	0.504	0.484	0.468	0.462	0.463	0.471	0.469	0.475	0.477	0.482	0.499	0.503	0.496	0.499	0.503	0.499	0.504	0.507	0.508	0.487	0.482	0.475	0.48	0.484	0.475	0.479	0.482	0.485
173	0.498	0.466	0.467	0.476	0.49	0.484	0.495	0.501	0.503	0.484	0.467	0.46	0.462	0.47	0.468	0.475	0.477	0.482	0.498	0.502	0.496	0.499	0.503	0.499	0.504	0.506	0.507	0.487	0.482	0.475	0.479	0.484	0.474	0.479	0.482	0.485
187	0.498	0.464	0.465	0.475	0.49	0.483	0.495	0.501	0.503	0.483	0.465	0.459	0.461	0.47	0.468	0.475	0.477	0.481	0.499	0.502	0.496	0.499	0.503	0.499	0.504	0.506	0.507	0.486	0.482	0.475	0.479	0.484	0.474	0.479	0.482	0.485
201	0.497	0.462	0.464	0.474	0.488	0.483	0.494	0.5	0.503	0.483	0.464	0.458	0.46	0.469	0.467	0.474	0.477	0.481	0.498	0.502	0.495	0.498	0.503	0.498	0.503	0.505	0.507	0.486	0.481	0.475	0.479	0.483	0.474	0.478	0.482	0.484
216	0.497	0.461	0.462	0.473	0.488	0.482	0.494	0.5	0.502	0.483	0.462	0.457	0.459	0.469	0.467	0.474	0.477	0.481	0.497	0.501	0.495	0.498	0.502	0.498	0.503	0.505	0.506	0.486	0.481	0.474	0.479	0.483	0.474	0.478	0.481	0.484
230	0.497	0.459	0.461	0.471	0.487	0.482	0.493	0.499	0.502	0.483	0.461	0.456	0.459	0.468	0.467	0.474	0.477	0.481	0.498	0.501	0.495	0.498	0.502	0.498	0.503	0.505	0.506	0.486	0.481	0.474	0.478	0.483	0.473	0.478	0.481	0.484
244	0.496	0.457	0.459	0.47	0.486	0.481	0.492	0.499	0.502	0.483	0.459	0.455	0.458	0.468	0.466	0.474	0.476	0.48	0.497	0.501	0.495	0.498	0.502	0.498	0.502	0.504	0.505	0.486	0.481	0.473	0.478	0.483	0.474	0.477	0.481	0.483
259	0.496	0.455	0.457	0.469	0.485	0.48	0.492	0.498	0.501	0.482	0.458	0.454	0.457	0.467	0.466	0.473	0.476	0.48	0.497	0.501	0.495	0.498	0.502	0.498	0.503	0.504	0.505	0.486	0.48	0.473	0.478	0.483	0.473	0.477	0.481	0.483
273	0.496	0.453	0.456	0.468	0.484	0.48	0.491	0.498	0.501	0.482	0.456	0.452	0.456	0.467	0.465	0.473	0.475	0.48	0.497	0.5	0.494	0.497	0.501	0.498	0.502	0.503	0.505	0.485	0.48	0.473	0.478	0.483	0.473	0.477	0.48	0.483
288	0.495	0.451	0.455	0.467	0.483	0.479	0.491	0.498	0.5	0.482	0.455	0.451	0.455	0.466	0.465	0.472	0.475	0.48	0.496	0.5	0.494	0.497	0.501	0.496	0.502	0.503	0.504	0.485	0.48	0.473	0.477	0.483	0.473	0.477	0.48	0.482
302	0.495	0.449	0.453	0.465	0.483	0.479	0.491	0.497	0.5	0.482	0.453	0.45	0.454	0.465	0.464	0.472	0.475	0.48	0.497	0.5	0.494	0.496	0.501	0.497	0.502	0.503	0.504	0.485	0.479	0.473	0.477	0.482	0.472	0.477	0.48	0.482
316	0.495	0.448	0.452	0.465	0.482	0.478	0.49	0.497	0.5	0.481	0.451	0.449	0.453	0.465	0.463	0.472	0.474	0.479	0.497	0.499	0.493	0.496	0.5	0.496	0.501	0.503	0.504	0.485	0.479	0.472	0.476	0.482	0.472	0.476	0.479	0.482
331	0.495	0.445	0.45	0.463	0.481	0.477	0.49	0.497	0.499	0.481	0.45	0.448	0.452	0.464	0.463	0.471	0.474	0.479	0.496	0.499	0.493	0.496	0.501	0.496	0.501	0.502	0.504	0.485	0.479	0.472	0.476	0.482	0.472	0.476	0.48	0.482
345	0.495	0.444	0.449	0.462	0.48	0.477	0.489	0.497	0.499	0.48	0.448	0.447	0.451	0.463	0.463	0.471	0.474	0.479	0.496	0.499	0.493	0.495	0.5	0.496	0.501	0.502	0.503	0.484	0.479	0.472	0.476	0.482	0.472	0.476	0.48	0.481
360	0.494	0.442	0.448	0.461	0.479	0.477	0.489	0.496	0.499	0.48	0.446	0.445	0.45	0.463	0.462	0.471	0.473	0.478	0.496	0.498	0.493	0.495	0.5	0.496	0.501	0.502	0.503	0.484	0.478	0.472	0.476	0.481	0.472	0.476	0.479	0.481
374	0.495	0.44	0.446	0.46	0.478	0.476	0.488	0.496	0.499	0.481	0.445	0.444	0.45	0.463	0.462	0.471	0.473	0.478	0.496	0.498	0.492	0.495	0.5	0.495	0.5	0.501	0.503	0.484	0.478	0.471	0.475	0.481	0.471	0.476	0.478	0.481
388	0.494	0.438	0.444	0.459	0.478	0.475	0.488	0.495	0.498	0.48	0.444	0.443	0.449	0.462	0.461	0.47	0.473	0.478	0.496	0.498	0.492	0.495	0.5	0.496	0.5	0.501	0.503	0.484	0.477	0.471	0.475	0.481	0.471	0.475	0.478	0.481
403	0.494	0.436	0.443	0.458	0.477	0.475	0.487	0.495	0.498	0.48	0.442	0.442	0.448	0.461	0.461	0.47	0.473	0.478	0.496	0.497	0.491	0.495	0.499	0.495	0.5	0.501	0.502	0.484	0.477	0.471	0.475	0.481	0.471	0.475	0.478	0.481
417	0.494	0.434	0.442	0.457	0.476	0.474	0.487	0.495	0.498	0.48	0.441	0.441	0.447	0.461	0.46	0.47	0.472	0.477	0.495	0.497	0.491	0.494	0.499	0.495	0.5	0.501	0.502	0.483	0.477	0.471	0.475	0.481	0.471	0.475	0.478	0.48
431	0.493	0.432	0.44	0.456	0.475	0.474	0.487	0.494	0.497	0.48	0.44	0.439	0.446	0.46	0.46	0.469	0.472	0.477	0.495	0.497	0.491	0.494	0.499	0.495	0.499	0.5	0.502	0.483	0.477	0.471	0.475	0.481	0.471	0.475	0.478	0.48
446	0.493	0.43	0.439	0.455	0.474	0.473	0.486	0.494	0.497	0.479	0.438	0.438	0.445	0.459	0.46	0.469	0.472	0.477	0.495	0.496	0.491	0.494	0.499	0.494	0.499	0.5	0.501	0.483	0.477	0.47	0.475	0.481	0.471	0.475	0.477	0.48
460	0.493	0.429	0.438	0.454	0.474	0.473	0.486	0.494	0.497	0.479	0.437	0.437	0.444	0.459	0.46	0.469	0.472	0.477	0.495	0.496	0.491	0.494	0.499	0.494	0.499	0.5	0.501	0.483	0.476	0.47	0.475	0.48	0.471	0.474	0.477	0.48
474	0.493	0.427	0.436	0.452	0.473	0.472	0.485	0.493	0.496	0.479	0.436	0.436	0.444	0.458	0.459	0.468	0.472	0.476	0.495	0.496	0.49	0.493	0.498	0.494	0.499	0.5	0.501	0.483	0.476	0.47	0.474	0.48	0.47	0.474	0.477	0.48
489	0.493	0.425	0.435	0.452	0.472	0.472	0.485	0.493	0.496	0.479	0.434	0.435	0.443	0.458	0.458	0.468	0.471	0.476	0.495	0.495	0.49	0.493	0.498	0.494	0.499	0.5	0.501	0.483	0.476	0.47	0.474	0.48	0.47	0.474	0.477	0.479
503	0.493	0.423	0.434	0.451	0.471	0.471	0.485	0.493	0.496	0.478	0.433	0.434	0.442	0.457	0.458	0.468	0.471	0.476	0.494	0.495	0.49	0.493	0.498	0.494	0.498	0.499	0.501	0.483	0.475	0.47	0.474	0.48	0.47	0.474	0.477	0.479
518	0.492	0.422	0.432	0.45	0.471	0.471	0.485	0.493	0.496	0.478	0.431	0.432	0.441	0.456	0.457	0.467	0.471	0.476	0.494	0.494	0.49	0.493	0.498	0.493	0.498	0.499	0.501	0.482	0.475	0.469	0.474	0.479	0.47	0.474	0.477	0.479
532	0.492	0.42	0.431	0.449	0.47	0.47	0.484	0.492	0.495	0.478	0.43	0.431	0.44	0.456	0.457	0.467	0.47	0.475	0.494	0.494	0.489	0.492	0.498	0.493	0.498	0.499	0.5	0.482	0.475	0.469	0.474	0.479	0.47	0.474	0.477	0.479
546	0.492	0.418	0.43	0.448	0.469	0.47	0.484	0.492	0.495	0.478	0.429	0.43	0.439	0.455	0.456	0.466	0.47	0.475	0.493	0.493	0.489	0.492	0.497	0.493	0.498	0.498	0.5	0.482	0.474	0.469	0.473	0.479	0.469	0.473	0.476	0.479
561	0.492	0.416	0.428	0.447	0.468	0.469	0.483	0.492	0.495	0.478	0.428	0.429	0.438	0.455	0.456	0.467	0.47	0.475	0.493	0.493	0.488	0.492	0.497	0.493	0.497	0.498	0.5	0.482	0.474	0.469	0.473	0.479	0.469	0.473	0.476	0.478
575	0.492	0.415	0.427	0.446	0.468	0.469	0.483	0.491	0.495	0.478	0.427	0.428	0.437	0.454	0.456	0.466	0.47	0.475	0.493	0.493	0.488	0.492	0.497	0.493	0.497	0.498	0.5	0.482	0.474	0.468	0.473	0.479	0.469	0.473	0.476	0.478
590	0.491	0.413	0.426	0.445	0.467	0.469	0.483	0.491	0.495	0.477	0.426	0.427	0.436	0.453	0.455	0.466	0.469	0.475	0.493	0.492	0.488	0.491	0.497	0.492	0.497	0.498	0.499	0.482	0.474	0.469	0.473	0.479	0.468	0.473	0.476	0.478
604	0.491	0.411	0.425	0.444	0.466	0.468	0.482	0.491	0.494	0.478	0.424	0.426	0.436	0.453	0.455	0.466	0.469	0.474	0.493	0.492	0.488	0.491	0.497	0.492	0.497	0.498	0.499	0.481	0.473	0.468	0.473	0.479	0.468	0.473	0.475	0.478
618	0.492	0.41	0.424	0.443	0.466	0.468	0.482	0.491	0.494	0.477	0.423	0.425	0.434	0.452	0.455	0.465	0.469	0.474	0.492	0.491	0.487	0.491	0.496	0.492	0.496	0.498	0.499	0.482	0.473	0.468	0.473	0.479	0.468	0.473	0.476	0.478
633	0.492	0.408	0.422	0.442	0.465	0.468	0.482	0.491	0.494	0.477	0.422	0.424	0.434	0.452	0.454	0.465	0.469	0.474	0.492	0.492	0.487	0.491	0.496	0.492	0.496	0.498	0.499	0.481	0.473	0.468	0.472	0.478	0.468	0.473	0.475	0.478
647	0.491	0.407	0.421	0.441	0.465	0.467	0.482	0.491	0.494	0.477	0.421	0.423	0.433	0.451	0.454	0.465	0.468	0.474	0.492	0.491	0.487	0.49	0.496	0.492	0.496	0.497	0.499	0.481	0.473	0.468	0.472	0.478	0.468	0.472	0.475	0.477
661	0.491	0.405	0.42	0.441	0.464	0.467	0.482	0.49	0.494	0.477	0.42	0.422	0.432	0.45	0.453	0.464	0.469	0.474	0.492	0.49	0.486	0.49	0.496	0.491	0.496	0.497	0.499	0.481	0.472	0.467	0.472	0.478	0.468	0.472	0.475	0.477
676	0.491	0.403	0.419	0.44	0.464	0.466	0.481	0.49	0.493	0.478	0.419	0.422	0.432	0.45	0.453	0.464	0.469	0.474	0.492	0.49	0.486	0.49	0.496	0.491	0.496	0.497	0.498	0.481	0.472	0.467	0.471	0.477	0.467	0.472	0.475	0.477
690	0.491	0.402	0.418	0.439	0.463	0.466	0.481	0.49	0.493	0.477	0.418	0.421	0.43	0.449	0.453	0.464	0.468	0.473	0.492	0.49	0.486	0.49	0.495	0.491	0.496	0.497	0.498	0.48	0.472	0.467	0.471	0.478	0.467	0.472	0.474	0.477
705	0.491	0.4	0.417	0.438	0.462	0.465	0.481	0.49	0.493	0.477	0.417	0.42	0.429	0.449	0.452	0.464	0.468	0.473	0.492	0.489	0.485	0.489	0.495	0.491	0.496	0.497	0.498	0.481	0.472	0.467	0.471	0.478	0.467	0.472	0.474	0.477
719	0.491	0.399	0.416	0.438	0.462	0.465	0.481	0.49	0.493	0.477	0.416	0.419	0.429	0.448	0.452	0.463	0.468	0.473	0.492	0.489	0.485	0.489	0.495	0.491	0.495	0.497	0.498	0.481	0.471	0.467	0.471	0.478	0.467	0.472	0.475	0.477
733	0.49	0.397	0.415	0.436	0.461	0.464	0.48	0.489	0.493	0.476	0.415	0.418	0.428	0.448	0.452	0.463	0.467	0.472	0.491	0.489	0.485	0.489	0.495	0.491	0.495	0.496	0.498	0.48	0.471	0.466	0.471	0.477	0.467	0.471	0.474	0.477
747	0.49	0.396	0.413	0.436	0.461	0.464	0.48	0.489	0.492	0.476	0.414	0.417	0.427	0.447	0.451	0.463	0.468	0.473	0.491	0.488	0.485	0.489	0.495	0.49	0.495	0.496	0.498	0.48	0.471	0.466	0.471	0.477	0.466	0.471	0.474	0.477
762	0.49	0.394	0.412	0.435	0.46	0.464	0.48	0.489	0.493	0.476	0.413	0.416	0.426	0.447	0.451	0.463	0.467	0.472	0.491	0.488	0.484	0.489	0.495	0.49	0.495	0.496	0.498	0.48	0.47	0.466	0.471	0.477	0.466	0.471	0.473	0.477
776	0.49	0.392	0.411	0.434	0.459	0.463	0.479	0.489	0.492	0.476	0.412	0.416	0.426	0.446	0.451	0.463	0.467	0.472	0.491	0.488	0.484	0.489	0.495	0.49	0.495	0.496	0.497	0.48	0.47	0.466	0.47	0.477	0.466	0.471	0.473	0.476
791	0.49	0.391	0.41	0.433	0.459	0.463	0.479	0.488	0.492	0.476	0.411	0.415	0.425	0.446	0.45	0.462	0.467	0.472	0.491	0.487	0.484	0.488	0.494	0.49	0.495	0.496	0.497	0.48	0.47	0.465	0.47	0.477	0.466	0.471	0.473	0.476
805	0.49	0.389	0.409	0.432	0.458	0.462	0.479	0.488	0.492	0.476	0.41	0.414	0.424	0.445	0.45	0.462	0.467	0.472	0.491	0.487	0.484	0.488	0.495	0.49	0.495	0.496	0.497	0.48	0.47	0.465	0.47	0.476	0.466	0.471	0.473	0.476
820	0.489	0.388	0.408	0.431	0.457	0.462	0.478	0.488	0.491	0.476	0.409	0.413	0.423	0.445	0.449	0.462	0.466	0.472	0.491	0.487	0.483	0.488	0.494	0.49	0.494	0.496	0.497	0.48	0.469	0.465	0.47	0.476	0.466	0.471	0.473	0.476
834	0.489	0.387	0.407	0.43	0.457	0.461	0.478	0.487	0.491	0.476	0.409	0.413	0.423	0.444	0.449	0.462	0.466	0.472	0.491	0.486	0.483	0.488	0.494	0.49	0.494	0.495	0.497	0.479	0.469	0.465	0.47	0.476	0.466	0.471	0.473	0.476
848	0.489	0.385	0.406	0.429	0.456	0.461	0.478	0.487	0.491	0.476	0.408	0.412	0.422	0.444	0.449	0.461	0.466	0.472	0.491	0.486	0.483	0.488	0.494	0.49	0.494	0.496	0.497	0.479	0.469	0.465	0.469	0.476	0.466	0.47	0.473	0.476
863	0.489	0.384	0.405	0.429	0.456	0.461	0.477	0.487	0.491	0.476	0.407	0.411	0.422	0.443	0.449	0.461	0.466	0.471	0.491	0.486	0.482	0.487	0.494	0.49	0.494	0.495	0.497	0.479	0.468	0.464	0.469	0.476	0.465	0.47	0.473	0.475
877	0.489	0.383	0.404	0.428	0.455	0.46	0.477	0.487	0.491	0.476	0.406	0.41	0.421	0.442	0.448	0.461	0.466	0.471	0.49	0.486	0.482	0.487	0.493	0.489	0.494	0.495	0.497	0.479	0.468	0.464	0.469	0.476	0.465	0.47	0.473	0.475
891	0.489	0.382	0.403	0.427	0.454	0.46	0.477	0.487	0.491	0.475	0.405	0.409	0.42	0.442	0.448	0.461	0.465	0.471	0.49	0.485	0.482	0.487	0.493	0.489	0.494	0.495	0.497	0.479	0.468	0.464	0.469	0.476	0.465	0.47	0.473	0.476
906	0.489	0.38	0.402	0.427	0.454	0.459	0.477	0.487	0.49	0.475	0.404	0.409	0.419	0.441	0.447	0.46	0.465	0.471	0.49	0.485	0.482	0.487	0.493	0.489	0.494	0.495	0.496	0.479	0.467	0.464	0.469	0.476	0.465	0.47	0.473	0.475
920	0.489	0.379	0.401	0.426	0.453	0.459	0.476	0.486	0.49	0.475	0.404	0.408	0.419	0.441	0.447	0.46	0.465	0.471	0.49	0.485	0.482	0.487	0.493	0.489	0.494	0.495	0.497	0.479	0.467	0.464	0.469	0.475	0.465	0.47	0.472	0.475
935	0.489	0.378	0.4	0.425	0.453	0.459	0.476	0.486	0.49	0.475	0.403	0.407	0.418	0.44	0.447	0.46	0.465	0.47	0.49	0.484	0.481	0.486	0.493	0.489	0.494	0.495	0.496	0.479	0.467	0.464	0.469	0.475	0.465	0.47	0.472	0.475
949	0.489	0.378	0.399	0.424	0.452	0.458	0.476	0.486	0.49	0.475	0.402	0.407	0.417	0.44	0.447	0.46	0.465	0.47	0.49	0.484	0.481	0.486	0.493	0.489	0.493	0.494	0.496	0.479	0.467	0.464	0.469	0.475	0.465	0.47	0.472	0.475
963	0.489	0.376	0.398	0.424	0.452	0.458	0.476	0.486	0.49	0.475	0.401	0.406	0.417	0.44	0.446	0.459	0.465	0.47	0.49	0.484	0.48	0.486	0.493	0.489	0.493	0.495	0.496	0.478	0.466	0.463	0.468	0.475	0.465	0.47	0.472	0.475
978	0.488	0.375	0.397	0.423	0.451	0.457	0.475	0.485	0.489	0.475	0.4	0.405	0.416	0.439	0.446	0.459	0.464	0.47	0.49	0.484	0.48	0.486	0.492	0.489	0.493	0.495	0.496	0.478	0.466	0.463	0.468	0.475	0.465	0.47	0.472	0.475
992	0.488	0.374	0.396	0.422	0.451	0.457	0.475	0.485	0.49	0.474	0.4	0.405	0.415	0.438	0.446	0.459	0.464	0.47	0.49	0.484	0.48	0.486	0.492	0.489	0.493	0.495	0.496	0.478	0.466	0.463	0.468	0.475	0.464	0.469	0.472	0.475
1006	0.488	0.373	0.395	0.422	0.451	0.457	0.475	0.485	0.49	0.474	0.399	0.404	0.415	0.438	0.445	0.459	0.464	0.47	0.49	0.484	0.48	0.486	0.493	0.489	0.493	0.495	0.496	0.478	0.465	0.463	0.468	0.474	0.464	0.469	0.472	0.475
1021	0.488	0.372	0.394	0.421	0.45	0.457	0.475	0.485	0.489	0.474	0.398	0.403	0.414	0.437	0.445	0.459	0.464	0.47	0.49	0.484	0.48	0.485	0.492	0.489	0.493	0.494	0.496	0.478	0.465	0.463	0.468	0.475	0.464	0.469	0.472	0.475
1035	0.487	0.371	0.393	0.42	0.45	0.456	0.474	0.485	0.489	0.474	0.398	0.403	0.414	0.437	0.445	0.459	0.464	0.47	0.489	0.483	0.479	0.485	0.492	0.488	0.493	0.494	0.496	0.478	0.465	0.462	0.468	0.475	0.464	0.469	0.472	0.475
1050	0.487	0.37	0.392	0.419	0.449	0.455	0.474	0.484	0.489	0.475	0.397	0.402	0.413	0.437	0.445	0.459	0.464	0.47	0.489	0.483	0.479	0.485	0.492	0.488	0.493	0.494	0.495	0.478	0.465	0.462	0.468	0.475	0.464	0.469	0.472	0.475
1064	0.487	0.369	0.391	0.418	0.448	0.455	0.474	0.484	0.489	0.474	0.396	0.401	0.412	0.436	0.444	0.458	0.464	0.469	0.49	0.483	0.479	0.485	0.492	0.488	0.493	0.494	0.495	0.478	0.464	0.462	0.467	0.475	0.464	0.469	0.471	0.474
1079	0.487	0.368	0.39	0.418	0.448	0.455	0.473	0.484	0.489	0.474	0.395	0.401	0.412	0.436	0.444	0.458	0.463	0.469	0.49	0.483	0.479	0.485	0.492	0.488	0.493	0.495	0.496	0.478	0.464	0.462	0.467	0.474	0.464	0.469	0.471	0.474
1093	0.487	0.368	0.389	0.417	0.447	0.454	0.473	0.484	0.488	0.474	0.395	0.4	0.411	0.435	0.443	0.458	0.463	0.469	0.489	0.482	0.478	0.484	0.491	0.488	0.492	0.494	0.495	0.478	0.464	0.462	0.467	0.474	0.464	0.469	0.472	0.474
1108	0.487	0.367	0.389	0.416	0.447	0.454	0.473	0.483	0.488	0.474	0.394	0.399	0.41	0.435	0.443	0.457	0.463	0.469	0.489	0.483	0.478	0.484	0.491	0.488	0.492	0.494	0.495	0.478	0.464	0.462	0.467	0.474	0.464	0.469	0.471	0.474
1122	0.487	0.366	0.388	0.416	0.446	0.454	0.473	0.484	0.488	0.474	0.393	0.399	0.41	0.435	0.443	0.457	0.463	0.469	0.489	0.483	0.478	0.484	0.491	0.488	0.492	0.494	0.495	0.477	0.463	0.461	0.467	0.474	0.464	0.469	0.471	0.474
1137	0.487	0.365	0.387	0.415	0.445	0.453	0.473	0.483	0.488	0.473	0.392	0.398	0.409	0.434	0.442	0.457	0.463	0.469	0.489	0.483	0.478	0.484	0.491	0.488	0.492	0.494	0.495	0.478	0.463	0.461	0.467	0.474	0.464	0.469	0.471	0.474
1151	0.487	0.365	0.386	0.414	0.445	0.453	0.472	0.483	0.488	0.473	0.392	0.398	0.409	0.433	0.442	0.457	0.462	0.468	0.489	0.483	0.478	0.484	0.491	0.488	0.492	0.494	0.495	0.478	0.463	0.461	0.467	0.474	0.464	0.469	0.471	0.474
1165	0.487	0.364	0.385	0.414	0.445	0.453	0.472	0.483	0.488	0.473	0.391	0.397	0.408	0.433	0.442	0.456	0.462	0.468	0.489	0.483	0.478	0.484	0.491	0.487	0.492	0.493	0.495	0.478	0.463	0.461	0.467	0.474	0.463	0.469	0.471	0.474
1180	0.486	0.363	0.384	0.413	0.444	0.452	0.472	0.483	0.487	0.473	0.39	0.397	0.408	0.432	0.441	0.456	0.462	0.468	0.489	0.483	0.477	0.484	0.491	0.488	0.492	0.494	0.495	0.477	0.462	0.46	0.466	0.473	0.463	0.468	0.471	0.473
1194	0.486	0.362	0.383	0.412	0.443	0.452	0.471	0.483	0.487	0.473	0.39	0.396	0.407	0.432	0.441	0.456	0.462	0.468	0.489	0.483	0.477	0.483	0.491	0.488	0.492	0.494	0.495	0.477	0.462	0.46	0.466	0.473	0.463	0.468	0.471	0.473
1208	0.486	0.359	0.382	0.411	0.446	0.452	0.471	0.483	0.488	0.473	0.387	0.395	0.407	0.435	0.441	0.456	0.462	0.468	0.489	0.48	0.477	0.484	0.495	0.488	0.492	0.494	0.495	0.478	0.459	0.46	0.466	0.477	0.464	0.468	0.471	0.473
1223	0.486	0.361	0.382	0.411	0.442	0.451	0.471	0.483	0.487	0.472	0.388	0.395	0.406	0.431	0.44	0.456	0.462	0.467	0.489	0.483	0.477	0.483	0.49	0.487	0.492	0.493	0.495	0.477	0.462	0.46	0.466	0.473	0.463	0.468	0.471	0.473
1237	0.486	0.361	0.381	0.41	0.442	0.451	0.471	0.482	0.487	0.473	0.388	0.394	0.405	0.43	0.44	0.455	0.461	0.467	0.488	0.482	0.477	0.483	0.49	0.487	0.492	0.493	0.495	0.477	0.462	0.46	0.466	0.473	0.463	0.468	0.471	0.473
1252	0.486	0.36	0.38	0.41	0.441	0.451	0.471	0.482	0.487	0.472	0.387	0.393	0.405	0.43	0.44	0.455	0.461	0.467	0.488	0.482	0.476	0.483	0.49	0.487	0.492	0.493	0.494	0.477	0.462	0.46	0.466	0.473	0.463	0.468	0.471	0.473
1266	0.486	0.359	0.38	0.409	0.441	0.45	0.471	0.482	0.487	0.472	0.386	0.393	0.404	0.43	0.439	0.455	0.461	0.467	0.488	0.482	0.476	0.482	0.49	0.487	0.491	0.493	0.494	0.477	0.461	0.459	0.465	0.473	0.463	0.468	0.47	0.473
1280	0.486	0.359	0.379	0.409	0.441	0.45	0.47	0.482	0.487	0.472	0.386	0.392	0.404	0.429	0.439	0.455	0.461	0.467	0.488	0.482	0.476	0.482	0.49	0.487	0.491	0.493	0.494	0.477	0.461	0.459	0.465	0.473	0.463	0.468	0.47	0.473
1295	0.486	0.358	0.378	0.408	0.44	0.45	0.47	0.482	0.486	0.472	0.385	0.392	0.403	0.429	0.439	0.455	0.461	0.467	0.488	0.482	0.476	0.482	0.49	0.486	0.491	0.492	0.494	0.477	0.461	0.459	0.465	0.473	0.463	0.468	0.471	0.473
1309	0.486	0.358	0.377	0.407	0.439	0.449	0.47	0.482	0.487	0.472	0.385	0.391	0.403	0.428	0.438	0.454	0.46	0.467	0.488	0.482	0.476	0.482	0.49	0.486	0.491	0.492	0.494	0.477	0.46	0.459	0.465	0.473	0.463	0.468	0.47	0.473
1324	0.486	0.357	0.377	0.407	0.439	0.449	0.47	0.481	0.486	0.472	0.384	0.391	0.402	0.428	0.438	0.454	0.46	0.467	0.488	0.482	0.475	0.482	0.49	0.486	0.491	0.492	0.494	0.477	0.46	0.459	0.465	0.473	0.463	0.468	0.47	0.473
1338	0.486	0.357	0.376	0.406	0.439	0.449	0.47	0.481	0.486	0.472	0.383	0.39	0.402	0.427	0.438	0.454	0.46	0.467	0.488	0.482	0.476	0.481	0.49	0.486	0.491	0.492	0.494	0.477	0.46	0.459	0.465	0.472	0.463	0.468	0.47	0.473
1352	0.486	0.357	0.376	0.406	0.438	0.448	0.469	0.481	0.486	0.472	0.383	0.39	0.401	0.427	0.438	0.454	0.46	0.466	0.488	0.482	0.475	0.481	0.489	0.486	0.491	0.492	0.494	0.477	0.46	0.458	0.465	0.472	0.463	0.467	0.47	0.473
1367	0.486	0.356	0.375	0.405	0.438	0.448	0.469	0.481	0.486	0.472	0.382	0.389	0.401	0.427	0.437	0.454	0.46	0.466	0.488	0.483	0.476	0.482	0.49	0.487	0.491	0.493	0.494	0.477	0.459	0.458	0.465	0.472	0.462	0.467	0.47	0.472
1381	0.486	0.356	0.374	0.404	0.438	0.448	0.469	0.481	0.486	0.472	0.381	0.388	0.4	0.426	0.437	0.453	0.46	0.466	0.488	0.482	0.475	0.481	0.489	0.486	0.491	0.492	0.494	0.477	0.459	0.458	0.465	0.472	0.462	0.467	0.47	0.473
1395	0.486	0.356	0.374	0.404	0.437	0.447	0.469	0.481	0.485	0.472	0.381	0.388	0.4	0.426	0.437	0.453	0.46	0.466	0.488	0.482	0.475	0.481	0.489	0.486	0.491	0.492	0.494	0.477	0.459	0.458	0.464	0.472	0.462	0.467	0.47	0.472
1410	0.485	0.355	0.373	0.403	0.436	0.447	0.468	0.481	0.485	0.471	0.38	0.388	0.4	0.425	0.437	0.453	0.459	0.466	0.487	0.482	0.475	0.481	0.489	0.486	0.49	0.492	0.493	0.476	0.458	0.458	0.464	0.472	0.462	0.467	0.47	0.472
1424	0.485	0.355	0.372	0.402	0.436	0.447	0.468	0.481	0.485	0.471	0.379	0.387	0.399	0.425	0.436	0.453	0.459	0.466	0.487	0.483	0.475	0.481	0.489	0.486	0.491	0.492	0.494	0.477	0.458	0.457	0.464	0.472	0.462	0.467	0.47	0.472
1439	0.485	0.355	0.372	0.402	0.436	0.447	0.468	0.48	0.485	0.471	0.379	0.386	0.399	0.424	0.436	0.452	0.459	0.465	0.487	0.482	0.474	0.48	0.489	0.486	0.49	0.492	0.493	0.477	0.458	0.457	0.464	0.472	0.462	0.467	0.47	0.472
1453	0.485	0.354	0.371	0.401	0.435	0.446	0.468	0.48	0.485	0.471	0.379	0.386	0.398	0.424	0.436	0.453	0.459	0.466	0.487	0.482	0.474	0.48	0.489	0.485	0.49	0.491	0.493	0.476	0.458	0.457	0.464	0.472	0.462	0.467	0.47	0.472
1467	0.485	0.354	0.371	0.401	0.435	0.446	0.468	0.48	0.485	0.472	0.378	0.386	0.398	0.424	0.436	0.453	0.46	0.466	0.487	0.483	0.474	0.48	0.488	0.485	0.49	0.491	0.493	0.476	0.458	0.457	0.464	0.472	0.462	0.467	0.47	0.472
1482	0.485	0.354	0.37	0.4	0.434	0.446	0.467	0.48	0.485	0.471	0.377	0.385	0.397	0.423	0.435	0.452	0.459	0.465	0.487	0.482	0.474	0.48	0.488	0.485	0.49	0.491	0.493	0.476	0.457	0.457	0.464	0.472	0.462	0.467	0.469	0.472
1496	0.485	0.353	0.369	0.4	0.434	0.445	0.467	0.48	0.485	0.471	0.377	0.385	0.397	0.423	0.435	0.452	0.459	0.465	0.487	0.483	0.474	0.48	0.488	0.485	0.49	0.491	0.493	0.476	0.457	0.457	0.464	0.472	0.462	0.467	0.47	0.472
1511	0.485	0.353	0.369	0.399	0.433	0.445	0.467	0.48	0.484	0.471	0.376	0.384	0.397	0.423	0.435	0.452	0.459	0.465	0.487	0.483	0.474	0.48	0.488	0.485	0.49	0.491	0.493	0.476	0.457	0.457	0.463	0.472	0.462	0.467	0.469	0.472
1525	0.485	0.353	0.368	0.399	0.433	0.445	0.467	0.48	0.485	0.471	0.375	0.384	0.396	0.422	0.434	0.452	0.459	0.465	0.486	0.483	0.473	0.479	0.488	0.485	0.49	0.491	0.493	0.476	0.457	0.456	0.463	0.472	0.462	0.467	0.47	0.472
1539	0.485	0.353	0.368	0.398	0.433	0.445	0.467	0.479	0.484	0.471	0.375	0.383	0.396	0.422	0.434	0.451	0.458	0.465	0.486	0.483	0.473	0.479	0.488	0.485	0.49	0.491	0.493	0.476	0.456	0.456	0.463	0.471	0.462	0.467	0.469	0.472
1554	0.485	0.353	0.367	0.398	0.432	0.444	0.466	0.479	0.484	0.471	0.374	0.382	0.395	0.422	0.434	0.451	0.458	0.465	0.487	0.483	0.473	0.479	0.488	0.485	0.49	0.491	0.493	0.476	0.456	0.456	0.463	0.471	0.462	0.467	0.469	0.472
1568	0.485	0.352	0.367	0.397	0.432	0.444	0.466	0.479	0.484	0.471	0.374	0.382	0.395	0.421	0.434	0.451	0.459	0.465	0.487	0.483	0.473	0.479	0.488	0.485	0.49	0.491	0.493	0.476	0.456	0.456	0.463	0.471	0.461	0.467	0.469	0.472
1583	0.484	0.352	0.366	0.396	0.432	0.443	0.466	0.479	0.484	0.471	0.374	0.382	0.395	0.421	0.434	0.451	0.459	0.465	0.486	0.483	0.473	0.479	0.488	0.485	0.49	0.491	0.493	0.476	0.456	0.456	0.463	0.471	0.461	0.466	0.469	0.472
1597	0.485	0.352	0.366	0.396	0.431	0.443	0.466	0.479	0.484	0.471	0.373	0.381	0.394	0.42	0.433	0.451	0.458	0.465	0.486	0.483	0.473	0.479	0.487	0.485	0.489	0.491	0.493	0.475	0.455	0.455	0.463	0.471	0.461	0.466	0.469	0.472
1611	0.485	0.352	0.365	0.396	0.431	0.443	0.466	0.479	0.484	0.471	0.372	0.381	0.394	0.42	0.433	0.451	0.458	0.464	0.486	0.483	0.473	0.479	0.487	0.485	0.489	0.491	0.492	0.475	0.455	0.455	0.462	0.471	0.461	0.466	0.469	0.471
1626	0.485	0.352	0.365	0.395	0.431	0.443	0.466	0.479	0.484	0.471	0.372	0.38	0.393	0.42	0.433	0.45	0.458	0.464	0.487	0.483	0.473	0.479	0.487	0.485	0.49	0.491	0.493	0.475	0.455	0.455	0.462	0.471	0.461	0.466	0.469	0.471
1640	0.484	0.352	0.364	0.394	0.43	0.443	0.465	0.478	0.484	0.471	0.371	0.38	0.393	0.419	0.432	0.45	0.458	0.464	0.486	0.483	0.472	0.478	0.487	0.485	0.489	0.491	0.492	0.475	0.455	0.455	0.462	0.471	0.461	0.466	0.469	0.471
1654	0.484	0.352	0.364	0.394	0.43	0.442	0.465	0.478	0.483	0.471	0.371	0.379	0.393	0.419	0.432	0.45	0.458	0.464	0.486	0.483	0.472	0.478	0.487	0.485	0.489	0.491	0.492	0.475	0.455	0.454	0.462	0.471	0.461	0.466	0.469	0.471
1669	0.484	0.352	0.363	0.393	0.429	0.442	0.465	0.478	0.483	0.47	0.37	0.379	0.392	0.419	0.432	0.45	0.458	0.464	0.486	0.483	0.472	0.478	0.486	0.484	0.489	0.491	0.492	0.475	0.454	0.454	0.462	0.471	0.461	0.466	0.468	0.471
1683	0.483	0.351	0.363	0.393	0.429	0.441	0.464	0.477	0.483	0.471	0.37	0.379	0.392	0.419	0.432	0.45	0.458	0.464	0.486	0.484	0.472	0.478	0.487	0.484	0.489	0.491	0.492	0.475	0.454	0.454	0.462	0.471	0.461	0.466	0.469	0.471
1697	0.484	0.351	0.362	0.392	0.428	0.441	0.464	0.477	0.483	0.47	0.369	0.378	0.392	0.418	0.431	0.45	0.458	0.464	0.487	0.484	0.472	0.478	0.487	0.485	0.489	0.491	0.492	0.475	0.454	0.454	0.462	0.47	0.461	0.466	0.469	0.471
1712	0.484	0.351	0.362	0.392	0.428	0.441	0.464	0.478	0.483	0.47	0.369	0.378	0.391	0.418	0.431	0.449	0.457	0.464	0.486	0.484	0.472	0.478	0.486	0.484	0.489	0.491	0.492	0.475	0.454	0.454	0.462	0.471	0.461	0.466	0.469	0.471
1726	0.484	0.351	0.362	0.391	0.427	0.441	0.464	0.477	0.483	0.47	0.368	0.377	0.391	0.418	0.431	0.449	0.457	0.464	0.486	0.484	0.472	0.478	0.486	0.484	0.489	0.491	0.492	0.475	0.453	0.454	0.461	0.47	0.46	0.466	0.468	0.471
1740	0.483	0.351	0.361	0.391	0.427	0.44	0.464	0.477	0.483	0.47	0.368	0.377	0.39	0.417	0.431	0.449	0.457	0.463	0.486	0.484	0.472	0.478	0.486	0.484	0.489	0.491	0.492	0.475	0.453	0.454	0.462	0.47	0.46	0.465	0.468	0.471
1755	0.484	0.351	0.361	0.39	0.426	0.44	0.464	0.477	0.482	0.47	0.367	0.376	0.39	0.417	0.43	0.449	0.456	0.463	0.486	0.484	0.472	0.478	0.486	0.484	0.489	0.491	0.492	0.475	0.453	0.453	0.461	0.47	0.46	0.466	0.468	0.471
1769	0.483	0.351	0.36	0.39	0.426	0.44	0.463	0.477	0.482	0.47	0.366	0.376	0.389	0.416	0.43	0.448	0.456	0.463	0.486	0.484	0.472	0.478	0.487	0.484	0.489	0.491	0.492	0.475	0.453	0.453	0.461	0.47	0.46	0.465	0.468	0.471
1783	0.484	0.351	0.36	0.39	0.426	0.44	0.463	0.477	0.483	0.469	0.366	0.375	0.389	0.416	0.43	0.448	0.456	0.463	0.486	0.484	0.472	0.477	0.486	0.484	0.489	0.49	0.492	0.475	0.453	0.453	0.461	0.47	0.46	0.466	0.468	0.471
1798	0.483	0.351	0.359	0.389	0.425	0.439	0.463	0.477	0.482	0.47	0.365	0.375	0.389	0.416	0.43	0.448	0.456	0.463	0.486	0.484	0.472	0.477	0.486	0.484	0.489	0.49	0.492	0.474	0.453	0.453	0.461	0.47	0.46	0.466	0.468	0.471
1812	0.483	0.351	0.359	0.388	0.425	0.439	0.463	0.477	0.482	0.47	0.365	0.374	0.388	0.415	0.429	0.448	0.456	0.463	0.486	0.484	0.472	0.477	0.486	0.484	0.489	0.49	0.492	0.474	0.453	0.453	0.461	0.47	0.46	0.466	0.468	0.471
1827	0.483	0.351	0.359	0.388	0.425	0.439	0.463	0.476	0.482	0.469	0.364	0.374	0.388	0.415	0.429	0.448	0.456	0.463	0.486	0.484	0.471	0.477	0.486	0.484	0.489	0.49	0.492	0.474	0.452	0.452	0.461	0.469	0.46	0.465	0.468	0.47
1841	0.483	0.351	0.358	0.387	0.424	0.438	0.462	0.476	0.482	0.469	0.364	0.374	0.388	0.415	0.429	0.448	0.456	0.463	0.486	0.484	0.471	0.477	0.486	0.484	0.489	0.49	0.492	0.474	0.452	0.452	0.461	0.469	0.46	0.465	0.468	0.47
1855	0.483	0.351	0.358	0.387	0.424	0.438	0.462	0.476	0.482	0.469	0.363	0.373	0.387	0.414	0.429	0.447	0.456	0.462	0.486	0.484	0.471	0.477	0.486	0.484	0.489	0.49	0.492	0.475	0.452	0.452	0.461	0.47	0.46	0.465	0.468	0.47
1870	0.483	0.35	0.357	0.386	0.423	0.438	0.462	0.476	0.481	0.469	0.363	0.373	0.387	0.414	0.428	0.447	0.455	0.462	0.485	0.484	0.471	0.477	0.486	0.483	0.488	0.49	0.492	0.475	0.452	0.452	0.461	0.47	0.46	0.465	0.468	0.47
1884	0.483	0.35	0.357	0.386	0.423	0.438	0.462	0.476	0.481	0.469	0.363	0.373	0.387	0.414	0.428	0.447	0.456	0.462	0.485	0.484	0.471	0.476	0.485	0.483	0.488	0.49	0.491	0.474	0.452	0.452	0.46	0.469	0.46	0.465	0.468	0.47
1898	0.483	0.35	0.356	0.386	0.422	0.437	0.462	0.476	0.481	0.469	0.362	0.372	0.386	0.413	0.428	0.447	0.455	0.462	0.485	0.484	0.471	0.476	0.485	0.483	0.488	0.49	0.491	0.474	0.452	0.451	0.46	0.469	0.46	0.465	0.468	0.47
1913	0.483	0.351	0.356	0.385	0.422	0.437	0.462	0.476	0.481	0.469	0.361	0.371	0.386	0.413	0.427	0.446	0.455	0.462	0.485	0.484	0.471	0.476	0.485	0.483	0.488	0.49	0.491	0.474	0.452	0.451	0.46	0.469	0.46	0.465	0.468	0.47
1927	0.483	0.351	0.356	0.385	0.422	0.437	0.462	0.476	0.481	0.469	0.361	0.371	0.386	0.413	0.427	0.447	0.455	0.462	0.484	0.484	0.471	0.476	0.485	0.483	0.488	0.489	0.491	0.474	0.451	0.451	0.46	0.469	0.46	0.465	0.468	0.47
1942	0.483	0.35	0.355	0.384	0.422	0.437	0.461	0.475	0.481	0.469	0.361	0.371	0.385	0.413	0.428	0.447	0.456	0.462	0.484	0.483	0.47	0.476	0.485	0.483	0.488	0.489	0.491	0.474	0.451	0.451	0.46	0.469	0.46	0.465	0.468	0.47
1956	0.483	0.351	0.355	0.384	0.421	0.437	0.461	0.475	0.481	0.469	0.36	0.37	0.385	0.412	0.427	0.446	0.455	0.462	0.485	0.484	0.47	0.475	0.485	0.483	0.488	0.489	0.491	0.474	0.451	0.451	0.46	0.469	0.459	0.465	0.467	0.47
1970	0.483	0.351	0.355	0.384	0.421	0.436	0.461	0.475	0.481	0.469	0.36	0.37	0.384	0.412	0.427	0.446	0.455	0.462	0.485	0.483	0.47	0.475	0.484	0.483	0.488	0.489	0.491	0.474	0.451	0.45	0.459	0.469	0.459	0.465	0.467	0.47
1985	0.483	0.351	0.355	0.383	0.421	0.436	0.461	0.475	0.481	0.469	0.359	0.369	0.384	0.412	0.426	0.446	0.455	0.462	0.485	0.484	0.471	0.476	0.485	0.483	0.488	0.489	0.491	0.474	0.451	0.45	0.459	0.469	0.459	0.465	0.467	0.47
1999	0.483	0.351	0.354	0.383	0.421	0.436	0.461	0.475	0.48	0.469	0.359	0.369	0.384	0.411	0.426	0.446	0.455	0.461	0.484	0.483	0.47	0.475	0.484	0.482	0.487	0.489	0.491	0.474	0.451	0.45	0.459	0.469	0.459	0.465	0.467	0.47
2013	0.482	0.351	0.354	0.382	0.42	0.436	0.461	0.475	0.48	0.469	0.358	0.368	0.384	0.411	0.426	0.446	0.455	0.461	0.484	0.483	0.47	0.475	0.484	0.482	0.487	0.489	0.49	0.474	0.451	0.45	0.459	0.469	0.459	0.465	0.467	0.47
2028	0.483	0.351	0.354	0.382	0.42	0.435	0.46	0.475	0.48	0.469	0.358	0.368	0.383	0.411	0.426	0.446	0.455	0.461	0.484	0.483	0.47	0.475	0.484	0.482	0.487	0.489	0.491	0.473	0.45	0.45	0.459	0.469	0.459	0.465	0.467	0.47
2042	0.482	0.351	0.353	0.382	0.419	0.435	0.46	0.474	0.48	0.469	0.358	0.368	0.383	0.41	0.426	0.445	0.455	0.461	0.485	0.484	0.47	0.475	0.484	0.482	0.487	0.489	0.491	0.473	0.45	0.45	0.459	0.469	0.459	0.465	0.467	0.47
2056	0.482	0.351	0.353	0.381	0.419	0.435	0.46	0.474	0.48	0.468	0.357	0.367	0.383	0.41	0.425	0.445	0.454	0.461	0.485	0.484	0.47	0.475	0.484	0.483	0.488	0.489	0.491	0.473	0.45	0.449	0.458	0.468	0.459	0.464	0.467	0.469
2071	0.482	0.351	0.353	0.381	0.419	0.434	0.46	0.474	0.48	0.469	0.357	0.367	0.382	0.41	0.425	0.445	0.454	0.461	0.485	0.484	0.47	0.475	0.484	0.482	0.488	0.489	0.491	0.473	0.45	0.449	0.458	0.468	0.459	0.464	0.467	0.469
2085	0.482	0.351	0.352	0.38	0.418	0.434	0.459	0.474	0.479	0.469	0.357	0.367	0.382	0.41	0.425	0.445	0.454	0.461	0.484	0.483	0.47	0.475	0.484	0.482	0.487	0.489	0.49	0.473	0.45	0.449	0.458	0.468	0.459	0.464	0.467	0.47
2100	0.482	0.351	0.352	0.38	0.418	0.434	0.459	0.473	0.479	0.469	0.356	0.366	0.382	0.41	0.425	0.445	0.454	0.461	0.484	0.484	0.47	0.475	0.483	0.482	0.487	0.489	0.49	0.473	0.45	0.449	0.458	0.468	0.459	0.464	0.467	0.469
2114	0.482	0.351	0.352	0.38	0.417	0.434	0.459	0.474	0.479	0.468	0.355	0.366	0.381	0.409	0.425	0.445	0.454	0.461	0.485	0.484	0.47	0.475	0.484	0.482	0.487	0.489	0.49	0.473	0.45	0.448	0.458	0.468	0.459	0.464	0.467	0.469
2128	0.481	0.351	0.351	0.379	0.417	0.433	0.459	0.473	0.479	0.468	0.355	0.365	0.381	0.409	0.424	0.444	0.453	0.461	0.484	0.483	0.47	0.474	0.484	0.482	0.487	0.489	0.49	0.473	0.45	0.449	0.458	0.468	0.459	0.464	0.467	0.469
2143	0.481	0.351	0.351	0.379	0.417	0.433	0.459	0.473	0.479	0.468	0.354	0.365	0.38	0.408	0.424	0.444	0.453	0.46	0.484	0.483	0.47	0.474	0.483	0.482	0.487	0.489	0.49	0.473	0.45	0.448	0.458	0.468	0.459	0.464	0.467	0.469

## Sheet: Norm_1 WT+HCl
	AtlA																		AtlE
Time	Exponential CW + HCl									Stationary CW + HCl									Exponential CW + HCl									Stationary CW + HCl
	0	4	2	1	0.5	0.25	0.125	0.0625	0.031	0	4	2	1	0.5	0.25	0.125	0.0625	0.031	0	4	2	1	0.5	0.25	0.125	0.0625	0.031	0	4	2	1	0.5	0.25	0.125	0.0625	0.031
0	0.5	0.5	0.5	0.5	0.5	0.5	0.5	0.5	0.5	0.5	0.5	0.5	0.5	0.5	0.5	0.5	0.5	0.5	0.5	0.5	0.5	0.5	0.5	0.5	0.5	0.5	0.5	0.5	0.5	0.5	0.5	0.5	0.5	0.5	0.5	0.5
15	0.5	0.497	0.498	0.498	0.503	0.501	0.5	0.501	0.5	0.5	0.499	0.497	0.499	0.5	0.495	0.5	0.502	0.498	0.5	0.502	0.5	0.495	0.5	0.5	0.498	0.497	0.502	0.499	0.504	0.505	0.502	0.499	0.497	0.501	0.498	0.494
29	0.5	0.494	0.496	0.498	0.502	0.502	0.501	0.502	0.5	0.5	0.497	0.495	0.499	0.499	0.496	0.502	0.501	0.497	0.5	0.503	0.499	0.494	0.5	0.497	0.5	0.496	0.503	0.498	0.506	0.508	0.501	0.498	0.499	0.499	0.497	0.494
44	0.499	0.49	0.494	0.495	0.5	0.5	0.501	0.501	0.5	0.5	0.495	0.493	0.498	0.499	0.495	0.501	0.5	0.497	0.5	0.502	0.497	0.493	0.501	0.495	0.5	0.497	0.503	0.497	0.505	0.508	0.5	0.496	0.497	0.498	0.496	0.494
58	0.499	0.487	0.492	0.494	0.499	0.499	0.5	0.501	0.499	0.5	0.493	0.492	0.497	0.498	0.495	0.5	0.5	0.496	0.499	0.501	0.497	0.493	0.501	0.496	0.501	0.496	0.503	0.497	0.505	0.507	0.499	0.497	0.496	0.498	0.497	0.494
72	0.498	0.485	0.49	0.493	0.498	0.498	0.5	0.5	0.5	0.5	0.492	0.491	0.496	0.498	0.494	0.5	0.499	0.496	0.499	0.501	0.497	0.493	0.5	0.495	0.501	0.495	0.504	0.497	0.504	0.506	0.499	0.497	0.496	0.497	0.496	0.493
87	0.498	0.481	0.487	0.491	0.496	0.498	0.499	0.499	0.5	0.5	0.49	0.489	0.495	0.497	0.494	0.5	0.499	0.496	0.498	0.5	0.496	0.493	0.5	0.495	0.501	0.495	0.503	0.496	0.503	0.505	0.498	0.496	0.494	0.497	0.495	0.493
101	0.498	0.479	0.485	0.489	0.495	0.497	0.499	0.499	0.499	0.5	0.489	0.488	0.494	0.496	0.493	0.5	0.499	0.495	0.498	0.5	0.496	0.492	0.5	0.494	0.5	0.494	0.503	0.496	0.501	0.504	0.498	0.496	0.494	0.496	0.495	0.492
115	0.497	0.476	0.483	0.488	0.494	0.496	0.498	0.498	0.498	0.5	0.487	0.486	0.493	0.496	0.493	0.5	0.498	0.495	0.498	0.5	0.496	0.492	0.5	0.494	0.5	0.494	0.503	0.495	0.499	0.503	0.497	0.495	0.493	0.496	0.495	0.492
130	0.498	0.473	0.481	0.487	0.494	0.496	0.497	0.498	0.499	0.5	0.485	0.485	0.492	0.495	0.493	0.499	0.498	0.495	0.498	0.499	0.495	0.492	0.5	0.494	0.5	0.494	0.503	0.495	0.499	0.502	0.497	0.495	0.493	0.496	0.494	0.492
144	0.497	0.471	0.479	0.485	0.492	0.495	0.497	0.497	0.498	0.499	0.483	0.484	0.491	0.494	0.492	0.499	0.497	0.495	0.497	0.499	0.495	0.492	0.499	0.493	0.5	0.493	0.503	0.495	0.498	0.501	0.496	0.495	0.493	0.495	0.494	0.491
158	0.496	0.468	0.477	0.484	0.491	0.495	0.496	0.497	0.497	0.499	0.482	0.482	0.491	0.494	0.492	0.498	0.497	0.494	0.497	0.498	0.495	0.492	0.498	0.493	0.499	0.493	0.502	0.494	0.497	0.501	0.496	0.495	0.493	0.495	0.494	0.491
173	0.496	0.466	0.475	0.482	0.49	0.494	0.496	0.496	0.497	0.498	0.479	0.481	0.489	0.493	0.491	0.497	0.497	0.494	0.496	0.497	0.494	0.491	0.498	0.492	0.499	0.492	0.502	0.494	0.497	0.5	0.496	0.495	0.494	0.495	0.494	0.491
187	0.496	0.463	0.473	0.481	0.489	0.493	0.495	0.496	0.497	0.499	0.478	0.48	0.489	0.493	0.491	0.497	0.497	0.494	0.496	0.497	0.494	0.491	0.498	0.492	0.499	0.492	0.501	0.494	0.497	0.5	0.495	0.495	0.494	0.495	0.494	0.491
201	0.496	0.461	0.471	0.479	0.488	0.492	0.495	0.495	0.496	0.498	0.476	0.478	0.487	0.492	0.49	0.497	0.496	0.493	0.496	0.496	0.493	0.491	0.497	0.492	0.498	0.492	0.501	0.493	0.497	0.499	0.495	0.495	0.493	0.494	0.494	0.49
216	0.495	0.459	0.469	0.478	0.487	0.491	0.494	0.495	0.496	0.498	0.474	0.477	0.486	0.491	0.489	0.496	0.496	0.493	0.496	0.496	0.493	0.491	0.497	0.491	0.498	0.491	0.5	0.493	0.496	0.499	0.495	0.494	0.491	0.494	0.493	0.49
230	0.496	0.457	0.467	0.476	0.486	0.491	0.494	0.495	0.496	0.498	0.472	0.475	0.485	0.491	0.488	0.496	0.495	0.493	0.495	0.495	0.492	0.49	0.496	0.491	0.498	0.491	0.5	0.493	0.496	0.498	0.494	0.494	0.492	0.494	0.493	0.49
245	0.495	0.455	0.465	0.475	0.485	0.49	0.493	0.494	0.495	0.498	0.47	0.474	0.484	0.49	0.488	0.495	0.495	0.492	0.495	0.495	0.492	0.49	0.496	0.49	0.497	0.49	0.499	0.493	0.496	0.498	0.494	0.494	0.493	0.494	0.493	0.49
259	0.495	0.452	0.463	0.473	0.484	0.49	0.492	0.494	0.495	0.498	0.469	0.472	0.483	0.489	0.487	0.495	0.495	0.492	0.494	0.494	0.491	0.489	0.496	0.49	0.497	0.49	0.499	0.492	0.495	0.497	0.494	0.494	0.492	0.493	0.492	0.489
273	0.495	0.45	0.461	0.471	0.483	0.488	0.492	0.493	0.494	0.497	0.467	0.471	0.482	0.488	0.487	0.494	0.494	0.492	0.494	0.493	0.491	0.489	0.495	0.49	0.496	0.49	0.498	0.492	0.495	0.497	0.494	0.494	0.492	0.493	0.492	0.489
288	0.494	0.448	0.459	0.47	0.482	0.488	0.491	0.493	0.494	0.497	0.465	0.469	0.481	0.488	0.486	0.494	0.493	0.491	0.494	0.493	0.491	0.489	0.495	0.489	0.496	0.489	0.498	0.492	0.495	0.497	0.494	0.494	0.491	0.493	0.492	0.489
302	0.495	0.446	0.458	0.469	0.481	0.487	0.491	0.493	0.494	0.497	0.463	0.467	0.48	0.487	0.485	0.493	0.493	0.491	0.492	0.492	0.49	0.488	0.495	0.489	0.496	0.489	0.498	0.491	0.494	0.496	0.493	0.493	0.49	0.493	0.492	0.488
316	0.495	0.445	0.457	0.468	0.48	0.487	0.491	0.492	0.494	0.497	0.461	0.466	0.479	0.486	0.485	0.493	0.492	0.49	0.492	0.492	0.489	0.488	0.494	0.489	0.495	0.488	0.497	0.491	0.494	0.496	0.493	0.494	0.49	0.493	0.492	0.488
331	0.494	0.442	0.455	0.467	0.479	0.486	0.49	0.492	0.493	0.497	0.46	0.465	0.478	0.486	0.484	0.492	0.492	0.49	0.492	0.491	0.489	0.488	0.494	0.488	0.495	0.488	0.497	0.491	0.494	0.495	0.493	0.493	0.49	0.492	0.491	0.488
345	0.494	0.44	0.453	0.465	0.478	0.485	0.49	0.492	0.493	0.497	0.458	0.463	0.477	0.485	0.483	0.492	0.492	0.49	0.491	0.491	0.489	0.487	0.493	0.488	0.495	0.488	0.496	0.49	0.493	0.495	0.493	0.493	0.49	0.492	0.491	0.488
360	0.494	0.438	0.451	0.464	0.477	0.485	0.489	0.491	0.493	0.496	0.456	0.462	0.476	0.484	0.483	0.492	0.492	0.489	0.491	0.49	0.489	0.487	0.493	0.488	0.495	0.487	0.496	0.49	0.493	0.495	0.493	0.492	0.489	0.492	0.491	0.487
374	0.494	0.436	0.45	0.463	0.477	0.484	0.489	0.491	0.492	0.496	0.455	0.46	0.475	0.483	0.482	0.491	0.491	0.489	0.491	0.49	0.488	0.487	0.493	0.487	0.494	0.487	0.496	0.49	0.492	0.494	0.493	0.492	0.489	0.491	0.491	0.487
388	0.494	0.434	0.448	0.462	0.476	0.483	0.488	0.491	0.492	0.497	0.454	0.459	0.474	0.483	0.482	0.491	0.491	0.489	0.491	0.49	0.488	0.486	0.493	0.487	0.494	0.487	0.496	0.49	0.492	0.494	0.492	0.492	0.489	0.491	0.49	0.487
403	0.493	0.432	0.447	0.46	0.474	0.482	0.487	0.49	0.491	0.496	0.452	0.458	0.473	0.482	0.481	0.49	0.49	0.489	0.491	0.489	0.487	0.486	0.492	0.487	0.494	0.487	0.495	0.489	0.492	0.494	0.492	0.492	0.489	0.491	0.49	0.486
417	0.493	0.43	0.445	0.459	0.474	0.482	0.487	0.489	0.491	0.496	0.451	0.456	0.472	0.481	0.48	0.49	0.49	0.488	0.49	0.489	0.487	0.486	0.492	0.487	0.493	0.486	0.495	0.489	0.491	0.493	0.492	0.491	0.488	0.49	0.489	0.486
431	0.494	0.429	0.444	0.458	0.473	0.482	0.487	0.49	0.491	0.496	0.449	0.455	0.471	0.48	0.48	0.489	0.49	0.488	0.49	0.489	0.487	0.485	0.492	0.486	0.493	0.486	0.495	0.489	0.491	0.493	0.492	0.491	0.488	0.49	0.49	0.486
446	0.493	0.426	0.442	0.456	0.472	0.48	0.486	0.489	0.49	0.496	0.447	0.453	0.47	0.48	0.48	0.489	0.49	0.488	0.489	0.488	0.486	0.485	0.492	0.486	0.493	0.486	0.494	0.488	0.49	0.493	0.491	0.491	0.488	0.49	0.489	0.485
460	0.492	0.424	0.44	0.455	0.471	0.48	0.486	0.488	0.49	0.496	0.447	0.453	0.469	0.48	0.479	0.489	0.49	0.488	0.49	0.488	0.486	0.485	0.491	0.486	0.493	0.486	0.494	0.488	0.49	0.492	0.491	0.49	0.488	0.49	0.489	0.485
474	0.492	0.422	0.439	0.454	0.47	0.479	0.485	0.488	0.49	0.496	0.445	0.451	0.468	0.478	0.478	0.488	0.489	0.487	0.489	0.487	0.486	0.484	0.491	0.485	0.492	0.485	0.494	0.488	0.49	0.492	0.49	0.49	0.488	0.489	0.489	0.485
489	0.493	0.421	0.437	0.453	0.469	0.479	0.485	0.488	0.49	0.495	0.443	0.45	0.467	0.478	0.478	0.488	0.489	0.487	0.489	0.487	0.486	0.484	0.491	0.486	0.492	0.485	0.494	0.488	0.489	0.492	0.49	0.49	0.487	0.489	0.488	0.485
503	0.492	0.418	0.436	0.452	0.468	0.478	0.485	0.487	0.489	0.495	0.442	0.449	0.466	0.477	0.477	0.487	0.488	0.487	0.489	0.486	0.485	0.484	0.491	0.485	0.492	0.485	0.493	0.488	0.489	0.492	0.49	0.49	0.487	0.489	0.488	0.485
518	0.492	0.417	0.434	0.45	0.468	0.478	0.484	0.487	0.489	0.496	0.441	0.447	0.465	0.476	0.477	0.487	0.488	0.487	0.488	0.486	0.484	0.483	0.49	0.485	0.491	0.485	0.493	0.487	0.489	0.491	0.49	0.49	0.487	0.489	0.488	0.484
532	0.491	0.414	0.432	0.449	0.466	0.476	0.483	0.486	0.488	0.496	0.44	0.446	0.464	0.476	0.476	0.487	0.488	0.487	0.488	0.485	0.484	0.483	0.49	0.485	0.491	0.484	0.493	0.487	0.488	0.491	0.489	0.489	0.487	0.488	0.487	0.484
546	0.492	0.413	0.431	0.448	0.466	0.476	0.483	0.486	0.488	0.495	0.438	0.445	0.463	0.475	0.475	0.486	0.488	0.486	0.489	0.485	0.484	0.483	0.49	0.485	0.491	0.484	0.493	0.486	0.488	0.491	0.489	0.489	0.486	0.488	0.487	0.484
561	0.492	0.411	0.43	0.447	0.465	0.475	0.482	0.486	0.488	0.495	0.437	0.444	0.462	0.474	0.475	0.486	0.487	0.486	0.488	0.485	0.484	0.483	0.49	0.484	0.491	0.484	0.492	0.486	0.487	0.49	0.489	0.489	0.486	0.488	0.487	0.484
575	0.492	0.409	0.429	0.446	0.464	0.475	0.483	0.486	0.488	0.495	0.436	0.443	0.461	0.473	0.474	0.485	0.487	0.486	0.488	0.484	0.483	0.483	0.489	0.484	0.491	0.484	0.492	0.487	0.488	0.49	0.489	0.489	0.486	0.488	0.487	0.484
589	0.491	0.407	0.427	0.445	0.463	0.474	0.482	0.485	0.487	0.495	0.435	0.442	0.461	0.473	0.474	0.485	0.487	0.485	0.487	0.484	0.483	0.482	0.489	0.484	0.49	0.483	0.492	0.487	0.488	0.49	0.489	0.489	0.486	0.488	0.487	0.484
604	0.491	0.405	0.426	0.443	0.462	0.474	0.481	0.485	0.487	0.495	0.433	0.441	0.459	0.472	0.473	0.484	0.486	0.485	0.487	0.483	0.483	0.482	0.489	0.484	0.49	0.483	0.492	0.486	0.487	0.49	0.488	0.489	0.486	0.488	0.487	0.483
618	0.491	0.404	0.424	0.443	0.462	0.473	0.481	0.485	0.487	0.494	0.432	0.44	0.459	0.471	0.473	0.484	0.486	0.485	0.487	0.483	0.482	0.481	0.488	0.483	0.49	0.483	0.491	0.485	0.486	0.489	0.488	0.488	0.486	0.487	0.486	0.483
633	0.491	0.402	0.423	0.441	0.461	0.473	0.481	0.484	0.486	0.495	0.431	0.439	0.458	0.471	0.472	0.484	0.486	0.485	0.487	0.483	0.482	0.481	0.488	0.483	0.49	0.483	0.491	0.485	0.486	0.489	0.488	0.488	0.485	0.487	0.486	0.483
647	0.491	0.4	0.421	0.44	0.46	0.472	0.48	0.484	0.486	0.494	0.43	0.437	0.457	0.47	0.472	0.483	0.485	0.484	0.487	0.482	0.482	0.481	0.488	0.483	0.489	0.483	0.491	0.485	0.486	0.489	0.487	0.487	0.485	0.487	0.486	0.483
661	0.491	0.398	0.42	0.439	0.459	0.471	0.48	0.484	0.486	0.494	0.429	0.437	0.456	0.469	0.471	0.483	0.485	0.484	0.487	0.482	0.481	0.481	0.488	0.483	0.489	0.483	0.491	0.485	0.485	0.488	0.487	0.487	0.485	0.486	0.485	0.482
676	0.491	0.397	0.419	0.438	0.458	0.471	0.479	0.483	0.486	0.494	0.428	0.436	0.455	0.469	0.471	0.483	0.485	0.484	0.487	0.482	0.481	0.481	0.488	0.483	0.489	0.482	0.49	0.485	0.485	0.488	0.487	0.487	0.484	0.486	0.485	0.482
690	0.491	0.395	0.417	0.437	0.457	0.47	0.479	0.483	0.485	0.494	0.427	0.435	0.454	0.468	0.471	0.482	0.484	0.484	0.487	0.481	0.481	0.48	0.487	0.482	0.489	0.482	0.49	0.484	0.484	0.488	0.487	0.487	0.484	0.486	0.485	0.482
704	0.49	0.393	0.416	0.436	0.457	0.47	0.478	0.483	0.485	0.494	0.426	0.434	0.454	0.468	0.47	0.482	0.484	0.484	0.486	0.48	0.48	0.48	0.487	0.482	0.488	0.482	0.49	0.484	0.484	0.488	0.486	0.486	0.484	0.486	0.485	0.482
719	0.49	0.392	0.415	0.435	0.456	0.469	0.478	0.482	0.485	0.494	0.425	0.433	0.453	0.467	0.47	0.482	0.484	0.483	0.486	0.48	0.48	0.48	0.487	0.482	0.488	0.481	0.49	0.485	0.484	0.488	0.487	0.487	0.484	0.486	0.485	0.481
733	0.49	0.391	0.414	0.434	0.455	0.469	0.478	0.482	0.485	0.493	0.424	0.432	0.452	0.466	0.469	0.481	0.483	0.483	0.486	0.48	0.48	0.48	0.487	0.482	0.488	0.482	0.49	0.484	0.483	0.487	0.486	0.486	0.484	0.485	0.484	0.481
748	0.49	0.389	0.413	0.433	0.454	0.468	0.477	0.482	0.484	0.493	0.423	0.431	0.451	0.465	0.468	0.481	0.483	0.482	0.486	0.48	0.479	0.479	0.487	0.482	0.488	0.481	0.489	0.484	0.483	0.487	0.486	0.486	0.484	0.485	0.484	0.481
762	0.49	0.388	0.412	0.432	0.454	0.468	0.477	0.482	0.484	0.493	0.422	0.43	0.45	0.464	0.468	0.48	0.483	0.482	0.486	0.479	0.479	0.479	0.487	0.481	0.488	0.481	0.489	0.484	0.483	0.487	0.486	0.486	0.484	0.485	0.484	0.481
776	0.49	0.387	0.411	0.432	0.453	0.467	0.477	0.481	0.484	0.492	0.421	0.429	0.449	0.464	0.467	0.48	0.482	0.482	0.485	0.478	0.478	0.478	0.486	0.481	0.488	0.48	0.489	0.484	0.482	0.486	0.486	0.486	0.483	0.485	0.484	0.481
791	0.49	0.385	0.409	0.43	0.452	0.467	0.476	0.481	0.484	0.493	0.42	0.428	0.449	0.463	0.467	0.48	0.483	0.482	0.485	0.479	0.478	0.478	0.486	0.481	0.488	0.48	0.489	0.483	0.482	0.486	0.485	0.485	0.483	0.485	0.483	0.48
805	0.49	0.385	0.409	0.43	0.452	0.467	0.476	0.481	0.484	0.493	0.419	0.427	0.448	0.463	0.467	0.479	0.482	0.482	0.485	0.478	0.478	0.478	0.486	0.481	0.487	0.48	0.489	0.483	0.482	0.486	0.485	0.485	0.483	0.484	0.483	0.48
819	0.49	0.384	0.407	0.429	0.451	0.466	0.476	0.481	0.484	0.493	0.418	0.427	0.447	0.462	0.466	0.479	0.482	0.482	0.485	0.478	0.478	0.478	0.486	0.481	0.487	0.48	0.489	0.483	0.481	0.485	0.484	0.485	0.483	0.484	0.483	0.48
834	0.49	0.382	0.406	0.428	0.45	0.466	0.475	0.481	0.483	0.493	0.418	0.426	0.447	0.462	0.466	0.479	0.482	0.481	0.484	0.477	0.477	0.477	0.485	0.48	0.487	0.48	0.488	0.483	0.481	0.485	0.484	0.485	0.482	0.484	0.483	0.48
848	0.49	0.382	0.405	0.427	0.45	0.465	0.475	0.481	0.483	0.493	0.417	0.425	0.446	0.461	0.465	0.478	0.482	0.481	0.484	0.477	0.477	0.477	0.485	0.48	0.487	0.479	0.488	0.483	0.481	0.485	0.485	0.485	0.482	0.484	0.483	0.48
863	0.49	0.38	0.404	0.426	0.449	0.465	0.474	0.48	0.483	0.493	0.416	0.425	0.445	0.461	0.465	0.478	0.482	0.482	0.484	0.477	0.477	0.477	0.485	0.48	0.486	0.479	0.488	0.483	0.48	0.485	0.484	0.485	0.482	0.484	0.483	0.48
877	0.489	0.379	0.403	0.425	0.448	0.464	0.474	0.48	0.482	0.493	0.415	0.424	0.445	0.46	0.465	0.478	0.482	0.481	0.484	0.476	0.476	0.477	0.485	0.48	0.486	0.479	0.488	0.483	0.48	0.485	0.484	0.485	0.482	0.484	0.483	0.48
891	0.489	0.378	0.402	0.424	0.447	0.463	0.474	0.479	0.482	0.493	0.414	0.423	0.444	0.459	0.464	0.478	0.481	0.481	0.483	0.476	0.476	0.476	0.484	0.479	0.486	0.479	0.487	0.483	0.48	0.484	0.484	0.484	0.482	0.483	0.483	0.479
906	0.489	0.377	0.401	0.424	0.447	0.463	0.473	0.479	0.482	0.493	0.413	0.422	0.443	0.458	0.463	0.477	0.481	0.481	0.484	0.476	0.476	0.477	0.484	0.48	0.486	0.479	0.488	0.482	0.479	0.484	0.483	0.484	0.482	0.483	0.482	0.479
920	0.49	0.376	0.4	0.423	0.447	0.463	0.473	0.479	0.482	0.492	0.412	0.422	0.443	0.458	0.463	0.477	0.481	0.481	0.483	0.476	0.476	0.476	0.484	0.479	0.486	0.479	0.487	0.482	0.479	0.484	0.483	0.484	0.482	0.483	0.482	0.479
934	0.489	0.375	0.399	0.422	0.446	0.462	0.473	0.479	0.482	0.492	0.412	0.421	0.442	0.458	0.463	0.477	0.48	0.481	0.483	0.475	0.475	0.476	0.484	0.479	0.486	0.479	0.487	0.482	0.479	0.484	0.483	0.484	0.482	0.483	0.482	0.479
949	0.489	0.374	0.398	0.421	0.445	0.462	0.472	0.479	0.482	0.492	0.411	0.42	0.441	0.457	0.462	0.476	0.48	0.48	0.483	0.475	0.475	0.476	0.484	0.479	0.486	0.479	0.487	0.482	0.479	0.483	0.483	0.484	0.482	0.483	0.482	0.479
963	0.488	0.373	0.397	0.42	0.445	0.461	0.472	0.478	0.481	0.492	0.41	0.42	0.441	0.457	0.462	0.476	0.48	0.48	0.483	0.475	0.475	0.475	0.484	0.479	0.486	0.478	0.487	0.481	0.478	0.483	0.483	0.484	0.481	0.483	0.482	0.479
977	0.488	0.372	0.396	0.419	0.444	0.461	0.472	0.478	0.481	0.492	0.409	0.419	0.44	0.456	0.461	0.476	0.48	0.48	0.483	0.475	0.475	0.476	0.484	0.479	0.486	0.479	0.487	0.481	0.477	0.483	0.483	0.483	0.481	0.483	0.481	0.478
992	0.488	0.371	0.395	0.419	0.443	0.46	0.471	0.478	0.481	0.492	0.408	0.418	0.44	0.455	0.461	0.475	0.48	0.48	0.483	0.475	0.474	0.475	0.483	0.479	0.486	0.478	0.487	0.481	0.478	0.483	0.482	0.483	0.481	0.483	0.481	0.479
1006	0.488	0.37	0.394	0.418	0.443	0.46	0.471	0.477	0.481	0.491	0.408	0.418	0.439	0.455	0.461	0.475	0.479	0.479	0.483	0.475	0.474	0.475	0.483	0.478	0.485	0.478	0.486	0.481	0.477	0.483	0.482	0.484	0.481	0.483	0.482	0.479
1020	0.488	0.37	0.393	0.417	0.442	0.459	0.471	0.477	0.48	0.491	0.407	0.417	0.438	0.454	0.46	0.475	0.479	0.48	0.482	0.474	0.474	0.475	0.483	0.478	0.485	0.478	0.486	0.481	0.477	0.482	0.482	0.483	0.481	0.483	0.481	0.478
1035	0.488	0.369	0.392	0.416	0.441	0.459	0.47	0.477	0.48	0.492	0.406	0.416	0.438	0.454	0.46	0.474	0.479	0.479	0.483	0.475	0.473	0.475	0.483	0.478	0.485	0.478	0.486	0.481	0.476	0.482	0.482	0.483	0.481	0.482	0.481	0.478
1049	0.488	0.368	0.391	0.415	0.441	0.458	0.47	0.476	0.48	0.491	0.405	0.416	0.437	0.453	0.459	0.474	0.479	0.479	0.482	0.474	0.473	0.474	0.482	0.478	0.485	0.478	0.486	0.481	0.476	0.481	0.482	0.482	0.48	0.482	0.481	0.478
1063	0.488	0.368	0.39	0.415	0.44	0.458	0.47	0.477	0.48	0.491	0.404	0.415	0.436	0.452	0.459	0.474	0.478	0.479	0.482	0.474	0.473	0.474	0.483	0.478	0.485	0.478	0.486	0.48	0.476	0.481	0.481	0.482	0.48	0.482	0.481	0.478
1078	0.489	0.367	0.39	0.414	0.44	0.458	0.47	0.477	0.48	0.491	0.404	0.414	0.436	0.452	0.458	0.473	0.478	0.478	0.482	0.474	0.473	0.474	0.483	0.478	0.485	0.478	0.486	0.48	0.475	0.481	0.481	0.482	0.48	0.482	0.481	0.478
1092	0.488	0.367	0.389	0.413	0.439	0.457	0.469	0.476	0.48	0.491	0.403	0.414	0.435	0.451	0.458	0.473	0.478	0.478	0.482	0.474	0.472	0.474	0.482	0.477	0.484	0.477	0.485	0.48	0.475	0.481	0.481	0.482	0.48	0.482	0.481	0.478
1107	0.488	0.366	0.388	0.412	0.439	0.457	0.469	0.476	0.48	0.49	0.402	0.413	0.435	0.451	0.457	0.473	0.477	0.478	0.482	0.474	0.472	0.474	0.482	0.477	0.484	0.477	0.485	0.48	0.475	0.481	0.481	0.482	0.48	0.482	0.481	0.478
1121	0.488	0.365	0.387	0.412	0.438	0.456	0.469	0.476	0.479	0.491	0.401	0.412	0.434	0.45	0.457	0.472	0.477	0.478	0.482	0.474	0.472	0.473	0.482	0.477	0.484	0.477	0.485	0.479	0.474	0.48	0.481	0.482	0.479	0.481	0.48	0.477
1135	0.488	0.365	0.386	0.411	0.437	0.456	0.468	0.476	0.479	0.491	0.401	0.412	0.434	0.45	0.456	0.472	0.477	0.478	0.481	0.473	0.472	0.473	0.482	0.477	0.484	0.477	0.485	0.48	0.474	0.48	0.48	0.481	0.479	0.481	0.48	0.477
1150	0.488	0.365	0.386	0.411	0.437	0.456	0.468	0.476	0.479	0.491	0.4	0.411	0.433	0.449	0.456	0.472	0.477	0.478	0.482	0.474	0.472	0.473	0.482	0.477	0.484	0.477	0.485	0.479	0.474	0.48	0.48	0.481	0.479	0.481	0.48	0.477
1164	0.488	0.364	0.384	0.409	0.436	0.455	0.468	0.475	0.479	0.491	0.399	0.411	0.433	0.449	0.456	0.472	0.477	0.478	0.481	0.473	0.471	0.473	0.481	0.477	0.484	0.476	0.485	0.48	0.474	0.48	0.48	0.481	0.479	0.481	0.48	0.477
1179	0.488	0.363	0.384	0.409	0.436	0.455	0.468	0.475	0.479	0.491	0.399	0.41	0.432	0.449	0.455	0.471	0.477	0.478	0.48	0.473	0.471	0.472	0.481	0.476	0.483	0.476	0.484	0.48	0.473	0.479	0.48	0.481	0.479	0.481	0.48	0.477
1193	0.487	0.363	0.383	0.408	0.435	0.454	0.467	0.475	0.479	0.491	0.398	0.409	0.432	0.448	0.455	0.471	0.477	0.478	0.481	0.473	0.471	0.472	0.481	0.476	0.483	0.476	0.484	0.479	0.473	0.479	0.48	0.481	0.479	0.481	0.479	0.477
1207	0.487	0.362	0.382	0.407	0.435	0.454	0.467	0.475	0.478	0.491	0.398	0.409	0.431	0.448	0.455	0.471	0.477	0.477	0.481	0.474	0.471	0.472	0.481	0.476	0.483	0.476	0.485	0.479	0.473	0.479	0.479	0.481	0.479	0.481	0.479	0.476
1236	0.487	0.361	0.381	0.406	0.434	0.453	0.466	0.474	0.478	0.49	0.396	0.408	0.43	0.447	0.454	0.47	0.476	0.477	0.481	0.474	0.47	0.472	0.481	0.476	0.483	0.476	0.484	0.479	0.472	0.479	0.48	0.481	0.479	0.481	0.48	0.476
1251	0.487	0.361	0.38	0.405	0.433	0.453	0.466	0.474	0.478	0.491	0.396	0.407	0.43	0.447	0.453	0.47	0.476	0.477	0.481	0.474	0.47	0.472	0.48	0.476	0.483	0.476	0.484	0.479	0.472	0.478	0.479	0.48	0.479	0.48	0.479	0.476
1265	0.487	0.361	0.379	0.405	0.433	0.453	0.466	0.474	0.478	0.491	0.395	0.406	0.429	0.446	0.453	0.47	0.476	0.477	0.481	0.474	0.47	0.472	0.48	0.476	0.483	0.476	0.484	0.478	0.471	0.478	0.479	0.48	0.478	0.48	0.479	0.476
1279	0.486	0.36	0.378	0.404	0.432	0.452	0.465	0.473	0.477	0.49	0.395	0.406	0.429	0.445	0.453	0.469	0.476	0.477	0.481	0.474	0.47	0.471	0.48	0.476	0.483	0.476	0.484	0.478	0.471	0.477	0.479	0.48	0.478	0.48	0.479	0.476
1294	0.486	0.36	0.378	0.403	0.431	0.451	0.465	0.473	0.477	0.49	0.394	0.405	0.428	0.445	0.452	0.469	0.475	0.477	0.48	0.473	0.469	0.471	0.48	0.475	0.483	0.476	0.484	0.478	0.471	0.477	0.479	0.48	0.478	0.48	0.479	0.476
1308	0.486	0.359	0.377	0.402	0.43	0.451	0.464	0.473	0.477	0.49	0.393	0.405	0.428	0.444	0.452	0.469	0.475	0.476	0.48	0.473	0.469	0.471	0.479	0.475	0.482	0.475	0.483	0.478	0.47	0.477	0.478	0.48	0.478	0.48	0.478	0.476
1323	0.486	0.359	0.377	0.402	0.43	0.451	0.464	0.473	0.477	0.49	0.392	0.404	0.427	0.444	0.451	0.468	0.475	0.476	0.48	0.474	0.469	0.47	0.479	0.475	0.482	0.475	0.483	0.478	0.47	0.477	0.478	0.48	0.478	0.48	0.479	0.476
1337	0.486	0.359	0.376	0.401	0.429	0.45	0.464	0.472	0.477	0.49	0.392	0.404	0.427	0.443	0.451	0.468	0.475	0.476	0.479	0.473	0.469	0.47	0.479	0.475	0.482	0.475	0.483	0.478	0.47	0.477	0.478	0.479	0.478	0.479	0.478	0.475
1351	0.486	0.358	0.375	0.4	0.429	0.45	0.464	0.472	0.476	0.489	0.391	0.403	0.426	0.443	0.45	0.468	0.474	0.476	0.48	0.474	0.469	0.47	0.48	0.475	0.482	0.476	0.484	0.477	0.47	0.476	0.478	0.479	0.477	0.479	0.478	0.475
1366	0.486	0.359	0.375	0.4	0.429	0.45	0.464	0.472	0.477	0.489	0.39	0.403	0.425	0.442	0.45	0.467	0.474	0.475	0.479	0.474	0.469	0.47	0.479	0.475	0.482	0.475	0.483	0.478	0.47	0.476	0.478	0.48	0.478	0.479	0.478	0.475
1380	0.486	0.358	0.374	0.399	0.428	0.45	0.463	0.472	0.477	0.489	0.389	0.402	0.425	0.442	0.45	0.467	0.474	0.475	0.479	0.473	0.468	0.469	0.479	0.475	0.482	0.475	0.483	0.478	0.469	0.476	0.478	0.479	0.478	0.479	0.478	0.475
1394	0.486	0.358	0.374	0.399	0.428	0.449	0.463	0.472	0.476	0.489	0.389	0.401	0.424	0.441	0.449	0.467	0.474	0.475	0.479	0.474	0.468	0.469	0.479	0.475	0.482	0.475	0.483	0.477	0.469	0.476	0.477	0.479	0.477	0.479	0.478	0.475
1409	0.486	0.358	0.373	0.398	0.427	0.449	0.463	0.472	0.476	0.489	0.389	0.401	0.424	0.441	0.449	0.466	0.473	0.475	0.479	0.474	0.468	0.469	0.478	0.474	0.482	0.475	0.483	0.477	0.469	0.475	0.477	0.479	0.477	0.479	0.478	0.475
1423	0.486	0.358	0.373	0.398	0.427	0.448	0.462	0.472	0.476	0.489	0.388	0.4	0.423	0.44	0.448	0.466	0.473	0.475	0.479	0.474	0.468	0.469	0.478	0.474	0.481	0.474	0.482	0.477	0.468	0.475	0.477	0.478	0.477	0.479	0.478	0.475
1438	0.486	0.358	0.372	0.397	0.426	0.448	0.462	0.471	0.476	0.489	0.387	0.4	0.423	0.44	0.448	0.466	0.473	0.475	0.478	0.474	0.467	0.469	0.478	0.474	0.481	0.474	0.482	0.478	0.468	0.475	0.477	0.479	0.477	0.479	0.478	0.475
1452	0.485	0.357	0.371	0.396	0.426	0.448	0.462	0.471	0.476	0.489	0.387	0.399	0.423	0.44	0.448	0.466	0.473	0.475	0.478	0.474	0.467	0.469	0.478	0.474	0.481	0.474	0.482	0.477	0.468	0.475	0.477	0.479	0.477	0.479	0.478	0.475
1466	0.486	0.357	0.371	0.396	0.425	0.447	0.462	0.471	0.476	0.489	0.386	0.399	0.422	0.44	0.448	0.466	0.473	0.475	0.479	0.474	0.467	0.468	0.478	0.474	0.481	0.474	0.482	0.477	0.468	0.474	0.477	0.478	0.476	0.478	0.477	0.474
1481	0.485	0.357	0.37	0.395	0.425	0.447	0.461	0.471	0.475	0.489	0.386	0.398	0.422	0.439	0.447	0.465	0.473	0.475	0.479	0.474	0.467	0.468	0.478	0.474	0.481	0.474	0.482	0.477	0.468	0.474	0.476	0.478	0.476	0.478	0.477	0.474
1495	0.485	0.357	0.37	0.395	0.424	0.446	0.461	0.471	0.475	0.489	0.385	0.398	0.421	0.439	0.447	0.465	0.472	0.474	0.478	0.474	0.467	0.468	0.478	0.473	0.481	0.474	0.482	0.477	0.468	0.474	0.476	0.478	0.477	0.478	0.478	0.474
1509	0.485	0.357	0.369	0.394	0.424	0.446	0.461	0.47	0.475	0.489	0.384	0.397	0.421	0.438	0.447	0.465	0.472	0.474	0.478	0.474	0.467	0.468	0.478	0.473	0.481	0.474	0.482	0.477	0.467	0.474	0.476	0.478	0.476	0.478	0.477	0.474
1524	0.485	0.356	0.369	0.393	0.423	0.446	0.461	0.47	0.475	0.488	0.384	0.397	0.42	0.438	0.446	0.464	0.472	0.474	0.478	0.474	0.467	0.468	0.477	0.473	0.481	0.474	0.482	0.477	0.467	0.474	0.476	0.478	0.476	0.478	0.477	0.474
1538	0.485	0.357	0.368	0.393	0.423	0.445	0.46	0.47	0.474	0.489	0.383	0.396	0.42	0.438	0.446	0.464	0.472	0.474	0.478	0.474	0.466	0.468	0.477	0.473	0.481	0.473	0.481	0.477	0.467	0.474	0.476	0.478	0.476	0.478	0.477	0.474
1553	0.485	0.357	0.368	0.392	0.423	0.445	0.46	0.47	0.474	0.489	0.383	0.396	0.42	0.437	0.446	0.464	0.472	0.474	0.479	0.475	0.466	0.468	0.477	0.473	0.48	0.474	0.482	0.476	0.466	0.473	0.476	0.477	0.476	0.478	0.477	0.474
1567	0.485	0.357	0.367	0.392	0.422	0.445	0.46	0.469	0.474	0.488	0.382	0.395	0.419	0.437	0.445	0.464	0.472	0.474	0.478	0.475	0.467	0.467	0.477	0.473	0.48	0.474	0.482	0.476	0.466	0.473	0.475	0.477	0.476	0.477	0.477	0.474
1581	0.484	0.356	0.367	0.391	0.421	0.444	0.459	0.469	0.474	0.489	0.382	0.395	0.419	0.437	0.445	0.464	0.472	0.474	0.478	0.474	0.466	0.467	0.477	0.473	0.48	0.473	0.481	0.476	0.466	0.473	0.475	0.477	0.476	0.477	0.476	0.474
1596	0.484	0.356	0.367	0.391	0.421	0.444	0.459	0.469	0.474	0.489	0.381	0.394	0.419	0.436	0.445	0.463	0.471	0.474	0.477	0.474	0.466	0.467	0.476	0.473	0.48	0.473	0.481	0.476	0.466	0.472	0.475	0.477	0.476	0.477	0.476	0.474
1610	0.484	0.356	0.366	0.39	0.421	0.444	0.459	0.469	0.474	0.488	0.381	0.394	0.418	0.435	0.444	0.463	0.471	0.473	0.477	0.475	0.466	0.467	0.476	0.472	0.48	0.473	0.481	0.476	0.465	0.472	0.475	0.477	0.475	0.477	0.476	0.473
1624	0.484	0.356	0.366	0.39	0.42	0.443	0.459	0.468	0.473	0.489	0.381	0.394	0.418	0.436	0.444	0.463	0.471	0.474	0.478	0.475	0.466	0.467	0.477	0.473	0.48	0.473	0.481	0.476	0.465	0.472	0.475	0.477	0.475	0.477	0.476	0.473
1639	0.484	0.356	0.365	0.389	0.42	0.443	0.458	0.468	0.473	0.488	0.38	0.393	0.417	0.435	0.444	0.462	0.471	0.473	0.478	0.475	0.466	0.467	0.476	0.473	0.48	0.473	0.481	0.476	0.465	0.472	0.475	0.477	0.475	0.477	0.476	0.473
1653	0.484	0.356	0.365	0.389	0.419	0.443	0.458	0.468	0.473	0.488	0.379	0.392	0.417	0.434	0.443	0.462	0.471	0.473	0.478	0.475	0.466	0.467	0.477	0.473	0.48	0.473	0.481	0.475	0.465	0.471	0.474	0.476	0.475	0.477	0.476	0.473
1667	0.485	0.356	0.365	0.389	0.419	0.443	0.458	0.469	0.474	0.488	0.378	0.392	0.416	0.434	0.443	0.462	0.47	0.473	0.477	0.475	0.465	0.466	0.476	0.472	0.48	0.473	0.481	0.476	0.465	0.471	0.474	0.476	0.475	0.477	0.476	0.473
1682	0.484	0.356	0.364	0.388	0.418	0.442	0.458	0.468	0.473	0.487	0.378	0.391	0.416	0.433	0.442	0.461	0.47	0.472	0.478	0.475	0.465	0.466	0.476	0.472	0.479	0.473	0.481	0.476	0.465	0.471	0.474	0.477	0.475	0.477	0.476	0.473
1696	0.484	0.356	0.363	0.387	0.418	0.442	0.457	0.468	0.473	0.488	0.378	0.391	0.416	0.433	0.442	0.461	0.47	0.473	0.477	0.475	0.465	0.466	0.476	0.472	0.479	0.473	0.48	0.476	0.465	0.471	0.474	0.476	0.475	0.477	0.476	0.473
1711	0.484	0.356	0.363	0.387	0.417	0.441	0.457	0.468	0.473	0.488	0.377	0.39	0.415	0.433	0.442	0.461	0.47	0.473	0.477	0.475	0.465	0.465	0.475	0.471	0.479	0.472	0.48	0.475	0.464	0.471	0.474	0.476	0.475	0.477	0.476	0.473

## Sheet: Norm_2 WT+HCl
	AtlA																		AtlE
Time	Exponential CW + HCl									Stationary CW + HCl									Exponential CW + HCl									Stationary CW + HCl
	0	4	2	1	0.5	0.25	0.125	0.0625	0.031	0	4	2	1	0.5	0.25	0.125	0.0625	0.031	0	4	2	1	0.5	0.25	0.125	0.0625	0.031	0	4	2	1	0.5	0.25	0.125	0.0625	0.031
0	0.5	0.5	0.5	0.5	0.5	0.5	0.5	0.5	0.5	0.5	0.5	0.5	0.5	0.5	0.5	0.5	0.5	0.5	0.5	0.5	0.5	0.5	0.5	0.5	0.5	0.5	0.5	0.5	0.5	0.5	0.5	0.5	0.5	0.5	0.5	0.5
15	0.5	0.5	0.504	0.502	0.5	0.502	0.498	0.497	0.5	0.499	0.497	0.498	0.501	0.497	0.499	0.501	0.5	0.5	0.499	0.5	0.5	0.5	0.498	0.497	0.498	0.497	0.499	0.498	0.506	0.501	0.502	0.501	0.503	0.5	0.492	0.498
29	0.498	0.5	0.501	0.501	0.5	0.502	0.498	0.496	0.5	0.498	0.497	0.496	0.499	0.497	0.499	0.5	0.499	0.499	0.498	0.504	0.5	0.501	0.499	0.498	0.497	0.498	0.5	0.497	0.509	0.498	0.501	0.501	0.501	0.498	0.494	0.498
43	0.498	0.495	0.501	0.5	0.499	0.502	0.497	0.497	0.5	0.497	0.497	0.495	0.498	0.497	0.499	0.499	0.498	0.499	0.496	0.502	0.499	0.5	0.498	0.497	0.496	0.497	0.499	0.496	0.504	0.498	0.501	0.499	0.499	0.498	0.493	0.498
58	0.498	0.493	0.499	0.499	0.498	0.502	0.496	0.497	0.499	0.496	0.496	0.493	0.498	0.496	0.498	0.499	0.497	0.498	0.496	0.501	0.499	0.499	0.497	0.497	0.495	0.497	0.499	0.495	0.506	0.498	0.5	0.499	0.498	0.498	0.492	0.498
72	0.497	0.491	0.497	0.499	0.497	0.501	0.496	0.496	0.498	0.496	0.494	0.492	0.497	0.495	0.497	0.499	0.497	0.498	0.496	0.5	0.498	0.499	0.497	0.496	0.495	0.495	0.498	0.494	0.504	0.498	0.5	0.498	0.498	0.497	0.492	0.498
87	0.497	0.488	0.496	0.498	0.497	0.501	0.495	0.496	0.498	0.496	0.492	0.49	0.496	0.494	0.496	0.498	0.496	0.497	0.495	0.499	0.497	0.499	0.497	0.496	0.494	0.495	0.497	0.493	0.503	0.497	0.499	0.497	0.497	0.497	0.491	0.497
101	0.497	0.486	0.494	0.496	0.495	0.501	0.495	0.495	0.497	0.495	0.491	0.489	0.495	0.493	0.496	0.498	0.496	0.497	0.495	0.499	0.497	0.498	0.496	0.495	0.493	0.494	0.497	0.493	0.503	0.497	0.498	0.497	0.497	0.497	0.49	0.496
115	0.496	0.483	0.493	0.495	0.495	0.501	0.494	0.495	0.497	0.495	0.49	0.488	0.495	0.493	0.495	0.497	0.496	0.497	0.495	0.498	0.497	0.498	0.496	0.495	0.493	0.494	0.497	0.493	0.502	0.496	0.498	0.496	0.496	0.496	0.49	0.496
130	0.495	0.481	0.491	0.494	0.493	0.5	0.493	0.494	0.496	0.495	0.488	0.487	0.494	0.492	0.495	0.497	0.496	0.496	0.494	0.497	0.496	0.498	0.496	0.495	0.493	0.493	0.496	0.492	0.501	0.496	0.497	0.495	0.496	0.496	0.49	0.495
144	0.495	0.479	0.489	0.492	0.493	0.499	0.493	0.494	0.496	0.495	0.487	0.486	0.493	0.492	0.494	0.497	0.495	0.496	0.493	0.496	0.496	0.497	0.495	0.494	0.492	0.492	0.495	0.493	0.501	0.495	0.497	0.495	0.496	0.495	0.489	0.495
158	0.495	0.477	0.487	0.491	0.492	0.498	0.493	0.493	0.495	0.495	0.485	0.485	0.492	0.492	0.494	0.496	0.495	0.496	0.493	0.496	0.495	0.497	0.495	0.493	0.492	0.492	0.495	0.492	0.501	0.495	0.497	0.495	0.495	0.495	0.489	0.495
173	0.495	0.475	0.486	0.49	0.491	0.497	0.492	0.492	0.495	0.494	0.484	0.483	0.492	0.491	0.493	0.496	0.495	0.496	0.493	0.496	0.497	0.496	0.495	0.493	0.491	0.492	0.495	0.492	0.5	0.495	0.496	0.494	0.495	0.494	0.488	0.494
187	0.495	0.473	0.484	0.488	0.49	0.496	0.491	0.492	0.495	0.494	0.482	0.482	0.491	0.491	0.493	0.495	0.494	0.495	0.493	0.495	0.495	0.496	0.495	0.493	0.491	0.491	0.494	0.491	0.5	0.494	0.496	0.494	0.494	0.494	0.488	0.494
201	0.494	0.471	0.483	0.487	0.489	0.495	0.491	0.492	0.494	0.494	0.48	0.481	0.49	0.49	0.492	0.495	0.494	0.495	0.492	0.495	0.495	0.496	0.494	0.493	0.491	0.491	0.494	0.491	0.499	0.494	0.496	0.494	0.494	0.494	0.488	0.494
216	0.494	0.469	0.481	0.486	0.488	0.494	0.49	0.491	0.493	0.494	0.479	0.48	0.489	0.489	0.492	0.495	0.494	0.495	0.492	0.494	0.494	0.496	0.494	0.492	0.491	0.49	0.493	0.491	0.499	0.494	0.495	0.493	0.494	0.493	0.487	0.494
230	0.494	0.467	0.48	0.485	0.487	0.494	0.49	0.491	0.494	0.494	0.477	0.478	0.488	0.489	0.491	0.494	0.493	0.495	0.492	0.494	0.494	0.495	0.494	0.492	0.49	0.49	0.493	0.491	0.499	0.494	0.495	0.493	0.494	0.493	0.487	0.493
244	0.494	0.465	0.478	0.484	0.486	0.493	0.489	0.491	0.493	0.494	0.476	0.477	0.488	0.488	0.491	0.494	0.493	0.494	0.491	0.493	0.493	0.495	0.493	0.492	0.49	0.49	0.493	0.491	0.498	0.493	0.495	0.493	0.494	0.493	0.487	0.493
259	0.493	0.463	0.476	0.482	0.485	0.492	0.489	0.49	0.492	0.493	0.474	0.476	0.486	0.487	0.49	0.493	0.492	0.494	0.491	0.493	0.493	0.495	0.494	0.492	0.49	0.49	0.493	0.49	0.498	0.493	0.495	0.493	0.493	0.493	0.487	0.493
273	0.493	0.461	0.475	0.481	0.484	0.492	0.488	0.489	0.492	0.493	0.472	0.475	0.485	0.487	0.489	0.493	0.492	0.493	0.491	0.493	0.493	0.495	0.493	0.491	0.489	0.489	0.492	0.49	0.497	0.493	0.494	0.492	0.493	0.493	0.486	0.492
288	0.493	0.459	0.473	0.48	0.484	0.491	0.488	0.489	0.492	0.493	0.471	0.473	0.485	0.486	0.489	0.492	0.492	0.493	0.491	0.492	0.492	0.494	0.493	0.491	0.489	0.489	0.492	0.49	0.497	0.492	0.494	0.492	0.493	0.493	0.486	0.492
302	0.493	0.457	0.472	0.478	0.483	0.49	0.487	0.489	0.491	0.493	0.47	0.472	0.484	0.485	0.488	0.492	0.492	0.493	0.49	0.492	0.492	0.494	0.492	0.491	0.488	0.488	0.491	0.49	0.497	0.492	0.494	0.492	0.493	0.492	0.486	0.492
316	0.492	0.455	0.47	0.477	0.482	0.489	0.487	0.488	0.491	0.493	0.468	0.471	0.483	0.485	0.488	0.492	0.491	0.493	0.49	0.492	0.491	0.493	0.492	0.491	0.488	0.488	0.491	0.49	0.496	0.492	0.494	0.492	0.492	0.492	0.486	0.492
331	0.492	0.453	0.468	0.476	0.481	0.488	0.486	0.487	0.49	0.492	0.467	0.47	0.482	0.484	0.487	0.491	0.491	0.492	0.49	0.491	0.491	0.493	0.492	0.491	0.488	0.488	0.491	0.49	0.496	0.492	0.493	0.491	0.492	0.492	0.485	0.491
345	0.492	0.451	0.467	0.475	0.48	0.488	0.485	0.487	0.49	0.492	0.465	0.469	0.481	0.483	0.487	0.491	0.491	0.492	0.49	0.491	0.491	0.493	0.492	0.49	0.488	0.488	0.491	0.489	0.496	0.491	0.493	0.491	0.492	0.492	0.485	0.491
360	0.491	0.449	0.466	0.474	0.479	0.487	0.485	0.486	0.49	0.492	0.463	0.467	0.48	0.483	0.486	0.491	0.49	0.491	0.489	0.49	0.491	0.493	0.491	0.49	0.488	0.487	0.49	0.489	0.496	0.491	0.493	0.491	0.492	0.492	0.485	0.491
374	0.492	0.447	0.464	0.473	0.478	0.487	0.485	0.486	0.489	0.492	0.462	0.466	0.479	0.482	0.486	0.49	0.49	0.491	0.489	0.49	0.491	0.492	0.491	0.49	0.488	0.487	0.49	0.489	0.495	0.491	0.493	0.49	0.492	0.492	0.485	0.491
388	0.492	0.445	0.463	0.472	0.478	0.486	0.484	0.486	0.489	0.492	0.461	0.465	0.478	0.482	0.485	0.49	0.49	0.491	0.489	0.489	0.49	0.492	0.491	0.489	0.487	0.487	0.49	0.489	0.495	0.491	0.492	0.49	0.492	0.491	0.485	0.491
403	0.491	0.443	0.462	0.471	0.477	0.485	0.484	0.485	0.489	0.492	0.459	0.464	0.477	0.481	0.485	0.49	0.489	0.491	0.489	0.489	0.49	0.492	0.49	0.489	0.487	0.486	0.489	0.488	0.494	0.49	0.492	0.49	0.491	0.491	0.484	0.49
417	0.491	0.441	0.461	0.47	0.476	0.485	0.483	0.485	0.489	0.491	0.458	0.463	0.476	0.48	0.484	0.489	0.489	0.49	0.489	0.489	0.489	0.492	0.49	0.489	0.487	0.487	0.489	0.488	0.494	0.49	0.492	0.49	0.491	0.491	0.484	0.49
431	0.491	0.439	0.459	0.469	0.475	0.484	0.483	0.485	0.488	0.491	0.456	0.462	0.475	0.479	0.484	0.489	0.489	0.49	0.489	0.488	0.489	0.491	0.49	0.489	0.487	0.486	0.489	0.488	0.494	0.49	0.491	0.489	0.491	0.491	0.484	0.49
446	0.491	0.438	0.458	0.468	0.475	0.484	0.482	0.485	0.488	0.491	0.455	0.46	0.474	0.479	0.483	0.488	0.488	0.49	0.489	0.488	0.489	0.491	0.49	0.489	0.486	0.486	0.489	0.488	0.493	0.49	0.491	0.489	0.49	0.49	0.483	0.49
460	0.491	0.436	0.457	0.467	0.474	0.483	0.482	0.484	0.488	0.491	0.454	0.459	0.474	0.478	0.483	0.488	0.488	0.49	0.488	0.488	0.489	0.491	0.49	0.488	0.486	0.485	0.488	0.488	0.493	0.489	0.491	0.489	0.491	0.49	0.484	0.489
474	0.491	0.435	0.456	0.466	0.473	0.483	0.482	0.484	0.487	0.491	0.453	0.458	0.473	0.478	0.482	0.488	0.488	0.49	0.488	0.487	0.488	0.491	0.489	0.488	0.486	0.486	0.488	0.488	0.493	0.489	0.491	0.489	0.49	0.49	0.483	0.489
489	0.49	0.432	0.454	0.465	0.472	0.482	0.481	0.483	0.487	0.491	0.452	0.457	0.472	0.477	0.482	0.487	0.488	0.489	0.489	0.487	0.488	0.491	0.489	0.488	0.486	0.486	0.488	0.487	0.493	0.489	0.491	0.488	0.49	0.49	0.483	0.489
503	0.49	0.43	0.452	0.463	0.471	0.481	0.48	0.483	0.486	0.49	0.45	0.456	0.471	0.477	0.481	0.487	0.488	0.489	0.488	0.487	0.488	0.49	0.489	0.488	0.486	0.485	0.488	0.487	0.492	0.488	0.49	0.488	0.489	0.49	0.482	0.489
518	0.49	0.429	0.451	0.462	0.47	0.481	0.48	0.483	0.486	0.49	0.449	0.455	0.47	0.476	0.481	0.487	0.487	0.489	0.488	0.486	0.487	0.49	0.489	0.488	0.485	0.485	0.488	0.487	0.492	0.488	0.49	0.488	0.49	0.489	0.483	0.488
532	0.489	0.427	0.45	0.462	0.47	0.48	0.48	0.482	0.486	0.49	0.448	0.454	0.469	0.475	0.48	0.486	0.487	0.489	0.488	0.486	0.487	0.49	0.489	0.487	0.485	0.485	0.487	0.487	0.492	0.488	0.49	0.487	0.489	0.489	0.482	0.488
546	0.489	0.425	0.449	0.461	0.469	0.48	0.479	0.482	0.486	0.49	0.447	0.452	0.468	0.475	0.48	0.486	0.487	0.488	0.487	0.485	0.487	0.489	0.488	0.487	0.485	0.484	0.487	0.487	0.491	0.488	0.49	0.487	0.489	0.489	0.482	0.488
561	0.489	0.423	0.448	0.46	0.468	0.479	0.479	0.482	0.485	0.49	0.446	0.451	0.468	0.474	0.48	0.486	0.486	0.488	0.487	0.485	0.486	0.489	0.488	0.487	0.485	0.484	0.487	0.487	0.491	0.488	0.489	0.488	0.489	0.489	0.482	0.488
575	0.489	0.422	0.447	0.459	0.468	0.479	0.479	0.481	0.485	0.49	0.445	0.451	0.467	0.474	0.479	0.485	0.486	0.488	0.487	0.485	0.486	0.489	0.488	0.487	0.485	0.484	0.487	0.487	0.491	0.487	0.49	0.488	0.489	0.489	0.482	0.488
590	0.489	0.42	0.445	0.458	0.467	0.478	0.478	0.481	0.485	0.489	0.444	0.45	0.466	0.473	0.479	0.485	0.486	0.488	0.487	0.484	0.486	0.489	0.488	0.487	0.484	0.484	0.487	0.487	0.491	0.487	0.489	0.487	0.489	0.489	0.482	0.488
604	0.489	0.418	0.444	0.457	0.466	0.477	0.478	0.481	0.484	0.489	0.442	0.448	0.465	0.472	0.478	0.484	0.485	0.487	0.487	0.484	0.485	0.489	0.488	0.487	0.484	0.484	0.487	0.486	0.49	0.487	0.489	0.487	0.489	0.488	0.482	0.487
618	0.489	0.417	0.443	0.456	0.465	0.477	0.477	0.481	0.484	0.489	0.441	0.447	0.464	0.472	0.478	0.484	0.485	0.487	0.487	0.484	0.485	0.489	0.488	0.486	0.484	0.484	0.486	0.486	0.49	0.487	0.489	0.487	0.489	0.488	0.481	0.487
633	0.488	0.415	0.442	0.455	0.465	0.477	0.477	0.48	0.484	0.489	0.44	0.447	0.463	0.471	0.477	0.484	0.485	0.487	0.487	0.483	0.485	0.488	0.487	0.486	0.484	0.483	0.486	0.486	0.49	0.486	0.489	0.487	0.489	0.488	0.481	0.487
647	0.488	0.413	0.44	0.454	0.464	0.476	0.477	0.48	0.484	0.489	0.439	0.446	0.463	0.47	0.477	0.484	0.484	0.487	0.487	0.483	0.485	0.488	0.487	0.486	0.484	0.483	0.486	0.486	0.489	0.486	0.488	0.486	0.488	0.488	0.481	0.487
661	0.489	0.412	0.44	0.454	0.463	0.476	0.476	0.48	0.484	0.489	0.438	0.445	0.462	0.47	0.476	0.483	0.485	0.487	0.486	0.482	0.484	0.487	0.487	0.486	0.484	0.483	0.486	0.485	0.489	0.486	0.488	0.486	0.488	0.488	0.48	0.486
676	0.489	0.411	0.439	0.453	0.463	0.476	0.476	0.48	0.484	0.488	0.437	0.444	0.461	0.469	0.476	0.483	0.484	0.486	0.486	0.482	0.484	0.487	0.487	0.486	0.484	0.483	0.486	0.486	0.489	0.486	0.488	0.486	0.488	0.488	0.481	0.487
690	0.488	0.409	0.437	0.452	0.462	0.475	0.476	0.479	0.483	0.488	0.436	0.443	0.461	0.469	0.475	0.483	0.484	0.486	0.486	0.482	0.484	0.487	0.486	0.485	0.483	0.483	0.485	0.486	0.488	0.485	0.488	0.486	0.488	0.488	0.481	0.486
705	0.488	0.408	0.436	0.451	0.461	0.474	0.475	0.479	0.483	0.488	0.435	0.442	0.46	0.468	0.475	0.482	0.484	0.486	0.486	0.482	0.484	0.487	0.486	0.485	0.483	0.483	0.485	0.485	0.488	0.485	0.488	0.486	0.488	0.487	0.48	0.486
719	0.488	0.407	0.435	0.451	0.461	0.474	0.475	0.479	0.483	0.488	0.434	0.442	0.459	0.468	0.475	0.482	0.484	0.486	0.486	0.481	0.483	0.487	0.486	0.485	0.483	0.482	0.485	0.485	0.488	0.485	0.487	0.485	0.488	0.487	0.481	0.486
733	0.489	0.406	0.435	0.45	0.461	0.474	0.475	0.479	0.483	0.488	0.433	0.441	0.459	0.467	0.474	0.482	0.483	0.486	0.485	0.481	0.483	0.487	0.486	0.485	0.483	0.482	0.485	0.485	0.488	0.485	0.487	0.485	0.488	0.487	0.48	0.486
747	0.488	0.404	0.433	0.449	0.46	0.473	0.475	0.479	0.483	0.488	0.432	0.44	0.458	0.466	0.474	0.482	0.483	0.486	0.485	0.481	0.483	0.486	0.486	0.485	0.483	0.482	0.485	0.485	0.487	0.485	0.487	0.485	0.488	0.487	0.48	0.486
762	0.488	0.402	0.432	0.448	0.459	0.473	0.474	0.478	0.482	0.488	0.432	0.439	0.457	0.466	0.474	0.481	0.483	0.486	0.485	0.48	0.482	0.486	0.486	0.485	0.482	0.482	0.485	0.485	0.487	0.484	0.487	0.485	0.488	0.487	0.48	0.486
776	0.488	0.401	0.431	0.447	0.458	0.472	0.474	0.478	0.482	0.489	0.431	0.438	0.457	0.466	0.473	0.481	0.483	0.485	0.485	0.479	0.482	0.486	0.485	0.485	0.482	0.481	0.485	0.485	0.487	0.484	0.487	0.485	0.488	0.487	0.48	0.486
791	0.487	0.4	0.43	0.446	0.458	0.472	0.473	0.477	0.482	0.488	0.43	0.438	0.456	0.465	0.472	0.481	0.483	0.485	0.485	0.48	0.482	0.486	0.485	0.484	0.482	0.481	0.484	0.485	0.486	0.484	0.487	0.485	0.488	0.487	0.48	0.485
805	0.487	0.399	0.429	0.446	0.457	0.471	0.473	0.477	0.482	0.488	0.429	0.437	0.456	0.465	0.472	0.481	0.483	0.485	0.485	0.479	0.482	0.486	0.485	0.484	0.482	0.482	0.484	0.484	0.486	0.484	0.487	0.485	0.487	0.487	0.48	0.485
820	0.487	0.397	0.428	0.445	0.457	0.471	0.473	0.477	0.482	0.487	0.428	0.436	0.455	0.464	0.472	0.48	0.482	0.485	0.485	0.479	0.481	0.485	0.485	0.484	0.482	0.481	0.485	0.484	0.486	0.483	0.486	0.484	0.487	0.487	0.48	0.485
834	0.487	0.396	0.427	0.444	0.456	0.47	0.473	0.477	0.481	0.487	0.427	0.436	0.454	0.463	0.471	0.48	0.482	0.485	0.484	0.479	0.481	0.485	0.485	0.484	0.482	0.481	0.484	0.484	0.485	0.483	0.486	0.484	0.487	0.486	0.48	0.485
848	0.487	0.395	0.426	0.444	0.456	0.47	0.472	0.477	0.481	0.487	0.426	0.435	0.454	0.463	0.471	0.48	0.482	0.484	0.484	0.479	0.481	0.485	0.485	0.484	0.482	0.481	0.484	0.484	0.485	0.483	0.486	0.484	0.487	0.486	0.479	0.485
863	0.487	0.394	0.425	0.443	0.455	0.47	0.472	0.476	0.481	0.487	0.425	0.434	0.453	0.462	0.471	0.479	0.482	0.484	0.484	0.478	0.48	0.485	0.485	0.484	0.482	0.481	0.484	0.484	0.485	0.483	0.486	0.484	0.487	0.486	0.479	0.485
877	0.487	0.393	0.424	0.442	0.454	0.469	0.472	0.476	0.481	0.487	0.425	0.433	0.452	0.462	0.47	0.479	0.481	0.484	0.485	0.478	0.48	0.485	0.485	0.484	0.482	0.481	0.484	0.484	0.485	0.483	0.486	0.484	0.487	0.486	0.479	0.485
891	0.487	0.392	0.423	0.441	0.454	0.469	0.471	0.476	0.481	0.487	0.424	0.433	0.452	0.461	0.47	0.479	0.481	0.484	0.485	0.478	0.48	0.485	0.485	0.484	0.482	0.481	0.484	0.484	0.484	0.483	0.486	0.484	0.487	0.486	0.479	0.485
906	0.487	0.391	0.422	0.44	0.453	0.468	0.471	0.476	0.481	0.487	0.423	0.432	0.451	0.461	0.469	0.479	0.481	0.484	0.484	0.478	0.48	0.484	0.484	0.484	0.482	0.481	0.484	0.484	0.484	0.482	0.486	0.484	0.487	0.486	0.479	0.484
920	0.487	0.39	0.422	0.44	0.453	0.468	0.471	0.475	0.48	0.487	0.422	0.431	0.451	0.461	0.469	0.479	0.481	0.484	0.484	0.478	0.48	0.484	0.484	0.484	0.481	0.481	0.484	0.483	0.484	0.482	0.485	0.484	0.487	0.486	0.479	0.484
935	0.486	0.389	0.42	0.439	0.452	0.468	0.471	0.475	0.48	0.486	0.421	0.431	0.45	0.46	0.469	0.478	0.481	0.483	0.484	0.477	0.479	0.484	0.484	0.483	0.481	0.48	0.483	0.483	0.483	0.482	0.485	0.484	0.486	0.486	0.479	0.484
949	0.486	0.388	0.42	0.438	0.452	0.467	0.47	0.475	0.48	0.486	0.42	0.43	0.449	0.46	0.468	0.478	0.48	0.483	0.484	0.477	0.479	0.484	0.484	0.483	0.481	0.48	0.483	0.483	0.483	0.482	0.485	0.483	0.486	0.486	0.479	0.484
963	0.486	0.387	0.419	0.438	0.451	0.467	0.47	0.475	0.48	0.487	0.42	0.429	0.449	0.459	0.468	0.478	0.48	0.483	0.483	0.477	0.478	0.483	0.484	0.483	0.481	0.48	0.483	0.483	0.483	0.482	0.485	0.483	0.486	0.486	0.479	0.484
978	0.486	0.386	0.418	0.437	0.45	0.466	0.47	0.475	0.48	0.486	0.419	0.429	0.448	0.459	0.467	0.477	0.48	0.483	0.483	0.477	0.478	0.483	0.484	0.483	0.481	0.48	0.483	0.483	0.483	0.481	0.485	0.483	0.486	0.486	0.479	0.484
992	0.486	0.385	0.417	0.436	0.45	0.466	0.469	0.474	0.48	0.487	0.419	0.428	0.448	0.459	0.467	0.477	0.481	0.483	0.483	0.477	0.478	0.483	0.484	0.483	0.481	0.48	0.483	0.483	0.482	0.481	0.485	0.483	0.486	0.486	0.478	0.484
1006	0.486	0.384	0.416	0.435	0.449	0.466	0.469	0.474	0.479	0.486	0.417	0.427	0.447	0.458	0.467	0.477	0.48	0.483	0.483	0.477	0.478	0.483	0.483	0.483	0.481	0.48	0.483	0.483	0.482	0.481	0.484	0.483	0.486	0.485	0.478	0.484
1021	0.486	0.384	0.415	0.435	0.449	0.465	0.469	0.474	0.48	0.486	0.417	0.427	0.447	0.457	0.467	0.477	0.48	0.483	0.483	0.477	0.478	0.483	0.483	0.483	0.481	0.48	0.483	0.483	0.482	0.48	0.484	0.483	0.486	0.485	0.478	0.484
1035	0.486	0.383	0.415	0.434	0.448	0.465	0.469	0.474	0.479	0.486	0.416	0.426	0.446	0.457	0.466	0.477	0.48	0.483	0.483	0.477	0.478	0.483	0.483	0.482	0.481	0.479	0.483	0.483	0.481	0.48	0.484	0.483	0.486	0.485	0.478	0.484
1050	0.486	0.382	0.414	0.434	0.448	0.465	0.469	0.474	0.479	0.486	0.415	0.426	0.446	0.457	0.466	0.476	0.48	0.483	0.483	0.476	0.477	0.482	0.483	0.482	0.48	0.479	0.483	0.483	0.481	0.48	0.484	0.483	0.486	0.485	0.478	0.484
1064	0.486	0.381	0.413	0.433	0.447	0.464	0.469	0.474	0.479	0.486	0.415	0.425	0.445	0.456	0.465	0.476	0.48	0.482	0.483	0.476	0.477	0.482	0.483	0.482	0.48	0.479	0.483	0.483	0.481	0.48	0.484	0.483	0.486	0.485	0.478	0.484
1079	0.486	0.38	0.412	0.432	0.447	0.464	0.468	0.474	0.479	0.486	0.414	0.424	0.445	0.456	0.465	0.476	0.479	0.482	0.483	0.476	0.477	0.482	0.483	0.482	0.48	0.479	0.483	0.482	0.48	0.48	0.484	0.482	0.486	0.485	0.478	0.483
1093	0.487	0.38	0.412	0.432	0.447	0.464	0.468	0.474	0.479	0.486	0.413	0.424	0.445	0.455	0.465	0.476	0.479	0.482	0.482	0.476	0.477	0.482	0.483	0.482	0.48	0.479	0.482	0.482	0.48	0.479	0.484	0.482	0.485	0.485	0.478	0.483
1108	0.486	0.379	0.411	0.431	0.446	0.463	0.468	0.474	0.479	0.486	0.413	0.423	0.444	0.455	0.464	0.475	0.479	0.482	0.482	0.476	0.476	0.481	0.482	0.482	0.48	0.479	0.482	0.483	0.48	0.48	0.484	0.482	0.485	0.485	0.478	0.483
1122	0.486	0.378	0.41	0.43	0.445	0.463	0.467	0.473	0.478	0.486	0.412	0.423	0.444	0.455	0.464	0.475	0.479	0.482	0.482	0.476	0.476	0.481	0.482	0.482	0.48	0.479	0.482	0.482	0.48	0.479	0.484	0.482	0.485	0.485	0.478	0.483
1137	0.485	0.377	0.409	0.43	0.445	0.462	0.467	0.473	0.478	0.486	0.411	0.422	0.443	0.454	0.464	0.475	0.479	0.482	0.483	0.477	0.476	0.482	0.482	0.482	0.48	0.479	0.482	0.482	0.479	0.479	0.483	0.482	0.485	0.485	0.478	0.483
1151	0.485	0.376	0.408	0.429	0.444	0.462	0.467	0.472	0.478	0.485	0.411	0.422	0.443	0.454	0.463	0.475	0.478	0.481	0.483	0.476	0.476	0.481	0.482	0.482	0.48	0.479	0.482	0.482	0.479	0.479	0.483	0.482	0.485	0.485	0.478	0.483
1165	0.485	0.376	0.408	0.429	0.444	0.462	0.467	0.472	0.478	0.486	0.41	0.421	0.442	0.453	0.463	0.474	0.478	0.482	0.482	0.476	0.476	0.481	0.482	0.482	0.48	0.479	0.482	0.482	0.479	0.478	0.483	0.482	0.485	0.484	0.477	0.483
1180	0.486	0.375	0.407	0.428	0.444	0.462	0.467	0.472	0.478	0.485	0.409	0.42	0.441	0.453	0.462	0.474	0.478	0.481	0.482	0.476	0.475	0.481	0.482	0.481	0.48	0.479	0.482	0.482	0.479	0.479	0.483	0.482	0.485	0.485	0.478	0.483
1194	0.485	0.375	0.406	0.427	0.443	0.461	0.466	0.472	0.478	0.485	0.408	0.42	0.441	0.454	0.462	0.474	0.478	0.481	0.482	0.475	0.475	0.481	0.484	0.482	0.48	0.479	0.482	0.482	0.478	0.478	0.483	0.482	0.485	0.484	0.477	0.483
1208	0.484	0.372	0.405	0.426	0.443	0.46	0.466	0.471	0.477	0.485	0.408	0.419	0.441	0.452	0.462	0.474	0.478	0.481	0.483	0.477	0.475	0.481	0.482	0.481	0.48	0.479	0.482	0.481	0.476	0.478	0.483	0.485	0.485	0.484	0.477	0.482
1223	0.484	0.373	0.404	0.426	0.442	0.46	0.465	0.471	0.477	0.485	0.407	0.419	0.44	0.452	0.461	0.474	0.478	0.481	0.482	0.477	0.475	0.48	0.482	0.481	0.48	0.479	0.482	0.481	0.477	0.478	0.482	0.481	0.485	0.484	0.477	0.482
1237	0.485	0.373	0.404	0.425	0.442	0.46	0.466	0.471	0.477	0.485	0.407	0.419	0.44	0.451	0.461	0.474	0.478	0.481	0.482	0.477	0.475	0.48	0.481	0.481	0.48	0.479	0.482	0.481	0.477	0.478	0.482	0.481	0.484	0.484	0.477	0.482
1252	0.484	0.372	0.403	0.425	0.441	0.46	0.465	0.471	0.477	0.485	0.406	0.418	0.439	0.451	0.461	0.473	0.477	0.481	0.482	0.477	0.475	0.48	0.481	0.481	0.479	0.478	0.482	0.482	0.477	0.478	0.482	0.481	0.485	0.484	0.477	0.483
1266	0.484	0.371	0.402	0.424	0.44	0.459	0.465	0.471	0.477	0.485	0.406	0.417	0.439	0.451	0.461	0.473	0.477	0.481	0.482	0.477	0.475	0.48	0.481	0.481	0.479	0.479	0.482	0.481	0.477	0.477	0.482	0.481	0.485	0.484	0.476	0.482
1280	0.484	0.371	0.402	0.423	0.44	0.459	0.465	0.471	0.477	0.485	0.405	0.417	0.438	0.45	0.46	0.473	0.477	0.481	0.482	0.477	0.475	0.48	0.481	0.481	0.479	0.479	0.482	0.481	0.476	0.477	0.482	0.481	0.484	0.484	0.477	0.482
1295	0.485	0.371	0.401	0.423	0.44	0.459	0.465	0.471	0.477	0.485	0.404	0.416	0.438	0.45	0.46	0.473	0.477	0.481	0.482	0.477	0.474	0.48	0.481	0.481	0.479	0.478	0.481	0.481	0.476	0.477	0.482	0.481	0.484	0.484	0.477	0.482
1309	0.484	0.37	0.4	0.422	0.439	0.458	0.464	0.47	0.476	0.485	0.404	0.416	0.438	0.449	0.46	0.473	0.477	0.481	0.482	0.477	0.474	0.48	0.481	0.481	0.479	0.478	0.481	0.481	0.476	0.477	0.482	0.481	0.484	0.484	0.477	0.482
1324	0.484	0.37	0.4	0.422	0.439	0.458	0.464	0.47	0.476	0.484	0.403	0.415	0.437	0.449	0.459	0.472	0.477	0.48	0.482	0.477	0.474	0.479	0.481	0.481	0.479	0.478	0.481	0.481	0.476	0.477	0.482	0.481	0.484	0.484	0.477	0.482
1338	0.484	0.369	0.399	0.421	0.438	0.458	0.464	0.47	0.476	0.485	0.402	0.415	0.437	0.449	0.459	0.472	0.477	0.48	0.482	0.477	0.474	0.479	0.48	0.48	0.479	0.478	0.481	0.481	0.476	0.476	0.482	0.481	0.484	0.484	0.477	0.482
1352	0.483	0.368	0.398	0.42	0.438	0.457	0.463	0.47	0.476	0.484	0.402	0.414	0.436	0.448	0.458	0.472	0.476	0.48	0.481	0.477	0.474	0.479	0.48	0.48	0.479	0.478	0.481	0.481	0.475	0.476	0.481	0.481	0.484	0.484	0.476	0.482
1367	0.484	0.368	0.397	0.42	0.437	0.457	0.463	0.47	0.476	0.485	0.401	0.414	0.436	0.448	0.458	0.471	0.476	0.48	0.482	0.477	0.474	0.479	0.48	0.48	0.479	0.478	0.481	0.48	0.475	0.476	0.481	0.48	0.484	0.483	0.476	0.482
1381	0.484	0.368	0.397	0.42	0.437	0.457	0.463	0.47	0.476	0.485	0.401	0.413	0.435	0.448	0.458	0.471	0.476	0.48	0.481	0.477	0.474	0.479	0.48	0.48	0.479	0.478	0.481	0.481	0.475	0.476	0.481	0.481	0.484	0.483	0.477	0.482
1395	0.483	0.368	0.396	0.419	0.436	0.456	0.463	0.469	0.475	0.485	0.4	0.413	0.435	0.447	0.458	0.471	0.476	0.48	0.481	0.477	0.473	0.478	0.48	0.48	0.478	0.478	0.481	0.481	0.475	0.476	0.481	0.481	0.484	0.483	0.477	0.482
1410	0.483	0.367	0.396	0.418	0.436	0.456	0.462	0.469	0.475	0.484	0.4	0.412	0.435	0.447	0.457	0.471	0.476	0.48	0.481	0.478	0.473	0.478	0.48	0.48	0.478	0.478	0.481	0.481	0.474	0.475	0.481	0.481	0.484	0.483	0.477	0.482
1424	0.483	0.367	0.395	0.417	0.435	0.456	0.462	0.469	0.475	0.484	0.399	0.412	0.434	0.446	0.457	0.471	0.476	0.48	0.481	0.478	0.473	0.478	0.48	0.48	0.478	0.478	0.481	0.48	0.474	0.475	0.481	0.48	0.483	0.483	0.476	0.481
1439	0.483	0.366	0.394	0.417	0.435	0.455	0.462	0.469	0.475	0.484	0.398	0.411	0.434	0.446	0.457	0.471	0.475	0.48	0.481	0.478	0.473	0.478	0.48	0.48	0.478	0.478	0.481	0.48	0.474	0.474	0.48	0.48	0.483	0.483	0.476	0.481
1453	0.483	0.367	0.394	0.417	0.434	0.455	0.462	0.469	0.475	0.484	0.398	0.411	0.433	0.445	0.456	0.47	0.475	0.479	0.481	0.478	0.473	0.478	0.48	0.48	0.478	0.477	0.48	0.48	0.474	0.475	0.48	0.48	0.483	0.483	0.476	0.481
1467	0.483	0.366	0.393	0.416	0.434	0.455	0.462	0.469	0.475	0.484	0.397	0.41	0.433	0.445	0.456	0.47	0.475	0.479	0.481	0.478	0.473	0.478	0.48	0.48	0.478	0.477	0.48	0.48	0.474	0.475	0.48	0.48	0.483	0.483	0.476	0.481
1482	0.482	0.366	0.392	0.415	0.433	0.454	0.461	0.468	0.475	0.484	0.396	0.409	0.432	0.445	0.455	0.47	0.475	0.479	0.481	0.478	0.473	0.478	0.48	0.479	0.478	0.477	0.48	0.48	0.473	0.474	0.48	0.48	0.483	0.483	0.476	0.481
1496	0.483	0.366	0.392	0.415	0.433	0.454	0.461	0.468	0.475	0.484	0.396	0.409	0.432	0.444	0.455	0.47	0.475	0.479	0.481	0.478	0.473	0.477	0.479	0.48	0.478	0.477	0.48	0.48	0.473	0.474	0.48	0.48	0.483	0.483	0.476	0.481
1511	0.483	0.365	0.392	0.415	0.433	0.454	0.461	0.468	0.475	0.484	0.395	0.409	0.432	0.444	0.455	0.469	0.475	0.479	0.481	0.478	0.472	0.477	0.479	0.479	0.478	0.477	0.48	0.48	0.473	0.474	0.48	0.48	0.483	0.483	0.476	0.481
1525	0.482	0.365	0.391	0.414	0.433	0.453	0.461	0.468	0.474	0.483	0.395	0.408	0.431	0.444	0.454	0.469	0.474	0.478	0.481	0.478	0.472	0.477	0.479	0.479	0.478	0.477	0.48	0.48	0.473	0.474	0.48	0.48	0.483	0.483	0.476	0.481
1539	0.482	0.365	0.39	0.413	0.432	0.453	0.46	0.468	0.474	0.483	0.394	0.407	0.431	0.443	0.454	0.469	0.474	0.478	0.481	0.478	0.472	0.477	0.479	0.479	0.478	0.477	0.48	0.479	0.472	0.473	0.479	0.479	0.483	0.482	0.475	0.481
1554	0.482	0.364	0.39	0.413	0.432	0.453	0.46	0.468	0.474	0.483	0.394	0.407	0.43	0.443	0.454	0.469	0.474	0.478	0.48	0.478	0.472	0.477	0.479	0.479	0.478	0.477	0.48	0.479	0.472	0.473	0.479	0.479	0.483	0.482	0.475	0.481
1568	0.482	0.364	0.389	0.412	0.431	0.452	0.46	0.467	0.474	0.483	0.393	0.406	0.43	0.443	0.453	0.468	0.474	0.478	0.48	0.478	0.472	0.477	0.479	0.479	0.477	0.477	0.48	0.479	0.472	0.473	0.479	0.479	0.482	0.482	0.475	0.481
1583	0.483	0.365	0.389	0.412	0.431	0.453	0.46	0.468	0.474	0.483	0.393	0.406	0.429	0.442	0.453	0.468	0.474	0.478	0.48	0.478	0.472	0.477	0.479	0.479	0.477	0.476	0.48	0.479	0.472	0.473	0.479	0.479	0.482	0.482	0.475	0.481
1597	0.482	0.364	0.388	0.412	0.43	0.452	0.46	0.467	0.474	0.483	0.392	0.405	0.429	0.442	0.453	0.468	0.473	0.478	0.48	0.478	0.472	0.476	0.478	0.479	0.477	0.476	0.479	0.48	0.472	0.473	0.479	0.479	0.482	0.482	0.475	0.481
1611	0.482	0.364	0.388	0.411	0.43	0.452	0.46	0.467	0.474	0.483	0.392	0.405	0.429	0.442	0.453	0.468	0.473	0.478	0.48	0.478	0.472	0.476	0.478	0.479	0.477	0.476	0.48	0.479	0.471	0.472	0.479	0.479	0.482	0.482	0.475	0.48
1626	0.482	0.364	0.387	0.41	0.43	0.451	0.459	0.467	0.474	0.483	0.391	0.404	0.428	0.441	0.452	0.467	0.473	0.477	0.48	0.478	0.472	0.476	0.478	0.478	0.477	0.476	0.479	0.479	0.471	0.472	0.478	0.479	0.482	0.482	0.475	0.48
1640	0.482	0.364	0.387	0.41	0.429	0.451	0.459	0.467	0.474	0.483	0.391	0.404	0.428	0.441	0.452	0.467	0.473	0.478	0.48	0.478	0.471	0.476	0.478	0.478	0.477	0.476	0.479	0.479	0.471	0.472	0.478	0.479	0.482	0.482	0.475	0.48
1654	0.482	0.363	0.386	0.41	0.429	0.451	0.459	0.467	0.473	0.483	0.39	0.403	0.428	0.441	0.452	0.467	0.473	0.477	0.479	0.478	0.471	0.476	0.478	0.478	0.477	0.476	0.479	0.479	0.47	0.471	0.478	0.478	0.482	0.482	0.475	0.48
1669	0.482	0.363	0.386	0.409	0.429	0.451	0.459	0.467	0.473	0.483	0.39	0.403	0.427	0.44	0.451	0.467	0.473	0.477	0.479	0.478	0.471	0.476	0.478	0.478	0.477	0.476	0.479	0.479	0.471	0.471	0.478	0.478	0.482	0.482	0.475	0.48
1683	0.482	0.363	0.385	0.409	0.428	0.45	0.459	0.466	0.473	0.483	0.389	0.402	0.427	0.44	0.451	0.467	0.473	0.477	0.48	0.478	0.471	0.476	0.478	0.478	0.477	0.476	0.479	0.479	0.47	0.471	0.478	0.478	0.482	0.482	0.475	0.48
1697	0.482	0.363	0.385	0.408	0.428	0.45	0.458	0.466	0.473	0.483	0.389	0.402	0.426	0.44	0.451	0.467	0.473	0.477	0.479	0.478	0.471	0.476	0.478	0.478	0.477	0.476	0.479	0.478	0.47	0.471	0.478	0.478	0.482	0.482	0.475	0.48
1712	0.482	0.363	0.385	0.408	0.427	0.45	0.458	0.466	0.473	0.483	0.388	0.402	0.426	0.44	0.45	0.467	0.473	0.477	0.479	0.478	0.471	0.475	0.477	0.478	0.476	0.476	0.479	0.479	0.47	0.471	0.478	0.478	0.482	0.482	0.475	0.48
1726	0.482	0.363	0.384	0.407	0.427	0.45	0.458	0.466	0.473	0.482	0.388	0.401	0.426	0.439	0.45	0.466	0.472	0.477	0.479	0.478	0.471	0.475	0.477	0.478	0.476	0.476	0.479	0.479	0.47	0.471	0.478	0.478	0.482	0.482	0.475	0.48
1740	0.482	0.363	0.384	0.407	0.427	0.449	0.458	0.466	0.473	0.482	0.387	0.401	0.425	0.439	0.45	0.466	0.472	0.477	0.479	0.478	0.471	0.475	0.477	0.478	0.476	0.475	0.479	0.479	0.47	0.471	0.478	0.478	0.482	0.481	0.475	0.48
1755	0.481	0.362	0.383	0.406	0.426	0.449	0.458	0.466	0.472	0.483	0.387	0.4	0.425	0.439	0.45	0.466	0.472	0.477	0.479	0.478	0.471	0.475	0.477	0.478	0.476	0.476	0.479	0.478	0.47	0.47	0.477	0.478	0.482	0.481	0.474	0.48
1769	0.481	0.362	0.382	0.406	0.426	0.449	0.458	0.465	0.472	0.482	0.387	0.4	0.424	0.438	0.449	0.466	0.472	0.477	0.479	0.479	0.471	0.475	0.477	0.478	0.476	0.476	0.479	0.478	0.469	0.47	0.477	0.478	0.481	0.481	0.474	0.479
1783	0.481	0.362	0.382	0.405	0.425	0.448	0.457	0.465	0.472	0.483	0.386	0.399	0.424	0.438	0.449	0.466	0.472	0.477	0.479	0.478	0.471	0.475	0.477	0.478	0.476	0.475	0.479	0.478	0.469	0.47	0.477	0.478	0.481	0.481	0.474	0.48
1798	0.481	0.362	0.381	0.405	0.425	0.448	0.457	0.465	0.472	0.482	0.386	0.399	0.424	0.438	0.449	0.465	0.472	0.477	0.479	0.478	0.471	0.475	0.477	0.477	0.476	0.475	0.478	0.478	0.469	0.47	0.477	0.478	0.481	0.481	0.474	0.48
1812	0.481	0.362	0.381	0.404	0.425	0.448	0.457	0.465	0.472	0.482	0.385	0.399	0.423	0.438	0.449	0.465	0.472	0.476	0.479	0.478	0.471	0.475	0.477	0.477	0.476	0.475	0.478	0.478	0.469	0.47	0.477	0.478	0.481	0.481	0.474	0.479
1827	0.481	0.361	0.381	0.404	0.424	0.448	0.457	0.465	0.472	0.482	0.385	0.398	0.423	0.437	0.448	0.465	0.472	0.476	0.479	0.478	0.47	0.474	0.476	0.477	0.476	0.475	0.478	0.478	0.469	0.47	0.477	0.478	0.481	0.481	0.474	0.479
1841	0.481	0.361	0.38	0.403	0.424	0.447	0.457	0.465	0.472	0.482	0.384	0.398	0.423	0.437	0.448	0.465	0.472	0.476	0.479	0.478	0.47	0.474	0.476	0.477	0.476	0.475	0.478	0.478	0.469	0.469	0.477	0.477	0.481	0.481	0.474	0.479
1855	0.48	0.361	0.379	0.403	0.423	0.447	0.456	0.464	0.471	0.482	0.384	0.397	0.422	0.437	0.448	0.464	0.472	0.476	0.479	0.479	0.47	0.474	0.476	0.477	0.476	0.475	0.478	0.477	0.468	0.469	0.476	0.477	0.481	0.481	0.474	0.479
1870	0.481	0.361	0.379	0.403	0.423	0.447	0.456	0.464	0.472	0.482	0.383	0.397	0.422	0.436	0.448	0.464	0.471	0.476	0.479	0.478	0.47	0.474	0.476	0.477	0.476	0.475	0.478	0.477	0.468	0.469	0.476	0.477	0.481	0.481	0.474	0.479
1884	0.481	0.361	0.379	0.402	0.423	0.447	0.456	0.464	0.471	0.482	0.383	0.396	0.422	0.436	0.447	0.464	0.471	0.476	0.478	0.478	0.47	0.474	0.476	0.477	0.476	0.475	0.478	0.477	0.468	0.468	0.476	0.477	0.48	0.48	0.474	0.479
1898	0.48	0.361	0.378	0.402	0.422	0.446	0.456	0.464	0.471	0.482	0.382	0.396	0.421	0.436	0.447	0.464	0.471	0.476	0.479	0.479	0.47	0.474	0.476	0.477	0.476	0.475	0.478	0.478	0.468	0.469	0.476	0.477	0.481	0.481	0.474	0.479
1913	0.48	0.361	0.378	0.401	0.422	0.446	0.455	0.463	0.471	0.481	0.382	0.395	0.421	0.435	0.447	0.464	0.471	0.475	0.479	0.479	0.47	0.474	0.476	0.477	0.476	0.475	0.478	0.477	0.468	0.468	0.476	0.477	0.48	0.481	0.473	0.479
1927	0.481	0.361	0.378	0.401	0.422	0.446	0.455	0.464	0.471	0.481	0.381	0.395	0.42	0.435	0.446	0.463	0.47	0.475	0.479	0.478	0.47	0.474	0.476	0.477	0.476	0.475	0.478	0.477	0.468	0.468	0.476	0.477	0.48	0.48	0.474	0.479
1942	0.48	0.361	0.377	0.4	0.421	0.445	0.455	0.464	0.471	0.481	0.381	0.394	0.42	0.434	0.446	0.463	0.47	0.475	0.478	0.478	0.47	0.474	0.476	0.476	0.475	0.474	0.477	0.478	0.468	0.468	0.476	0.477	0.481	0.481	0.474	0.479
1956	0.48	0.361	0.377	0.4	0.421	0.445	0.455	0.463	0.471	0.481	0.38	0.394	0.419	0.434	0.446	0.463	0.47	0.475	0.478	0.478	0.471	0.473	0.476	0.476	0.475	0.474	0.477	0.478	0.468	0.468	0.476	0.477	0.48	0.48	0.474	0.479
1970	0.48	0.361	0.376	0.399	0.421	0.445	0.455	0.463	0.471	0.481	0.38	0.394	0.419	0.434	0.445	0.463	0.47	0.475	0.478	0.478	0.47	0.473	0.476	0.476	0.475	0.474	0.477	0.477	0.467	0.467	0.475	0.477	0.48	0.48	0.473	0.479
1985	0.48	0.361	0.376	0.399	0.42	0.445	0.454	0.463	0.471	0.481	0.38	0.393	0.419	0.434	0.445	0.463	0.47	0.475	0.478	0.478	0.47	0.473	0.475	0.476	0.475	0.474	0.477	0.477	0.467	0.467	0.475	0.476	0.48	0.48	0.473	0.479
1999	0.48	0.361	0.376	0.399	0.42	0.445	0.454	0.463	0.47	0.481	0.379	0.393	0.418	0.433	0.445	0.462	0.47	0.475	0.478	0.478	0.47	0.473	0.475	0.476	0.475	0.474	0.477	0.477	0.467	0.467	0.475	0.476	0.48	0.48	0.473	0.478
2013	0.48	0.361	0.375	0.398	0.419	0.444	0.454	0.463	0.47	0.481	0.379	0.392	0.418	0.433	0.444	0.462	0.47	0.474	0.478	0.478	0.47	0.473	0.475	0.476	0.475	0.474	0.477	0.477	0.467	0.467	0.475	0.476	0.48	0.48	0.473	0.479
2028	0.48	0.361	0.375	0.398	0.419	0.444	0.454	0.463	0.47	0.481	0.378	0.392	0.418	0.433	0.444	0.462	0.469	0.474	0.477	0.477	0.469	0.473	0.475	0.476	0.475	0.474	0.477	0.477	0.468	0.467	0.475	0.476	0.48	0.48	0.473	0.479
2042	0.48	0.361	0.375	0.397	0.419	0.444	0.454	0.463	0.47	0.481	0.378	0.392	0.418	0.433	0.444	0.462	0.47	0.475	0.477	0.477	0.469	0.473	0.475	0.476	0.475	0.474	0.477	0.477	0.467	0.467	0.474	0.476	0.48	0.48	0.473	0.479
2056	0.48	0.361	0.374	0.397	0.418	0.443	0.454	0.463	0.47	0.481	0.378	0.391	0.417	0.433	0.444	0.462	0.47	0.474	0.477	0.477	0.469	0.473	0.475	0.475	0.474	0.474	0.477	0.476	0.467	0.466	0.474	0.476	0.48	0.48	0.473	0.478
2071	0.48	0.361	0.374	0.396	0.418	0.443	0.454	0.463	0.47	0.481	0.377	0.391	0.417	0.432	0.444	0.462	0.469	0.474	0.477	0.477	0.469	0.473	0.475	0.476	0.475	0.474	0.477	0.477	0.467	0.466	0.474	0.476	0.479	0.48	0.473	0.478
2085	0.48	0.361	0.374	0.396	0.418	0.443	0.454	0.463	0.47	0.481	0.377	0.39	0.416	0.432	0.443	0.461	0.469	0.474	0.477	0.477	0.469	0.472	0.475	0.475	0.474	0.474	0.477	0.476	0.467	0.466	0.474	0.476	0.479	0.48	0.473	0.478
2100	0.48	0.361	0.373	0.395	0.417	0.443	0.453	0.462	0.47	0.481	0.377	0.39	0.416	0.432	0.443	0.461	0.469	0.474	0.477	0.477	0.469	0.472	0.474	0.475	0.474	0.474	0.477	0.476	0.467	0.466	0.474	0.476	0.479	0.48	0.473	0.478
2114	0.48	0.361	0.373	0.395	0.417	0.443	0.453	0.462	0.47	0.481	0.376	0.39	0.416	0.431	0.443	0.461	0.469	0.474	0.477	0.478	0.469	0.472	0.475	0.475	0.475	0.474	0.477	0.476	0.467	0.466	0.474	0.475	0.479	0.48	0.473	0.478
2128	0.48	0.362	0.373	0.395	0.417	0.442	0.453	0.462	0.47	0.481	0.376	0.389	0.415	0.431	0.443	0.461	0.469	0.474	0.477	0.477	0.469	0.472	0.474	0.475	0.474	0.474	0.477	0.476	0.466	0.465	0.474	0.475	0.479	0.479	0.473	0.478
2143	0.479	0.361	0.372	0.394	0.416	0.442	0.452	0.461	0.469	0.023	0.022	0.031	0.036	0.03	0.033	0.032	0.026	0.025	-0.003	0.001	0.006	0.008	0.002	0.006	0	-0.006	-0.003	0.477	0.467	0.465	0.474	0.475	0.479	0.479	0.473	0.478

## Sheet: Norm_3 WT+HCl
	AtlA																		AtlE
Time	Exponential CW + HCl									Stationary CW + HCl									Exponential CW + HCl									Stationary CW + HCl
	0	4	2	1	0.5	0.25	0.125	0.0625	0.031	0	4	2	1	0.5	0.25	0.125	0.0625	0.031	0	4	2	1	0.5	0.25	0.125	0.0625	0.031	0	4	2	1	0.5	0.25	0.125	0.0625	0.031
0	0.5	0.5	0.5	0.5	0.5	0.5	0.5	0.5	0.5	0.5	0.5	0.5	0.5	0.5	0.5	0.5	0.5	0.5	0.5	0.5	0.5	0.5	0.5	0.5	0.5	0.5	0.5	0.5	0.5	0.5	0.5	0.5	0.5	0.5	0.5	0.5
15	0.497	0.499	0.497	0.498	0.501	0.498	0.498	0.498	0.498	0.502	0.498	0.5	0.499	0.504	0.505	0.496	0.499	0.5	0.501	0.503	0.505	0.501	0.499	0.502	0.497	0.511	0.499	0.497	0.5	0.493	0.504	0.5	0.498	0.498	0.502	0.503
29	0.497	0.496	0.496	0.496	0.499	0.498	0.498	0.498	0.497	0.5	0.496	0.498	0.498	0.502	0.503	0.494	0.498	0.502	0.501	0.506	0.504	0.5	0.499	0.5	0.497	0.509	0.499	0.5	0.503	0.496	0.499	0.497	0.498	0.495	0.498	0.506
43	0.496	0.493	0.494	0.494	0.498	0.497	0.498	0.499	0.498	0.499	0.494	0.496	0.497	0.501	0.504	0.494	0.497	0.501	0.5	0.504	0.503	0.499	0.497	0.498	0.498	0.507	0.497	0.498	0.502	0.498	0.499	0.497	0.498	0.497	0.496	0.507
58	0.496	0.491	0.492	0.493	0.497	0.497	0.498	0.498	0.498	0.499	0.493	0.495	0.496	0.501	0.505	0.495	0.497	0.501	0.5	0.503	0.502	0.498	0.498	0.499	0.498	0.507	0.497	0.498	0.501	0.496	0.5	0.497	0.498	0.496	0.496	0.507
72	0.495	0.488	0.49	0.492	0.496	0.496	0.497	0.497	0.497	0.498	0.491	0.493	0.494	0.501	0.504	0.495	0.497	0.5	0.5	0.503	0.502	0.498	0.498	0.499	0.498	0.507	0.497	0.497	0.501	0.495	0.499	0.497	0.498	0.496	0.497	0.506
87	0.495	0.486	0.488	0.49	0.495	0.496	0.497	0.497	0.497	0.497	0.489	0.492	0.493	0.5	0.503	0.494	0.496	0.5	0.499	0.502	0.501	0.497	0.498	0.499	0.498	0.507	0.496	0.497	0.501	0.495	0.498	0.497	0.497	0.495	0.495	0.506
101	0.495	0.484	0.487	0.489	0.494	0.495	0.496	0.497	0.496	0.497	0.487	0.49	0.492	0.499	0.502	0.494	0.496	0.5	0.499	0.501	0.5	0.497	0.497	0.499	0.498	0.506	0.496	0.497	0.5	0.494	0.498	0.496	0.497	0.494	0.495	0.506
115	0.494	0.481	0.485	0.488	0.493	0.495	0.496	0.496	0.496	0.497	0.486	0.489	0.491	0.499	0.502	0.493	0.495	0.5	0.499	0.501	0.5	0.497	0.497	0.499	0.498	0.506	0.496	0.497	0.5	0.494	0.497	0.496	0.496	0.494	0.495	0.506
130	0.493	0.479	0.483	0.486	0.492	0.495	0.495	0.496	0.495	0.496	0.484	0.488	0.49	0.498	0.501	0.493	0.495	0.499	0.499	0.5	0.5	0.496	0.497	0.498	0.497	0.506	0.495	0.497	0.5	0.493	0.497	0.496	0.497	0.495	0.495	0.506
144	0.493	0.477	0.482	0.485	0.491	0.494	0.495	0.496	0.495	0.497	0.483	0.487	0.49	0.498	0.502	0.493	0.495	0.5	0.498	0.5	0.5	0.496	0.497	0.498	0.498	0.505	0.495	0.496	0.499	0.493	0.496	0.496	0.496	0.494	0.494	0.505
158	0.492	0.474	0.48	0.484	0.49	0.494	0.494	0.495	0.494	0.496	0.481	0.486	0.489	0.497	0.501	0.492	0.494	0.499	0.499	0.5	0.499	0.496	0.497	0.499	0.498	0.506	0.495	0.496	0.498	0.492	0.496	0.495	0.496	0.494	0.493	0.505
173	0.492	0.472	0.478	0.482	0.489	0.493	0.493	0.494	0.493	0.496	0.48	0.484	0.488	0.496	0.5	0.492	0.494	0.499	0.498	0.499	0.499	0.496	0.497	0.499	0.498	0.505	0.494	0.496	0.498	0.492	0.495	0.495	0.495	0.494	0.493	0.505
187	0.492	0.47	0.476	0.481	0.489	0.492	0.493	0.494	0.493	0.495	0.478	0.483	0.487	0.496	0.5	0.492	0.494	0.498	0.499	0.499	0.499	0.496	0.497	0.499	0.498	0.505	0.494	0.495	0.498	0.492	0.495	0.495	0.495	0.494	0.493	0.505
201	0.491	0.468	0.475	0.48	0.487	0.492	0.492	0.493	0.493	0.495	0.477	0.482	0.486	0.495	0.499	0.491	0.494	0.498	0.498	0.499	0.498	0.495	0.497	0.498	0.497	0.504	0.494	0.495	0.497	0.492	0.495	0.494	0.495	0.493	0.493	0.504
216	0.491	0.467	0.473	0.479	0.487	0.491	0.492	0.493	0.492	0.495	0.475	0.481	0.485	0.495	0.499	0.491	0.494	0.498	0.497	0.498	0.498	0.495	0.496	0.498	0.497	0.504	0.493	0.495	0.497	0.491	0.495	0.494	0.495	0.493	0.492	0.504
230	0.491	0.465	0.472	0.477	0.486	0.491	0.491	0.492	0.492	0.495	0.474	0.48	0.485	0.494	0.499	0.491	0.494	0.498	0.498	0.498	0.498	0.495	0.496	0.498	0.497	0.504	0.493	0.495	0.497	0.491	0.494	0.494	0.494	0.493	0.492	0.504
244	0.49	0.463	0.47	0.476	0.485	0.49	0.49	0.492	0.492	0.495	0.472	0.479	0.484	0.494	0.498	0.491	0.493	0.497	0.497	0.498	0.498	0.495	0.496	0.498	0.496	0.503	0.492	0.495	0.497	0.49	0.494	0.494	0.495	0.492	0.492	0.503
259	0.49	0.461	0.468	0.475	0.484	0.489	0.49	0.491	0.491	0.494	0.471	0.478	0.483	0.493	0.498	0.49	0.493	0.497	0.497	0.498	0.498	0.495	0.496	0.498	0.497	0.503	0.492	0.495	0.496	0.49	0.494	0.494	0.494	0.492	0.492	0.503
273	0.49	0.459	0.467	0.474	0.483	0.489	0.489	0.491	0.491	0.494	0.469	0.476	0.482	0.493	0.497	0.49	0.492	0.497	0.497	0.497	0.497	0.494	0.495	0.498	0.496	0.502	0.492	0.494	0.496	0.49	0.494	0.494	0.494	0.492	0.491	0.503
288	0.489	0.457	0.466	0.473	0.482	0.488	0.489	0.491	0.49	0.494	0.468	0.475	0.481	0.492	0.497	0.489	0.492	0.497	0.496	0.497	0.497	0.494	0.495	0.496	0.496	0.502	0.491	0.494	0.496	0.49	0.493	0.494	0.494	0.492	0.491	0.502
302	0.489	0.455	0.464	0.471	0.482	0.488	0.489	0.49	0.49	0.494	0.466	0.474	0.48	0.491	0.496	0.489	0.492	0.497	0.497	0.497	0.497	0.493	0.495	0.497	0.496	0.502	0.491	0.494	0.495	0.49	0.493	0.493	0.493	0.492	0.491	0.502
316	0.489	0.454	0.463	0.471	0.481	0.487	0.488	0.49	0.49	0.493	0.464	0.473	0.479	0.491	0.495	0.489	0.491	0.496	0.497	0.496	0.496	0.493	0.494	0.496	0.495	0.502	0.491	0.494	0.495	0.489	0.492	0.493	0.493	0.491	0.49	0.502
331	0.489	0.451	0.461	0.469	0.48	0.486	0.488	0.49	0.489	0.493	0.463	0.472	0.478	0.49	0.495	0.488	0.491	0.496	0.496	0.496	0.496	0.493	0.495	0.496	0.495	0.501	0.491	0.494	0.495	0.489	0.492	0.493	0.493	0.491	0.491	0.502
345	0.489	0.45	0.46	0.468	0.479	0.486	0.487	0.49	0.489	0.492	0.461	0.471	0.477	0.489	0.495	0.488	0.491	0.496	0.496	0.496	0.496	0.492	0.494	0.496	0.495	0.501	0.49	0.493	0.495	0.489	0.492	0.493	0.493	0.491	0.491	0.501
360	0.488	0.448	0.459	0.467	0.478	0.486	0.487	0.489	0.489	0.492	0.459	0.469	0.476	0.489	0.494	0.488	0.49	0.495	0.496	0.495	0.496	0.492	0.494	0.496	0.495	0.501	0.49	0.493	0.494	0.489	0.492	0.492	0.493	0.491	0.49	0.501
374	0.489	0.446	0.457	0.466	0.477	0.485	0.486	0.489	0.489	0.493	0.458	0.468	0.476	0.489	0.494	0.488	0.49	0.495	0.496	0.495	0.495	0.492	0.494	0.495	0.494	0.5	0.49	0.493	0.494	0.488	0.491	0.492	0.492	0.491	0.489	0.501
388	0.488	0.444	0.455	0.465	0.477	0.484	0.486	0.488	0.488	0.492	0.457	0.467	0.475	0.488	0.493	0.487	0.49	0.495	0.496	0.495	0.495	0.492	0.494	0.496	0.494	0.5	0.49	0.493	0.493	0.488	0.491	0.492	0.492	0.49	0.489	0.501
403	0.488	0.442	0.454	0.464	0.476	0.484	0.485	0.488	0.488	0.492	0.455	0.466	0.474	0.487	0.493	0.487	0.49	0.495	0.496	0.494	0.494	0.492	0.493	0.495	0.494	0.5	0.489	0.493	0.493	0.488	0.491	0.492	0.492	0.49	0.489	0.501
417	0.488	0.44	0.453	0.463	0.475	0.483	0.485	0.488	0.488	0.492	0.454	0.465	0.473	0.487	0.492	0.487	0.489	0.494	0.495	0.494	0.494	0.491	0.493	0.495	0.494	0.5	0.489	0.492	0.493	0.488	0.491	0.492	0.492	0.49	0.489	0.5
431	0.487	0.438	0.451	0.462	0.474	0.483	0.485	0.487	0.487	0.492	0.453	0.463	0.472	0.486	0.492	0.486	0.489	0.494	0.495	0.494	0.494	0.491	0.493	0.495	0.493	0.499	0.489	0.492	0.493	0.488	0.491	0.492	0.492	0.49	0.489	0.5
446	0.487	0.436	0.45	0.461	0.473	0.482	0.484	0.487	0.487	0.491	0.451	0.462	0.471	0.485	0.492	0.486	0.489	0.494	0.495	0.493	0.494	0.491	0.493	0.494	0.493	0.499	0.488	0.492	0.493	0.487	0.491	0.492	0.492	0.49	0.488	0.5
460	0.487	0.435	0.449	0.46	0.473	0.482	0.484	0.487	0.487	0.491	0.45	0.461	0.47	0.485	0.492	0.486	0.489	0.494	0.495	0.493	0.494	0.491	0.493	0.494	0.493	0.499	0.488	0.492	0.492	0.487	0.491	0.491	0.492	0.489	0.488	0.5
474	0.487	0.433	0.447	0.458	0.472	0.481	0.483	0.486	0.486	0.491	0.449	0.46	0.47	0.484	0.491	0.485	0.489	0.493	0.495	0.493	0.493	0.49	0.492	0.494	0.493	0.499	0.488	0.492	0.492	0.487	0.49	0.491	0.491	0.489	0.488	0.5
489	0.487	0.431	0.446	0.458	0.471	0.481	0.483	0.486	0.486	0.491	0.447	0.459	0.469	0.484	0.49	0.485	0.488	0.493	0.495	0.492	0.493	0.49	0.492	0.494	0.493	0.499	0.488	0.492	0.492	0.487	0.49	0.491	0.491	0.489	0.488	0.499
503	0.487	0.429	0.445	0.457	0.47	0.48	0.483	0.486	0.486	0.49	0.446	0.458	0.468	0.483	0.49	0.485	0.488	0.493	0.494	0.492	0.493	0.49	0.492	0.494	0.492	0.498	0.488	0.492	0.491	0.487	0.49	0.491	0.491	0.489	0.488	0.499
518	0.486	0.428	0.443	0.456	0.47	0.48	0.483	0.486	0.486	0.49	0.444	0.456	0.467	0.482	0.489	0.484	0.488	0.493	0.494	0.491	0.493	0.49	0.492	0.493	0.492	0.498	0.488	0.491	0.491	0.486	0.49	0.49	0.491	0.489	0.488	0.499
532	0.486	0.426	0.442	0.455	0.469	0.479	0.482	0.485	0.485	0.49	0.443	0.455	0.466	0.482	0.489	0.484	0.487	0.492	0.494	0.491	0.492	0.489	0.492	0.493	0.492	0.498	0.487	0.491	0.491	0.486	0.49	0.49	0.491	0.489	0.488	0.499
546	0.486	0.424	0.441	0.454	0.468	0.479	0.482	0.485	0.485	0.49	0.442	0.454	0.465	0.481	0.488	0.483	0.487	0.492	0.493	0.49	0.492	0.489	0.491	0.493	0.492	0.497	0.487	0.491	0.49	0.486	0.489	0.49	0.49	0.488	0.487	0.499
561	0.486	0.422	0.439	0.453	0.467	0.478	0.481	0.485	0.485	0.49	0.441	0.453	0.464	0.481	0.488	0.484	0.487	0.492	0.493	0.49	0.491	0.489	0.491	0.493	0.491	0.497	0.487	0.491	0.49	0.486	0.489	0.49	0.49	0.488	0.487	0.498
575	0.486	0.421	0.438	0.452	0.467	0.478	0.481	0.484	0.485	0.49	0.44	0.452	0.463	0.48	0.488	0.483	0.487	0.492	0.493	0.49	0.491	0.489	0.491	0.493	0.491	0.497	0.487	0.491	0.49	0.485	0.489	0.49	0.49	0.488	0.487	0.498
590	0.485	0.419	0.437	0.451	0.466	0.478	0.481	0.484	0.485	0.489	0.439	0.451	0.462	0.479	0.487	0.483	0.486	0.492	0.493	0.489	0.491	0.488	0.491	0.492	0.491	0.497	0.486	0.491	0.49	0.486	0.489	0.49	0.489	0.488	0.487	0.498
604	0.485	0.417	0.436	0.45	0.465	0.477	0.48	0.484	0.484	0.49	0.437	0.45	0.462	0.479	0.487	0.483	0.486	0.491	0.493	0.489	0.491	0.488	0.491	0.492	0.491	0.497	0.486	0.49	0.489	0.485	0.489	0.49	0.489	0.488	0.486	0.498
618	0.486	0.416	0.435	0.449	0.465	0.477	0.48	0.484	0.484	0.489	0.436	0.449	0.46	0.478	0.487	0.482	0.486	0.491	0.492	0.488	0.49	0.488	0.49	0.492	0.49	0.497	0.486	0.491	0.489	0.485	0.489	0.49	0.489	0.488	0.487	0.498
633	0.486	0.414	0.433	0.448	0.464	0.477	0.48	0.484	0.484	0.489	0.435	0.448	0.46	0.478	0.486	0.482	0.486	0.491	0.492	0.489	0.49	0.488	0.49	0.492	0.49	0.497	0.486	0.49	0.489	0.485	0.488	0.489	0.489	0.488	0.486	0.498
647	0.485	0.413	0.432	0.447	0.464	0.476	0.48	0.484	0.484	0.489	0.434	0.447	0.459	0.477	0.486	0.482	0.485	0.491	0.492	0.488	0.49	0.487	0.49	0.492	0.49	0.496	0.486	0.49	0.489	0.485	0.488	0.489	0.489	0.487	0.486	0.497
661	0.485	0.411	0.431	0.447	0.463	0.476	0.48	0.483	0.484	0.489	0.433	0.446	0.458	0.476	0.485	0.481	0.486	0.491	0.492	0.487	0.489	0.487	0.49	0.491	0.49	0.496	0.486	0.49	0.488	0.484	0.488	0.489	0.489	0.487	0.486	0.497
676	0.485	0.409	0.43	0.446	0.463	0.475	0.479	0.483	0.483	0.49	0.432	0.446	0.458	0.476	0.485	0.481	0.486	0.491	0.492	0.487	0.489	0.487	0.49	0.491	0.49	0.496	0.485	0.49	0.488	0.484	0.487	0.488	0.488	0.487	0.486	0.497
690	0.485	0.408	0.429	0.445	0.462	0.475	0.479	0.483	0.483	0.489	0.431	0.445	0.456	0.475	0.485	0.481	0.485	0.49	0.492	0.487	0.489	0.487	0.489	0.491	0.49	0.496	0.485	0.489	0.488	0.484	0.487	0.489	0.488	0.487	0.485	0.497
705	0.485	0.406	0.428	0.444	0.461	0.474	0.479	0.483	0.483	0.489	0.43	0.444	0.455	0.475	0.484	0.481	0.485	0.49	0.492	0.486	0.488	0.486	0.489	0.491	0.49	0.496	0.485	0.49	0.488	0.484	0.487	0.489	0.488	0.487	0.485	0.497
719	0.485	0.405	0.427	0.444	0.461	0.474	0.479	0.483	0.483	0.489	0.429	0.443	0.455	0.474	0.484	0.48	0.485	0.49	0.492	0.486	0.488	0.486	0.489	0.491	0.489	0.496	0.485	0.49	0.487	0.484	0.487	0.489	0.488	0.487	0.486	0.497
733	0.484	0.403	0.426	0.442	0.46	0.473	0.478	0.482	0.483	0.488	0.428	0.442	0.454	0.474	0.484	0.48	0.484	0.489	0.491	0.486	0.488	0.486	0.489	0.491	0.489	0.495	0.485	0.489	0.487	0.483	0.487	0.488	0.488	0.486	0.485	0.497
747	0.484	0.402	0.424	0.442	0.46	0.473	0.478	0.482	0.482	0.488	0.427	0.441	0.453	0.473	0.483	0.48	0.485	0.49	0.491	0.485	0.488	0.486	0.489	0.49	0.489	0.495	0.485	0.489	0.487	0.483	0.487	0.488	0.487	0.486	0.485	0.497
762	0.484	0.4	0.423	0.441	0.459	0.473	0.478	0.482	0.483	0.488	0.426	0.44	0.452	0.473	0.483	0.48	0.484	0.489	0.491	0.485	0.487	0.486	0.489	0.49	0.489	0.495	0.485	0.489	0.486	0.483	0.487	0.488	0.487	0.486	0.484	0.497
776	0.484	0.398	0.422	0.44	0.458	0.472	0.477	0.482	0.482	0.488	0.425	0.44	0.452	0.472	0.483	0.48	0.484	0.489	0.491	0.485	0.487	0.486	0.489	0.49	0.489	0.495	0.484	0.489	0.486	0.483	0.486	0.488	0.487	0.486	0.484	0.496
791	0.484	0.397	0.421	0.439	0.458	0.472	0.477	0.481	0.482	0.488	0.424	0.439	0.451	0.472	0.482	0.479	0.484	0.489	0.491	0.484	0.487	0.485	0.488	0.49	0.489	0.495	0.484	0.489	0.486	0.482	0.486	0.488	0.487	0.486	0.484	0.496
805	0.484	0.395	0.42	0.438	0.457	0.471	0.477	0.481	0.482	0.488	0.423	0.438	0.45	0.471	0.482	0.479	0.484	0.489	0.491	0.484	0.487	0.485	0.489	0.49	0.489	0.495	0.484	0.489	0.486	0.482	0.486	0.487	0.487	0.486	0.484	0.496
820	0.483	0.394	0.419	0.437	0.456	0.471	0.476	0.481	0.481	0.488	0.422	0.437	0.449	0.471	0.481	0.479	0.483	0.489	0.491	0.484	0.486	0.485	0.488	0.49	0.488	0.495	0.484	0.489	0.485	0.482	0.486	0.487	0.487	0.486	0.484	0.496
834	0.483	0.393	0.418	0.436	0.456	0.47	0.476	0.48	0.481	0.488	0.422	0.437	0.449	0.47	0.481	0.479	0.483	0.489	0.491	0.483	0.486	0.485	0.488	0.49	0.488	0.494	0.484	0.488	0.485	0.482	0.486	0.487	0.487	0.486	0.484	0.496
848	0.483	0.391	0.417	0.435	0.455	0.47	0.476	0.48	0.481	0.488	0.421	0.436	0.448	0.47	0.481	0.478	0.483	0.489	0.491	0.483	0.486	0.485	0.488	0.49	0.488	0.495	0.484	0.488	0.485	0.482	0.485	0.487	0.487	0.485	0.484	0.496
863	0.483	0.39	0.416	0.435	0.455	0.47	0.475	0.48	0.481	0.488	0.42	0.435	0.448	0.469	0.481	0.478	0.483	0.488	0.491	0.483	0.485	0.484	0.488	0.49	0.488	0.494	0.484	0.488	0.484	0.481	0.485	0.487	0.486	0.485	0.484	0.495
877	0.483	0.389	0.415	0.434	0.454	0.469	0.475	0.48	0.481	0.488	0.419	0.434	0.447	0.468	0.48	0.478	0.483	0.488	0.49	0.483	0.485	0.484	0.487	0.489	0.488	0.494	0.484	0.488	0.484	0.481	0.485	0.487	0.486	0.485	0.484	0.495
891	0.483	0.388	0.414	0.433	0.453	0.469	0.475	0.48	0.481	0.487	0.418	0.433	0.446	0.468	0.48	0.478	0.482	0.488	0.49	0.482	0.485	0.484	0.487	0.489	0.488	0.494	0.484	0.488	0.484	0.481	0.485	0.487	0.486	0.485	0.484	0.496
906	0.483	0.386	0.413	0.433	0.453	0.468	0.475	0.48	0.48	0.487	0.417	0.433	0.445	0.467	0.479	0.477	0.482	0.488	0.49	0.482	0.485	0.484	0.487	0.489	0.488	0.494	0.483	0.488	0.483	0.481	0.485	0.487	0.486	0.485	0.484	0.495
920	0.483	0.385	0.412	0.432	0.452	0.468	0.474	0.479	0.48	0.487	0.417	0.432	0.445	0.467	0.479	0.477	0.482	0.488	0.49	0.482	0.485	0.484	0.487	0.489	0.488	0.494	0.484	0.488	0.483	0.481	0.485	0.486	0.486	0.485	0.483	0.495
935	0.483	0.384	0.411	0.431	0.452	0.468	0.474	0.479	0.48	0.487	0.416	0.431	0.444	0.466	0.479	0.477	0.482	0.487	0.49	0.481	0.484	0.483	0.487	0.489	0.488	0.494	0.483	0.488	0.483	0.481	0.485	0.486	0.486	0.485	0.483	0.495
949	0.483	0.384	0.41	0.43	0.451	0.467	0.474	0.479	0.48	0.487	0.415	0.431	0.443	0.466	0.479	0.477	0.482	0.487	0.49	0.481	0.484	0.483	0.487	0.489	0.487	0.493	0.483	0.488	0.483	0.481	0.485	0.486	0.486	0.485	0.483	0.495
963	0.483	0.382	0.409	0.43	0.451	0.467	0.474	0.479	0.48	0.487	0.414	0.43	0.443	0.466	0.478	0.476	0.482	0.487	0.49	0.481	0.483	0.483	0.487	0.489	0.487	0.494	0.483	0.487	0.482	0.48	0.484	0.486	0.486	0.485	0.483	0.495
978	0.482	0.381	0.408	0.429	0.45	0.466	0.473	0.478	0.479	0.487	0.413	0.429	0.442	0.465	0.478	0.476	0.481	0.487	0.49	0.481	0.483	0.483	0.486	0.489	0.487	0.494	0.483	0.487	0.482	0.48	0.484	0.486	0.486	0.485	0.483	0.495
992	0.482	0.38	0.407	0.428	0.45	0.466	0.473	0.478	0.48	0.486	0.413	0.429	0.441	0.464	0.478	0.476	0.481	0.487	0.49	0.481	0.483	0.483	0.486	0.489	0.487	0.494	0.483	0.487	0.482	0.48	0.484	0.486	0.485	0.484	0.483	0.495
1006	0.482	0.379	0.406	0.428	0.45	0.466	0.473	0.478	0.48	0.486	0.412	0.428	0.441	0.464	0.477	0.476	0.481	0.487	0.49	0.481	0.483	0.483	0.487	0.489	0.487	0.494	0.483	0.487	0.481	0.48	0.484	0.485	0.485	0.484	0.483	0.495
1021	0.482	0.378	0.405	0.427	0.449	0.466	0.473	0.478	0.479	0.486	0.411	0.427	0.44	0.463	0.477	0.476	0.481	0.487	0.49	0.481	0.483	0.482	0.486	0.489	0.487	0.493	0.483	0.487	0.481	0.48	0.484	0.486	0.485	0.484	0.483	0.495
1035	0.481	0.377	0.404	0.426	0.449	0.465	0.472	0.478	0.479	0.486	0.411	0.427	0.44	0.463	0.477	0.476	0.481	0.487	0.489	0.48	0.482	0.482	0.486	0.488	0.487	0.493	0.483	0.487	0.481	0.479	0.484	0.486	0.485	0.484	0.483	0.495
1050	0.481	0.376	0.403	0.425	0.448	0.464	0.472	0.477	0.479	0.487	0.41	0.426	0.439	0.463	0.477	0.476	0.481	0.487	0.489	0.48	0.482	0.482	0.486	0.488	0.487	0.493	0.482	0.487	0.481	0.479	0.484	0.486	0.485	0.484	0.483	0.495
1064	0.481	0.375	0.402	0.424	0.447	0.464	0.472	0.477	0.479	0.486	0.409	0.425	0.438	0.462	0.476	0.475	0.481	0.486	0.49	0.48	0.482	0.482	0.486	0.488	0.487	0.493	0.482	0.487	0.48	0.479	0.483	0.486	0.485	0.484	0.482	0.494
1079	0.481	0.374	0.401	0.424	0.447	0.464	0.471	0.477	0.479	0.486	0.408	0.425	0.438	0.462	0.476	0.475	0.48	0.486	0.49	0.48	0.482	0.482	0.486	0.488	0.487	0.494	0.483	0.487	0.48	0.479	0.483	0.485	0.485	0.484	0.482	0.494
1093	0.481	0.374	0.4	0.423	0.446	0.463	0.471	0.477	0.478	0.486	0.408	0.424	0.437	0.461	0.475	0.475	0.48	0.486	0.489	0.479	0.481	0.481	0.485	0.488	0.486	0.493	0.482	0.487	0.48	0.479	0.483	0.485	0.485	0.484	0.483	0.494
1108	0.481	0.373	0.4	0.422	0.446	0.463	0.471	0.476	0.478	0.486	0.407	0.423	0.436	0.461	0.475	0.474	0.48	0.486	0.489	0.48	0.481	0.481	0.485	0.488	0.486	0.493	0.482	0.487	0.48	0.479	0.483	0.485	0.485	0.484	0.482	0.494
1122	0.481	0.372	0.399	0.422	0.445	0.463	0.471	0.477	0.478	0.486	0.406	0.423	0.436	0.461	0.475	0.474	0.48	0.486	0.489	0.48	0.481	0.481	0.485	0.488	0.486	0.493	0.482	0.486	0.479	0.478	0.483	0.485	0.485	0.484	0.482	0.494
1137	0.481	0.371	0.398	0.421	0.444	0.462	0.471	0.476	0.478	0.485	0.405	0.422	0.435	0.46	0.474	0.474	0.48	0.486	0.489	0.48	0.481	0.481	0.485	0.488	0.486	0.493	0.482	0.487	0.479	0.478	0.483	0.485	0.485	0.484	0.482	0.494
1151	0.481	0.371	0.397	0.42	0.444	0.462	0.47	0.476	0.478	0.485	0.405	0.422	0.435	0.459	0.474	0.474	0.479	0.485	0.489	0.48	0.481	0.481	0.485	0.488	0.486	0.493	0.482	0.487	0.479	0.478	0.483	0.485	0.485	0.484	0.482	0.494
1165	0.481	0.37	0.396	0.42	0.444	0.462	0.47	0.476	0.478	0.485	0.404	0.421	0.434	0.459	0.474	0.473	0.479	0.485	0.489	0.48	0.481	0.481	0.485	0.487	0.486	0.492	0.482	0.487	0.479	0.478	0.483	0.485	0.484	0.484	0.482	0.494
1180	0.48	0.369	0.395	0.419	0.443	0.461	0.47	0.476	0.477	0.485	0.403	0.421	0.434	0.458	0.473	0.473	0.479	0.485	0.489	0.48	0.48	0.481	0.485	0.488	0.486	0.493	0.482	0.486	0.478	0.477	0.482	0.484	0.484	0.483	0.482	0.493
1194	0.48	0.368	0.394	0.418	0.442	0.461	0.469	0.476	0.477	0.485	0.403	0.42	0.433	0.458	0.473	0.473	0.479	0.485	0.489	0.48	0.48	0.48	0.485	0.488	0.486	0.493	0.482	0.486	0.478	0.477	0.482	0.484	0.484	0.483	0.482	0.493
1208	0.48	0.365	0.393	0.417	0.445	0.461	0.469	0.476	0.478	0.485	0.4	0.419	0.433	0.461	0.473	0.473	0.479	0.485	0.489	0.477	0.48	0.481	0.489	0.488	0.486	0.493	0.482	0.487	0.475	0.477	0.482	0.488	0.485	0.483	0.482	0.493
1223	0.48	0.367	0.393	0.417	0.441	0.46	0.469	0.476	0.477	0.484	0.401	0.419	0.432	0.457	0.472	0.473	0.479	0.484	0.489	0.48	0.48	0.48	0.484	0.487	0.486	0.492	0.482	0.486	0.478	0.477	0.482	0.484	0.484	0.483	0.482	0.493
1237	0.48	0.367	0.392	0.416	0.441	0.46	0.469	0.475	0.477	0.485	0.401	0.418	0.431	0.456	0.472	0.472	0.478	0.484	0.488	0.479	0.48	0.48	0.484	0.487	0.486	0.492	0.482	0.486	0.478	0.477	0.482	0.484	0.484	0.483	0.482	0.493
1252	0.48	0.366	0.391	0.416	0.44	0.46	0.469	0.475	0.477	0.484	0.4	0.417	0.431	0.456	0.472	0.472	0.478	0.484	0.488	0.479	0.479	0.48	0.484	0.487	0.486	0.492	0.481	0.486	0.478	0.477	0.482	0.484	0.484	0.483	0.482	0.493
1266	0.48	0.365	0.391	0.415	0.44	0.459	0.469	0.475	0.477	0.484	0.399	0.417	0.43	0.456	0.471	0.472	0.478	0.484	0.488	0.479	0.479	0.479	0.484	0.487	0.485	0.492	0.481	0.486	0.477	0.476	0.481	0.484	0.484	0.483	0.481	0.493
1280	0.48	0.365	0.39	0.415	0.44	0.459	0.468	0.475	0.477	0.484	0.399	0.416	0.43	0.455	0.471	0.472	0.478	0.484	0.488	0.479	0.479	0.479	0.484	0.487	0.485	0.492	0.481	0.486	0.477	0.476	0.481	0.484	0.484	0.483	0.481	0.493
1295	0.48	0.364	0.389	0.414	0.439	0.459	0.468	0.475	0.476	0.484	0.398	0.416	0.429	0.455	0.471	0.472	0.478	0.484	0.488	0.479	0.479	0.479	0.484	0.486	0.485	0.491	0.481	0.486	0.477	0.476	0.481	0.484	0.484	0.483	0.482	0.493
1309	0.48	0.364	0.388	0.413	0.438	0.458	0.468	0.475	0.477	0.484	0.398	0.415	0.429	0.454	0.47	0.471	0.477	0.484	0.488	0.479	0.479	0.479	0.484	0.486	0.485	0.491	0.481	0.486	0.476	0.476	0.481	0.484	0.484	0.483	0.481	0.493
1324	0.48	0.363	0.388	0.413	0.438	0.458	0.468	0.474	0.476	0.484	0.397	0.415	0.428	0.454	0.47	0.471	0.477	0.484	0.488	0.479	0.478	0.479	0.484	0.486	0.485	0.491	0.481	0.486	0.476	0.476	0.481	0.484	0.484	0.483	0.481	0.493
1338	0.48	0.363	0.387	0.412	0.438	0.458	0.468	0.474	0.476	0.484	0.396	0.414	0.428	0.453	0.47	0.471	0.477	0.484	0.488	0.479	0.479	0.478	0.484	0.486	0.485	0.491	0.481	0.486	0.476	0.476	0.481	0.483	0.484	0.483	0.481	0.493
1352	0.48	0.363	0.387	0.412	0.437	0.457	0.467	0.474	0.476	0.484	0.396	0.414	0.427	0.453	0.47	0.471	0.477	0.483	0.488	0.479	0.478	0.478	0.483	0.486	0.485	0.491	0.481	0.486	0.476	0.475	0.481	0.483	0.484	0.482	0.481	0.493
1367	0.48	0.362	0.386	0.411	0.437	0.457	0.467	0.474	0.476	0.484	0.395	0.413	0.427	0.453	0.469	0.471	0.477	0.483	0.488	0.48	0.479	0.479	0.484	0.487	0.485	0.492	0.481	0.486	0.475	0.475	0.481	0.483	0.483	0.482	0.481	0.492
1381	0.48	0.362	0.385	0.41	0.437	0.457	0.467	0.474	0.476	0.484	0.394	0.412	0.426	0.452	0.469	0.47	0.477	0.483	0.488	0.479	0.478	0.478	0.483	0.486	0.485	0.491	0.481	0.486	0.475	0.475	0.481	0.483	0.483	0.482	0.481	0.493
1395	0.48	0.362	0.385	0.41	0.436	0.456	0.467	0.474	0.475	0.484	0.394	0.412	0.426	0.452	0.469	0.47	0.477	0.483	0.488	0.479	0.478	0.478	0.483	0.486	0.485	0.491	0.481	0.486	0.475	0.475	0.48	0.483	0.483	0.482	0.481	0.492
1410	0.479	0.361	0.384	0.409	0.435	0.456	0.466	0.474	0.475	0.483	0.393	0.412	0.426	0.451	0.469	0.47	0.476	0.483	0.487	0.479	0.478	0.478	0.483	0.486	0.484	0.491	0.48	0.485	0.474	0.475	0.48	0.483	0.483	0.482	0.481	0.492
1424	0.479	0.361	0.383	0.408	0.435	0.456	0.466	0.474	0.475	0.483	0.392	0.411	0.425	0.451	0.468	0.47	0.476	0.483	0.487	0.48	0.478	0.478	0.483	0.486	0.485	0.491	0.481	0.486	0.474	0.474	0.48	0.483	0.483	0.482	0.481	0.492
1439	0.479	0.361	0.383	0.408	0.435	0.456	0.466	0.473	0.475	0.483	0.392	0.41	0.425	0.45	0.468	0.469	0.476	0.482	0.487	0.479	0.477	0.477	0.483	0.486	0.484	0.491	0.48	0.486	0.474	0.474	0.48	0.483	0.483	0.482	0.481	0.492
1453	0.479	0.36	0.382	0.407	0.434	0.455	0.466	0.473	0.475	0.483	0.392	0.41	0.424	0.45	0.468	0.47	0.476	0.483	0.487	0.479	0.477	0.477	0.483	0.485	0.484	0.49	0.48	0.485	0.474	0.474	0.48	0.483	0.483	0.482	0.481	0.492
1467	0.479	0.36	0.382	0.407	0.434	0.455	0.466	0.473	0.475	0.484	0.391	0.41	0.424	0.45	0.468	0.47	0.477	0.483	0.487	0.48	0.477	0.477	0.482	0.485	0.484	0.49	0.48	0.485	0.474	0.474	0.48	0.483	0.483	0.482	0.481	0.492
1482	0.479	0.36	0.381	0.406	0.433	0.455	0.465	0.473	0.475	0.483	0.39	0.409	0.423	0.449	0.467	0.469	0.476	0.482	0.487	0.479	0.477	0.477	0.482	0.485	0.484	0.49	0.48	0.485	0.473	0.474	0.48	0.483	0.483	0.482	0.48	0.492
1496	0.479	0.359	0.38	0.406	0.433	0.454	0.465	0.473	0.475	0.483	0.39	0.409	0.423	0.449	0.467	0.469	0.476	0.482	0.487	0.48	0.477	0.477	0.482	0.485	0.484	0.49	0.48	0.485	0.473	0.474	0.48	0.483	0.483	0.482	0.481	0.492
1511	0.479	0.359	0.38	0.405	0.432	0.454	0.465	0.473	0.474	0.483	0.389	0.408	0.423	0.449	0.467	0.469	0.476	0.482	0.487	0.48	0.477	0.477	0.482	0.485	0.484	0.49	0.48	0.485	0.473	0.474	0.479	0.483	0.483	0.482	0.48	0.492
1525	0.479	0.359	0.379	0.405	0.432	0.454	0.465	0.473	0.475	0.483	0.388	0.408	0.422	0.448	0.466	0.469	0.476	0.482	0.486	0.48	0.476	0.476	0.482	0.485	0.484	0.49	0.48	0.485	0.473	0.473	0.479	0.483	0.483	0.482	0.481	0.492
1539	0.479	0.359	0.379	0.404	0.432	0.454	0.465	0.472	0.474	0.483	0.388	0.407	0.422	0.448	0.466	0.468	0.475	0.482	0.486	0.48	0.476	0.476	0.482	0.485	0.484	0.49	0.48	0.485	0.472	0.473	0.479	0.482	0.483	0.482	0.48	0.492
1554	0.479	0.359	0.378	0.404	0.431	0.453	0.464	0.472	0.474	0.483	0.387	0.406	0.421	0.448	0.466	0.468	0.475	0.482	0.487	0.48	0.476	0.476	0.482	0.485	0.484	0.49	0.48	0.485	0.472	0.473	0.479	0.482	0.483	0.482	0.48	0.492
1568	0.479	0.358	0.378	0.403	0.431	0.453	0.464	0.472	0.474	0.483	0.387	0.406	0.421	0.447	0.466	0.468	0.476	0.482	0.487	0.48	0.476	0.476	0.482	0.485	0.484	0.49	0.48	0.485	0.472	0.473	0.479	0.482	0.482	0.482	0.48	0.492
1583	0.478	0.358	0.377	0.402	0.431	0.452	0.464	0.472	0.474	0.483	0.387	0.406	0.421	0.447	0.466	0.468	0.476	0.482	0.486	0.48	0.476	0.476	0.482	0.485	0.484	0.49	0.48	0.485	0.472	0.473	0.479	0.482	0.482	0.481	0.48	0.492
1597	0.479	0.358	0.377	0.402	0.43	0.452	0.464	0.472	0.474	0.483	0.386	0.405	0.42	0.446	0.465	0.468	0.475	0.482	0.486	0.48	0.476	0.476	0.481	0.485	0.483	0.49	0.48	0.484	0.471	0.472	0.479	0.482	0.482	0.481	0.48	0.492
1611	0.479	0.358	0.376	0.402	0.43	0.452	0.464	0.472	0.474	0.483	0.385	0.405	0.42	0.446	0.465	0.468	0.475	0.481	0.486	0.48	0.476	0.476	0.481	0.485	0.483	0.49	0.479	0.484	0.471	0.472	0.478	0.482	0.482	0.481	0.48	0.491
1626	0.479	0.358	0.376	0.401	0.43	0.452	0.464	0.472	0.474	0.483	0.385	0.404	0.419	0.446	0.465	0.467	0.475	0.481	0.487	0.48	0.476	0.476	0.481	0.485	0.484	0.49	0.48	0.484	0.471	0.472	0.478	0.482	0.482	0.481	0.48	0.491
1640	0.478	0.358	0.375	0.4	0.429	0.452	0.463	0.471	0.474	0.483	0.384	0.404	0.419	0.445	0.464	0.467	0.475	0.481	0.486	0.48	0.475	0.475	0.481	0.485	0.483	0.49	0.479	0.484	0.471	0.472	0.478	0.482	0.482	0.481	0.48	0.491
1654	0.478	0.358	0.375	0.4	0.429	0.451	0.463	0.471	0.473	0.483	0.384	0.403	0.419	0.445	0.464	0.467	0.475	0.481	0.486	0.48	0.475	0.475	0.481	0.485	0.483	0.49	0.479	0.484	0.471	0.471	0.478	0.482	0.482	0.481	0.48	0.491
1669	0.478	0.358	0.374	0.399	0.428	0.451	0.463	0.471	0.473	0.482	0.383	0.403	0.418	0.445	0.464	0.467	0.475	0.481	0.486	0.48	0.475	0.475	0.48	0.484	0.483	0.49	0.479	0.484	0.47	0.471	0.478	0.482	0.482	0.481	0.479	0.491
1683	0.477	0.357	0.374	0.399	0.428	0.45	0.462	0.47	0.473	0.483	0.383	0.403	0.418	0.445	0.464	0.467	0.475	0.481	0.486	0.481	0.475	0.475	0.481	0.484	0.483	0.49	0.479	0.484	0.47	0.471	0.478	0.482	0.482	0.481	0.48	0.491
1697	0.478	0.357	0.373	0.398	0.427	0.45	0.462	0.47	0.473	0.482	0.382	0.402	0.418	0.444	0.463	0.467	0.475	0.481	0.487	0.481	0.475	0.475	0.481	0.485	0.483	0.49	0.479	0.484	0.47	0.471	0.478	0.481	0.482	0.481	0.48	0.491
1712	0.478	0.357	0.373	0.398	0.427	0.45	0.462	0.471	0.473	0.482	0.382	0.402	0.417	0.444	0.463	0.466	0.474	0.481	0.486	0.481	0.475	0.475	0.48	0.484	0.483	0.49	0.479	0.484	0.47	0.471	0.478	0.482	0.482	0.481	0.48	0.491
1726	0.478	0.357	0.373	0.397	0.426	0.45	0.462	0.47	0.473	0.482	0.381	0.401	0.417	0.444	0.463	0.466	0.474	0.481	0.486	0.481	0.475	0.475	0.48	0.484	0.483	0.49	0.479	0.484	0.469	0.471	0.477	0.481	0.481	0.481	0.479	0.491
1740	0.477	0.357	0.372	0.397	0.426	0.449	0.462	0.47	0.473	0.482	0.381	0.401	0.416	0.443	0.463	0.466	0.474	0.48	0.486	0.481	0.475	0.475	0.48	0.484	0.483	0.49	0.479	0.484	0.469	0.471	0.478	0.481	0.481	0.48	0.479	0.491
1755	0.478	0.357	0.372	0.396	0.425	0.449	0.462	0.47	0.472	0.482	0.38	0.4	0.416	0.443	0.462	0.466	0.473	0.48	0.486	0.481	0.475	0.475	0.48	0.484	0.483	0.49	0.479	0.484	0.469	0.47	0.477	0.481	0.481	0.481	0.479	0.491
1769	0.477	0.357	0.371	0.396	0.425	0.449	0.461	0.47	0.472	0.482	0.379	0.4	0.415	0.442	0.462	0.465	0.473	0.48	0.486	0.481	0.475	0.475	0.481	0.484	0.483	0.49	0.479	0.484	0.469	0.47	0.477	0.481	0.481	0.48	0.479	0.491
1783	0.478	0.357	0.371	0.396	0.425	0.449	0.461	0.47	0.473	0.481	0.379	0.399	0.415	0.442	0.462	0.465	0.473	0.48	0.486	0.481	0.475	0.474	0.48	0.484	0.483	0.489	0.479	0.484	0.469	0.47	0.477	0.481	0.481	0.481	0.479	0.491
1798	0.477	0.357	0.37	0.395	0.424	0.448	0.461	0.47	0.472	0.482	0.378	0.399	0.415	0.442	0.462	0.465	0.473	0.48	0.486	0.481	0.475	0.474	0.48	0.484	0.483	0.489	0.479	0.483	0.469	0.47	0.477	0.481	0.481	0.481	0.479	0.491
1812	0.477	0.357	0.37	0.394	0.424	0.448	0.461	0.47	0.472	0.482	0.378	0.398	0.414	0.441	0.461	0.465	0.473	0.48	0.486	0.481	0.475	0.474	0.48	0.484	0.483	0.489	0.479	0.483	0.469	0.47	0.477	0.481	0.481	0.481	0.479	0.491
1827	0.477	0.357	0.37	0.394	0.424	0.448	0.461	0.469	0.472	0.481	0.377	0.398	0.414	0.441	0.461	0.465	0.473	0.48	0.486	0.481	0.474	0.474	0.48	0.484	0.483	0.489	0.479	0.483	0.468	0.469	0.477	0.48	0.481	0.48	0.479	0.49
1841	0.477	0.357	0.369	0.393	0.423	0.447	0.46	0.469	0.472	0.481	0.377	0.398	0.414	0.441	0.461	0.465	0.473	0.48	0.486	0.481	0.474	0.474	0.48	0.484	0.483	0.489	0.479	0.483	0.468	0.469	0.477	0.48	0.481	0.48	0.479	0.49
1855	0.477	0.357	0.369	0.393	0.423	0.447	0.46	0.469	0.472	0.481	0.376	0.397	0.413	0.44	0.461	0.464	0.473	0.479	0.486	0.481	0.474	0.474	0.48	0.484	0.483	0.489	0.479	0.484	0.468	0.469	0.477	0.481	0.481	0.48	0.479	0.49
1870	0.477	0.356	0.368	0.392	0.422	0.447	0.46	0.469	0.471	0.481	0.376	0.397	0.413	0.44	0.46	0.464	0.472	0.479	0.485	0.481	0.474	0.474	0.48	0.483	0.482	0.489	0.479	0.484	0.468	0.469	0.477	0.481	0.481	0.48	0.479	0.49
1884	0.477	0.356	0.368	0.392	0.422	0.447	0.46	0.469	0.471	0.481	0.376	0.397	0.413	0.44	0.46	0.464	0.473	0.479	0.485	0.481	0.474	0.473	0.479	0.483	0.482	0.489	0.478	0.483	0.468	0.469	0.476	0.48	0.481	0.48	0.479	0.49
1898	0.477	0.356	0.367	0.392	0.421	0.446	0.46	0.469	0.471	0.481	0.375	0.396	0.412	0.439	0.46	0.464	0.472	0.479	0.485	0.481	0.474	0.473	0.479	0.483	0.482	0.489	0.478	0.483	0.468	0.468	0.476	0.48	0.481	0.48	0.479	0.49
1913	0.477	0.357	0.367	0.391	0.421	0.446	0.46	0.469	0.471	0.481	0.374	0.395	0.412	0.439	0.459	0.463	0.472	0.479	0.485	0.481	0.474	0.473	0.479	0.483	0.482	0.489	0.478	0.483	0.468	0.468	0.476	0.48	0.481	0.48	0.479	0.49
1927	0.477	0.357	0.367	0.391	0.421	0.446	0.46	0.469	0.471	0.481	0.374	0.395	0.412	0.439	0.459	0.464	0.472	0.479	0.484	0.481	0.474	0.473	0.479	0.483	0.482	0.488	0.478	0.483	0.467	0.468	0.476	0.48	0.481	0.48	0.479	0.49
1942	0.477	0.356	0.366	0.39	0.421	0.446	0.459	0.468	0.471	0.481	0.374	0.395	0.411	0.439	0.46	0.464	0.473	0.479	0.484	0.48	0.473	0.473	0.479	0.483	0.482	0.488	0.478	0.483	0.467	0.468	0.476	0.48	0.481	0.48	0.479	0.49
1956	0.477	0.357	0.366	0.39	0.42	0.446	0.459	0.468	0.471	0.481	0.373	0.394	0.411	0.438	0.459	0.463	0.472	0.479	0.485	0.481	0.473	0.472	0.479	0.483	0.482	0.488	0.478	0.483	0.467	0.468	0.476	0.48	0.48	0.48	0.478	0.49
1970	0.477	0.357	0.366	0.39	0.42	0.445	0.459	0.468	0.471	0.481	0.373	0.394	0.41	0.438	0.459	0.463	0.472	0.479	0.485	0.48	0.473	0.472	0.478	0.483	0.482	0.488	0.478	0.483	0.467	0.467	0.475	0.48	0.48	0.48	0.478	0.49
1985	0.477	0.357	0.366	0.389	0.42	0.445	0.459	0.468	0.471	0.481	0.372	0.393	0.41	0.438	0.458	0.463	0.472	0.479	0.485	0.481	0.474	0.473	0.479	0.483	0.482	0.488	0.478	0.483	0.467	0.467	0.475	0.48	0.48	0.48	0.478	0.49
1999	0.477	0.357	0.365	0.389	0.42	0.445	0.459	0.468	0.47	0.481	0.372	0.393	0.41	0.437	0.458	0.463	0.472	0.478	0.484	0.48	0.473	0.472	0.478	0.482	0.481	0.488	0.478	0.483	0.467	0.467	0.475	0.48	0.48	0.48	0.478	0.49
2013	0.476	0.357	0.365	0.388	0.419	0.445	0.459	0.468	0.47	0.481	0.371	0.392	0.41	0.437	0.458	0.463	0.472	0.478	0.484	0.48	0.473	0.472	0.478	0.482	0.481	0.488	0.477	0.483	0.467	0.467	0.475	0.48	0.48	0.48	0.478	0.49
2028	0.477	0.357	0.365	0.388	0.419	0.444	0.458	0.468	0.47	0.481	0.371	0.392	0.409	0.437	0.458	0.463	0.472	0.478	0.484	0.48	0.473	0.472	0.478	0.482	0.481	0.488	0.478	0.482	0.466	0.467	0.475	0.48	0.48	0.48	0.478	0.49
2042	0.476	0.357	0.364	0.388	0.418	0.444	0.458	0.467	0.47	0.481	0.371	0.392	0.409	0.436	0.458	0.462	0.472	0.478	0.485	0.481	0.473	0.472	0.478	0.482	0.481	0.488	0.478	0.482	0.466	0.467	0.475	0.48	0.48	0.48	0.478	0.49
2056	0.476	0.357	0.364	0.387	0.418	0.444	0.458	0.467	0.47	0.48	0.37	0.391	0.409	0.436	0.457	0.462	0.471	0.478	0.485	0.481	0.473	0.472	0.478	0.483	0.482	0.488	0.478	0.482	0.466	0.466	0.474	0.479	0.48	0.479	0.478	0.489
2071	0.476	0.357	0.364	0.387	0.418	0.443	0.458	0.467	0.47	0.481	0.37	0.391	0.408	0.436	0.457	0.462	0.471	0.478	0.485	0.481	0.473	0.472	0.478	0.482	0.482	0.488	0.478	0.482	0.466	0.466	0.474	0.479	0.48	0.479	0.478	0.489
2085	0.476	0.357	0.363	0.386	0.417	0.443	0.457	0.467	0.469	0.481	0.37	0.391	0.408	0.436	0.457	0.462	0.471	0.478	0.484	0.48	0.473	0.472	0.478	0.482	0.481	0.488	0.477	0.482	0.466	0.466	0.474	0.479	0.48	0.479	0.478	0.49
2100	0.476	0.357	0.363	0.386	0.417	0.443	0.457	0.466	0.469	0.481	0.369	0.39	0.408	0.436	0.457	0.462	0.471	0.478	0.484	0.481	0.473	0.472	0.477	0.482	0.481	0.488	0.477	0.482	0.466	0.466	0.474	0.479	0.48	0.479	0.478	0.489
2114	0.476	0.357	0.363	0.386	0.416	0.443	0.457	0.467	0.469	0.48	0.368	0.39	0.407	0.435	0.457	0.462	0.471	0.478	0.485	0.481	0.473	0.472	0.478	0.482	0.481	0.488	0.477	0.482	0.466	0.465	0.474	0.479	0.48	0.479	0.478	0.489
2128	0.475	0.357	0.362	0.385	0.416	0.442	0.457	0.466	0.469	0.48	0.368	0.389	0.407	0.435	0.456	0.461	0.47	0.478	0.484	0.48	0.473	0.471	0.478	0.482	0.481	0.488	0.477	0.482	0.466	0.466	0.474	0.479	0.48	0.479	0.478	0.489
2143	0.475	0.357	0.362	0.385	0.416	0.442	0.457	0.466	0.469	0.48	0.367	0.389	0.406	0.434	0.456	0.461	0.47	0.477	0.484	0.48	0.473	0.471	0.477	0.482	0.481	0.488	0.477	0.482	0.466	0.465	0.474	0.479	0.48	0.479	0.478	0.489
